# Supplementary material for: Sexual epigenetics: genome-wide analysis revealed differential DNA methylation in the vector tick Haemaphysalis longicornis
Source: Parasit Vectors. 2025 Jun 1;18:202. doi: 10.1186/s13071-025-06810-2 (PMC12128260; doi:10.1186/s13071-025-06810-2)
Supplement: Supplementary file 1 — Additional file 1. [file 13071_2025_6810_MOESM1_ESM.xls]

## Sheet: Table S1
Sample name	DNA concentration(ng/ul)	Total content(ug)
F1	34.6	2.076
F2	39.4	2.364
F3	39.8	2.388
M1	40	2.4
M2	47.2	2.832
M3	32.6	1.956
