# Supplementary material for: Sexual epigenetics: genome-wide analysis revealed differential DNA methylation in the vector tick Haemaphysalis longicornis
Source: Parasit Vectors. 2025 Jun 1;18:202. doi: 10.1186/s13071-025-06810-2 (PMC12128260; doi:10.1186/s13071-025-06810-2)
Supplement: Supplementary file 2 — Additional file 2. [file 13071_2025_6810_MOESM2_ESM.xls]

#chr	start	end	length	nCG	Female_meanMethy	Male_meanMethy	diff.Methy	areaStat	C_context	regionID	region	Gene Name	Blast swiss prot
scaffold1	349331	349402	72	14	0.0050671166347129	0.0340986460638499	-0.029031529429137	-51.3739518214039	CHG	evm.TU.scaffold1.6	intron	--	gnl|BL_ORD_ID|15993 sp|Q02356|AMPD2_RAT AMP deaminase 2 OS=Rattus norvegicus OX=10116 GN=Ampd2 PE=1 SV=2//0
scaffold1	349331	349402	72	14	0.0050671166347129	0.0340986460638499	-0.029031529429137	-51.3739518214039	CHG	evm.TU.scaffold1.6	exon	--	gnl|BL_ORD_ID|15993 sp|Q02356|AMPD2_RAT AMP deaminase 2 OS=Rattus norvegicus OX=10116 GN=Ampd2 PE=1 SV=2//0
scaffold1	772065	772589	525	66	0.55354758382182	0.243566137401314	0.309981446420506	508.38060198774	CG	evm.TU.scaffold1.17	promoter	--	-//-
scaffold1	824364	824824	461	72	0.137005033772019	0.690666112376296	-0.553661078604278	-1062.97906066931	CG	evm.TU.scaffold1.20	intron	--	gnl|BL_ORD_ID|55549 sp|Q5F339|CCHL_CHICK Cytochrome c-type heme lyase OS=Gallus gallus OX=9031 GN=HCCS PE=2 SV=1//1.20533e-90
scaffold1	948741	951347	2607	104	0.2658769477849	0.76604028347083	-0.50016333568593	-965.220887732205	CG	evm.TU.scaffold1.23	intron	--	gnl|BL_ORD_ID|509257 sp|Q8NI36|WDR36_HUMAN WD repeat-containing protein 36 OS=Homo sapiens OX=9606 GN=WDR36 PE=1 SV=1//0
scaffold1	948741	951347	2607	104	0.2658769477849	0.76604028347083	-0.50016333568593	-965.220887732205	CG	evm.TU.scaffold1.23	exon	--	gnl|BL_ORD_ID|509257 sp|Q8NI36|WDR36_HUMAN WD repeat-containing protein 36 OS=Homo sapiens OX=9606 GN=WDR36 PE=1 SV=1//0
scaffold100	283171	283681	511	108	0.207546611921432	0.460356676454341	-0.25281006453291	-602.930019275196	CG	evm.TU.scaffold100.6	intron	--	gnl|BL_ORD_ID|303098 sp|Q9D4H9|PHF14_MOUSE PHD finger protein 14 OS=Mus musculus OX=10090 GN=Phf14 PE=1 SV=1//6.4443e-130
scaffold100	283171	283681	511	108	0.207546611921432	0.460356676454341	-0.25281006453291	-602.930019275196	CG	scaffold100:274498:284672	CGI
scaffold100	951227	951837	611	70	0.022631883451642	0.347861527841918	-0.325229644390276	-641.379901155504	CG	evm.TU.scaffold100.15	intron	--	gnl|BL_ORD_ID|227762 sp|O00462|MANBA_HUMAN Beta-mannosidase OS=Homo sapiens OX=9606 GN=MANBA PE=2 SV=3//4.15772e-140
scaffold100	965720	966205	486	84	0.0170818294274171	0.135281560096303	-0.118199730668886	-575.215703061139	CG	evm.TU.scaffold100.15	intron	--	gnl|BL_ORD_ID|227762 sp|O00462|MANBA_HUMAN Beta-mannosidase OS=Homo sapiens OX=9606 GN=MANBA PE=2 SV=3//4.15772e-140
scaffold100	965720	966205	486	84	0.0170818294274171	0.135281560096303	-0.118199730668886	-575.215703061139	CG	evm.TU.scaffold100.15	exon	--	gnl|BL_ORD_ID|227762 sp|O00462|MANBA_HUMAN Beta-mannosidase OS=Homo sapiens OX=9606 GN=MANBA PE=2 SV=3//4.15772e-140
scaffold100	972855	973209	355	70	0.0179701086449061	0.207521055228354	-0.189550946583448	-527.707712933599	CG	evm.TU.scaffold100.15	intron	--	gnl|BL_ORD_ID|227762 sp|O00462|MANBA_HUMAN Beta-mannosidase OS=Homo sapiens OX=9606 GN=MANBA PE=2 SV=3//4.15772e-140
scaffold1008	801	1275	475	84	0.41767185839153	0.830901729367833	-0.413229870976303	-556.161449377796	CG	scaffold1008:135:1256	CGI
scaffold1008	801	1275	475	84	0.41767185839153	0.830901729367833	-0.413229870976303	-556.161449377796	CG	scaffold1008:279:2279	CGI_shore
scaffold1008	801	1275	475	84	0.41767185839153	0.830901729367833	-0.413229870976303	-556.161449377796	CG	evm.TU.scaffold1008.1	intron	--	gnl|BL_ORD_ID|434590 sp|Q8C8M1|SHCAF_MOUSE SIN3-HDAC complex-associated factor OS=Mus musculus OX=10090 GN=Sinhcaf PE=1 SV=1//1.63587e-06
scaffold1008	801	1275	475	84	0.41767185839153	0.830901729367833	-0.413229870976303	-556.161449377796	CG	evm.TU.scaffold1008.1	exon	--	gnl|BL_ORD_ID|434590 sp|Q8C8M1|SHCAF_MOUSE SIN3-HDAC complex-associated factor OS=Mus musculus OX=10090 GN=Sinhcaf PE=1 SV=1//1.63587e-06
scaffold1008	801	1275	475	84	0.41767185839153	0.830901729367833	-0.413229870976303	-556.161449377796	CG	scaffold1008:1256:3257	CGI_shore
scaffold1008	4479	4943	465	92	0.352071895599561	0.766868554264097	-0.414796658664536	-611.82917874067	CG	scaffold1008:2652:4653	CGI_shore
scaffold1008	4479	4943	465	92	0.352071895599561	0.766868554264097	-0.414796658664536	-611.82917874067	CG	evm.TU.scaffold1008.1	exon	--	gnl|BL_ORD_ID|434590 sp|Q8C8M1|SHCAF_MOUSE SIN3-HDAC complex-associated factor OS=Mus musculus OX=10090 GN=Sinhcaf PE=1 SV=1//1.63587e-06
scaffold1008	4479	4943	465	92	0.352071895599561	0.766868554264097	-0.414796658664536	-611.82917874067	CG	evm.TU.scaffold1008.1	intron	--	gnl|BL_ORD_ID|434590 sp|Q8C8M1|SHCAF_MOUSE SIN3-HDAC complex-associated factor OS=Mus musculus OX=10090 GN=Sinhcaf PE=1 SV=1//1.63587e-06
scaffold1008	36668	37092	425	90	0.405999453721578	0.671887565220515	-0.265888111498937	-717.576785526644	CG	evm.TU.scaffold1008.2	intron	--	gnl|BL_ORD_ID|49400 sp|P45594|CADF_DROME Cofilin/actin-depolymerizing factor homolog OS=Drosophila melanogaster OX=7227 GN=tsr PE=1 SV=1//9.6635e-47
scaffold1017	121584	122810	1227	79	0.155524239583953	0.572254781408249	-0.416730541824295	-912.385123977908	CG	scaffold1017:119972:121972	CGI_shore
scaffold1017	121584	122810	1227	79	0.155524239583953	0.572254781408249	-0.416730541824295	-912.385123977908	CG	scaffold1017:121973:122183	CGI
scaffold1017	121584	122810	1227	79	0.155524239583953	0.572254781408249	-0.416730541824295	-912.385123977908	CG	scaffold1017:122183:124184	CGI_shore
scaffold1017	124726	126070	1345	150	0.119283006610921	0.726092303950354	-0.606809297339433	-2748.29109516047	CG	scaffold1017:123135:125135	CGI_shore
scaffold1017	124726	126070	1345	150	0.119283006610921	0.726092303950354	-0.606809297339433	-2748.29109516047	CG	scaffold1017:125136:125642	CGI
scaffold1017	124726	126070	1345	150	0.119283006610921	0.726092303950354	-0.606809297339433	-2748.29109516047	CG	scaffold1017:125341:127341	CGI_shore
scaffold1017	124726	126070	1345	150	0.119283006610921	0.726092303950354	-0.606809297339433	-2748.29109516047	CG	scaffold1017:125642:127643	CGI_shore
scaffold1017	126230	126786	557	48	0.170356724321353	0.675201264988889	-0.504844540667536	-534.808666094427	CG	scaffold1017:125341:127341	CGI_shore
scaffold1017	126230	126786	557	48	0.170356724321353	0.675201264988889	-0.504844540667536	-534.808666094427	CG	scaffold1017:125642:127643	CGI_shore
scaffold1017	154747	155898	1152	162	0.641408280115275	0.307973865534517	0.333434414580758	1545.4530891121	CG	evm.TU.scaffold1017.2	intron	--	gnl|BL_ORD_ID|16979 sp|Q7QIL2|ANM7_ANOGA Protein arginine N-methyltransferase 7 OS=Anopheles gambiae OX=7165 GN=Art7 PE=3 SV=4//3.02244e-161
scaffold1017	164136	164723	588	93	0.156138135135041	0.391714816970894	-0.235576681835853	-730.480591303189	CG	scaffold1017:164442:166442	CGI_shore
scaffold1017	164136	164723	588	93	0.156138135135041	0.391714816970894	-0.235576681835853	-730.480591303189	CG	evm.TU.scaffold1017.2	intron	--	gnl|BL_ORD_ID|16979 sp|Q7QIL2|ANM7_ANOGA Protein arginine N-methyltransferase 7 OS=Anopheles gambiae OX=7165 GN=Art7 PE=3 SV=4//3.02244e-161
scaffold1017	164136	164723	588	93	0.156138135135041	0.391714816970894	-0.235576681835853	-730.480591303189	CG	scaffold1017:163310:164900	CGI
scaffold1017	164136	164723	588	93	0.156138135135041	0.391714816970894	-0.235576681835853	-730.480591303189	CG	scaffold1017:163778:165778	CGI_shore
scaffold1017	166510	166574	65	12	0.0816126312300469	0.010171792320537	0.0714408389095099	48.0134036409253	CHG	scaffold1017:164900:166901	CGI_shore
scaffold1017	166510	166574	65	12	0.0816126312300469	0.010171792320537	0.0714408389095099	48.0134036409253	CHG	scaffold1017:166046:168047	CGI_shore
scaffold1017	166510	166574	65	12	0.0816126312300469	0.010171792320537	0.0714408389095099	48.0134036409253	CHG	scaffold1017:166232:168232	CGI_shore
scaffold1017	166510	166574	65	12	0.0816126312300469	0.010171792320537	0.0714408389095099	48.0134036409253	CHG	scaffold1017:166443:167249	CGI
scaffold1017	166510	166574	65	12	0.0816126312300469	0.010171792320537	0.0714408389095099	48.0134036409253	CHG	evm.TU.scaffold1017.2	intron	--	gnl|BL_ORD_ID|16979 sp|Q7QIL2|ANM7_ANOGA Protein arginine N-methyltransferase 7 OS=Anopheles gambiae OX=7165 GN=Art7 PE=3 SV=4//3.02244e-161
scaffold1017	182167	182592	426	80	0.564084407428434	0.855941293587705	-0.291856886159271	-607.821847832664	CG	scaffold1017:174780:193348	CGI
scaffold1017	182167	182592	426	80	0.564084407428434	0.855941293587705	-0.291856886159271	-607.821847832664	CG	evm.TU.scaffold1017.2	intron	--	gnl|BL_ORD_ID|16979 sp|Q7QIL2|ANM7_ANOGA Protein arginine N-methyltransferase 7 OS=Anopheles gambiae OX=7165 GN=Art7 PE=3 SV=4//3.02244e-161
scaffold1017	205325	205731	407	71	0.439725629777179	0.773298201389735	-0.333572571612556	-515.032157486067	CG	evm.TU.scaffold1017.2	intron	--	gnl|BL_ORD_ID|16979 sp|Q7QIL2|ANM7_ANOGA Protein arginine N-methyltransferase 7 OS=Anopheles gambiae OX=7165 GN=Art7 PE=3 SV=4//3.02244e-161
scaffold1017	255412	256817	1406	65	0.0243487115309341	0.524766525181212	-0.500417813650278	-636.422046452062	CG	scaffold1017:254345:256346	CGI_shore
scaffold1017	255412	256817	1406	65	0.0243487115309341	0.524766525181212	-0.500417813650278	-636.422046452062	CG	scaffold1017:255240:255869	CGI
scaffold1017	255412	256817	1406	65	0.0243487115309341	0.524766525181212	-0.500417813650278	-636.422046452062	CG	scaffold1017:255869:257870	CGI_shore
scaffold1017	255412	256817	1406	65	0.0243487115309341	0.524766525181212	-0.500417813650278	-636.422046452062	CG	evm.TU.scaffold1017.3	intron	--	gnl|BL_ORD_ID|206650 sp|A2XIP9|KIN17_ORYSI KIN17-like protein OS=Oryza sativa subsp. indica OX=39946 GN=KIN17 PE=3 SV=1//7.11761e-34
scaffold1017	266784	271222	4439	258	0.0929806294986449	0.640062127863766	-0.547081498365121	-3173.6363627797	CG	evm.TU.scaffold1017.3	intron	--	gnl|BL_ORD_ID|206650 sp|A2XIP9|KIN17_ORYSI KIN17-like protein OS=Oryza sativa subsp. indica OX=39946 GN=KIN17 PE=3 SV=1//7.11761e-34
scaffold1017	266784	271222	4439	258	0.0929806294986449	0.640062127863766	-0.547081498365121	-3173.6363627797	CG	scaffold1017:265229:267229	CGI_shore
scaffold1017	266784	271222	4439	258	0.0929806294986449	0.640062127863766	-0.547081498365121	-3173.6363627797	CG	scaffold1017:266429:268429	CGI_shore
scaffold1017	266784	271222	4439	258	0.0929806294986449	0.640062127863766	-0.547081498365121	-3173.6363627797	CG	scaffold1017:267230:267944	CGI
scaffold1017	266784	271222	4439	258	0.0929806294986449	0.640062127863766	-0.547081498365121	-3173.6363627797	CG	scaffold1017:267944:269945	CGI_shore
scaffold1017	266784	271222	4439	258	0.0929806294986449	0.640062127863766	-0.547081498365121	-3173.6363627797	CG	scaffold1017:268430:268737	CGI
scaffold1017	266784	271222	4439	258	0.0929806294986449	0.640062127863766	-0.547081498365121	-3173.6363627797	CG	scaffold1017:268737:270738	CGI_shore
scaffold1017	266784	271222	4439	258	0.0929806294986449	0.640062127863766	-0.547081498365121	-3173.6363627797	CG	scaffold1017:269588:271588	CGI_shore
scaffold1017	487278	487997	720	105	0.384667263076618	0.0561830752116554	0.328484187864962	713.405692083425	CG	evm.TU.scaffold1017.6	intron	--	gnl|BL_ORD_ID|236694 sp|Q6PDC8|MFD4A_MOUSE Major facilitator superfamily domain-containing protein 4A OS=Mus musculus OX=10090 GN=Mfsd4a PE=2 SV=2//1.69591e-45
scaffold1017	1189458	1189739	282	76	0.0233959992455057	0.196258294480304	-0.172862295234798	-511.198892930696	CG	evm.TU.scaffold1017.12	intron	--	-//-
scaffold1017	1213449	1213793	345	95	0.784325600773872	0.575290444945281	0.20903515582859	699.289559829547	CG	evm.TU.scaffold1017.13	intron	--	gnl|BL_ORD_ID|184820 sp|Q7Z6Z7|HUWE1_HUMAN E3 ubiquitin-protein ligase HUWE1 OS=Homo sapiens OX=9606 GN=HUWE1 PE=1 SV=3//2.80053e-14
scaffold1017	1235144	1236533	1390	150	0.451115740266567	0.790557436424752	-0.339441696158185	-1121.78737264357	CG	evm.TU.scaffold1017.13	intron	--	gnl|BL_ORD_ID|184820 sp|Q7Z6Z7|HUWE1_HUMAN E3 ubiquitin-protein ligase HUWE1 OS=Homo sapiens OX=9606 GN=HUWE1 PE=1 SV=3//2.80053e-14
scaffold1017	1248451	1248949	499	74	0.210112948199555	0.781451530695907	-0.571338582496352	-1083.27979099083	CG	evm.TU.scaffold1017.13	intron	--	gnl|BL_ORD_ID|184820 sp|Q7Z6Z7|HUWE1_HUMAN E3 ubiquitin-protein ligase HUWE1 OS=Homo sapiens OX=9606 GN=HUWE1 PE=1 SV=3//2.80053e-14
scaffold1017	1249797	1250142	346	70	0.489078342154855	0.857553281878726	-0.368474939723871	-589.225588488391	CG	evm.TU.scaffold1017.13	intron	--	gnl|BL_ORD_ID|184820 sp|Q7Z6Z7|HUWE1_HUMAN E3 ubiquitin-protein ligase HUWE1 OS=Homo sapiens OX=9606 GN=HUWE1 PE=1 SV=3//2.80053e-14
scaffold1017	1251739	1252287	549	83	0.466959112608345	0.836141765179461	-0.369182652571116	-563.779581602952	CG	evm.TU.scaffold1017.13	intron	--	gnl|BL_ORD_ID|184820 sp|Q7Z6Z7|HUWE1_HUMAN E3 ubiquitin-protein ligase HUWE1 OS=Homo sapiens OX=9606 GN=HUWE1 PE=1 SV=3//2.80053e-14
scaffold1017	1259911	1260238	328	77	0.513630034749674	0.837764071398887	-0.324134036649213	-518.56175838724	CG	evm.TU.scaffold1017.13	intron	--	gnl|BL_ORD_ID|184820 sp|Q7Z6Z7|HUWE1_HUMAN E3 ubiquitin-protein ligase HUWE1 OS=Homo sapiens OX=9606 GN=HUWE1 PE=1 SV=3//2.80053e-14
scaffold1017	1271830	1272428	599	130	0.215908661053881	0.526286844061449	-0.310378183007568	-1080.14038674864	CG	evm.TU.scaffold1017.13	promoter	--	gnl|BL_ORD_ID|184820 sp|Q7Z6Z7|HUWE1_HUMAN E3 ubiquitin-protein ligase HUWE1 OS=Homo sapiens OX=9606 GN=HUWE1 PE=1 SV=3//2.80053e-14
scaffold1017	1272693	1273549	857	175	0.274735951377011	0.687943962258274	-0.413208010881263	-2076.86141821839	CG	evm.TU.scaffold1017.13	promoter	--	gnl|BL_ORD_ID|184820 sp|Q7Z6Z7|HUWE1_HUMAN E3 ubiquitin-protein ligase HUWE1 OS=Homo sapiens OX=9606 GN=HUWE1 PE=1 SV=3//2.80053e-14
scaffold1017	1328738	1329086	349	48	0.251805660334517	0.762214338185393	-0.510408677850876	-516.288914605181	CG	evm.TU.scaffold1017.14	intron	--	gnl|BL_ORD_ID|184820 sp|Q7Z6Z7|HUWE1_HUMAN E3 ubiquitin-protein ligase HUWE1 OS=Homo sapiens OX=9606 GN=HUWE1 PE=1 SV=3//6.34179e-23
scaffold1017	1495943	1496688	746	137	0.156260466153749	0.515043430305271	-0.358782964151523	-1689.14492189661	CG	evm.TU.scaffold1017.16	intron	--	gnl|BL_ORD_ID|391044 sp|Q13464|ROCK1_HUMAN Rho-associated protein kinase 1 OS=Homo sapiens OX=9606 GN=ROCK1 PE=1 SV=1//7.26195e-08
scaffold1017	1573420	1573761	342	46	0.0910907373470731	0.579406726876474	-0.488315989529401	-507.553095159822	CG	evm.TU.scaffold1017.17	intron	--	gnl|BL_ORD_ID|73642 sp|Q9VN14|CONT_DROME Contactin OS=Drosophila melanogaster OX=7227 GN=Cont PE=1 SV=2//0
scaffold1017	1575466	1576829	1364	133	0.107202496214193	0.517055128054349	-0.409852631840156	-1468.65812388322	CG	evm.TU.scaffold1017.17	intron	--	gnl|BL_ORD_ID|73642 sp|Q9VN14|CONT_DROME Contactin OS=Drosophila melanogaster OX=7227 GN=Cont PE=1 SV=2//0
scaffold1017	1617641	1618341	701	142	0.429021596255257	0.775673785493257	-0.346652189238	-943.267044207789	CG	evm.TU.scaffold1017.17	intron	--	gnl|BL_ORD_ID|73642 sp|Q9VN14|CONT_DROME Contactin OS=Drosophila melanogaster OX=7227 GN=Cont PE=1 SV=2//0
scaffold1017	1703424	1703853	430	67	0.485977126722678	0.101639385215931	0.384337741506747	557.232008558982	CG	evm.TU.scaffold1017.18	intron	--	gnl|BL_ORD_ID|474821 sp|F6RWY9|TM17B_XENTR Transmembrane protein 17B OS=Xenopus tropicalis OX=8364 GN=Tmem17-b PE=2 SV=2//3.85949e-15
scaffold1017	1887797	1889871	2075	180	0.0439310463837702	0.617312937799427	-0.573381891415657	-2207.56185541856	CG	evm.TU.scaffold1017.20	intron	--	gnl|BL_ORD_ID|111377 sp|Q5XIC0|ECI2_RAT Enoyl-CoA delta isomerase 2, mitochondrial OS=Rattus norvegicus OX=10116 GN=Eci2 PE=1 SV=1//2.64924e-104
scaffold1017	1889982	1891000	1019	67	0.0287931721335148	0.650640767349704	-0.621847595216189	-853.582217855136	CG	evm.TU.scaffold1017.20	intron	--	gnl|BL_ORD_ID|111377 sp|Q5XIC0|ECI2_RAT Enoyl-CoA delta isomerase 2, mitochondrial OS=Rattus norvegicus OX=10116 GN=Eci2 PE=1 SV=1//2.64924e-104
scaffold1017	1892024	1893172	1149	156	0.0693931189508903	0.456970618102621	-0.38757749915173	-1455.25537874209	CG	evm.TU.scaffold1017.20	intron	--	gnl|BL_ORD_ID|111377 sp|Q5XIC0|ECI2_RAT Enoyl-CoA delta isomerase 2, mitochondrial OS=Rattus norvegicus OX=10116 GN=Eci2 PE=1 SV=1//2.64924e-104
scaffold1018	31840	34317	2478	371	0.258305532778341	0.0106202367804315	0.24768529599791	3864.12419685618	CG	evm.TU.scaffold1018.2	exon	--	gnl|BL_ORD_ID|229873 sp|Q4ZIN3|MBRL_HUMAN Membralin OS=Homo sapiens OX=9606 GN=TMEM259 PE=1 SV=1//8.74059e-26
scaffold1018	31840	34317	2478	371	0.258305532778341	0.0106202367804315	0.24768529599791	3864.12419685618	CG	evm.TU.scaffold1018.2	intron	--	gnl|BL_ORD_ID|229873 sp|Q4ZIN3|MBRL_HUMAN Membralin OS=Homo sapiens OX=9606 GN=TMEM259 PE=1 SV=1//8.74059e-26
scaffold1018	316471	317141	671	138	0.321199974863996	0.539353284679321	-0.218153309815325	-826.620206257969	CG	scaffold1018:316466:318466	CGI_shore
scaffold1018	353102	353721	620	69	0.271736743947321	0.630564532571011	-0.35882778862369	-565.481447080223	CG	evm.TU.scaffold1018.7	intron	--	gnl|BL_ORD_ID|306244 sp|P27612|PLAP_MOUSE Phospholipase A-2-activating protein OS=Mus musculus OX=10090 GN=Plaa PE=1 SV=4//0
scaffold1018	353102	353721	620	69	0.271736743947321	0.630564532571011	-0.35882778862369	-565.481447080223	CG	scaffold1018:351962:353963	CGI_shore
scaffold1018	360497	361005	509	119	0.332247457704409	0.164063398028225	0.168184059676184	832.114330667844	CG	scaffold1018:360495:361721	CGI
scaffold1018	360497	361005	509	119	0.332247457704409	0.164063398028225	0.168184059676184	832.114330667844	CG	scaffold1018:358702:360703	CGI_shore
scaffold1018	360497	361005	509	119	0.332247457704409	0.164063398028225	0.168184059676184	832.114330667844	CG	evm.TU.scaffold1018.7	intron	--	gnl|BL_ORD_ID|306244 sp|P27612|PLAP_MOUSE Phospholipase A-2-activating protein OS=Mus musculus OX=10090 GN=Plaa PE=1 SV=4//0
scaffold1018	443384	443826	443	77	0.0555674014231892	0.239404446108437	-0.183837044685248	-505.752490026774	CG	evm.TU.scaffold1018.11	intron	--	gnl|BL_ORD_ID|49726 sp|Q5VU97|CAHD1_HUMAN VWFA and cache domain-containing protein 1 OS=Homo sapiens OX=9606 GN=CACHD1 PE=2 SV=2//0
scaffold1018	443384	443826	443	77	0.0555674014231892	0.239404446108437	-0.183837044685248	-505.752490026774	CG	scaffold1018:417813:446577	CGI
scaffold1018	445952	446138	187	28	0.03229225339289	0.000540354552470064	0.0317518988404199	93.5700903291035	CHG	scaffold1018:445771:447771	CGI_shore
scaffold1018	445952	446138	187	28	0.03229225339289	0.000540354552470064	0.0317518988404199	93.5700903291035	CHG	evm.TU.scaffold1018.11	intron	--	gnl|BL_ORD_ID|49726 sp|Q5VU97|CAHD1_HUMAN VWFA and cache domain-containing protein 1 OS=Homo sapiens OX=9606 GN=CACHD1 PE=2 SV=2//0
scaffold1018	445952	446138	187	28	0.03229225339289	0.000540354552470064	0.0317518988404199	93.5700903291035	CHG	scaffold1018:417813:446577	CGI
scaffold1019	644467	645999	1533	202	0.58815452510408	0.142129830531705	0.446024694572375	2189.41260588796	CG	evm.TU.scaffold1019.16	intron	--	-//-
scaffold1019	644467	645999	1533	202	0.58815452510408	0.142129830531705	0.446024694572375	2189.41260588796	CG	scaffold1019:643085:645085	CGI_shore
scaffold1019	644467	645999	1533	202	0.58815452510408	0.142129830531705	0.446024694572375	2189.41260588796	CG	scaffold1019:643231:645232	CGI_shore
scaffold1019	644467	645999	1533	202	0.58815452510408	0.142129830531705	0.446024694572375	2189.41260588796	CG	evm.TU.scaffold1019.16	exon	--	-//-
scaffold1019	644467	645999	1533	202	0.58815452510408	0.142129830531705	0.446024694572375	2189.41260588796	CG	scaffold1019:645086:646035	CGI
scaffold1019	654683	655504	822	124	0.391116982076456	0.0624187397757842	0.328698242300672	1017.80778891476	CG	scaffold1019:652730:654730	CGI_shore
scaffold1019	654683	655504	822	124	0.391116982076456	0.0624187397757842	0.328698242300672	1017.80778891476	CG	evm.TU.scaffold1019.16	intron	--	-//-
scaffold1019	654683	655504	822	124	0.391116982076456	0.0624187397757842	0.328698242300672	1017.80778891476	CG	scaffold1019:653433:655434	CGI_shore
scaffold1019	654683	655504	822	124	0.391116982076456	0.0624187397757842	0.328698242300672	1017.80778891476	CG	scaffold1019:654731:655730	CGI
scaffold1022	56152	56731	580	112	0.691464693900575	0.413022545630549	0.278442148270026	888.908089605781	CG	scaffold1022:56118:58118	CGI_shore
scaffold1022	56152	56731	580	112	0.691464693900575	0.413022545630549	0.278442148270026	888.908089605781	CG	evm.TU.scaffold1022.2	intron	--	gnl|BL_ORD_ID|314346 sp|Q9NQV7|PRDM9_HUMAN Histone-lysine N-methyltransferase PRDM9 OS=Homo sapiens OX=9606 GN=PRDM9 PE=1 SV=2//3.72394e-29
scaffold1022	56789	57148	360	73	0.740507214060404	0.487076774122622	0.253430439937782	508.954013294573	CG	scaffold1022:56118:58118	CGI_shore
scaffold1022	56789	57148	360	73	0.740507214060404	0.487076774122622	0.253430439937782	508.954013294573	CG	evm.TU.scaffold1022.2	intron	--	gnl|BL_ORD_ID|314346 sp|Q9NQV7|PRDM9_HUMAN Histone-lysine N-methyltransferase PRDM9 OS=Homo sapiens OX=9606 GN=PRDM9 PE=1 SV=2//3.72394e-29
scaffold1022	84153	84799	647	81	0.158328271569503	0.613946775634289	-0.455618504064786	-551.520882414214	CG	scaffold1022:83755:85130	CGI
scaffold1022	84153	84799	647	81	0.158328271569503	0.613946775634289	-0.455618504064786	-551.520882414214	CG	evm.TU.scaffold1022.2	intron	--	gnl|BL_ORD_ID|314346 sp|Q9NQV7|PRDM9_HUMAN Histone-lysine N-methyltransferase PRDM9 OS=Homo sapiens OX=9606 GN=PRDM9 PE=1 SV=2//3.72394e-29
scaffold1022	97302	97884	583	97	0.0637122713512554	0.276484822985582	-0.212772551634327	-674.449773618654	CG	scaffold1022:97039:97959	CGI
scaffold1022	97302	97884	583	97	0.0637122713512554	0.276484822985582	-0.212772551634327	-674.449773618654	CG	evm.TU.scaffold1022.2	intron	--	gnl|BL_ORD_ID|314346 sp|Q9NQV7|PRDM9_HUMAN Histone-lysine N-methyltransferase PRDM9 OS=Homo sapiens OX=9606 GN=PRDM9 PE=1 SV=2//3.72394e-29
scaffold1022	97302	97884	583	97	0.0637122713512554	0.276484822985582	-0.212772551634327	-674.449773618654	CG	scaffold1022:97167:99167	CGI_shore
scaffold1022	128061	128522	462	90	0.278514722978047	0.469415440147115	-0.190900717169069	-517.581011587143	CG	evm.TU.scaffold1022.2	intron	--	gnl|BL_ORD_ID|314346 sp|Q9NQV7|PRDM9_HUMAN Histone-lysine N-methyltransferase PRDM9 OS=Homo sapiens OX=9606 GN=PRDM9 PE=1 SV=2//3.72394e-29
scaffold1022	128061	128522	462	90	0.278514722978047	0.469415440147115	-0.190900717169069	-517.581011587143	CG	scaffold1022:126856:128856	CGI_shore
scaffold1022	128061	128522	462	90	0.278514722978047	0.469415440147115	-0.190900717169069	-517.581011587143	CG	scaffold1022:127627:129627	CGI_shore
scaffold1022	154724	155194	471	106	0.241987746234696	0.65534529574924	-0.413357549514544	-1092.50758343886	CG	evm.TU.scaffold1022.2	intron	--	gnl|BL_ORD_ID|314346 sp|Q9NQV7|PRDM9_HUMAN Histone-lysine N-methyltransferase PRDM9 OS=Homo sapiens OX=9606 GN=PRDM9 PE=1 SV=2//3.72394e-29
scaffold1022	154724	155194	471	106	0.241987746234696	0.65534529574924	-0.413357549514544	-1092.50758343886	CG	scaffold1022:153714:155715	CGI_shore
scaffold1022	154724	155194	471	106	0.241987746234696	0.65534529574924	-0.413357549514544	-1092.50758343886	CG	scaffold1022:154315:156363	CGI
scaffold1023	683318	683848	531	134	0.0180963932230527	0.135460324959463	-0.117363931736411	-784.431553609763	CG	evm.TU.scaffold1023.7	promoter	--	-//-
scaffold1023	683318	683848	531	134	0.0180963932230527	0.135460324959463	-0.117363931736411	-784.431553609763	CG	scaffold1023:590708:686032	CGI
scaffold1023	684904	685472	569	84	0.0126441086660973	0.176449318649892	-0.163805209983795	-593.75885647433	CG	scaffold1023:684813:686813	CGI_shore
scaffold1023	684904	685472	569	84	0.0126441086660973	0.176449318649892	-0.163805209983795	-593.75885647433	CG	evm.TU.scaffold1023.7	intron	--	-//-
scaffold1023	684904	685472	569	84	0.0126441086660973	0.176449318649892	-0.163805209983795	-593.75885647433	CG	scaffold1023:590708:686032	CGI
scaffold1023	731556	732253	698	121	0.16863562121983	0.560379638411698	-0.391744017191869	-968.124673066304	CG	evm.TU.scaffold1023.8	intron	--	gnl|BL_ORD_ID|306379 sp|Q15147|PLCB4_HUMAN 1-phosphatidylinositol 4,5-bisphosphate phosphodiesterase beta-4 OS=Homo sapiens OX=9606 GN=PLCB4 PE=1 SV=3//7.69966e-27
scaffold1023	731556	732253	698	121	0.16863562121983	0.560379638411698	-0.391744017191869	-968.124673066304	CG	scaffold1023:729766:731767	CGI_shore
scaffold1023	731556	732253	698	121	0.16863562121983	0.560379638411698	-0.391744017191869	-968.124673066304	CG	scaffold1023:730949:732324	CGI
scaffold1023	767689	767899	211	69	0.563185935370489	0.24546456609262	0.317721369277869	519.846772923627	CG	evm.TU.scaffold1023.8	intron	--	gnl|BL_ORD_ID|306379 sp|Q15147|PLCB4_HUMAN 1-phosphatidylinositol 4,5-bisphosphate phosphodiesterase beta-4 OS=Homo sapiens OX=9606 GN=PLCB4 PE=1 SV=3//7.69966e-27
scaffold1023	778464	778989	526	96	0.083728641899998	0.418781396280641	-0.335052754380643	-775.065930188974	CG	evm.TU.scaffold1023.8	intron	--	gnl|BL_ORD_ID|306379 sp|Q15147|PLCB4_HUMAN 1-phosphatidylinositol 4,5-bisphosphate phosphodiesterase beta-4 OS=Homo sapiens OX=9606 GN=PLCB4 PE=1 SV=3//7.69966e-27
scaffold1023	778464	778989	526	96	0.083728641899998	0.418781396280641	-0.335052754380643	-775.065930188974	CG	scaffold1023:778164:779103	CGI
scaffold1023	778464	778989	526	96	0.083728641899998	0.418781396280641	-0.335052754380643	-775.065930188974	CG	scaffold1023:778925:780925	CGI_shore
scaffold1023	783725	784272	548	80	0.0513892327445587	0.387502751024197	-0.336113518279638	-775.790466832253	CG	evm.TU.scaffold1023.8	intron	--	gnl|BL_ORD_ID|306379 sp|Q15147|PLCB4_HUMAN 1-phosphatidylinositol 4,5-bisphosphate phosphodiesterase beta-4 OS=Homo sapiens OX=9606 GN=PLCB4 PE=1 SV=3//7.69966e-27
scaffold1023	784679	785350	672	116	0.0203555113849528	0.295175262741094	-0.274819751356141	-1025.82062956565	CG	evm.TU.scaffold1023.8	intron	--	gnl|BL_ORD_ID|306379 sp|Q15147|PLCB4_HUMAN 1-phosphatidylinositol 4,5-bisphosphate phosphodiesterase beta-4 OS=Homo sapiens OX=9606 GN=PLCB4 PE=1 SV=3//7.69966e-27
scaffold1025	1394279	1395582	1304	87	0.013023160346997	0.36396065189702	-0.350937491550023	-791.233475051969	CG	scaffold1025:1393149:1395149	CGI_shore
scaffold1025	1394279	1395582	1304	87	0.013023160346997	0.36396065189702	-0.350937491550023	-791.233475051969	CG	scaffold1025:1393523:1395524	CGI_shore
scaffold1025	1394279	1395582	1304	87	0.013023160346997	0.36396065189702	-0.350937491550023	-791.233475051969	CG	scaffold1025:1393707:1394304	CGI
scaffold1025	1394279	1395582	1304	87	0.013023160346997	0.36396065189702	-0.350937491550023	-791.233475051969	CG	scaffold1025:1394304:1396305	CGI_shore
scaffold1025	1394279	1395582	1304	87	0.013023160346997	0.36396065189702	-0.350937491550023	-791.233475051969	CG	scaffold1025:1395150:1397760	CGI
scaffold1025	1530645	1531247	603	66	0.43094520025666	0.850289368482056	-0.419344168225397	-513.728981137955	CG	evm.TU.scaffold1025.18	intron	--	gnl|BL_ORD_ID|330712 sp|Q9XTL9|PYG_DROME Glycogen phosphorylase OS=Drosophila melanogaster OX=7227 GN=GlyP PE=2 SV=2//1.49759e-116
scaffold1025	1530645	1531247	603	66	0.43094520025666	0.850289368482056	-0.419344168225397	-513.728981137955	CG	scaffold1025:1528959:1530960	CGI_shore
scaffold1025	1531612	1531850	239	44	0.374048826257345	0.852287345200478	-0.478238518943133	-561.95455909551	CG	evm.TU.scaffold1025.18	intron	--	gnl|BL_ORD_ID|330712 sp|Q9XTL9|PYG_DROME Glycogen phosphorylase OS=Drosophila melanogaster OX=7227 GN=GlyP PE=2 SV=2//1.49759e-116
scaffold1025	1550070	1550745	676	139	0.623411912246367	0.327378441987922	0.296033470258446	1307.92378563751	CG	evm.TU.scaffold1025.19	intron	--	gnl|BL_ORD_ID|421294 sp|Q2KID9|RT05_BOVIN 28S ribosomal protein S5, mitochondrial OS=Bos taurus OX=9913 GN=MRPS5 PE=1 SV=1//3.73389e-58
scaffold1025	1550070	1550745	676	139	0.623411912246367	0.327378441987922	0.296033470258446	1307.92378563751	CG	scaffold1025:1548263:1550264	CGI_shore
scaffold1025	1550070	1550745	676	139	0.623411912246367	0.327378441987922	0.296033470258446	1307.92378563751	CG	scaffold1025:1549396:1550650	CGI
scaffold1025	1550070	1550745	676	139	0.623411912246367	0.327378441987922	0.296033470258446	1307.92378563751	CG	scaffold1025:1550650:1552651	CGI_shore
scaffold1025	1738312	1739799	1488	248	0.104674557197582	0.00969157275698639	0.0949829844405954	1698.57126220392	CG	scaffold1025:1737711:1740284	CGI
scaffold1025	1738312	1739799	1488	248	0.104674557197582	0.00969157275698639	0.0949829844405954	1698.57126220392	CG	evm.TU.scaffold1025.24	intron	--	gnl|BL_ORD_ID|330695 sp|P06737|PYGL_HUMAN Glycogen phosphorylase, liver form OS=Homo sapiens OX=9606 GN=PYGL PE=1 SV=4//0
scaffold1025	1738312	1739799	1488	248	0.104674557197582	0.00969157275698639	0.0949829844405954	1698.57126220392	CG	scaffold1025:1736506:1738507	CGI_shore
scaffold1025	1790331	1790703	373	67	0.254709079863402	0.647809173195223	-0.393100093331821	-588.904086684969	CG	evm.TU.scaffold1025.25	promoter	--	-//-
scaffold1025	1790331	1790703	373	67	0.254709079863402	0.647809173195223	-0.393100093331821	-588.904086684969	CG	evm.TU.scaffold1025.24	promoter	--	gnl|BL_ORD_ID|330695 sp|P06737|PYGL_HUMAN Glycogen phosphorylase, liver form OS=Homo sapiens OX=9606 GN=PYGL PE=1 SV=4//0
scaffold1025	1790331	1790703	373	67	0.254709079863402	0.647809173195223	-0.393100093331821	-588.904086684969	CG	scaffold1025:1790201:1792697	CGI
scaffold1025	1836935	1837384	450	76	0.301569963175889	0.57544741385032	-0.273877450674431	-499.324175565075	CG	evm.TU.scaffold1025.29	intron	--	gnl|BL_ORD_ID|92986 sp|Q9VCU9|DCR1_DROME Endoribonuclease Dcr-1 OS=Drosophila melanogaster OX=7227 GN=Dcr-1 PE=1 SV=1//4.97012e-08
scaffold1025	1836935	1837384	450	76	0.301569963175889	0.57544741385032	-0.273877450674431	-499.324175565075	CG	scaffold1025:1833382:1848724	CGI
scaffold1025	1842996	1843058	63	5	0.0673241423179066	0.0012206050509257	0.066103537266981	17.6033874331034	CHG	evm.TU.scaffold1025.29	intron	--	gnl|BL_ORD_ID|92986 sp|Q9VCU9|DCR1_DROME Endoribonuclease Dcr-1 OS=Drosophila melanogaster OX=7227 GN=Dcr-1 PE=1 SV=1//4.97012e-08
scaffold1025	1842996	1843058	63	5	0.0673241423179066	0.0012206050509257	0.066103537266981	17.6033874331034	CHG	scaffold1025:1833382:1848724	CGI
scaffold1025	1883165	1883831	667	112	0.43694059578147	0.68514701296018	-0.248206417178711	-687.622824589542	CG	evm.TU.scaffold1025.29	intron	--	gnl|BL_ORD_ID|92986 sp|Q9VCU9|DCR1_DROME Endoribonuclease Dcr-1 OS=Drosophila melanogaster OX=7227 GN=Dcr-1 PE=1 SV=1//4.97012e-08
scaffold1025	1883165	1883831	667	112	0.43694059578147	0.68514701296018	-0.248206417178711	-687.622824589542	CG	scaffold1025:1882566:1887887	CGI
scaffold1025	1887091	1887497	407	93	0.799013087663509	0.491432051964856	0.307581035698653	572.528110739415	CG	scaffold1025:1886431:1888431	CGI_shore
scaffold1025	1887091	1887497	407	93	0.799013087663509	0.491432051964856	0.307581035698653	572.528110739415	CG	evm.TU.scaffold1025.29	intron	--	gnl|BL_ORD_ID|92986 sp|Q9VCU9|DCR1_DROME Endoribonuclease Dcr-1 OS=Drosophila melanogaster OX=7227 GN=Dcr-1 PE=1 SV=1//4.97012e-08
scaffold1025	1887091	1887497	407	93	0.799013087663509	0.491432051964856	0.307581035698653	572.528110739415	CG	scaffold1025:1882566:1887887	CGI
scaffold1025	2004187	2004995	809	86	0.254036240424808	0.0126129636853792	0.241423276739429	610.202130349932	CG	scaffold1025:2002390:2004391	CGI_shore
scaffold1025	2004187	2004995	809	86	0.254036240424808	0.0126129636853792	0.241423276739429	610.202130349932	CG	scaffold1025:2002810:2004811	CGI_shore
scaffold1025	2314493	2314976	484	101	0.477106835037144	0.757187741896807	-0.280080906859662	-688.487973763116	CG	evm.TU.scaffold1025.39	intron	--	gnl|BL_ORD_ID|480216 sp|Q8CE96|TRM6_MOUSE tRNA (adenine(58)-N(1))-methyltransferase non-catalytic subunit TRM6 OS=Mus musculus OX=10090 GN=Trmt6 PE=1 SV=1//9.84034e-101
scaffold1025	2314493	2314976	484	101	0.477106835037144	0.757187741896807	-0.280080906859662	-688.487973763116	CG	scaffold1025:2312899:2314900	CGI_shore
scaffold1025	2314493	2314976	484	101	0.477106835037144	0.757187741896807	-0.280080906859662	-688.487973763116	CG	scaffold1025:2313125:2319616	CGI
scaffold1025	2314493	2314976	484	101	0.477106835037144	0.757187741896807	-0.280080906859662	-688.487973763116	CG	evm.TU.scaffold1025.40	promoter	--	gnl|BL_ORD_ID|162802 sp|P00390|GSHR_HUMAN Glutathione reductase, mitochondrial OS=Homo sapiens OX=9606 GN=GSR PE=1 SV=2//1.39597e-167
scaffold1025	2367121	2367856	736	113	0.168971684389954	0.511644072146889	-0.342672387756935	-958.721848119998	CG	evm.TU.scaffold1025.42	intron	--	gnl|BL_ORD_ID|99418 sp|Q6TV19|DICER_DANRE Endoribonuclease Dicer OS=Danio rerio OX=7955 GN=dicer1 PE=2 SV=2//5.45959e-30
scaffold1025	2367121	2367856	736	113	0.168971684389954	0.511644072146889	-0.342672387756935	-958.721848119998	CG	scaffold1025:2365066:2369431	CGI
scaffold1029	608462	608528	67	11	0.000427718813936443	0.0230047296486962	-0.0225770108347597	-37.7390075563565	CHG	scaffold1029:605233:617440	CGI
scaffold1029	989664	990131	468	103	0.568172624183814	0.823904724927327	-0.255732100743512	-562.607891192304	CG	evm.TU.scaffold1029.8	intron	--	gnl|BL_ORD_ID|309197 sp|Q8TCS8|PNPT1_HUMAN Polyribonucleotide nucleotidyltransferase 1, mitochondrial OS=Homo sapiens OX=9606 GN=PNPT1 PE=1 SV=2//0
scaffold1029	1086580	1086887	308	55	0.0306245886913255	0.550926618301483	-0.520302029610157	-604.884074632344	CG	evm.TU.scaffold1029.10	intron	--	gnl|BL_ORD_ID|385617 sp|Q9BYD3|RM04_HUMAN 39S ribosomal protein L4, mitochondrial OS=Homo sapiens OX=9606 GN=MRPL4 PE=1 SV=1//1.60605e-83
scaffold1029	1086580	1086887	308	55	0.0306245886913255	0.550926618301483	-0.520302029610157	-604.884074632344	CG	scaffold1029:1083394:1087081	CGI
scaffold103	387567	388040	474	71	0.590843772485479	0.0309413454376913	0.559902427047788	935.249586947276	CG	scaffold103:385598:387598	CGI_shore
scaffold103	387567	388040	474	71	0.590843772485479	0.0309413454376913	0.559902427047788	935.249586947276	CG	scaffold103:387599:389944	CGI
scaffold1030	779222	780010	789	119	0.471164269277787	0.109175225714051	0.361989043563736	1340.57086043831	CG	evm.TU.scaffold1030.11	intron	--	gnl|BL_ORD_ID|57228 sp|Q9XSK2|CD63_BOVIN CD63 antigen OS=Bos taurus OX=9913 GN=CD63 PE=2 SV=4//5.95755e-26
scaffold1030	780426	781294	869	105	0.431408325599791	0.196096074656456	0.235312250943336	695.296217741483	CG	evm.TU.scaffold1030.11	intron	--	gnl|BL_ORD_ID|57228 sp|Q9XSK2|CD63_BOVIN CD63 antigen OS=Bos taurus OX=9913 GN=CD63 PE=2 SV=4//5.95755e-26
scaffold1030	780426	781294	869	105	0.431408325599791	0.196096074656456	0.235312250943336	695.296217741483	CG	scaffold1030:781088:783088	CGI_shore
scaffold1031	25411	26035	625	110	0.117850460622195	0.446780399644183	-0.328929939021988	-792.328568690274	CG	evm.TU.scaffold1031.1	intron	--	-//-
scaffold1031	25411	26035	625	110	0.117850460622195	0.446780399644183	-0.328929939021988	-792.328568690274	CG	scaffold1031:23940:25941	CGI_shore
scaffold1031	43476	49789	6314	105	0.0229432518018186	0.344209706817306	-0.321266455015488	-748.515366559194	CG	evm.TU.scaffold1031.1	intron	--	-//-
scaffold1031	82471	84460	1990	107	0.023684873659142	0.367072790138437	-0.343387916479295	-744.911663868647	CG	scaffold1031:82275:84275	CGI_shore
scaffold1031	82471	84460	1990	107	0.023684873659142	0.367072790138437	-0.343387916479295	-744.911663868647	CG	scaffold1031:84276:84490	CGI
scaffold1031	82471	84460	1990	107	0.023684873659142	0.367072790138437	-0.343387916479295	-744.911663868647	CG	scaffold1031:81333:83334	CGI_shore
scaffold1031	111042	112002	961	87	0.0376513492861889	0.365761811485941	-0.328110462199752	-634.207170702538	CG	scaffold1031:109547:111547	CGI_shore
scaffold1031	111042	112002	961	87	0.0376513492861889	0.365761811485941	-0.328110462199752	-634.207170702538	CG	scaffold1031:111548:111816	CGI
scaffold1031	111042	112002	961	87	0.0376513492861889	0.365761811485941	-0.328110462199752	-634.207170702538	CG	scaffold1031:111816:113817	CGI_shore
scaffold1031	112902	113737	836	63	0.0408374859091682	0.667910155351048	-0.62707266944188	-652.515543054242	CG	scaffold1031:111816:113817	CGI_shore
scaffold1031	112902	113737	836	63	0.0408374859091682	0.667910155351048	-0.62707266944188	-652.515543054242	CG	scaffold1031:113352:115352	CGI_shore
scaffold1032	85377	86038	662	153	0.325019518561146	0.131280866993597	0.193738651567549	1015.84906402148	CG	evm.TU.scaffold1032.2	intron	--	gnl|BL_ORD_ID|555767 sp|Q9NW07|ZN358_HUMAN Zinc finger protein 358 OS=Homo sapiens OX=9606 GN=ZNF358 PE=1 SV=2//1.16709e-17
scaffold1032	145777	146083	307	71	0.232732682984477	0.620077351713145	-0.387344668728668	-781.259389490223	CG	evm.TU.scaffold1032.3	intron	--	gnl|BL_ORD_ID|472178 sp|P97770|THUM3_MOUSE THUMP domain-containing protein 3 OS=Mus musculus OX=10090 GN=Thumpd3 PE=1 SV=1//1.00654e-07
scaffold1032	154739	155479	741	187	0.540427204570944	0.26277715114404	0.277650053426904	1711.05701685322	CG	evm.TU.scaffold1032.3	intron	--	gnl|BL_ORD_ID|472178 sp|P97770|THUM3_MOUSE THUMP domain-containing protein 3 OS=Mus musculus OX=10090 GN=Thumpd3 PE=1 SV=1//1.00654e-07
scaffold1036	451091	452231	1141	155	0.550187842884484	0.112934225533156	0.437253617351328	1664.78219634763	CG	scaffold1036:449278:451278	CGI_shore
scaffold1036	451091	452231	1141	155	0.550187842884484	0.112934225533156	0.437253617351328	1664.78219634763	CG	evm.TU.scaffold1036.4	intron	--	gnl|BL_ORD_ID|210867 sp|A8WFR0|LAMP5_DANRE Lysosome-associated membrane glycoprotein 5 OS=Danio rerio OX=7955 GN=lamp5 PE=2 SV=1//1.84611e-13
scaffold1036	451091	452231	1141	155	0.550187842884484	0.112934225533156	0.437253617351328	1664.78219634763	CG	scaffold1036:450881:452881	CGI_shore
scaffold1036	451091	452231	1141	155	0.550187842884484	0.112934225533156	0.437253617351328	1664.78219634763	CG	evm.TU.scaffold1036.4	exon	--	gnl|BL_ORD_ID|210867 sp|A8WFR0|LAMP5_DANRE Lysosome-associated membrane glycoprotein 5 OS=Danio rerio OX=7955 GN=lamp5 PE=2 SV=1//1.84611e-13
scaffold1036	451091	452231	1141	155	0.550187842884484	0.112934225533156	0.437253617351328	1664.78219634763	CG	scaffold1036:451279:451965	CGI
scaffold1036	451091	452231	1141	155	0.550187842884484	0.112934225533156	0.437253617351328	1664.78219634763	CG	scaffold1036:451965:453966	CGI_shore
scaffold1036	452971	453239	269	61	0.21784975287801	0.571152142672455	-0.353302389794445	-544.352030117568	CG	scaffold1036:451965:453966	CGI_shore
scaffold1036	452971	453239	269	61	0.21784975287801	0.571152142672455	-0.353302389794445	-544.352030117568	CG	scaffold1036:452882:453239	CGI
scaffold1036	452971	453239	269	61	0.21784975287801	0.571152142672455	-0.353302389794445	-544.352030117568	CG	evm.TU.scaffold1036.4	exon	--	gnl|BL_ORD_ID|210867 sp|A8WFR0|LAMP5_DANRE Lysosome-associated membrane glycoprotein 5 OS=Danio rerio OX=7955 GN=lamp5 PE=2 SV=1//1.84611e-13
scaffold1036	452971	453239	269	61	0.21784975287801	0.571152142672455	-0.353302389794445	-544.352030117568	CG	evm.TU.scaffold1036.4	TES	--	gnl|BL_ORD_ID|210867 sp|A8WFR0|LAMP5_DANRE Lysosome-associated membrane glycoprotein 5 OS=Danio rerio OX=7955 GN=lamp5 PE=2 SV=1//1.84611e-13
scaffold1036	511871	513088	1218	96	0.0586479629356712	0.71039135791066	-0.651743394974989	-1184.10788289688	CG	scaffold1036:510713:512714	CGI_shore
scaffold1036	511871	513088	1218	96	0.0586479629356712	0.71039135791066	-0.651743394974989	-1184.10788289688	CG	scaffold1036:510846:512846	CGI_shore
scaffold1036	511871	513088	1218	96	0.0586479629356712	0.71039135791066	-0.651743394974989	-1184.10788289688	CG	scaffold1036:512382:514382	CGI_shore
scaffold1036	511871	513088	1218	96	0.0586479629356712	0.71039135791066	-0.651743394974989	-1184.10788289688	CG	scaffold1036:512847:513088	CGI
scaffold1036	517781	518475	695	123	0.068607312541412	0.492487703712765	-0.423880391171353	-1336.00406541136	CG	scaffold1036:516843:518844	CGI_shore
scaffold1036	517781	518475	695	123	0.068607312541412	0.492487703712765	-0.423880391171353	-1336.00406541136	CG	scaffold1036:517780:518437	CGI
scaffold1036	517781	518475	695	123	0.068607312541412	0.492487703712765	-0.423880391171353	-1336.00406541136	CG	scaffold1036:518437:520438	CGI_shore
scaffold1036	554483	556457	1975	111	0.480819882833318	0.292262307719241	0.188557575114077	543.180662455474	CG	scaffold1036:553249:555250	CGI_shore
scaffold1036	554483	556457	1975	111	0.480819882833318	0.292262307719241	0.188557575114077	543.180662455474	CG	scaffold1036:553909:555909	CGI_shore
scaffold1036	554483	556457	1975	111	0.480819882833318	0.292262307719241	0.188557575114077	543.180662455474	CG	evm.TU.scaffold1036.7	intron	--	gnl|BL_ORD_ID|555163 sp|Q68DK2|ZFY26_HUMAN Zinc finger FYVE domain-containing protein 26 OS=Homo sapiens OX=9606 GN=ZFYVE26 PE=1 SV=3//1.22111e-54
scaffold1036	554483	556457	1975	111	0.480819882833318	0.292262307719241	0.188557575114077	543.180662455474	CG	scaffold1036:555910:558211	CGI
scaffold1036	617272	617789	518	96	0.305067094319607	0.646494029037431	-0.341426934717824	-629.066099409217	CG	scaffold1036:615305:617305	CGI_shore
scaffold1036	617272	617789	518	96	0.305067094319607	0.646494029037431	-0.341426934717824	-629.066099409217	CG	scaffold1036:615425:617426	CGI_shore
scaffold1036	617272	617789	518	96	0.305067094319607	0.646494029037431	-0.341426934717824	-629.066099409217	CG	evm.TU.scaffold1036.7	intron	--	gnl|BL_ORD_ID|555163 sp|Q68DK2|ZFY26_HUMAN Zinc finger FYVE domain-containing protein 26 OS=Homo sapiens OX=9606 GN=ZFYVE26 PE=1 SV=3//1.22111e-54
scaffold1036	617272	617789	518	96	0.305067094319607	0.646494029037431	-0.341426934717824	-629.066099409217	CG	scaffold1036:617306:618735	CGI
scaffold1037	371231	371802	572	88	0.249207588948911	0.484253277615311	-0.2350456886664	-523.977869446719	CG	evm.TU.scaffold1037.2	intron	--	gnl|BL_ORD_ID|445690 sp|P78524|ST5_HUMAN Suppression of tumorigenicity 5 protein OS=Homo sapiens OX=9606 GN=ST5 PE=1 SV=3//3.51036e-37
scaffold1037	758520	758603	84	12	0.00707472474192437	0.09627464203774	-0.0891999172958157	-44.70060724066	CHG	evm.TU.scaffold1037.6	intron	--	gnl|BL_ORD_ID|556406 sp|Q3UVU3|ZNT10_MOUSE Zinc transporter 10 OS=Mus musculus OX=10090 GN=Slc30a10 PE=1 SV=1//7.83824e-59
scaffold1037	1065105	1066080	976	146	0.192338666280843	0.51618640261065	-0.323847736329807	-1339.28447838754	CG	Target=(CA)n:1-71;Class=Simple_repeat	repeat
scaffold1041	551719	552203	485	58	0.621596983792036	0.141355328161251	0.480241655630786	578.217924652923	CG	scaffold1041:551066:553066	CGI_shore
scaffold1041	657465	657523	59	7	0.0244134440889691	0.000518351667617081	0.023895092421352	22.0092676105162	CHG	scaffold1041:655621:657621	CGI_shore
scaffold1041	657465	657523	59	7	0.0244134440889691	0.000518351667617081	0.023895092421352	22.0092676105162	CHG	scaffold1041:657036:659037	CGI_shore
scaffold1041	677709	678745	1037	153	0.0278287966147653	0.259417213384924	-0.231588416770159	-943.265308695631	CG	scaffold1041:675790:677790	CGI_shore
scaffold1041	677709	678745	1037	153	0.0278287966147653	0.259417213384924	-0.231588416770159	-943.265308695631	CG	scaffold1041:675909:677910	CGI_shore
scaffold1041	677709	678745	1037	153	0.0278287966147653	0.259417213384924	-0.231588416770159	-943.265308695631	CG	scaffold1041:677791:678528	CGI
scaffold1041	677709	678745	1037	153	0.0278287966147653	0.259417213384924	-0.231588416770159	-943.265308695631	CG	scaffold1041:678037:680037	CGI_shore
scaffold1041	677709	678745	1037	153	0.0278287966147653	0.259417213384924	-0.231588416770159	-943.265308695631	CG	scaffold1041:678528:680529	CGI_shore
scaffold1052	732693	732973	281	52	0.145283297346932	0.643917193381377	-0.498633896034445	-616.796444832308	CG	evm.TU.scaffold1052.3	intron	--	gnl|BL_ORD_ID|555016 sp|Q9NPA5|ZF64A_HUMAN Zinc finger protein 64 homolog, isoforms 1 and 2 OS=Homo sapiens OX=9606 GN=ZFP64 PE=1 SV=3//2.19378e-12
scaffold1052	740060	740348	289	60	0.033529052799502	0.59875158240449	-0.565222529604988	-637.472817489303	CG	evm.TU.scaffold1052.3	intron	--	gnl|BL_ORD_ID|555016 sp|Q9NPA5|ZF64A_HUMAN Zinc finger protein 64 homolog, isoforms 1 and 2 OS=Homo sapiens OX=9606 GN=ZFP64 PE=1 SV=3//2.19378e-12
scaffold1052	740060	740348	289	60	0.033529052799502	0.59875158240449	-0.565222529604988	-637.472817489303	CG	scaffold1052:740059:740439	CGI
scaffold1053	747076	747550	475	78	0.019715196798897	0.295741267229361	-0.276026070430464	-557.296650196459	CG	evm.TU.scaffold1053.23	intron	--	gnl|BL_ORD_ID|236917 sp|Q8CBH5|MFSD6_MOUSE Major facilitator superfamily domain-containing protein 6 OS=Mus musculus OX=10090 GN=Mfsd6 PE=1 SV=1//2.96896e-15
scaffold1054	502170	503701	1532	239	0.691127328971105	0.152066757551612	0.539060571419494	3449.53412562405	CG	scaffold1054:500226:502227	CGI_shore
scaffold1056	1243873	1245337	1465	264	0.0810830145959381	0.00504926515654881	0.0760337494393893	1838.42930246472	CG	evm.TU.scaffold1056.16	intron	--	-//-
scaffold1056	1243873	1245337	1465	264	0.0810830145959381	0.00504926515654881	0.0760337494393893	1838.42930246472	CG	evm.TU.scaffold1056.16	exon	--	-//-
scaffold1056	1243873	1245337	1465	264	0.0810830145959381	0.00504926515654881	0.0760337494393893	1838.42930246472	CG	evm.TU.scaffold1056.16	utr3	--	-//-
scaffold1056	1243873	1245337	1465	264	0.0810830145959381	0.00504926515654881	0.0760337494393893	1838.42930246472	CG	evm.TU.scaffold1056.16	TES	--	-//-
scaffold1059	892495	896144	3650	460	0.310828564740827	0.0484642547147904	0.262364310026037	5181.64668935605	CG	scaffold1059:867019:902318	CGI
scaffold1059	1185588	1186637	1050	141	0.273346810181048	0.011199737137486	0.262147073043562	1258.42839230299	CG	scaffold1059:1184229:1186230	CGI_shore
scaffold1059	1185588	1186637	1050	141	0.273346810181048	0.011199737137486	0.262147073043562	1258.42839230299	CG	scaffold1059:1185462:1187462	CGI_shore
scaffold1059	1186766	1187866	1101	112	0.270258996033212	0.00979104351168417	0.260467952521528	866.367361333746	CG	scaffold1059:1185462:1187462	CGI_shore
scaffold1059	1186766	1187866	1101	112	0.270258996033212	0.00979104351168417	0.260467952521528	866.367361333746	CG	scaffold1059:1187463:1187875	CGI
scaffold106	111694	112804	1111	142	0.00882046381329054	0.195670545821236	-0.186850082007945	-935.529553205583	CG	evm.TU.scaffold106.4	intron	--	-//-
scaffold106	111694	112804	1111	142	0.00882046381329054	0.195670545821236	-0.186850082007945	-935.529553205583	CG	scaffold106:111693:112512	CGI
scaffold106	111694	112804	1111	142	0.00882046381329054	0.195670545821236	-0.186850082007945	-935.529553205583	CG	evm.TU.scaffold106.4	exon	--	-//-
scaffold106	111694	112804	1111	142	0.00882046381329054	0.195670545821236	-0.186850082007945	-935.529553205583	CG	scaffold106:112512:114513	CGI_shore
scaffold106	113566	114472	907	102	0.00780195109201312	0.321786522298151	-0.313984571206138	-1011.41891649106	CG	scaffold106:112512:114513	CGI_shore
scaffold106	113566	114472	907	102	0.00780195109201312	0.321786522298151	-0.313984571206138	-1011.41891649106	CG	evm.TU.scaffold106.4	intron	--	-//-
scaffold106	113566	114472	907	102	0.00780195109201312	0.321786522298151	-0.313984571206138	-1011.41891649106	CG	scaffold106:113676:115676	CGI_shore
scaffold106	114741	116537	1797	160	0.00766036403991966	0.217269169542389	-0.20960880550247	-1126.37764599242	CG	evm.TU.scaffold106.4	exon	--	-//-
scaffold106	114741	116537	1797	160	0.00766036403991966	0.217269169542389	-0.20960880550247	-1126.37764599242	CG	scaffold106:115076:117076	CGI_shore
scaffold106	114741	116537	1797	160	0.00766036403991966	0.217269169542389	-0.20960880550247	-1126.37764599242	CG	evm.TU.scaffold106.4	intron	--	-//-
scaffold106	114741	116537	1797	160	0.00766036403991966	0.217269169542389	-0.20960880550247	-1126.37764599242	CG	Target=(TCTG)n:4-45;Class=Simple_repeat	repeat
scaffold106	114741	116537	1797	160	0.00766036403991966	0.217269169542389	-0.20960880550247	-1126.37764599242	CG	scaffold106:115677:116084	CGI
scaffold106	114741	116537	1797	160	0.00766036403991966	0.217269169542389	-0.20960880550247	-1126.37764599242	CG	scaffold106:116084:118085	CGI_shore
scaffold106	114741	116537	1797	160	0.00766036403991966	0.217269169542389	-0.20960880550247	-1126.37764599242	CG	scaffold106:113676:115676	CGI_shore
scaffold106	116936	117471	536	67	0.0795484763304757	0.370415708676086	-0.290867232345611	-555.916435065971	CG	scaffold106:115076:117076	CGI_shore
scaffold106	116936	117471	536	67	0.0795484763304757	0.370415708676086	-0.290867232345611	-555.916435065971	CG	evm.TU.scaffold106.4	intron	--	-//-
scaffold106	116936	117471	536	67	0.0795484763304757	0.370415708676086	-0.290867232345611	-555.916435065971	CG	scaffold106:116084:118085	CGI_shore
scaffold106	116936	117471	536	67	0.0795484763304757	0.370415708676086	-0.290867232345611	-555.916435065971	CG	evm.TU.scaffold106.4	exon	--	-//-
scaffold106	116936	117471	536	67	0.0795484763304757	0.370415708676086	-0.290867232345611	-555.916435065971	CG	scaffold106:117077:117316	CGI
scaffold106	116936	117471	536	67	0.0795484763304757	0.370415708676086	-0.290867232345611	-555.916435065971	CG	scaffold106:117316:119317	CGI_shore
scaffold106	118640	119949	1310	86	0.0839093726775867	0.485307094442082	-0.401397721764495	-846.974799496661	CG	scaffold106:117316:119317	CGI_shore
scaffold106	118640	119949	1310	86	0.0839093726775867	0.485307094442082	-0.401397721764495	-846.974799496661	CG	evm.TU.scaffold106.4	intron	--	-//-
scaffold106	118640	119949	1310	86	0.0839093726775867	0.485307094442082	-0.401397721764495	-846.974799496661	CG	scaffold106:118480:120480	CGI_shore
scaffold106	118640	119949	1310	86	0.0839093726775867	0.485307094442082	-0.401397721764495	-846.974799496661	CG	evm.TU.scaffold106.4	exon	--	-//-
scaffold106	120317	120921	605	63	0.29992251150087	0.662709392244349	-0.362786880743479	-592.630380170837	CG	scaffold106:118480:120480	CGI_shore
scaffold106	120317	120921	605	63	0.29992251150087	0.662709392244349	-0.362786880743479	-592.630380170837	CG	evm.TU.scaffold106.4	intron	--	-//-
scaffold106	120317	120921	605	63	0.29992251150087	0.662709392244349	-0.362786880743479	-592.630380170837	CG	scaffold106:120418:122418	CGI_shore
scaffold106	120317	120921	605	63	0.29992251150087	0.662709392244349	-0.362786880743479	-592.630380170837	CG	scaffold106:120481:120803	CGI
scaffold106	120317	120921	605	63	0.29992251150087	0.662709392244349	-0.362786880743479	-592.630380170837	CG	evm.TU.scaffold106.4	exon	--	-//-
scaffold106	120317	120921	605	63	0.29992251150087	0.662709392244349	-0.362786880743479	-592.630380170837	CG	scaffold106:120803:122804	CGI_shore
scaffold106	129854	130730	877	83	0.267421738627483	0.645827233817828	-0.378405495190344	-881.437247357969	CG	evm.TU.scaffold106.4	intron	--	-//-
scaffold106	129854	130730	877	83	0.267421738627483	0.645827233817828	-0.378405495190344	-881.437247357969	CG	scaffold106:128168:130169	CGI_shore
scaffold106	129854	130730	877	83	0.267421738627483	0.645827233817828	-0.378405495190344	-881.437247357969	CG	scaffold106:128903:130904	CGI_shore
scaffold106	129854	130730	877	83	0.267421738627483	0.645827233817828	-0.378405495190344	-881.437247357969	CG	evm.TU.scaffold106.4	exon	--	-//-
scaffold106	129854	130730	877	83	0.267421738627483	0.645827233817828	-0.378405495190344	-881.437247357969	CG	scaffold106:129226:131226	CGI_shore
scaffold106	131228	132234	1007	120	0.339671255648942	0.665385016051003	-0.325713760402062	-1078.49085802119	CG	scaffold106:131227:131621	CGI
scaffold106	131228	132234	1007	120	0.339671255648942	0.665385016051003	-0.325713760402062	-1078.49085802119	CG	scaffold106:131621:133622	CGI_shore
scaffold106	131228	132234	1007	120	0.339671255648942	0.665385016051003	-0.325713760402062	-1078.49085802119	CG	evm.TU.scaffold106.4	intron	--	-//-
scaffold106	140143	140774	632	132	0.44633113553187	0.143797394276134	0.302533741255737	998.034052632452	CG	evm.TU.scaffold106.4	intron	--	-//-
scaffold106	140143	140774	632	132	0.44633113553187	0.143797394276134	0.302533741255737	998.034052632452	CG	scaffold106:139822:141822	CGI_shore
scaffold106	140143	140774	632	132	0.44633113553187	0.143797394276134	0.302533741255737	998.034052632452	CG	scaffold106:140142:141314	CGI
scaffold106	173464	175448	1985	93	0.0226463692896602	0.518879326266609	-0.496232956976949	-849.938011373553	CG	evm.TU.scaffold106.6	intron	--	gnl|BL_ORD_ID|117712 sp|Q8BMB0|EMSY_MOUSE BRCA2-interacting transcriptional repressor EMSY OS=Mus musculus OX=10090 GN=Emsy PE=1 SV=2//5.55609e-08
scaffold106	173464	175448	1985	93	0.0226463692896602	0.518879326266609	-0.496232956976949	-849.938011373553	CG	scaffold106:172011:174012	CGI_shore
scaffold106	404774	405097	324	101	0.528813783590667	0.775209288450187	-0.246395504859521	-678.100917028417	CG	evm.TU.scaffold106.11	intron	--	gnl|BL_ORD_ID|94778 sp|Q62095|DDX3Y_MOUSE ATP-dependent RNA helicase DDX3Y OS=Mus musculus OX=10090 GN=Ddx3y PE=1 SV=2//0
scaffold1062	17129	17927	799	106	0.692921447503347	0.0866411644087002	0.606280283094647	2033.76176045134	CG	evm.TU.scaffold1062.2	exon	--	-//-
scaffold1062	17129	17927	799	106	0.692921447503347	0.0866411644087002	0.606280283094647	2033.76176045134	CG	evm.TU.scaffold1062.2	utr5	--	-//-
scaffold1062	17129	17927	799	106	0.692921447503347	0.0866411644087002	0.606280283094647	2033.76176045134	CG	scaffold1062:16499:17656	CGI
scaffold1062	17129	17927	799	106	0.692921447503347	0.0866411644087002	0.606280283094647	2033.76176045134	CG	evm.TU.scaffold1062.2	TSS	--	-//-
scaffold1062	17129	17927	799	106	0.692921447503347	0.0866411644087002	0.606280283094647	2033.76176045134	CG	evm.TU.scaffold1062.2	promoter	--	-//-
scaffold1062	17129	17927	799	106	0.692921447503347	0.0866411644087002	0.606280283094647	2033.76176045134	CG	scaffold1062:17656:19657	CGI_shore
scaffold1062	17129	17927	799	106	0.692921447503347	0.0866411644087002	0.606280283094647	2033.76176045134	CG	scaffold1062:15613:17614	CGI_shore
scaffold1062	18970	19638	669	70	0.763388329181933	0.149455610814373	0.61393271836756	923.990131402856	CG	evm.TU.scaffold1062.2	promoter	--	-//-
scaffold1062	18970	19638	669	70	0.763388329181933	0.149455610814373	0.61393271836756	923.990131402856	CG	scaffold1062:17656:19657	CGI_shore
scaffold1062	23548	23866	319	44	0.713492229322849	0.120899471561282	0.592592757761567	538.216416900057	CG	evm.TU.scaffold1062.3	intron	--	gnl|BL_ORD_ID|295923 sp|Q5ZID2|PDD2L_CHICK Programmed cell death protein 2-like OS=Gallus gallus OX=9031 GN=PDCD2L PE=2 SV=1//1.16282e-29
scaffold1062	23548	23866	319	44	0.713492229322849	0.120899471561282	0.592592757761567	538.216416900057	CG	scaffold1062:23175:25175	CGI_shore
scaffold1062	25065	25681	617	87	0.65035651460154	0.103183990010358	0.547172524591181	1418.19580156078	CG	evm.TU.scaffold1062.3	intron	--	gnl|BL_ORD_ID|295923 sp|Q5ZID2|PDD2L_CHICK Programmed cell death protein 2-like OS=Gallus gallus OX=9031 GN=PDCD2L PE=2 SV=1//1.16282e-29
scaffold1062	25065	25681	617	87	0.65035651460154	0.103183990010358	0.547172524591181	1418.19580156078	CG	scaffold1062:23175:25175	CGI_shore
scaffold1062	25065	25681	617	87	0.65035651460154	0.103183990010358	0.547172524591181	1418.19580156078	CG	scaffold1062:25176:25453	CGI
scaffold1062	25065	25681	617	87	0.65035651460154	0.103183990010358	0.547172524591181	1418.19580156078	CG	scaffold1062:25453:27454	CGI_shore
scaffold1062	39936	41864	1929	53	0.784230410504498	0.192113438252954	0.592116972251544	657.073249018559	CG	evm.TU.scaffold1062.4	intron	--	gnl|BL_ORD_ID|479243 sp|A6NAF9|TRD7A_DANRE Tudor domain-containing protein 7A OS=Danio rerio OX=7955 GN=tdrd7a PE=2 SV=2//2.61025e-11
scaffold1062	49078	49692	615	111	0.558991533044545	0.2225008532702	0.336490679774344	1056.71420189511	CG	evm.TU.scaffold1062.4	intron	--	gnl|BL_ORD_ID|479243 sp|A6NAF9|TRD7A_DANRE Tudor domain-containing protein 7A OS=Danio rerio OX=7955 GN=tdrd7a PE=2 SV=2//2.61025e-11
scaffold1062	49078	49692	615	111	0.558991533044545	0.2225008532702	0.336490679774344	1056.71420189511	CG	evm.TU.scaffold1062.4	exon	--	gnl|BL_ORD_ID|479243 sp|A6NAF9|TRD7A_DANRE Tudor domain-containing protein 7A OS=Danio rerio OX=7955 GN=tdrd7a PE=2 SV=2//2.61025e-11
scaffold1062	49078	49692	615	111	0.558991533044545	0.2225008532702	0.336490679774344	1056.71420189511	CG	scaffold1062:49266:50933	CGI
scaffold1062	49078	49692	615	111	0.558991533044545	0.2225008532702	0.336490679774344	1056.71420189511	CG	scaffold1062:47265:49265	CGI_shore
scaffold1062	49078	49692	615	111	0.558991533044545	0.2225008532702	0.336490679774344	1056.71420189511	CG	scaffold1062:48252:50253	CGI_shore
scaffold1062	52817	53524	708	123	0.434923134609848	0.0565628416246832	0.378360292985165	1586.24963946341	CG	scaffold1062:50933:52934	CGI_shore
scaffold1062	52817	53524	708	123	0.434923134609848	0.0565628416246832	0.378360292985165	1586.24963946341	CG	scaffold1062:51019:53019	CGI_shore
scaffold1062	52817	53524	708	123	0.434923134609848	0.0565628416246832	0.378360292985165	1586.24963946341	CG	scaffold1062:53020:53637	CGI
scaffold1062	52817	53524	708	123	0.434923134609848	0.0565628416246832	0.378360292985165	1586.24963946341	CG	evm.TU.scaffold1062.4	intron	--	gnl|BL_ORD_ID|479243 sp|A6NAF9|TRD7A_DANRE Tudor domain-containing protein 7A OS=Danio rerio OX=7955 GN=tdrd7a PE=2 SV=2//2.61025e-11
scaffold1062	63705	64605	901	100	0.606139522709042	0.0401281910631144	0.566011331645927	1598.10274388429	CG	scaffold1062:63264:65264	CGI_shore
scaffold1062	63705	64605	901	100	0.606139522709042	0.0401281910631144	0.566011331645927	1598.10274388429	CG	evm.TU.scaffold1062.4	intron	--	gnl|BL_ORD_ID|479243 sp|A6NAF9|TRD7A_DANRE Tudor domain-containing protein 7A OS=Danio rerio OX=7955 GN=tdrd7a PE=2 SV=2//2.61025e-11
scaffold1062	64721	65610	890	112	0.446914902833356	0.0635158190895281	0.383399083743828	1127.71824619664	CG	scaffold1062:63264:65264	CGI_shore
scaffold1062	64721	65610	890	112	0.446914902833356	0.0635158190895281	0.383399083743828	1127.71824619664	CG	evm.TU.scaffold1062.4	intron	--	gnl|BL_ORD_ID|479243 sp|A6NAF9|TRD7A_DANRE Tudor domain-containing protein 7A OS=Danio rerio OX=7955 GN=tdrd7a PE=2 SV=2//2.61025e-11
scaffold1062	64721	65610	890	112	0.446914902833356	0.0635158190895281	0.383399083743828	1127.71824619664	CG	scaffold1062:65265:65863	CGI
scaffold1062	70939	71767	829	115	0.656594034903828	0.127990667940645	0.528603366963183	1502.90654541946	CG	evm.TU.scaffold1062.4	intron	--	gnl|BL_ORD_ID|479243 sp|A6NAF9|TRD7A_DANRE Tudor domain-containing protein 7A OS=Danio rerio OX=7955 GN=tdrd7a PE=2 SV=2//2.61025e-11
scaffold1062	70939	71767	829	115	0.656594034903828	0.127990667940645	0.528603366963183	1502.90654541946	CG	scaffold1062:70354:72354	CGI_shore
scaffold1062	76022	76542	521	105	0.700669327035762	0.309593413372081	0.391075913663681	978.889346575416	CG	evm.TU.scaffold1062.4	intron	--	gnl|BL_ORD_ID|479243 sp|A6NAF9|TRD7A_DANRE Tudor domain-containing protein 7A OS=Danio rerio OX=7955 GN=tdrd7a PE=2 SV=2//2.61025e-11
scaffold1062	76022	76542	521	105	0.700669327035762	0.309593413372081	0.391075913663681	978.889346575416	CG	scaffold1062:74796:76797	CGI_shore
scaffold1062	76022	76542	521	105	0.700669327035762	0.309593413372081	0.391075913663681	978.889346575416	CG	scaffold1062:75993:76543	CGI
scaffold1062	83520	84130	611	90	0.722090423026187	0.454837376573792	0.267253046452395	575.726812919243	CG	evm.TU.scaffold1062.4	intron	--	gnl|BL_ORD_ID|479243 sp|A6NAF9|TRD7A_DANRE Tudor domain-containing protein 7A OS=Danio rerio OX=7955 GN=tdrd7a PE=2 SV=2//2.61025e-11
scaffold1062	83520	84130	611	90	0.722090423026187	0.454837376573792	0.267253046452395	575.726812919243	CG	scaffold1062:81840:89460	CGI
scaffold1062	88176	89159	984	220	0.614653330472029	0.226701208359064	0.387952122112966	2418.15760961995	CG	evm.TU.scaffold1062.4	intron	--	gnl|BL_ORD_ID|479243 sp|A6NAF9|TRD7A_DANRE Tudor domain-containing protein 7A OS=Danio rerio OX=7955 GN=tdrd7a PE=2 SV=2//2.61025e-11
scaffold1062	88176	89159	984	220	0.614653330472029	0.226701208359064	0.387952122112966	2418.15760961995	CG	scaffold1062:81840:89460	CGI
scaffold1062	105248	105787	540	71	0.478873699951952	0.0325135755911669	0.446360124360785	865.372385422105	CG	evm.TU.scaffold1062.4	intron	--	gnl|BL_ORD_ID|479243 sp|A6NAF9|TRD7A_DANRE Tudor domain-containing protein 7A OS=Danio rerio OX=7955 GN=tdrd7a PE=2 SV=2//2.61025e-11
scaffold1062	106315	107821	1507	124	0.432454907119293	0.0389568330863142	0.393498074032979	1401.15992734158	CG	evm.TU.scaffold1062.4	intron	--	gnl|BL_ORD_ID|479243 sp|A6NAF9|TRD7A_DANRE Tudor domain-containing protein 7A OS=Danio rerio OX=7955 GN=tdrd7a PE=2 SV=2//2.61025e-11
scaffold1063	157307	157961	655	86	0.811670446984997	0.406128432713912	0.405542014271085	518.017059088347	CG	evm.TU.scaffold1063.2	exon	--	gnl|BL_ORD_ID|493660 sp|Q9W3M3|UBR3_DROME E3 ubiquitin-protein ligase Ubr3 OS=Drosophila melanogaster OX=7227 GN=Ubr3 PE=1 SV=4//3.14347e-53
scaffold1063	157307	157961	655	86	0.811670446984997	0.406128432713912	0.405542014271085	518.017059088347	CG	evm.TU.scaffold1063.2	intron	--	gnl|BL_ORD_ID|493660 sp|Q9W3M3|UBR3_DROME E3 ubiquitin-protein ligase Ubr3 OS=Drosophila melanogaster OX=7227 GN=Ubr3 PE=1 SV=4//3.14347e-53
scaffold1063	227703	227993	291	89	0.586713388418847	0.42673108581136	0.159982302607488	552.19578146325	CG	evm.TU.scaffold1063.2	intron	--	gnl|BL_ORD_ID|493660 sp|Q9W3M3|UBR3_DROME E3 ubiquitin-protein ligase Ubr3 OS=Drosophila melanogaster OX=7227 GN=Ubr3 PE=1 SV=4//3.14347e-53
scaffold1063	676441	676787	347	68	0.0135409958164671	0.24959419395762	-0.236053198141152	-519.442201576376	CG	scaffold1063:676063:676709	CGI
scaffold1063	676441	676787	347	68	0.0135409958164671	0.24959419395762	-0.236053198141152	-519.442201576376	CG	scaffold1063:676709:678710	CGI_shore
scaffold1063	892207	893021	815	176	0.625219224972632	0.299976047690773	0.325243177281859	1318.59992263868	CG	scaffold1063:891747:893061	CGI
scaffold1063	898385	899082	698	85	0.669262424303787	0.216674565293962	0.452587859009825	740.692353846315	CG	scaffold1063:895586:900543	CGI
scaffold1063	899276	900325	1050	102	0.746426370552584	0.405516812425856	0.340909558126728	709.667828234608	CG	scaffold1063:895586:900543	CGI
scaffold1063	1052206	1053065	860	111	0.563822891513642	0.147790036417132	0.41603285509651	897.863661371149	CG	scaffold1063:1052171:1053222	CGI
scaffold1063	1058113	1059085	973	122	0.691708304853318	0.138784579410577	0.552923725442741	1324.21003948369	CG	scaffold1063:1056009:1061000	CGI
scaffold1063	1062605	1063144	540	65	0.572660955933288	0.227748147400925	0.344912808532363	503.289193054092	CG	scaffold1063:1060627:1062627	CGI_shore
scaffold1063	1062605	1063144	540	65	0.572660955933288	0.227748147400925	0.344912808532363	503.289193054092	CG	scaffold1063:1061000:1063001	CGI_shore
scaffold1063	1062605	1063144	540	65	0.572660955933288	0.227748147400925	0.344912808532363	503.289193054092	CG	scaffold1063:1062628:1062932	CGI
scaffold1063	1062605	1063144	540	65	0.572660955933288	0.227748147400925	0.344912808532363	503.289193054092	CG	scaffold1063:1062932:1064933	CGI_shore
scaffold1063	1062605	1063144	540	65	0.572660955933288	0.227748147400925	0.344912808532363	503.289193054092	CG	scaffold1063:1063122:1065122	CGI_shore
scaffold1063	1909443	1909886	444	101	0.0852604239050778	0.0103183370934048	0.0749420868116731	540.85612406634	CG	evm.TU.scaffold1063.20	intron	--	-//-
scaffold107	28110	28435	326	53	0.59401875082555	0.258018752876433	0.335999997949118	589.257790681462	CG	scaffold107:26163:28163	CGI_shore
scaffold107	28110	28435	326	53	0.59401875082555	0.258018752876433	0.335999997949118	589.257790681462	CG	scaffold107:27056:29056	CGI_shore
scaffold107	28110	28435	326	53	0.59401875082555	0.258018752876433	0.335999997949118	589.257790681462	CG	scaffold107:28164:28436	CGI
scaffold107	127003	127449	447	54	0.418319086382638	0.0851020257076079	0.33321706067503	541.70041214385	CG	evm.TU.scaffold107.6	intron	--	gnl|BL_ORD_ID|507873 sp|B5DEN9|VPS28_RAT Vacuolar protein sorting-associated protein 28 homolog OS=Rattus norvegicus OX=10116 GN=Vps28 PE=2 SV=1//1.1776e-110
scaffold107	203601	204011	411	82	0.346194599756304	0.0696493175967443	0.27654528215956	748.720076560357	CG	evm.TU.scaffold107.12	intron	--	gnl|BL_ORD_ID|11455 sp|P55196|AFAD_HUMAN Afadin OS=Homo sapiens OX=9606 GN=AFDN PE=1 SV=3//1.47954e-92
scaffold107	203601	204011	411	82	0.346194599756304	0.0696493175967443	0.27654528215956	748.720076560357	CG	scaffold107:194594:204599	CGI
scaffold107	278800	279500	701	103	0.141961977556378	0.496717367968111	-0.354755390411734	-780.242819428678	CG	scaffold107:276819:278820	CGI_shore
scaffold107	278800	279500	701	103	0.141961977556378	0.496717367968111	-0.354755390411734	-780.242819428678	CG	evm.TU.scaffold107.14	intron	--	gnl|BL_ORD_ID|210741 sp|Q00174|LAMA_DROME Laminin subunit alpha OS=Drosophila melanogaster OX=7227 GN=LanA PE=1 SV=2//5.76685e-09
scaffold107	278800	279500	701	103	0.141961977556378	0.496717367968111	-0.354755390411734	-780.242819428678	CG	scaffold107:278310:281191	CGI
scaffold107	280204	281190	987	202	0.369936377315748	0.0965073987915121	0.273428978524236	1557.68341698117	CG	evm.TU.scaffold107.14	intron	--	gnl|BL_ORD_ID|210741 sp|Q00174|LAMA_DROME Laminin subunit alpha OS=Drosophila melanogaster OX=7227 GN=LanA PE=1 SV=2//5.76685e-09
scaffold107	280204	281190	987	202	0.369936377315748	0.0965073987915121	0.273428978524236	1557.68341698117	CG	scaffold107:278310:281191	CGI
scaffold107	289020	289313	294	71	0.768026124165455	0.433473258534569	0.334552865630886	501.78703303162	CG	evm.TU.scaffold107.14	intron	--	gnl|BL_ORD_ID|210741 sp|Q00174|LAMA_DROME Laminin subunit alpha OS=Drosophila melanogaster OX=7227 GN=LanA PE=1 SV=2//5.76685e-09
scaffold107	289020	289313	294	71	0.768026124165455	0.433473258534569	0.334552865630886	501.78703303162	CG	scaffold107:289019:289292	CGI
scaffold107	289020	289313	294	71	0.768026124165455	0.433473258534569	0.334552865630886	501.78703303162	CG	evm.TU.scaffold107.14	exon	--	gnl|BL_ORD_ID|210741 sp|Q00174|LAMA_DROME Laminin subunit alpha OS=Drosophila melanogaster OX=7227 GN=LanA PE=1 SV=2//5.76685e-09
scaffold107	289020	289313	294	71	0.768026124165455	0.433473258534569	0.334552865630886	501.78703303162	CG	scaffold107:289292:291293	CGI_shore
scaffold107	330858	331927	1070	161	0.48020990768027	0.045812221116464	0.434397686563806	1868.32906176111	CG	scaffold107:327774:332751	CGI
scaffold107	330858	331927	1070	161	0.48020990768027	0.045812221116464	0.434397686563806	1868.32906176111	CG	evm.TU.scaffold107.14	intron	--	gnl|BL_ORD_ID|210741 sp|Q00174|LAMA_DROME Laminin subunit alpha OS=Drosophila melanogaster OX=7227 GN=LanA PE=1 SV=2//5.76685e-09
scaffold107	640238	640727	490	69	0.0339017552385296	0.268863753218124	-0.234961997979594	-605.574369853711	CG	evm.TU.scaffold107.21	intron	--	-//-
scaffold107	970824	971283	460	89	0.209737485652434	0.0106415261864724	0.199095959465961	560.110048753188	CG	evm.TU.scaffold107.25	intron	--	gnl|BL_ORD_ID|17885 sp|Q6VUP9|AP2E_MOUSE Transcription factor AP-2-epsilon OS=Mus musculus OX=10090 GN=Tfap2e PE=1 SV=2//4.75874e-105
scaffold107	1123913	1125253	1341	152	0.613840300108137	0.283282015815415	0.330558284292722	998.422338206133	CG	scaffold107:1122370:1124370	CGI_shore
scaffold107	1123913	1125253	1341	152	0.613840300108137	0.283282015815415	0.330558284292722	998.422338206133	CG	evm.TU.scaffold107.30	intron	--	gnl|BL_ORD_ID|350276 sp|Q8U308|RIDA_PYRFU 2-iminobutanoate/2-iminopropanoate deaminase OS=Pyrococcus furiosus (strain ATCC 43587 / DSM 3638 / JCM 8422 / Vc1) OX=186497 GN=yjgF PE=1 SV=1//3.94497e-42
scaffold107	1123913	1125253	1341	152	0.613840300108137	0.283282015815415	0.330558284292722	998.422338206133	CG	scaffold107:1124371:1126865	CGI
scaffold107	1130371	1130873	503	81	0.62461570190803	0.142157512159415	0.482458189748615	821.968252015091	CG	scaffold107:1128447:1130447	CGI_shore
scaffold107	1130371	1130873	503	81	0.62461570190803	0.142157512159415	0.482458189748615	821.968252015091	CG	scaffold107:1130790:1132791	CGI_shore
scaffold107	1130371	1130873	503	81	0.62461570190803	0.142157512159415	0.482458189748615	821.968252015091	CG	evm.TU.scaffold107.30	intron	--	gnl|BL_ORD_ID|350276 sp|Q8U308|RIDA_PYRFU 2-iminobutanoate/2-iminopropanoate deaminase OS=Pyrococcus furiosus (strain ATCC 43587 / DSM 3638 / JCM 8422 / Vc1) OX=186497 GN=yjgF PE=1 SV=1//3.94497e-42
scaffold107	1130371	1130873	503	81	0.62461570190803	0.142157512159415	0.482458189748615	821.968252015091	CG	scaffold107:1130448:1130790	CGI
scaffold107	1173595	1174039	445	91	0.243708988278706	0.0669362558213448	0.176772732457362	673.778317622165	CG	evm.TU.scaffold107.32	intron	--	gnl|BL_ORD_ID|128280 sp|Q05397|FAK1_HUMAN Focal adhesion kinase 1 OS=Homo sapiens OX=9606 GN=PTK2 PE=1 SV=2//2.83248e-31
scaffold107	1173595	1174039	445	91	0.243708988278706	0.0669362558213448	0.176772732457362	673.778317622165	CG	scaffold107:1173312:1175312	CGI_shore
scaffold107	1173595	1174039	445	91	0.243708988278706	0.0669362558213448	0.176772732457362	673.778317622165	CG	scaffold107:1173481:1174290	CGI
scaffold107	1663804	1664929	1126	85	0.602805105205513	0.114684564719487	0.488120540486025	670.624915521097	CG	evm.TU.scaffold107.46	intron	--	gnl|BL_ORD_ID|437426 sp|Q6P9I7|SMC6_XENLA Structural maintenance of chromosomes protein 6 OS=Xenopus laevis OX=8355 GN=smc6 PE=2 SV=1//5.56631e-106
scaffold1070	209656	210426	771	81	0.0200619302718075	0.190988784451021	-0.170926854179214	-567.670315362542	CG	scaffold1070:209239:211239	CGI_shore
scaffold1070	211193	211533	341	62	0.0176027142451647	0.197821940629035	-0.18021922638387	-525.730208248929	CG	scaffold1070:209239:211239	CGI_shore
scaffold1070	211193	211533	341	62	0.0176027142451647	0.197821940629035	-0.18021922638387	-525.730208248929	CG	scaffold1070:211240:212055	CGI
scaffold1070	489960	490699	740	93	0.298490011961811	0.0885396129100784	0.209950399051733	499.908330361073	CG	scaffold1070:222770:526705	CGI
scaffold1071	2910393	2910950	558	79	0.330611085823218	0.0239198174363657	0.306691268386853	608.070537146894	CG	scaffold1071:2908224:2911318	CGI
scaffold1071	3071926	3073213	1288	190	0.01646197989274	0.215469011225846	-0.199007031333106	-1307.02609018512	CG	Target=(CGGA)n:3-131;Class=Simple_repeat	repeat
scaffold1071	3071926	3073213	1288	190	0.01646197989274	0.215469011225846	-0.199007031333106	-1307.02609018512	CG	Target=(TGGA)n:33-149;Class=Simple_repeat	repeat
scaffold1071	3107236	3107695	460	88	0.269179936835425	0.551442643954703	-0.282262707119277	-631.024207373398	CG	scaffold1071:3105568:3107826	CGI
scaffold1071	3107236	3107695	460	88	0.269179936835425	0.551442643954703	-0.282262707119277	-631.024207373398	CG	scaffold1071:3107129:3109129	CGI_shore
scaffold1071	3107236	3107695	460	88	0.269179936835425	0.551442643954703	-0.282262707119277	-631.024207373398	CG	evm.TU.scaffold1071.19_evm.TU.scaffold1071.20	intron	--	gnl|BL_ORD_ID|478492 sp|Q6PA97|TPPC9_XENLA Trafficking protein particle complex subunit 9 OS=Xenopus laevis OX=8355 GN=trappc9 PE=2 SV=1//2.62208e-136
scaffold1071	3154845	3155479	635	81	0.00907517284755817	0.197378784827529	-0.188303611979971	-538.848021148901	CG	evm.TU.scaffold1071.19_evm.TU.scaffold1071.20	intron	--	gnl|BL_ORD_ID|478492 sp|Q6PA97|TPPC9_XENLA Trafficking protein particle complex subunit 9 OS=Xenopus laevis OX=8355 GN=trappc9 PE=2 SV=1//2.62208e-136
scaffold1075	51285	51342	58	9	0.000494305819457886	0.0233413473246283	-0.0228470415051705	-36.3253573423813	CHG	scaffold1075:6508:69622	CGI
scaffold1075	51285	51342	58	9	0.000494305819457886	0.0233413473246283	-0.0228470415051705	-36.3253573423813	CHG	evm.TU.scaffold1075.1	intron	--	gnl|BL_ORD_ID|477055 sp|Q9V8P9|TOPRS_DROME E3 ubiquitin-protein ligase Topors OS=Drosophila melanogaster OX=7227 GN=Topors PE=1 SV=1//4.1532e-12
scaffold1075	51518	51995	478	125	0.227177092587379	0.553068777872888	-0.325891685285509	-1066.14176210494	CG	scaffold1075:6508:69622	CGI
scaffold1075	51518	51995	478	125	0.227177092587379	0.553068777872888	-0.325891685285509	-1066.14176210494	CG	evm.TU.scaffold1075.1	intron	--	gnl|BL_ORD_ID|477055 sp|Q9V8P9|TOPRS_DROME E3 ubiquitin-protein ligase Topors OS=Drosophila melanogaster OX=7227 GN=Topors PE=1 SV=1//4.1532e-12
scaffold1075	54097	54823	727	105	0.612172740343538	0.185444620482799	0.426728119860739	919.92264440755	CG	scaffold1075:6508:69622	CGI
scaffold1075	54097	54823	727	105	0.612172740343538	0.185444620482799	0.426728119860739	919.92264440755	CG	evm.TU.scaffold1075.1	intron	--	gnl|BL_ORD_ID|477055 sp|Q9V8P9|TOPRS_DROME E3 ubiquitin-protein ligase Topors OS=Drosophila melanogaster OX=7227 GN=Topors PE=1 SV=1//4.1532e-12
scaffold1075	67463	67831	369	83	0.52968507593167	0.215299209086107	0.314385866845563	654.247367476921	CG	scaffold1075:6508:69622	CGI
scaffold1075	67463	67831	369	83	0.52968507593167	0.215299209086107	0.314385866845563	654.247367476921	CG	evm.TU.scaffold1075.1	intron	--	gnl|BL_ORD_ID|477055 sp|Q9V8P9|TOPRS_DROME E3 ubiquitin-protein ligase Topors OS=Drosophila melanogaster OX=7227 GN=Topors PE=1 SV=1//4.1532e-12
scaffold1075	328003	328507	505	100	0.00579583968312194	0.0784765632775008	-0.0726807235943789	-601.15401215218	CG	evm.TU.scaffold1075.5	intron	--	gnl|BL_ORD_ID|226064 sp|Q5ZKW2|LZIC_CHICK Protein LZIC OS=Gallus gallus OX=9031 GN=LZIC PE=2 SV=1//2.45805e-51
scaffold1075	330756	331316	561	82	0.107077066880145	0.2740902331377	-0.167013166257555	-529.58142185477	CG	evm.TU.scaffold1075.5	intron	--	gnl|BL_ORD_ID|226064 sp|Q5ZKW2|LZIC_CHICK Protein LZIC OS=Gallus gallus OX=9031 GN=LZIC PE=2 SV=1//2.45805e-51
scaffold1075	333622	334572	951	99	0.210026622614351	0.490045341787381	-0.28001871917303	-719.238434998348	CG	evm.TU.scaffold1075.5	intron	--	gnl|BL_ORD_ID|226064 sp|Q5ZKW2|LZIC_CHICK Protein LZIC OS=Gallus gallus OX=9031 GN=LZIC PE=2 SV=1//2.45805e-51
scaffold1075	429364	429743	380	88	0.812669108346425	0.645393064127181	0.167276044219244	556.868624911238	CG	evm.TU.scaffold1075.6	intron	--	gnl|BL_ORD_ID|203747 sp|Q9V6L0|KDM4B_DROME Probable lysine-specific demethylase 4B OS=Drosophila melanogaster OX=7227 GN=Kdm4B PE=3 SV=3//1.13608e-169
scaffold1075	489191	489795	605	126	0.499789628491013	0.244756936648338	0.255032691842675	975.421052479982	CG	evm.TU.scaffold1075.6	intron	--	gnl|BL_ORD_ID|203747 sp|Q9V6L0|KDM4B_DROME Probable lysine-specific demethylase 4B OS=Drosophila melanogaster OX=7227 GN=Kdm4B PE=3 SV=3//1.13608e-169
scaffold1075	876723	877028	306	91	0.086022601036546	0.0225253681338157	0.0634972329027303	506.081858710256	CG	evm.TU.scaffold1075.8	intron	--	gnl|BL_ORD_ID|325958 sp|Q15262|PTPRK_HUMAN Receptor-type tyrosine-protein phosphatase kappa OS=Homo sapiens OX=9606 GN=PTPRK PE=1 SV=2//7.14399e-105
scaffold1075	877111	877701	591	115	0.0966127694225268	0.021699930963831	0.0749128384586958	590.76688184229	CG	evm.TU.scaffold1075.8	intron	--	gnl|BL_ORD_ID|325958 sp|Q15262|PTPRK_HUMAN Receptor-type tyrosine-protein phosphatase kappa OS=Homo sapiens OX=9606 GN=PTPRK PE=1 SV=2//7.14399e-105
scaffold1076	1524111	1525234	1124	197	0.618788364907108	0.312324860635399	0.306463504271708	1822.42619700576	CG	evm.TU.scaffold1076.10	exon	--	gnl|BL_ORD_ID|88481 sp|P98081|DAB_DROME Protein disabled OS=Drosophila melanogaster OX=7227 GN=Dab PE=1 SV=2//7.4648e-48
scaffold1076	1524111	1525234	1124	197	0.618788364907108	0.312324860635399	0.306463504271708	1822.42619700576	CG	evm.TU.scaffold1076.10	intron	--	gnl|BL_ORD_ID|88481 sp|P98081|DAB_DROME Protein disabled OS=Drosophila melanogaster OX=7227 GN=Dab PE=1 SV=2//7.4648e-48
scaffold1076	1808648	1809099	452	116	0.171554494087759	0.030397506406584	0.141156987681175	767.066648915359	CG	evm.TU.scaffold1076.14	intron	--	gnl|BL_ORD_ID|4097 sp|Q99758|ABCA3_HUMAN ATP-binding cassette sub-family A member 3 OS=Homo sapiens OX=9606 GN=ABCA3 PE=1 SV=2//2.47169e-39
scaffold1076	2007243	2007757	515	117	0.678172794021233	0.258673559830213	0.419499234191021	1036.55120832705	CG	evm.TU.scaffold1076.15	intron	--	gnl|BL_ORD_ID|54591 sp|Q9UNH5|CC14A_HUMAN Dual specificity protein phosphatase CDC14A OS=Homo sapiens OX=9606 GN=CDC14A PE=1 SV=1//1.51455e-153
scaffold1076	2142100	2142773	674	85	0.00696881360389584	0.159753422794755	-0.152784609190859	-764.687514187745	CG	evm.TU.scaffold1076.17	intron	--	-//-
scaffold1076	2245862	2246219	358	75	0.518439206909928	0.0575649512724833	0.460874255637445	757.990863532893	CG	scaffold1076:2243770:2246852	CGI
scaffold1076	2245862	2246219	358	75	0.518439206909928	0.0575649512724833	0.460874255637445	757.990863532893	CG	evm.TU.scaffold1076.20	intron	--	gnl|BL_ORD_ID|148511 sp|Q8BMI4|GEN_MOUSE Flap endonuclease GEN homolog 1 OS=Mus musculus OX=10090 GN=Gen1 PE=1 SV=2//2.36154e-81
scaffold1081	338248	338544	297	64	0.337868327779239	0.00848075637943458	0.329387571399805	808.013533587034	CG	evm.TU.scaffold1081.6	promoter	--	gnl|BL_ORD_ID|317326 sp|Q5NVD0|PRP4_PONAB U4/U6 small nuclear ribonucleoprotein Prp4 OS=Pongo abelii OX=9601 GN=PRPF4 PE=2 SV=1//0
scaffold1081	480926	482325	1400	176	0.582969449325738	0.245204789719854	0.337764659605884	1490.2883647741	CG	scaffold1081:479183:481184	CGI_shore
scaffold1081	480926	482325	1400	176	0.582969449325738	0.245204789719854	0.337764659605884	1490.2883647741	CG	scaffold1081:480080:482080	CGI_shore
scaffold1081	480926	482325	1400	176	0.582969449325738	0.245204789719854	0.337764659605884	1490.2883647741	CG	scaffold1081:482081:482941	CGI
scaffold1081	482720	483870	1151	102	0.336787741587436	0.0346846371617059	0.30210310442573	786.353667250585	CG	scaffold1081:482081:482941	CGI
scaffold1081	482720	483870	1151	102	0.336787741587436	0.0346846371617059	0.30210310442573	786.353667250585	CG	scaffold1081:482815:484815	CGI_shore
scaffold1081	482720	483870	1151	102	0.336787741587436	0.0346846371617059	0.30210310442573	786.353667250585	CG	scaffold1081:482941:484942	CGI_shore
scaffold1081	562172	562953	782	83	0.356681912977497	0.839547942588819	-0.482866029611322	-634.013944975979	CG	evm.TU.scaffold1081.14	intron	--	gnl|BL_ORD_ID|207813 sp|Q8K1Y2|KPCD3_MOUSE Serine/threonine-protein kinase D3 OS=Mus musculus OX=10090 GN=Prkd3 PE=1 SV=1//0
scaffold1081	562172	562953	782	83	0.356681912977497	0.839547942588819	-0.482866029611322	-634.013944975979	CG	scaffold1081:561641:563642	CGI_shore
scaffold1081	575072	575896	825	197	0.260310545849456	0.778296344352705	-0.51798579850325	-2742.62398685145	CG	evm.TU.scaffold1081.15	exon	--	gnl|BL_ORD_ID|234546 sp|Q8N6Q8|MET25_HUMAN Methyltransferase-like protein 25 OS=Homo sapiens OX=9606 GN=METTL25 PE=2 SV=2//4.59784e-14
scaffold1081	575072	575896	825	197	0.260310545849456	0.778296344352705	-0.51798579850325	-2742.62398685145	CG	scaffold1081:569991:576058	CGI
scaffold1081	645182	646849	1668	151	0.483502072750693	0.222040218062159	0.261461854688534	1063.29482767285	CG	scaffold1081:645062:646061	CGI
scaffold1081	645182	646849	1668	151	0.483502072750693	0.222040218062159	0.261461854688534	1063.29482767285	CG	scaffold1081:646061:648062	CGI_shore
scaffold1083	447940	449355	1416	245	0.0064392032288638	0.141396133461528	-0.134956930232665	-2014.9054085771	CG	evm.TU.scaffold1083.6	intron	--	gnl|BL_ORD_ID|106310 sp|Q9DC58|DRAM1_MOUSE DNA damage-regulated autophagy modulator protein 1 OS=Mus musculus OX=10090 GN=Dram1 PE=2 SV=2//1.32718e-09
scaffold1083	846553	847124	572	128	0.290670915528344	0.696468552924567	-0.405797637396223	-1215.72288556986	CG	evm.TU.scaffold1083.9	intron	--	gnl|BL_ORD_ID|429228 sp|P49415|SDC_DROME Syndecan OS=Drosophila melanogaster OX=7227 GN=Sdc PE=2 SV=2//1.05345e-32
scaffold1083	847392	847762	371	84	0.267465269586262	0.735545886310588	-0.468080616724326	-1026.24115734304	CG	evm.TU.scaffold1083.9	intron	--	gnl|BL_ORD_ID|429228 sp|P49415|SDC_DROME Syndecan OS=Drosophila melanogaster OX=7227 GN=Sdc PE=2 SV=2//1.05345e-32
scaffold1083	1016465	1017036	572	113	0.162125998421792	0.0206439339180807	0.141482064503711	919.608884311245	CG	evm.TU.scaffold1083.16	intron	--	gnl|BL_ORD_ID|223414 sp|O75096|LRP4_HUMAN Low-density lipoprotein receptor-related protein 4 OS=Homo sapiens OX=9606 GN=LRP4 PE=1 SV=4//8.72723e-28
scaffold1083	1017139	1017491	353	81	0.175903789366126	0.0137069800017035	0.162196809364423	577.612426629592	CG	evm.TU.scaffold1083.16	intron	--	gnl|BL_ORD_ID|223414 sp|O75096|LRP4_HUMAN Low-density lipoprotein receptor-related protein 4 OS=Homo sapiens OX=9606 GN=LRP4 PE=1 SV=4//8.72723e-28
scaffold1086	149308	150379	1072	105	0.427491310326282	0.153542879464057	0.273948430862225	797.110260241252	CG	scaffold1086:147858:149859	CGI_shore
scaffold1088	1015601	1016701	1101	111	0.491744374659947	0.10549293926863	0.386251435391317	1096.4449544663	CG	scaffold1088:1016297:1016531	CGI
scaffold1088	1015601	1016701	1101	111	0.491744374659947	0.10549293926863	0.386251435391317	1096.4449544663	CG	scaffold1088:1016487:1018487	CGI_shore
scaffold1088	1015601	1016701	1101	111	0.491744374659947	0.10549293926863	0.386251435391317	1096.4449544663	CG	scaffold1088:1016531:1018532	CGI_shore
scaffold1088	1015601	1016701	1101	111	0.491744374659947	0.10549293926863	0.386251435391317	1096.4449544663	CG	evm.TU.scaffold1088.13	intron	--	gnl|BL_ORD_ID|449193 sp|Q290X1|SWET1_DROPS Sugar transporter SWEET1 OS=Drosophila pseudoobscura pseudoobscura OX=46245 GN=slv PE=3 SV=1//3.58077e-30
scaffold1088	1015601	1016701	1101	111	0.491744374659947	0.10549293926863	0.386251435391317	1096.4449544663	CG	scaffold1088:1014296:1016296	CGI_shore
scaffold1088	1558510	1558828	319	72	0.249505816663098	0.548962216224132	-0.299456399561034	-500.507584357378	CG	scaffold1088:1558596:1560596	CGI_shore
scaffold1088	1558510	1558828	319	72	0.249505816663098	0.548962216224132	-0.299456399561034	-500.507584357378	CG	evm.TU.scaffold1088.22	intron	--	gnl|BL_ORD_ID|28682 sp|Q9H1I8|ASCC2_HUMAN Activating signal cointegrator 1 complex subunit 2 OS=Homo sapiens OX=9606 GN=ASCC2 PE=1 SV=3//4.43302e-84
scaffold1088	1558510	1558828	319	72	0.249505816663098	0.548962216224132	-0.299456399561034	-500.507584357378	CG	scaffold1088:1554261:1559256	CGI
scaffold1088	1757701	1758554	854	182	0.533799527583945	0.302292257581417	0.231507270002528	1319.92716120633	CG	scaffold1088:1757642:1758707	CGI
scaffold1089	791439	791904	466	95	0.0103084996025003	0.110418366402855	-0.100109866800355	-582.415140385381	CG	scaffold1089:787285:792085	CGI
scaffold1089	1101281	1101916	636	125	0.154169068645412	0.447587690731524	-0.293418622086112	-885.784868406986	CG	evm.TU.scaffold1089.15	intron	--	-//-
scaffold1092	557450	557883	434	75	0.339075321647312	0.765243267110379	-0.426167945463067	-561.129223742578	CG	evm.TU.scaffold1092.3	intron	--	gnl|BL_ORD_ID|463653 sp|Q6P773|TAF1C_RAT TATA box-binding protein-associated factor, RNA polymerase I, subunit C OS=Rattus norvegicus OX=10116 GN=Taf1c PE=2 SV=1//3.61104e-07
scaffold1093	453794	454217	424	64	0.13576816016602	0.508824864262119	-0.373056704096099	-683.269126019827	CG	scaffold1093:334287:467659	CGI
scaffold1096	530836	531240	405	91	0.00939461158147543	0.127885522842342	-0.118490911260867	-587.300045467609	CG	scaffold1096:524308:531646	CGI
scaffold1096	707605	708610	1006	72	0.535619148453879	0.127150750640756	0.408468397813122	608.864306714066	CG	evm.TU.scaffold1096.9	intron	--	gnl|BL_ORD_ID|325972 sp|Q62132|PTPRR_MOUSE Receptor-type tyrosine-protein phosphatase R OS=Mus musculus OX=10090 GN=Ptprr PE=1 SV=1//1.06542e-84
scaffold1096	707605	708610	1006	72	0.535619148453879	0.127150750640756	0.408468397813122	608.864306714066	CG	scaffold1096:704454:710491	CGI
scaffold1096	708674	709215	542	104	0.375505111190191	0.0947951431681731	0.280709968022018	876.539700343374	CG	evm.TU.scaffold1096.9	intron	--	gnl|BL_ORD_ID|325972 sp|Q62132|PTPRR_MOUSE Receptor-type tyrosine-protein phosphatase R OS=Mus musculus OX=10090 GN=Ptprr PE=1 SV=1//1.06542e-84
scaffold1096	708674	709215	542	104	0.375505111190191	0.0947951431681731	0.280709968022018	876.539700343374	CG	scaffold1096:704454:710491	CGI
scaffold1096	743476	744624	1149	76	0.206052029991236	0.701474138405391	-0.495422108414155	-626.338334106899	CG	scaffold1096:742186:744187	CGI_shore
scaffold1096	752743	756037	3295	149	0.134228989950591	0.692371062193789	-0.558142072243198	-1887.59457014959	CG	scaffold1096:751338:753339	CGI_shore
scaffold1096	752743	756037	3295	149	0.134228989950591	0.692371062193789	-0.558142072243198	-1887.59457014959	CG	scaffold1096:751385:753385	CGI_shore
scaffold1096	752743	756037	3295	149	0.134228989950591	0.692371062193789	-0.558142072243198	-1887.59457014959	CG	scaffold1096:753386:753590	CGI
scaffold1096	752743	756037	3295	149	0.134228989950591	0.692371062193789	-0.558142072243198	-1887.59457014959	CG	scaffold1096:754967:756967	CGI_shore
scaffold1096	752743	756037	3295	149	0.134228989950591	0.692371062193789	-0.558142072243198	-1887.59457014959	CG	evm.TU.scaffold1096.10	intron	--	gnl|BL_ORD_ID|475230 sp|Q9D8N3|TM86A_MOUSE Lysoplasmalogenase-like protein TMEM86A OS=Mus musculus OX=10090 GN=Tmem86a PE=2 SV=1//3.31803e-34
scaffold1096	752743	756037	3295	149	0.134228989950591	0.692371062193789	-0.558142072243198	-1887.59457014959	CG	scaffold1096:753590:755591	CGI_shore
scaffold1096	756373	756797	425	46	0.0226286675887802	0.596107556524129	-0.573478888935349	-652.95366592034	CG	scaffold1096:754967:756967	CGI_shore
scaffold1096	756373	756797	425	46	0.0226286675887802	0.596107556524129	-0.573478888935349	-652.95366592034	CG	evm.TU.scaffold1096.10	intron	--	gnl|BL_ORD_ID|475230 sp|Q9D8N3|TM86A_MOUSE Lysoplasmalogenase-like protein TMEM86A OS=Mus musculus OX=10090 GN=Tmem86a PE=2 SV=1//3.31803e-34
scaffold1096	756981	757619	639	76	0.306581290190834	0.769919910176969	-0.463338619986135	-796.892020264973	CG	scaffold1096:756968:757312	CGI
scaffold1096	756981	757619	639	76	0.306581290190834	0.769919910176969	-0.463338619986135	-796.892020264973	CG	scaffold1096:757002:759002	CGI_shore
scaffold1096	756981	757619	639	76	0.306581290190834	0.769919910176969	-0.463338619986135	-796.892020264973	CG	scaffold1096:757312:759313	CGI_shore
scaffold1096	756981	757619	639	76	0.306581290190834	0.769919910176969	-0.463338619986135	-796.892020264973	CG	evm.TU.scaffold1096.10	intron	--	gnl|BL_ORD_ID|475230 sp|Q9D8N3|TM86A_MOUSE Lysoplasmalogenase-like protein TMEM86A OS=Mus musculus OX=10090 GN=Tmem86a PE=2 SV=1//3.31803e-34
scaffold1096	762013	764174	2162	187	0.150089598998307	0.525041241614355	-0.374951642616047	-1386.49640915194	CG	evm.TU.scaffold1096.10	intron	--	gnl|BL_ORD_ID|475230 sp|Q9D8N3|TM86A_MOUSE Lysoplasmalogenase-like protein TMEM86A OS=Mus musculus OX=10090 GN=Tmem86a PE=2 SV=1//3.31803e-34
scaffold1096	762013	764174	2162	187	0.150089598998307	0.525041241614355	-0.374951642616047	-1386.49640915194	CG	scaffold1096:760196:762197	CGI_shore
scaffold1096	764323	765466	1144	130	0.0735377853797827	0.574641612505233	-0.501103827125451	-1482.04291137543	CG	evm.TU.scaffold1096.10	intron	--	gnl|BL_ORD_ID|475230 sp|Q9D8N3|TM86A_MOUSE Lysoplasmalogenase-like protein TMEM86A OS=Mus musculus OX=10090 GN=Tmem86a PE=2 SV=1//3.31803e-34
scaffold1096	846890	847751	862	140	0.459374040196809	0.0742685276230679	0.385105512573741	1530.20484047251	CG	evm.TU.scaffold1096.11	intron	--	gnl|BL_ORD_ID|479242 sp|Q2LZZ7|TRC_DROPS Serine/threonine-protein kinase tricorner OS=Drosophila pseudoobscura pseudoobscura OX=46245 GN=trc PE=3 SV=1//0
scaffold1097	201334	202605	1272	221	0.170153372858328	0.713319202035134	-0.543165829176806	-2766.88911660215	CG	evm.TU.scaffold1097.3	intron	--	gnl|BL_ORD_ID|427499 sp|O15027|SC16A_HUMAN Protein transport protein Sec16A OS=Homo sapiens OX=9606 GN=SEC16A PE=1 SV=3//5.4809e-111
scaffold1097	201334	202605	1272	221	0.170153372858328	0.713319202035134	-0.543165829176806	-2766.88911660215	CG	scaffold1097:201311:223503	CGI
scaffold1097	208388	209899	1512	57	0.0328556193320051	0.527839057665605	-0.4949834383336	-552.843391360854	CG	scaffold1097:201311:223503	CGI
scaffold1097	208388	209899	1512	57	0.0328556193320051	0.527839057665605	-0.4949834383336	-552.843391360854	CG	evm.TU.scaffold1097.3	intron	--	gnl|BL_ORD_ID|427499 sp|O15027|SC16A_HUMAN Protein transport protein Sec16A OS=Homo sapiens OX=9606 GN=SEC16A PE=1 SV=3//5.4809e-111
scaffold1097	268847	269447	601	131	0.0202472420798826	0.358639629075263	-0.33839238699538	-1346.57736264699	CG	scaffold1097:268046:269447	CGI
scaffold1097	268847	269447	601	131	0.0202472420798826	0.358639629075263	-0.33839238699538	-1346.57736264699	CG	evm.TU.scaffold1097.3	intron	--	gnl|BL_ORD_ID|427499 sp|O15027|SC16A_HUMAN Protein transport protein Sec16A OS=Homo sapiens OX=9606 GN=SEC16A PE=1 SV=3//5.4809e-111
scaffold1097	289797	290134	338	50	0.0157281667239332	0.490356499462879	-0.474628332738946	-509.045876719236	CG	scaffold1097:288960:290961	CGI_shore
scaffold1097	289797	290134	338	50	0.0157281667239332	0.490356499462879	-0.474628332738946	-509.045876719236	CG	scaffold1097:289719:290134	CGI
scaffold1097	289797	290134	338	50	0.0157281667239332	0.490356499462879	-0.474628332738946	-509.045876719236	CG	evm.TU.scaffold1097.3	intron	--	gnl|BL_ORD_ID|427499 sp|O15027|SC16A_HUMAN Protein transport protein Sec16A OS=Homo sapiens OX=9606 GN=SEC16A PE=1 SV=3//5.4809e-111
scaffold1097	301855	302320	466	61	0.0549830227092473	0.272194668394156	-0.217211645684909	-625.045820950488	CG	scaffold1097:297261:302857	CGI
scaffold1097	301855	302320	466	61	0.0549830227092473	0.272194668394156	-0.217211645684909	-625.045820950488	CG	evm.TU.scaffold1097.3	intron	--	gnl|BL_ORD_ID|427499 sp|O15027|SC16A_HUMAN Protein transport protein Sec16A OS=Homo sapiens OX=9606 GN=SEC16A PE=1 SV=3//5.4809e-111
scaffold1097	306808	307256	449	78	0.0383653916292458	0.499609312675128	-0.461243921045882	-641.016674440132	CG	evm.TU.scaffold1097.3	intron	--	gnl|BL_ORD_ID|427499 sp|O15027|SC16A_HUMAN Protein transport protein Sec16A OS=Homo sapiens OX=9606 GN=SEC16A PE=1 SV=3//5.4809e-111
scaffold1097	317210	319544	2335	59	0.0439586933285084	0.669021463488894	-0.625062770160386	-553.865990379751	CG	evm.TU.scaffold1097.3	intron	--	gnl|BL_ORD_ID|427499 sp|O15027|SC16A_HUMAN Protein transport protein Sec16A OS=Homo sapiens OX=9606 GN=SEC16A PE=1 SV=3//5.4809e-111
scaffold1097	360838	361820	983	75	0.0243995873954316	0.41656491306655	-0.392165325671118	-632.24681578194	CG	evm.TU.scaffold1097.3	intron	--	gnl|BL_ORD_ID|427499 sp|O15027|SC16A_HUMAN Protein transport protein Sec16A OS=Homo sapiens OX=9606 GN=SEC16A PE=1 SV=3//5.4809e-111
scaffold1097	360838	361820	983	75	0.0243995873954316	0.41656491306655	-0.392165325671118	-632.24681578194	CG	scaffold1097:360348:362348	CGI_shore
scaffold1097	394762	395108	347	62	0.102982958136072	0.527052723205529	-0.424069765069457	-599.18683784615	CG	scaffold1097:393873:395279	CGI
scaffold1097	394762	395108	347	62	0.102982958136072	0.527052723205529	-0.424069765069457	-599.18683784615	CG	scaffold1097:394373:396373	CGI_shore
scaffold11	65439	65916	478	88	0.375461209647468	0.102350307318941	0.273110902328527	902.724646575992	CG	scaffold11:63458:65458	CGI_shore
scaffold11	65439	65916	478	88	0.375461209647468	0.102350307318941	0.273110902328527	902.724646575992	CG	scaffold11:65594:67594	CGI_shore
scaffold11	65439	65916	478	88	0.375461209647468	0.102350307318941	0.273110902328527	902.724646575992	CG	evm.TU.scaffold11.3	intron	--	gnl|BL_ORD_ID|468299 sp|Q05B56|TF2H3_BOVIN General transcription factor IIH subunit 3 OS=Bos taurus OX=9913 GN=GTF2H3 PE=2 SV=1//1.52936e-55
scaffold11	65439	65916	478	88	0.375461209647468	0.102350307318941	0.273110902328527	902.724646575992	CG	scaffold11:65459:66073	CGI
scaffold1101	175685	176205	521	97	0.765943997309688	0.522513882698443	0.243430114611245	657.913360409547	CG	scaffold1101:175106:176206	CGI
scaffold1101	390493	391211	719	97	0.570091225464046	0.78316869434674	-0.213077468882695	-556.037196576551	CG	scaffold1101:390096:392096	CGI_shore
scaffold1101	390493	391211	719	97	0.570091225464046	0.78316869434674	-0.213077468882695	-556.037196576551	CG	scaffold1101:390459:391606	CGI
scaffold1101	390493	391211	719	97	0.570091225464046	0.78316869434674	-0.213077468882695	-556.037196576551	CG	evm.TU.scaffold1101.9	intron	--	gnl|BL_ORD_ID|263895 sp|Q7L1T6|NB5R4_HUMAN Cytochrome b5 reductase 4 OS=Homo sapiens OX=9606 GN=CYB5R4 PE=1 SV=1//4.24295e-130
scaffold1103	89759	90471	713	142	0.464763364565721	0.0718831249233833	0.392880239642337	1589.33679296473	CG	evm.TU.scaffold1103.1	intron	--	gnl|BL_ORD_ID|275020 sp|P20241|NRG_DROME Neuroglian OS=Drosophila melanogaster OX=7227 GN=Nrg PE=1 SV=2//6.80826e-15
scaffold1106	241843	241931	89	34	0.00538166988779783	0.056783918599768	-0.0514022487119702	-150.195799429181	CHH	scaffold1106:241109:243109	CGI_shore
scaffold1106	241843	241931	89	34	0.00538166988779783	0.056783918599768	-0.0514022487119702	-150.195799429181	CHH	Target=(CA)n:1-324;Class=Simple_repeat	repeat
scaffold1106	1183655	1184041	387	110	0.350886192422333	0.16672925960671	0.184156932815623	715.660297432348	CG	evm.TU.scaffold1106.8	intron	--	gnl|BL_ORD_ID|127520 sp|O75844|FACE1_HUMAN CAAX prenyl protease 1 homolog OS=Homo sapiens OX=9606 GN=ZMPSTE24 PE=1 SV=2//4.02867e-174
scaffold1106	1196275	1196985	711	142	0.745281617431074	0.442695794039805	0.302585823391269	1120.65251352718	CG	evm.TU.scaffold1106.8	intron	--	gnl|BL_ORD_ID|127520 sp|O75844|FACE1_HUMAN CAAX prenyl protease 1 homolog OS=Homo sapiens OX=9606 GN=ZMPSTE24 PE=1 SV=2//4.02867e-174
scaffold1107	24281	24339	59	9	0.0768092020348898	0.169666938543152	-0.0928577365082627	-38.1732746150118	CHG	scaffold1107:22667:24668	CGI_shore
scaffold1107	31022	31213	192	32	0.0204839164282187	0.0967498373418925	-0.0762659209136738	-140.98795910663	CHG	scaffold1107:29720:31720	CGI_shore
scaffold1107	31022	31213	192	32	0.0204839164282187	0.0967498373418925	-0.0762659209136738	-140.98795910663	CHG	scaffold1107:30858:31204	CGI
scaffold1107	31022	31213	192	32	0.0204839164282187	0.0967498373418925	-0.0762659209136738	-140.98795910663	CHG	scaffold1107:31204:33205	CGI_shore
scaffold1107	54317	54396	80	33	0.023610919249097	0.0859793678209222	-0.0623684485718252	-187.324594643519	CHG	Target=(CACTG)n:3-127;Class=Simple_repeat	repeat
scaffold1107	93399	94036	638	97	0.191597890788205	0.445968383892609	-0.254370493104404	-672.667734702395	CG	evm.TU.scaffold1107.1	intron	--	gnl|BL_ORD_ID|42151 sp|Q7L4P6|BEND5_HUMAN BEN domain-containing protein 5 OS=Homo sapiens OX=9606 GN=BEND5 PE=1 SV=1//6.81563e-06
scaffold1108	27259	27859	601	96	0.0152680028876215	0.253727517911849	-0.238459515024227	-733.142456335274	CG	scaffold1108:25574:28940	CGI
scaffold1108	27259	27859	601	96	0.0152680028876215	0.253727517911849	-0.238459515024227	-733.142456335274	CG	evm.TU.scaffold1108.1	intron	--	gnl|BL_ORD_ID|437992 sp|Q4JM44|SMS2_RAT Phosphatidylcholine:ceramide cholinephosphotransferase 2 OS=Rattus norvegicus OX=10116 GN=Sgms2 PE=1 SV=2//2.51751e-66
scaffold1108	33669	35822	2154	55	0.0192500043554525	0.607467790089634	-0.588217785734181	-654.553064032318	CG	scaffold1108:33564:35564	CGI_shore
scaffold1108	33669	35822	2154	55	0.0192500043554525	0.607467790089634	-0.588217785734181	-654.553064032318	CG	scaffold1108:33668:34110	CGI
scaffold1108	33669	35822	2154	55	0.0192500043554525	0.607467790089634	-0.588217785734181	-654.553064032318	CG	evm.TU.scaffold1108.1	exon	--	gnl|BL_ORD_ID|437992 sp|Q4JM44|SMS2_RAT Phosphatidylcholine:ceramide cholinephosphotransferase 2 OS=Rattus norvegicus OX=10116 GN=Sgms2 PE=1 SV=2//2.51751e-66
scaffold1108	33669	35822	2154	55	0.0192500043554525	0.607467790089634	-0.588217785734181	-654.553064032318	CG	evm.TU.scaffold1108.1	utr3	--	gnl|BL_ORD_ID|437992 sp|Q4JM44|SMS2_RAT Phosphatidylcholine:ceramide cholinephosphotransferase 2 OS=Rattus norvegicus OX=10116 GN=Sgms2 PE=1 SV=2//2.51751e-66
scaffold1108	33669	35822	2154	55	0.0192500043554525	0.607467790089634	-0.588217785734181	-654.553064032318	CG	scaffold1108:34110:36111	CGI_shore
scaffold1108	33669	35822	2154	55	0.0192500043554525	0.607467790089634	-0.588217785734181	-654.553064032318	CG	scaffold1108:34603:36603	CGI_shore
scaffold1108	33669	35822	2154	55	0.0192500043554525	0.607467790089634	-0.588217785734181	-654.553064032318	CG	scaffold1108:35565:35966	CGI
scaffold1108	33669	35822	2154	55	0.0192500043554525	0.607467790089634	-0.588217785734181	-654.553064032318	CG	evm.TU.scaffold1108.1	intron	--	gnl|BL_ORD_ID|437992 sp|Q4JM44|SMS2_RAT Phosphatidylcholine:ceramide cholinephosphotransferase 2 OS=Rattus norvegicus OX=10116 GN=Sgms2 PE=1 SV=2//2.51751e-66
scaffold1108	33669	35822	2154	55	0.0192500043554525	0.607467790089634	-0.588217785734181	-654.553064032318	CG	scaffold1108:32226:34227	CGI_shore
scaffold1108	45939	46749	811	63	0.0272114503074134	0.623726491460882	-0.596515041153469	-782.888315966768	CG	scaffold1108:36604:47522	CGI
scaffold1108	45939	46749	811	63	0.0272114503074134	0.623726491460882	-0.596515041153469	-782.888315966768	CG	evm.TU.scaffold1108.1	intron	--	gnl|BL_ORD_ID|437992 sp|Q4JM44|SMS2_RAT Phosphatidylcholine:ceramide cholinephosphotransferase 2 OS=Rattus norvegicus OX=10116 GN=Sgms2 PE=1 SV=2//2.51751e-66
scaffold1108	199117	199780	664	114	0.319057748021661	0.0811290580527659	0.237928689968895	849.345600611506	CG	scaffold1108:188594:232715	CGI
scaffold1108	340531	341052	522	95	0.676796582925545	0.202718003331194	0.474078579594351	1235.09714881735	CG	evm.TU.scaffold1108.6	intron	--	gnl|BL_ORD_ID|52588 sp|P42575|CASP2_HUMAN Caspase-2 OS=Homo sapiens OX=9606 GN=CASP2 PE=1 SV=2//3.48808e-36
scaffold111	600044	600163	120	34	0.176510717803037	0.322416537474482	-0.145905819671445	-177.166215671308	CHH	Target=(CACG)n:1-363;Class=Simple_repeat	repeat
scaffold1110	542127	542184	58	7	0.022656836340918	0.0003211145096869	0.0223357218312311	30.04297857153	CHG	scaffold1110:541827:542630	CGI
scaffold1111	44537	46064	1528	58	0.0977207904462084	0.559240178297425	-0.461519387851217	-521.577132491898	CG	scaffold1111:42634:44634	CGI_shore
scaffold1111	44537	46064	1528	58	0.0977207904462084	0.559240178297425	-0.461519387851217	-521.577132491898	CG	scaffold1111:44041:46042	CGI_shore
scaffold1111	44537	46064	1528	58	0.0977207904462084	0.559240178297425	-0.461519387851217	-521.577132491898	CG	scaffold1111:44635:44844	CGI
scaffold1111	44537	46064	1528	58	0.0977207904462084	0.559240178297425	-0.461519387851217	-521.577132491898	CG	scaffold1111:44844:46845	CGI_shore
scaffold1111	44537	46064	1528	58	0.0977207904462084	0.559240178297425	-0.461519387851217	-521.577132491898	CG	scaffold1111:45146:47146	CGI_shore
scaffold1111	44537	46064	1528	58	0.0977207904462084	0.559240178297425	-0.461519387851217	-521.577132491898	CG	evm.TU.scaffold1111.1	intron	--	gnl|BL_ORD_ID|177771 sp|Q6IND6|HMCES_XENLA Embryonic stem cell-specific 5-hydroxymethylcytosine-binding protein OS=Xenopus laevis OX=8355 GN=hmces PE=2 SV=1//3.56802e-32
scaffold1111	96383	97102	720	84	0.0247261003280911	0.651014282140376	-0.626288181812285	-1117.38505602072	CG	scaffold1111:95268:97269	CGI_shore
scaffold1111	96383	97102	720	84	0.0247261003280911	0.651014282140376	-0.626288181812285	-1117.38505602072	CG	scaffold1111:95504:97504	CGI_shore
scaffold1111	694470	694805	336	79	0.778890879246065	0.448588710886548	0.330302168359518	699.549254755145	CG	scaffold1111:694374:696374	CGI_shore
scaffold1111	694470	694805	336	79	0.778890879246065	0.448588710886548	0.330302168359518	699.549254755145	CG	scaffold1111:694391:695780	CGI
scaffold1111	694470	694805	336	79	0.778890879246065	0.448588710886548	0.330302168359518	699.549254755145	CG	evm.TU.scaffold1111.10	intron	--	gnl|BL_ORD_ID|177770 sp|Q5XIJ1|HMCES_RAT Embryonic stem cell-specific 5-hydroxymethylcytosine-binding protein OS=Rattus norvegicus OX=10116 GN=Hmces PE=2 SV=1//2.77122e-19
scaffold1111	701860	702453	594	73	0.529488646699764	0.242270443711832	0.287218202987932	574.668273398514	CG	Target=(CCCGAA)n:3-115;Class=Simple_repeat	repeat
scaffold1111	701860	702453	594	73	0.529488646699764	0.242270443711832	0.287218202987932	574.668273398514	CG	scaffold1111:702218:704218	CGI_shore
scaffold1111	701860	702453	594	73	0.529488646699764	0.242270443711832	0.287218202987932	574.668273398514	CG	evm.TU.scaffold1111.10	intron	--	gnl|BL_ORD_ID|177770 sp|Q5XIJ1|HMCES_RAT Embryonic stem cell-specific 5-hydroxymethylcytosine-binding protein OS=Rattus norvegicus OX=10116 GN=Hmces PE=2 SV=1//2.77122e-19
scaffold1111	702647	705901	3255	344	0.409297357580824	0.114454924778235	0.294842432802589	3109.25459779122	CG	scaffold1111:702218:704218	CGI_shore
scaffold1111	702647	705901	3255	344	0.409297357580824	0.114454924778235	0.294842432802589	3109.25459779122	CG	scaffold1111:704719:706720	CGI_shore
scaffold1111	702647	705901	3255	344	0.409297357580824	0.114454924778235	0.294842432802589	3109.25459779122	CG	scaffold1111:704734:706734	CGI_shore
scaffold1111	702647	705901	3255	344	0.409297357580824	0.114454924778235	0.294842432802589	3109.25459779122	CG	scaffold1111:705609:706017	CGI
scaffold1111	702647	705901	3255	344	0.409297357580824	0.114454924778235	0.294842432802589	3109.25459779122	CG	evm.TU.scaffold1111.10	intron	--	gnl|BL_ORD_ID|177770 sp|Q5XIJ1|HMCES_RAT Embryonic stem cell-specific 5-hydroxymethylcytosine-binding protein OS=Rattus norvegicus OX=10116 GN=Hmces PE=2 SV=1//2.77122e-19
scaffold1111	702647	705901	3255	344	0.409297357580824	0.114454924778235	0.294842432802589	3109.25459779122	CG	scaffold1111:703608:705608	CGI_shore
scaffold1111	702647	705901	3255	344	0.409297357580824	0.114454924778235	0.294842432802589	3109.25459779122	CG	scaffold1111:704219:704719	CGI
scaffold1111	706317	706904	588	74	0.446674474263456	0.117037932892633	0.329636541370823	781.419735021755	CG	scaffold1111:704719:706720	CGI_shore
scaffold1111	706317	706904	588	74	0.446674474263456	0.117037932892633	0.329636541370823	781.419735021755	CG	scaffold1111:704734:706734	CGI_shore
scaffold1111	706317	706904	588	74	0.446674474263456	0.117037932892633	0.329636541370823	781.419735021755	CG	scaffold1111:706017:708018	CGI_shore
scaffold1111	706317	706904	588	74	0.446674474263456	0.117037932892633	0.329636541370823	781.419735021755	CG	scaffold1111:706735:707083	CGI
scaffold1111	706317	706904	588	74	0.446674474263456	0.117037932892633	0.329636541370823	781.419735021755	CG	evm.TU.scaffold1111.10	intron	--	gnl|BL_ORD_ID|177770 sp|Q5XIJ1|HMCES_RAT Embryonic stem cell-specific 5-hydroxymethylcytosine-binding protein OS=Rattus norvegicus OX=10116 GN=Hmces PE=2 SV=1//2.77122e-19
scaffold1111	720542	721441	900	156	0.588286702733071	0.193470882984942	0.39481581974813	1610.18998628169	CG	evm.TU.scaffold1111.10	intron	--	gnl|BL_ORD_ID|177770 sp|Q5XIJ1|HMCES_RAT Embryonic stem cell-specific 5-hydroxymethylcytosine-binding protein OS=Rattus norvegicus OX=10116 GN=Hmces PE=2 SV=1//2.77122e-19
scaffold1111	722905	723481	577	108	0.654901546079488	0.457011860707586	0.197889685371901	664.412291808607	CG	evm.TU.scaffold1111.10	intron	--	gnl|BL_ORD_ID|177770 sp|Q5XIJ1|HMCES_RAT Embryonic stem cell-specific 5-hydroxymethylcytosine-binding protein OS=Rattus norvegicus OX=10116 GN=Hmces PE=2 SV=1//2.77122e-19
scaffold1111	725410	725988	579	90	0.401430112677604	0.125564762387361	0.275865350290243	730.498047370201	CG	scaffold1111:724878:726878	CGI_shore
scaffold1111	725410	725988	579	90	0.401430112677604	0.125564762387361	0.275865350290243	730.498047370201	CG	scaffold1111:725942:727942	CGI_shore
scaffold1111	725410	725988	579	90	0.401430112677604	0.125564762387361	0.275865350290243	730.498047370201	CG	evm.TU.scaffold1111.10	intron	--	gnl|BL_ORD_ID|177770 sp|Q5XIJ1|HMCES_RAT Embryonic stem cell-specific 5-hydroxymethylcytosine-binding protein OS=Rattus norvegicus OX=10116 GN=Hmces PE=2 SV=1//2.77122e-19
scaffold1111	738136	738614	479	93	0.777710629405468	0.531536848053527	0.246173781351941	537.186572355183	CG	scaffold1111:737355:739356	CGI_shore
scaffold1111	738136	738614	479	93	0.777710629405468	0.531536848053527	0.246173781351941	537.186572355183	CG	scaffold1111:737907:738897	CGI
scaffold1111	833324	834015	692	127	0.46414616575626	0.281990683673809	0.182155482082451	737.336820925735	CG	evm.TU.scaffold1111.11	intron	--	-//-
scaffold1111	838433	838971	539	114	0.828104898645211	0.355216245229193	0.472888653416018	1337.17914400182	CG	scaffold1111:838772:840772	CGI_shore
scaffold1111	838433	838971	539	114	0.828104898645211	0.355216245229193	0.472888653416018	1337.17914400182	CG	evm.TU.scaffold1111.11	exon	--	-//-
scaffold1111	838433	838971	539	114	0.828104898645211	0.355216245229193	0.472888653416018	1337.17914400182	CG	evm.TU.scaffold1111.11	TSS	--	-//-
scaffold1111	838433	838971	539	114	0.828104898645211	0.355216245229193	0.472888653416018	1337.17914400182	CG	evm.TU.scaffold1111.11	promoter	--	-//-
scaffold1111	838433	838971	539	114	0.828104898645211	0.355216245229193	0.472888653416018	1337.17914400182	CG	evm.TU.scaffold1111.11	intron	--	-//-
scaffold1111	846559	846776	218	48	0.850458469368166	0.231709903878826	0.61874856548934	687.377593198185	CG	scaffold1111:846480:848480	CGI_shore
scaffold1111	846559	846776	218	48	0.850458469368166	0.231709903878826	0.61874856548934	687.377593198185	CG	scaffold1111:846558:846943	CGI
scaffold1111	847299	848032	734	70	0.434933020754493	0.162886015253436	0.272047005501057	594.316689571844	CG	scaffold1111:846480:848480	CGI_shore
scaffold1111	847299	848032	734	70	0.434933020754493	0.162886015253436	0.272047005501057	594.316689571844	CG	scaffold1111:846943:848944	CGI_shore
scaffold1111	854891	855695	805	153	0.00475935606092565	0.0717527922579516	-0.0669934361970259	-800.277769797025	CG	evm.TU.scaffold1111.12	intron	--	-//-
scaffold1111	854891	855695	805	153	0.00475935606092565	0.0717527922579516	-0.0669934361970259	-800.277769797025	CG	scaffold1111:852953:854953	CGI_shore
scaffold1111	854891	855695	805	153	0.00475935606092565	0.0717527922579516	-0.0669934361970259	-800.277769797025	CG	scaffold1111:854954:857481	CGI
scaffold1111	854891	855695	805	153	0.00475935606092565	0.0717527922579516	-0.0669934361970259	-800.277769797025	CG	evm.TU.scaffold1111.12	exon	--	-//-
scaffold1111	854891	855695	805	153	0.00475935606092565	0.0717527922579516	-0.0669934361970259	-800.277769797025	CG	evm.TU.scaffold1111.12	TSS	--	-//-
scaffold1111	854891	855695	805	153	0.00475935606092565	0.0717527922579516	-0.0669934361970259	-800.277769797025	CG	evm.TU.scaffold1111.12	promoter	--	-//-
scaffold1111	2132786	2133312	527	110	0.0460924921863293	0.247726524773713	-0.201634032587384	-743.336035282235	CG	scaffold1111:2131349:2133864	CGI
scaffold1111	2132786	2133312	527	110	0.0460924921863293	0.247726524773713	-0.201634032587384	-743.336035282235	CG	scaffold1111:2132230:2134230	CGI_shore
scaffold1111	2192619	2195640	3022	88	0.0265097603893325	0.34710303780083	-0.320593277411497	-588.288426159202	CG	scaffold1111:2191905:2193905	CGI_shore
scaffold1111	2192619	2195640	3022	88	0.0265097603893325	0.34710303780083	-0.320593277411497	-588.288426159202	CG	evm.TU.scaffold1111.23	intron	--	gnl|BL_ORD_ID|276906 sp|P35658|NU214_HUMAN Nuclear pore complex protein Nup214 OS=Homo sapiens OX=9606 GN=NUP214 PE=1 SV=2//9.91995e-21
scaffold1111	2192619	2195640	3022	88	0.0265097603893325	0.34710303780083	-0.320593277411497	-588.288426159202	CG	scaffold1111:2193906:2196291	CGI
scaffold1111	2208911	2209540	630	81	0.233049708012153	0.707361692902599	-0.474311984890445	-705.691457008459	CG	scaffold1111:2207407:2209408	CGI_shore
scaffold1111	2208911	2209540	630	81	0.233049708012153	0.707361692902599	-0.474311984890445	-705.691457008459	CG	evm.TU.scaffold1111.23	intron	--	gnl|BL_ORD_ID|276906 sp|P35658|NU214_HUMAN Nuclear pore complex protein Nup214 OS=Homo sapiens OX=9606 GN=NUP214 PE=1 SV=2//9.91995e-21
scaffold1111	2217842	2219794	1953	78	0.0831101931933807	0.65067282449721	-0.567562631303829	-760.782379463976	CG	evm.TU.scaffold1111.23	intron	--	gnl|BL_ORD_ID|276906 sp|P35658|NU214_HUMAN Nuclear pore complex protein Nup214 OS=Homo sapiens OX=9606 GN=NUP214 PE=1 SV=2//9.91995e-21
scaffold1111	2231880	2233191	1312	95	0.0246811806707272	0.368606030643833	-0.343924849973106	-668.260303902665	CG	evm.TU.scaffold1111.23	intron	--	gnl|BL_ORD_ID|276906 sp|P35658|NU214_HUMAN Nuclear pore complex protein Nup214 OS=Homo sapiens OX=9606 GN=NUP214 PE=1 SV=2//9.91995e-21
scaffold1111	2231880	2233191	1312	95	0.0246811806707272	0.368606030643833	-0.343924849973106	-668.260303902665	CG	scaffold1111:2232197:2234197	CGI_shore
scaffold1111	2246111	2246634	524	72	0.0231638601807383	0.468965554348748	-0.44580169416801	-570.815856854139	CG	scaffold1111:2246011:2247366	CGI
scaffold1111	2246111	2246634	524	72	0.0231638601807383	0.468965554348748	-0.44580169416801	-570.815856854139	CG	evm.TU.scaffold1111.23	intron	--	gnl|BL_ORD_ID|276906 sp|P35658|NU214_HUMAN Nuclear pore complex protein Nup214 OS=Homo sapiens OX=9606 GN=NUP214 PE=1 SV=2//9.91995e-21
scaffold1111	2260532	2262568	2037	214	0.0210012579367311	0.509983882654348	-0.488982624717617	-2325.08380204087	CG	scaffold1111:2261547:2263548	CGI_shore
scaffold1111	2260532	2262568	2037	214	0.0210012579367311	0.509983882654348	-0.488982624717617	-2325.08380204087	CG	evm.TU.scaffold1111.23	intron	--	gnl|BL_ORD_ID|276906 sp|P35658|NU214_HUMAN Nuclear pore complex protein Nup214 OS=Homo sapiens OX=9606 GN=NUP214 PE=1 SV=2//9.91995e-21
scaffold1111	2260532	2262568	2037	214	0.0210012579367311	0.509983882654348	-0.488982624717617	-2325.08380204087	CG	scaffold1111:2260369:2261547	CGI
scaffold1111	2263336	2264090	755	78	0.0151941705875035	0.468727633232104	-0.453533462644601	-670.186385506041	CG	scaffold1111:2261547:2263548	CGI_shore
scaffold1111	2263336	2264090	755	78	0.0151941705875035	0.468727633232104	-0.453533462644601	-670.186385506041	CG	scaffold1111:2262607:2264607	CGI_shore
scaffold1111	2263336	2264090	755	78	0.0151941705875035	0.468727633232104	-0.453533462644601	-670.186385506041	CG	evm.TU.scaffold1111.23	intron	--	gnl|BL_ORD_ID|276906 sp|P35658|NU214_HUMAN Nuclear pore complex protein Nup214 OS=Homo sapiens OX=9606 GN=NUP214 PE=1 SV=2//9.91995e-21
scaffold1111	2314124	2315039	916	117	0.333673632125749	0.17755994042504	0.156113691700709	633.183316666531	CG	scaffold1111:2312732:2314733	CGI_shore
scaffold1111	2314124	2315039	916	117	0.333673632125749	0.17755994042504	0.156113691700709	633.183316666531	CG	scaffold1111:2314793:2316793	CGI_shore
scaffold1112	400478	400787	310	44	0.0316379142227992	0.686995398606172	-0.655357484383373	-535.83324888966	CG	scaffold1112:400692:402692	CGI_shore
scaffold1112	429989	430478	490	96	0.102258941116445	0.421767161564415	-0.31950822044797	-694.014955870906	CG	scaffold1112:430410:432410	CGI_shore
scaffold1112	429989	430478	490	96	0.102258941116445	0.421767161564415	-0.31950822044797	-694.014955870906	CG	evm.TU.scaffold1112.5_evm.TU.scaffold1112.6	intron	--	gnl|BL_ORD_ID|499113 sp|Q6BDS2|URFB1_HUMAN UHRF1-binding protein 1 OS=Homo sapiens OX=9606 GN=UHRF1BP1 PE=1 SV=1//8.9295e-75
scaffold1112	445894	446304	411	85	0.848399954645091	0.664102268130041	0.184297686515051	599.588321884438	CG	scaffold1112:443903:445904	CGI_shore
scaffold1112	445894	446304	411	85	0.848399954645091	0.664102268130041	0.184297686515051	599.588321884438	CG	evm.TU.scaffold1112.5_evm.TU.scaffold1112.6	intron	--	gnl|BL_ORD_ID|499113 sp|Q6BDS2|URFB1_HUMAN UHRF1-binding protein 1 OS=Homo sapiens OX=9606 GN=UHRF1BP1 PE=1 SV=1//8.9295e-75
scaffold1112	458399	460278	1880	237	0.713821809333216	0.244158777080512	0.469663032252704	2577.54562902011	CG	scaffold1112:458771:460057	CGI
scaffold1112	458399	460278	1880	237	0.713821809333216	0.244158777080512	0.469663032252704	2577.54562902011	CG	scaffold1112:460057:462058	CGI_shore
scaffold1112	458399	460278	1880	237	0.713821809333216	0.244158777080512	0.469663032252704	2577.54562902011	CG	evm.TU.scaffold1112.5_evm.TU.scaffold1112.6	intron	--	gnl|BL_ORD_ID|499113 sp|Q6BDS2|URFB1_HUMAN UHRF1-binding protein 1 OS=Homo sapiens OX=9606 GN=UHRF1BP1 PE=1 SV=1//8.9295e-75
scaffold1112	458399	460278	1880	237	0.713821809333216	0.244158777080512	0.469663032252704	2577.54562902011	CG	scaffold1112:456770:458770	CGI_shore
scaffold1112	824038	824351	314	66	0.211680222282424	0.063355725130585	0.148324497151839	526.26359280901	CG	scaffold1112:822095:824095	CGI_shore
scaffold1112	824038	824351	314	66	0.211680222282424	0.063355725130585	0.148324497151839	526.26359280901	CG	scaffold1112:824096:825038	CGI
scaffold1118	484999	485436	438	84	0.37438443567145	0.73386765370296	-0.35948321803151	-665.571006188976	CG	evm.TU.scaffold1118.3	intron	--	gnl|BL_ORD_ID|275693 sp|Q9CPR8|NSE3_MOUSE Non-structural maintenance of chromosomes element 3 homolog OS=Mus musculus OX=10090 GN=Nsmce3 PE=1 SV=1//1.71354e-22
scaffold1118	503651	503709	59	8	0.0323075893838552	0.00105462167192536	0.0312529677119299	32.3968352835397	CHG	scaffold1118:502458:504458	CGI_shore
scaffold1118	503651	503709	59	8	0.0323075893838552	0.00105462167192536	0.0312529677119299	32.3968352835397	CHG	scaffold1118:503665:505665	CGI_shore
scaffold1118	503651	503709	59	8	0.0323075893838552	0.00105462167192536	0.0312529677119299	32.3968352835397	CHG	evm.TU.scaffold1118.3	intron	--	gnl|BL_ORD_ID|275693 sp|Q9CPR8|NSE3_MOUSE Non-structural maintenance of chromosomes element 3 homolog OS=Mus musculus OX=10090 GN=Nsmce3 PE=1 SV=1//1.71354e-22
scaffold1119	214045	214118	74	11	0.00103483703037022	0.0344237195173505	-0.0333888824869802	-37.4718127220911	CHG	scaffold1119:213002:215002	CGI_shore
scaffold112	751070	751505	436	72	0.702098385331696	0.334061357779249	0.368037027552448	611.52992090777	CG	evm.TU.scaffold112.9	intron	--	gnl|BL_ORD_ID|233074 sp|Q6PFL0|MED27_DANRE Mediator of RNA polymerase II transcription subunit 27 OS=Danio rerio OX=7955 GN=med27 PE=2 SV=1//6.94604e-99
scaffold112	780154	780575	422	51	0.536771961458774	0.201299034677498	0.335472926781277	525.348890744238	CG	evm.TU.scaffold112.9	intron	--	gnl|BL_ORD_ID|233074 sp|Q6PFL0|MED27_DANRE Mediator of RNA polymerase II transcription subunit 27 OS=Danio rerio OX=7955 GN=med27 PE=2 SV=1//6.94604e-99
scaffold112	2126351	2127108	758	109	0.0164527578527189	0.300295242550115	-0.283842484697396	-725.660477792701	CG	evm.TU.scaffold112.24	intron	--	-//-
scaffold112	2130547	2131596	1050	108	0.0299362988267435	0.401469446958752	-0.371533148132008	-793.265101670382	CG	evm.TU.scaffold112.24	intron	--	-//-
scaffold112	2131717	2132020	304	70	0.0175698706940989	0.632704884520987	-0.615135013826888	-1155.56551457623	CG	evm.TU.scaffold112.24	intron	--	-//-
scaffold112	2132487	2134234	1748	97	0.0227591832699981	0.51175672754184	-0.488997544271842	-716.792106663253	CG	evm.TU.scaffold112.24	exon	--	-//-
scaffold112	2132487	2134234	1748	97	0.0227591832699981	0.51175672754184	-0.488997544271842	-716.792106663253	CG	evm.TU.scaffold112.24	TES	--	-//-
scaffold112	2132487	2134234	1748	97	0.0227591832699981	0.51175672754184	-0.488997544271842	-716.792106663253	CG	evm.TU.scaffold112.24	intron	--	-//-
scaffold112	2182882	2186637	3756	372	0.00722169931844573	0.205138195629846	-0.1979164963114	-2704.7768324907	CG	Target=(CAAT)n:1-183;Class=Simple_repeat	repeat
scaffold112	2182882	2186637	3756	372	0.00722169931844573	0.205138195629846	-0.1979164963114	-2704.7768324907	CG	evm.TU.scaffold112.26	intron	--	gnl|BL_ORD_ID|425125 sp|Q91Y63|S13A3_MOUSE Solute carrier family 13 member 3 OS=Mus musculus OX=10090 GN=Slc13a3 PE=1 SV=1//1.62282e-09
scaffold112	2187509	2188435	927	134	0.00632721608782277	0.157627438161388	-0.151300222073565	-877.866842329829	CG	Target=(TGAA)n:2-80;Class=Simple_repeat	repeat
scaffold112	2187509	2188435	927	134	0.00632721608782277	0.157627438161388	-0.151300222073565	-877.866842329829	CG	evm.TU.scaffold112.26	intron	--	gnl|BL_ORD_ID|425125 sp|Q91Y63|S13A3_MOUSE Solute carrier family 13 member 3 OS=Mus musculus OX=10090 GN=Slc13a3 PE=1 SV=1//1.62282e-09
scaffold112	2189547	2190704	1158	148	0.00767518868940667	0.121485323487186	-0.113810134797779	-861.950081507955	CG	evm.TU.scaffold112.26	intron	--	gnl|BL_ORD_ID|425125 sp|Q91Y63|S13A3_MOUSE Solute carrier family 13 member 3 OS=Mus musculus OX=10090 GN=Slc13a3 PE=1 SV=1//1.62282e-09
scaffold112	2191273	2191748	476	67	0.00804823110958579	0.210829385186663	-0.202781154077077	-538.743440371638	CG	evm.TU.scaffold112.26	intron	--	gnl|BL_ORD_ID|425125 sp|Q91Y63|S13A3_MOUSE Solute carrier family 13 member 3 OS=Mus musculus OX=10090 GN=Slc13a3 PE=1 SV=1//1.62282e-09
scaffold112	2192133	2192757	625	111	0.00649299872456113	0.100700856721831	-0.0942078579972701	-620.667014282366	CG	evm.TU.scaffold112.26	intron	--	gnl|BL_ORD_ID|425125 sp|Q91Y63|S13A3_MOUSE Solute carrier family 13 member 3 OS=Mus musculus OX=10090 GN=Slc13a3 PE=1 SV=1//1.62282e-09
scaffold112	2194653	2195341	689	108	0.00588850110781137	0.143073432761713	-0.137184931653902	-775.38623384633	CG	evm.TU.scaffold112.26	intron	--	gnl|BL_ORD_ID|425125 sp|Q91Y63|S13A3_MOUSE Solute carrier family 13 member 3 OS=Mus musculus OX=10090 GN=Slc13a3 PE=1 SV=1//1.62282e-09
scaffold112	2195494	2197363	1870	250	0.00693044964983407	0.144875862992725	-0.137945413342891	-1500.79683876567	CG	Target=(TC)n:1-86;Class=Simple_repeat	repeat
scaffold112	2195494	2197363	1870	250	0.00693044964983407	0.144875862992725	-0.137945413342891	-1500.79683876567	CG	Target=(CA)n:1-114;Class=Simple_repeat	repeat
scaffold112	2195494	2197363	1870	250	0.00693044964983407	0.144875862992725	-0.137945413342891	-1500.79683876567	CG	evm.TU.scaffold112.26	intron	--	gnl|BL_ORD_ID|425125 sp|Q91Y63|S13A3_MOUSE Solute carrier family 13 member 3 OS=Mus musculus OX=10090 GN=Slc13a3 PE=1 SV=1//1.62282e-09
scaffold112	2204327	2205679	1353	198	0.00993302958463562	0.127668213356144	-0.117735183771508	-1298.20343809856	CG	evm.TU.scaffold112.26	intron	--	gnl|BL_ORD_ID|425125 sp|Q91Y63|S13A3_MOUSE Solute carrier family 13 member 3 OS=Mus musculus OX=10090 GN=Slc13a3 PE=1 SV=1//1.62282e-09
scaffold112	2206056	2207273	1218	170	0.00594214097818142	0.121857409136957	-0.115915268158775	-968.218778007361	CG	evm.TU.scaffold112.26	intron	--	gnl|BL_ORD_ID|425125 sp|Q91Y63|S13A3_MOUSE Solute carrier family 13 member 3 OS=Mus musculus OX=10090 GN=Slc13a3 PE=1 SV=1//1.62282e-09
scaffold112	2206056	2207273	1218	170	0.00594214097818142	0.121857409136957	-0.115915268158775	-968.218778007361	CG	Target=(TG)n:1-336;Class=Simple_repeat	repeat
scaffold112	2209546	2210509	964	95	0.00689671256461635	0.18075305133312	-0.173856338768503	-573.029955267374	CG	evm.TU.scaffold112.26	intron	--	gnl|BL_ORD_ID|425125 sp|Q91Y63|S13A3_MOUSE Solute carrier family 13 member 3 OS=Mus musculus OX=10090 GN=Slc13a3 PE=1 SV=1//1.62282e-09
scaffold112	2209546	2210509	964	95	0.00689671256461635	0.18075305133312	-0.173856338768503	-573.029955267374	CG	evm.TU.scaffold112.26	exon	--	gnl|BL_ORD_ID|425125 sp|Q91Y63|S13A3_MOUSE Solute carrier family 13 member 3 OS=Mus musculus OX=10090 GN=Slc13a3 PE=1 SV=1//1.62282e-09
scaffold112	2214462	2215059	598	105	0.0140283528028008	0.214384652232404	-0.200356299429603	-785.41933455265	CG	evm.TU.scaffold112.26	intron	--	gnl|BL_ORD_ID|425125 sp|Q91Y63|S13A3_MOUSE Solute carrier family 13 member 3 OS=Mus musculus OX=10090 GN=Slc13a3 PE=1 SV=1//1.62282e-09
scaffold112	2215128	2216019	892	136	0.00961955761539346	0.134915933649531	-0.125296376034138	-768.304091779945	CG	evm.TU.scaffold112.26	intron	--	gnl|BL_ORD_ID|425125 sp|Q91Y63|S13A3_MOUSE Solute carrier family 13 member 3 OS=Mus musculus OX=10090 GN=Slc13a3 PE=1 SV=1//1.62282e-09
scaffold112	2216070	2216929	860	128	0.0115023771885359	0.178741499925625	-0.167239122737089	-870.137834403139	CG	evm.TU.scaffold112.26	intron	--	gnl|BL_ORD_ID|425125 sp|Q91Y63|S13A3_MOUSE Solute carrier family 13 member 3 OS=Mus musculus OX=10090 GN=Slc13a3 PE=1 SV=1//1.62282e-09
scaffold112	2216989	2217930	942	103	0.00873060858905094	0.235069878158549	-0.226339269569498	-735.797077059472	CG	evm.TU.scaffold112.26	intron	--	gnl|BL_ORD_ID|425125 sp|Q91Y63|S13A3_MOUSE Solute carrier family 13 member 3 OS=Mus musculus OX=10090 GN=Slc13a3 PE=1 SV=1//1.62282e-09
scaffold112	2219168	2220123	956	146	0.0186002174404701	0.126953401548743	-0.108353184108272	-843.449734996965	CG	evm.TU.scaffold112.26	intron	--	gnl|BL_ORD_ID|425125 sp|Q91Y63|S13A3_MOUSE Solute carrier family 13 member 3 OS=Mus musculus OX=10090 GN=Slc13a3 PE=1 SV=1//1.62282e-09
scaffold112	2220527	2222340	1814	195	0.00971930827383615	0.207365990510505	-0.197646682236669	-1242.90202509306	CG	evm.TU.scaffold112.26	intron	--	gnl|BL_ORD_ID|425125 sp|Q91Y63|S13A3_MOUSE Solute carrier family 13 member 3 OS=Mus musculus OX=10090 GN=Slc13a3 PE=1 SV=1//1.62282e-09
scaffold112	2222621	2223440	820	120	0.00705926701082009	0.155718461093359	-0.148659194082539	-722.404381588465	CG	evm.TU.scaffold112.26	intron	--	gnl|BL_ORD_ID|425125 sp|Q91Y63|S13A3_MOUSE Solute carrier family 13 member 3 OS=Mus musculus OX=10090 GN=Slc13a3 PE=1 SV=1//1.62282e-09
scaffold112	2225223	2225926	704	116	0.0139843615651157	0.127322740804361	-0.113338379239245	-603.57523567227	CG	evm.TU.scaffold112.26	intron	--	gnl|BL_ORD_ID|425125 sp|Q91Y63|S13A3_MOUSE Solute carrier family 13 member 3 OS=Mus musculus OX=10090 GN=Slc13a3 PE=1 SV=1//1.62282e-09
scaffold112	2391610	2392202	593	73	0.0144723195377396	0.444964660380961	-0.430492340843221	-573.929989572684	CG	evm.TU.scaffold112.28	intron	--	gnl|BL_ORD_ID|228263 sp|Q9CW42|MARC1_MOUSE Mitochondrial amidoxime-reducing component 1 OS=Mus musculus OX=10090 GN=Marc1 PE=1 SV=2//9.81331e-45
scaffold1122	75766	76133	368	66	0.254346212296875	0.662362894250065	-0.40801668195319	-566.97711374501	CG	evm.TU.scaffold1122.2	intron	--	gnl|BL_ORD_ID|438386 sp|Q16533|SNPC1_HUMAN snRNA-activating protein complex subunit 1 OS=Homo sapiens OX=9606 GN=SNAPC1 PE=1 SV=1//4.46705e-08
scaffold1122	77520	78813	1294	103	0.290187699420076	0.711793004296638	-0.421605304876563	-813.798463170319	CG	evm.TU.scaffold1122.2	intron	--	gnl|BL_ORD_ID|438386 sp|Q16533|SNPC1_HUMAN snRNA-activating protein complex subunit 1 OS=Homo sapiens OX=9606 GN=SNAPC1 PE=1 SV=1//4.46705e-08
scaffold1122	226330	227018	689	102	0.328200980589519	0.764723821381872	-0.436522840792353	-807.92334789242	CG	evm.TU.scaffold1122.6	intron	--	gnl|BL_ORD_ID|314853 sp|Q7ZYA5|PRKAA_XENLA Interferon-inducible double-stranded RNA-dependent protein kinase activator A homolog A OS=Xenopus laevis OX=8355 GN=prkra-a PE=2 SV=1//1.05105e-35
scaffold1122	447745	448578	834	89	0.37332906889124	0.144024582062774	0.229304486828466	581.195841303085	CG	evm.TU.scaffold1122.8	exon	--	gnl|BL_ORD_ID|83796 sp|Q503V1|CYBR1_DANRE Cytochrome b reductase 1 OS=Danio rerio OX=7955 GN=cybrd1 PE=2 SV=1//7.20878e-24
scaffold1122	447745	448578	834	89	0.37332906889124	0.144024582062774	0.229304486828466	581.195841303085	CG	evm.TU.scaffold1122.8	intron	--	gnl|BL_ORD_ID|83796 sp|Q503V1|CYBR1_DANRE Cytochrome b reductase 1 OS=Danio rerio OX=7955 GN=cybrd1 PE=2 SV=1//7.20878e-24
scaffold1122	448820	449345	526	75	0.299292422560878	0.0928291238001184	0.20646329876076	498.472572997171	CG	evm.TU.scaffold1122.8	intron	--	gnl|BL_ORD_ID|83796 sp|Q503V1|CYBR1_DANRE Cytochrome b reductase 1 OS=Danio rerio OX=7955 GN=cybrd1 PE=2 SV=1//7.20878e-24
scaffold1122	449439	450058	620	81	0.415104878276719	0.184344795065448	0.230760083211271	559.020009902256	CG	evm.TU.scaffold1122.8	intron	--	gnl|BL_ORD_ID|83796 sp|Q503V1|CYBR1_DANRE Cytochrome b reductase 1 OS=Danio rerio OX=7955 GN=cybrd1 PE=2 SV=1//7.20878e-24
scaffold1122	457509	457778	270	69	0.540183083994005	0.160554584749854	0.37962849924415	618.06125342309	CG	evm.TU.scaffold1122.9	intron	--	gnl|BL_ORD_ID|117401 sp|Q5EBD9|ELP2_XENTR Elongator complex protein 2 OS=Xenopus tropicalis OX=8364 GN=elp2 PE=2 SV=1//2.24032e-09
scaffold1128	239370	240327	958	213	0.867375689318331	0.327212954187865	0.540162735130467	3229.55204561041	CG	evm.TU.scaffold1128.6	intron	--	gnl|BL_ORD_ID|110168 sp|Q03001|DYST_HUMAN Dystonin OS=Homo sapiens OX=9606 GN=DST PE=1 SV=4//1.25746e-06
scaffold1128	247988	248514	527	89	0.780346779101308	0.340137554612	0.440209224489307	733.049256134444	CG	evm.TU.scaffold1128.6	intron	--	gnl|BL_ORD_ID|110168 sp|Q03001|DYST_HUMAN Dystonin OS=Homo sapiens OX=9606 GN=DST PE=1 SV=4//1.25746e-06
scaffold1128	448589	448974	386	80	0.608471038192518	0.314829256124447	0.293641782068071	705.724478522568	CG	evm.TU.scaffold1128.12	intron	--	gnl|BL_ORD_ID|457842 sp|Q6QM28|SYN_HELPO Synapsin OS=Helix pomatia OX=6536 GN=SYN PE=1 SV=1//2.15083e-135
scaffold1128	448589	448974	386	80	0.608471038192518	0.314829256124447	0.293641782068071	705.724478522568	CG	evm.TU.scaffold1128.12	exon	--	gnl|BL_ORD_ID|457842 sp|Q6QM28|SYN_HELPO Synapsin OS=Helix pomatia OX=6536 GN=SYN PE=1 SV=1//2.15083e-135
scaffold1128	499235	500605	1371	152	0.273274156782747	0.0126858779981659	0.260588278784581	1204.15535614956	CG	evm.TU.scaffold1128.16	TES	--	gnl|BL_ORD_ID|317622 sp|Q99MS4|PRS29_MOUSE Serine protease 29 OS=Mus musculus OX=10090 GN=Prss29 PE=1 SV=2//4.46863e-06
scaffold1128	499235	500605	1371	152	0.273274156782747	0.0126858779981659	0.260588278784581	1204.15535614956	CG	evm.TU.scaffold1128.16	exon	--	gnl|BL_ORD_ID|317622 sp|Q99MS4|PRS29_MOUSE Serine protease 29 OS=Mus musculus OX=10090 GN=Prss29 PE=1 SV=2//4.46863e-06
scaffold1128	499235	500605	1371	152	0.273274156782747	0.0126858779981659	0.260588278784581	1204.15535614956	CG	evm.TU.scaffold1128.16	intron	--	gnl|BL_ORD_ID|317622 sp|Q99MS4|PRS29_MOUSE Serine protease 29 OS=Mus musculus OX=10090 GN=Prss29 PE=1 SV=2//4.46863e-06
scaffold1128	501865	504264	2400	169	0.245157224846807	0.013301568331954	0.231855656514853	1298.09586643931	CG	evm.TU.scaffold1128.16	intron	--	gnl|BL_ORD_ID|317622 sp|Q99MS4|PRS29_MOUSE Serine protease 29 OS=Mus musculus OX=10090 GN=Prss29 PE=1 SV=2//4.46863e-06
scaffold1128	802137	802642	506	70	0.48042617972478	0.0279150925402933	0.452511087184486	673.818631494267	CG	evm.TU.scaffold1128.28	intron	--	gnl|BL_ORD_ID|30671 sp|Q9V727|ASX_DROME Polycomb protein Asx OS=Drosophila melanogaster OX=7227 GN=Asx PE=1 SV=1//5.89187e-09
scaffold1128	806434	807904	1471	132	0.339080599320847	0.0399594065048645	0.299121192815982	1154.32349596181	CG	evm.TU.scaffold1128.28	intron	--	gnl|BL_ORD_ID|30671 sp|Q9V727|ASX_DROME Polycomb protein Asx OS=Drosophila melanogaster OX=7227 GN=Asx PE=1 SV=1//5.89187e-09
scaffold1128	824301	825760	1460	174	0.517669995466286	0.215679800743071	0.301990194723215	1369.83002718751	CG	evm.TU.scaffold1128.29	intron	--	gnl|BL_ORD_ID|4246 sp|Q8T674|ABCGK_DICDI ABC transporter G family member 20 OS=Dictyostelium discoideum OX=44689 GN=abcG20 PE=3 SV=1//1.56555e-81
scaffold1128	993602	993928	327	87	0.313284107671438	0.625773955359851	-0.312489847688413	-779.872998887006	CG	evm.TU.scaffold1128.34	promoter	--	gnl|BL_ORD_ID|4246 sp|Q8T674|ABCGK_DICDI ABC transporter G family member 20 OS=Dictyostelium discoideum OX=44689 GN=abcG20 PE=3 SV=1//1.0045e-107
scaffold1129	265516	266049	534	115	0.145896395204116	0.029975298944985	0.115921096259131	684.401928397891	CG	evm.TU.scaffold1129.3	intron	--	-//-
scaffold1130	276872	277361	490	66	0.00650200276102247	0.182658114268032	-0.176156111507009	-513.820387190176	CG	scaffold1130:274965:276965	CGI_shore
scaffold1130	276872	277361	490	66	0.00650200276102247	0.182658114268032	-0.176156111507009	-513.820387190176	CG	scaffold1130:276966:277361	CGI
scaffold1130	276872	277361	490	66	0.00650200276102247	0.182658114268032	-0.176156111507009	-513.820387190176	CG	scaffold1130:276587:278588	CGI_shore
scaffold1130	336021	336398	378	57	0.743612085742128	0.0315007021666527	0.712111383575475	980.851396421938	CG	evm.TU.scaffold1130.4	intron	--	gnl|BL_ORD_ID|436233 sp|Q8IVB4|SL9A9_HUMAN Sodium/hydrogen exchanger 9 OS=Homo sapiens OX=9606 GN=SLC9A9 PE=1 SV=1//1.38063e-148
scaffold1130	336021	336398	378	57	0.743612085742128	0.0315007021666527	0.712111383575475	980.851396421938	CG	scaffold1130:335967:336373	CGI
scaffold1130	336021	336398	378	57	0.743612085742128	0.0315007021666527	0.712111383575475	980.851396421938	CG	scaffold1130:336373:338374	CGI_shore
scaffold1130	379064	380777	1714	226	0.367507921795169	0.019847168826792	0.347660752968376	2072.41233125133	CG	evm.TU.scaffold1130.5	intron	--	gnl|BL_ORD_ID|217237 sp|Q7Z4I7|LIMS2_HUMAN LIM and senescent cell antigen-like-containing domain protein 2 OS=Homo sapiens OX=9606 GN=LIMS2 PE=1 SV=1//1.42558e-156
scaffold1130	388939	390125	1187	166	0.473798948250728	0.127262796338516	0.346536151912212	1656.24677972047	CG	evm.TU.scaffold1130.5	intron	--	gnl|BL_ORD_ID|217237 sp|Q7Z4I7|LIMS2_HUMAN LIM and senescent cell antigen-like-containing domain protein 2 OS=Homo sapiens OX=9606 GN=LIMS2 PE=1 SV=1//1.42558e-156
scaffold1130	388939	390125	1187	166	0.473798948250728	0.127262796338516	0.346536151912212	1656.24677972047	CG	scaffold1130:387315:389316	CGI_shore
scaffold1130	388939	390125	1187	166	0.473798948250728	0.127262796338516	0.346536151912212	1656.24677972047	CG	scaffold1130:387901:389902	CGI_shore
scaffold1130	388939	390125	1187	166	0.473798948250728	0.127262796338516	0.346536151912212	1656.24677972047	CG	scaffold1130:390069:392069	CGI_shore
scaffold1132	474248	474957	710	138	0.506005350139508	0.125441977690188	0.38056337244932	1470.90537492947	CG	scaffold1132:472287:474287	CGI_shore
scaffold1132	474248	474957	710	138	0.506005350139508	0.125441977690188	0.38056337244932	1470.90537492947	CG	evm.TU.scaffold1132.6	intron	--	gnl|BL_ORD_ID|128412 sp|Q9NVI1|FANCI_HUMAN Fanconi anemia group I protein OS=Homo sapiens OX=9606 GN=FANCI PE=1 SV=4//5.1619e-40
scaffold1132	474248	474957	710	138	0.506005350139508	0.125441977690188	0.38056337244932	1470.90537492947	CG	scaffold1132:473267:475268	CGI_shore
scaffold1132	474248	474957	710	138	0.506005350139508	0.125441977690188	0.38056337244932	1470.90537492947	CG	scaffold1132:474288:475894	CGI
scaffold1132	475231	475693	463	74	0.599702086984216	0.205907691552828	0.393794395431389	712.667789158161	CG	evm.TU.scaffold1132.6	intron	--	gnl|BL_ORD_ID|128412 sp|Q9NVI1|FANCI_HUMAN Fanconi anemia group I protein OS=Homo sapiens OX=9606 GN=FANCI PE=1 SV=4//5.1619e-40
scaffold1132	475231	475693	463	74	0.599702086984216	0.205907691552828	0.393794395431389	712.667789158161	CG	scaffold1132:473267:475268	CGI_shore
scaffold1132	475231	475693	463	74	0.599702086984216	0.205907691552828	0.393794395431389	712.667789158161	CG	scaffold1132:474288:475894	CGI
scaffold1132	514005	514242	238	62	0.770265912748689	0.217198553867183	0.553067358881506	809.394116384183	CG	evm.TU.scaffold1132.6	intron	--	gnl|BL_ORD_ID|128412 sp|Q9NVI1|FANCI_HUMAN Fanconi anemia group I protein OS=Homo sapiens OX=9606 GN=FANCI PE=1 SV=4//5.1619e-40
scaffold1132	526262	527011	750	136	0.535229647019536	0.0645565855619117	0.470673061457624	1557.89015336917	CG	evm.TU.scaffold1132.6	intron	--	gnl|BL_ORD_ID|128412 sp|Q9NVI1|FANCI_HUMAN Fanconi anemia group I protein OS=Homo sapiens OX=9606 GN=FANCI PE=1 SV=4//5.1619e-40
scaffold1132	527710	529769	2060	231	0.578399807701744	0.0656064208968802	0.512793386804864	2494.41324144193	CG	evm.TU.scaffold1132.6	intron	--	gnl|BL_ORD_ID|128412 sp|Q9NVI1|FANCI_HUMAN Fanconi anemia group I protein OS=Homo sapiens OX=9606 GN=FANCI PE=1 SV=4//5.1619e-40
scaffold1132	529939	530810	872	141	0.444436213246545	0.0220781185097052	0.42235809473684	1449.84826654211	CG	evm.TU.scaffold1132.6	intron	--	gnl|BL_ORD_ID|128412 sp|Q9NVI1|FANCI_HUMAN Fanconi anemia group I protein OS=Homo sapiens OX=9606 GN=FANCI PE=1 SV=4//5.1619e-40
scaffold1135	1063908	1064765	858	195	0.284372209839497	0.635367381060574	-0.350995171221077	-1882.96743934699	CG	scaffold1135:1063907:1064561	CGI
scaffold1135	1063908	1064765	858	195	0.284372209839497	0.635367381060574	-0.350995171221077	-1882.96743934699	CG	evm.TU.scaffold1135.15	intron	--	gnl|BL_ORD_ID|437589 sp|B5X165|SMG9_SALSA Protein SMG9 OS=Salmo salar OX=8030 GN=smg9 PE=2 SV=1//1.94885e-90
scaffold1135	1063908	1064765	858	195	0.284372209839497	0.635367381060574	-0.350995171221077	-1882.96743934699	CG	scaffold1135:1064051:1066051	CGI_shore
scaffold1135	1063908	1064765	858	195	0.284372209839497	0.635367381060574	-0.350995171221077	-1882.96743934699	CG	scaffold1135:1064561:1066562	CGI_shore
scaffold1135	1330251	1331158	908	108	0.516519396079707	0.177498050177445	0.339021345902262	760.350492040486	CG	Target=(ATTG)n:4-66;Class=Simple_repeat	repeat
scaffold1135	1330251	1331158	908	108	0.516519396079707	0.177498050177445	0.339021345902262	760.350492040486	CG	evm.TU.scaffold1135.20	intron	--	gnl|BL_ORD_ID|4214 sp|Q64343|ABCG1_MOUSE ATP-binding cassette sub-family G member 1 OS=Mus musculus OX=10090 GN=Abcg1 PE=1 SV=1//4.12227e-138
scaffold1138	360264	360692	429	66	0.0146218239107985	0.454376596947702	-0.439754773036903	-804.405724192269	CG	evm.TU.scaffold1138.4	intron	--	gnl|BL_ORD_ID|349207 sp|Q6GPD0|RHG32_XENLA Rho GTPase-activating protein 32 OS=Xenopus laevis OX=8355 GN=arhgap32 PE=2 SV=1//3.61597e-151
scaffold1138	603566	604575	1010	223	0.449314537651177	0.771417610994641	-0.322103073343464	-1580.431804648	CG	evm.TU.scaffold1138.5	intron	--	gnl|BL_ORD_ID|435412 sp|Q6P4S6|SIK3_MOUSE Serine/threonine-protein kinase SIK3 OS=Mus musculus OX=10090 GN=Sik3 PE=1 SV=3//1.26143e-144
scaffold1138	1336317	1336671	355	50	0.0777407146334321	0.706954831789445	-0.629214117156013	-893.171792972605	CG	scaffold1138:1335045:1337045	CGI_shore
scaffold1138	1336317	1336671	355	50	0.0777407146334321	0.706954831789445	-0.629214117156013	-893.171792972605	CG	evm.TU.scaffold1138.19	intron	--	gnl|BL_ORD_ID|491998 sp|A5PKG6|UBE4A_BOVIN Ubiquitin conjugation factor E4 A OS=Bos taurus OX=9913 GN=UBE4A PE=2 SV=1//0
scaffold1138	1381944	1382484	541	131	0.0220996621145829	0.332693397152181	-0.310593735037598	-1353.87971461598	CG	evm.TU.scaffold1138.23	intron	--	gnl|BL_ORD_ID|122614 sp|P38117|ETFB_HUMAN Electron transfer flavoprotein subunit beta OS=Homo sapiens OX=9606 GN=ETFB PE=1 SV=3//3.76572e-118
scaffold1138	1381944	1382484	541	131	0.0220996621145829	0.332693397152181	-0.310593735037598	-1353.87971461598	CG	scaffold1138:1381893:1385861	CGI
scaffold1138	1384725	1385692	968	92	0.317179197742453	0.669597603165349	-0.352418405422895	-550.148668654343	CG	scaffold1138:1381893:1385861	CGI
scaffold1138	1384725	1385692	968	92	0.317179197742453	0.669597603165349	-0.352418405422895	-550.148668654343	CG	evm.TU.scaffold1138.23	intron	--	gnl|BL_ORD_ID|122614 sp|P38117|ETFB_HUMAN Electron transfer flavoprotein subunit beta OS=Homo sapiens OX=9606 GN=ETFB PE=1 SV=3//3.76572e-118
scaffold1138	1384725	1385692	968	92	0.317179197742453	0.669597603165349	-0.352418405422895	-550.148668654343	CG	scaffold1138:1384443:1386443	CGI_shore
scaffold1140	349759	350333	575	107	0.429394170566128	0.144631653699471	0.284762516866658	979.304014026686	CG	evm.TU.scaffold1140.2	intron	--	gnl|BL_ORD_ID|104517 sp|Q8BIK4|DOCK9_MOUSE Dedicator of cytokinesis protein 9 OS=Mus musculus OX=10090 GN=Dock9 PE=1 SV=2//0
scaffold1140	349759	350333	575	107	0.429394170566128	0.144631653699471	0.284762516866658	979.304014026686	CG	scaffold1140:349675:350719	CGI
scaffold1140	357720	358213	494	81	0.484696871443613	0.175938387242181	0.308758484201432	602.36761853324	CG	evm.TU.scaffold1140.2	intron	--	gnl|BL_ORD_ID|104517 sp|Q8BIK4|DOCK9_MOUSE Dedicator of cytokinesis protein 9 OS=Mus musculus OX=10090 GN=Dock9 PE=1 SV=2//0
scaffold1140	358289	358711	423	90	0.742412023560835	0.410581420349806	0.331830603211029	700.877633761663	CG	evm.TU.scaffold1140.2	intron	--	gnl|BL_ORD_ID|104517 sp|Q8BIK4|DOCK9_MOUSE Dedicator of cytokinesis protein 9 OS=Mus musculus OX=10090 GN=Dock9 PE=1 SV=2//0
scaffold1140	358289	358711	423	90	0.742412023560835	0.410581420349806	0.331830603211029	700.877633761663	CG	evm.TU.scaffold1140.2	exon	--	gnl|BL_ORD_ID|104517 sp|Q8BIK4|DOCK9_MOUSE Dedicator of cytokinesis protein 9 OS=Mus musculus OX=10090 GN=Dock9 PE=1 SV=2//0
scaffold1140	360158	360893	736	165	0.640796764592371	0.307542220880279	0.333254543712093	1887.90304945636	CG	evm.TU.scaffold1140.2	intron	--	gnl|BL_ORD_ID|104517 sp|Q8BIK4|DOCK9_MOUSE Dedicator of cytokinesis protein 9 OS=Mus musculus OX=10090 GN=Dock9 PE=1 SV=2//0
scaffold1140	363879	364115	237	63	0.681161995676612	0.411912205728041	0.26924978994857	517.575623338553	CG	evm.TU.scaffold1140.2	intron	--	gnl|BL_ORD_ID|104517 sp|Q8BIK4|DOCK9_MOUSE Dedicator of cytokinesis protein 9 OS=Mus musculus OX=10090 GN=Dock9 PE=1 SV=2//0
scaffold1140	414161	414724	564	126	0.37680154458278	0.0313902968932941	0.345411247689486	1091.77200454444	CG	scaffold1140:409357:415549	CGI
scaffold1140	414161	414724	564	126	0.37680154458278	0.0313902968932941	0.345411247689486	1091.77200454444	CG	evm.TU.scaffold1140.2	intron	--	gnl|BL_ORD_ID|104517 sp|Q8BIK4|DOCK9_MOUSE Dedicator of cytokinesis protein 9 OS=Mus musculus OX=10090 GN=Dock9 PE=1 SV=2//0
scaffold1140	427807	428987	1181	127	0.0457783483967726	0.207506449708565	-0.161728101311793	-826.371238860988	CG	scaffold1140:427320:428200	CGI
scaffold1140	427807	428987	1181	127	0.0457783483967726	0.207506449708565	-0.161728101311793	-826.371238860988	CG	scaffold1140:427590:429590	CGI_shore
scaffold1140	427807	428987	1181	127	0.0457783483967726	0.207506449708565	-0.161728101311793	-826.371238860988	CG	scaffold1140:428200:430201	CGI_shore
scaffold1140	427807	428987	1181	127	0.0457783483967726	0.207506449708565	-0.161728101311793	-826.371238860988	CG	scaffold1140:428471:430471	CGI_shore
scaffold1140	430200	431390	1191	204	0.073401397284465	0.274361569274335	-0.20096017198987	-1565.42402900746	CG	scaffold1140:428200:430201	CGI_shore
scaffold1140	430200	431390	1191	204	0.073401397284465	0.274361569274335	-0.20096017198987	-1565.42402900746	CG	scaffold1140:428471:430471	CGI_shore
scaffold1140	430200	431390	1191	204	0.073401397284465	0.274361569274335	-0.20096017198987	-1565.42402900746	CG	scaffold1140:429849:431850	CGI_shore
scaffold1140	430200	431390	1191	204	0.073401397284465	0.274361569274335	-0.20096017198987	-1565.42402900746	CG	scaffold1140:430472:492125	CGI
scaffold1141	1601342	1601643	302	77	0.624733883991082	0.319858155794323	0.304875728196759	509.092048862476	CG	scaffold1141:1601302:1602814	CGI
scaffold1141	1601342	1601643	302	77	0.624733883991082	0.319858155794323	0.304875728196759	509.092048862476	CG	evm.TU.scaffold1141.16	intron	--	gnl|BL_ORD_ID|386329 sp|Q6ZSG1|RN165_HUMAN E3 ubiquitin-protein ligase RNF165 OS=Homo sapiens OX=9606 GN=RNF165 PE=1 SV=1//2.8363e-27
scaffold1142	580351	580414	64	5	0.0220827231463386	0.000425173226796774	0.0216575499195418	19.604758934448	CHG	scaffold1142:578918:580918	CGI_shore
scaffold1143	193145	193261	117	33	0.2251025298302	0.0743295395438789	0.150772990286321	184.428127955613	CHH	Target=(TG)n:1-231;Class=Simple_repeat	repeat
scaffold1144	293275	293854	580	92	0.209067764231321	0.390947509565772	-0.18187974533445	-540.417966812102	CG	evm.TU.scaffold1144.5	intron	--	gnl|BL_ORD_ID|69865 sp|Q00685|CO3_LETCA Complement C3 (Fragment) OS=Lethenteron camtschaticum OX=980415 GN=C3 PE=2 SV=1//2.31002e-36
scaffold1144	293275	293854	580	92	0.209067764231321	0.390947509565772	-0.18187974533445	-540.417966812102	CG	scaffold1144:291969:295175	CGI
scaffold1144	294811	295175	365	75	0.059936927261312	0.25247434629968	-0.192537419038368	-580.337388391107	CG	evm.TU.scaffold1144.5	intron	--	gnl|BL_ORD_ID|69865 sp|Q00685|CO3_LETCA Complement C3 (Fragment) OS=Lethenteron camtschaticum OX=980415 GN=C3 PE=2 SV=1//2.31002e-36
scaffold1144	294811	295175	365	75	0.059936927261312	0.25247434629968	-0.192537419038368	-580.337388391107	CG	scaffold1144:291969:295175	CGI
scaffold1145	154759	155796	1038	140	0.00818887077101533	0.134706624712238	-0.126517753941223	-850.323563416932	CG	scaffold1145:152863:157256	CGI
scaffold1145	783682	784056	375	110	0.204102108309126	0.550745687244335	-0.34664357893521	-1063.76055295703	CG	scaffold1145:783378:784968	CGI
scaffold1148	18824	19172	349	63	0.0535597315155214	0.375631395592365	-0.322071664076843	-628.918415533037	CG	scaffold1148:17537:19538	CGI_shore
scaffold1148	18824	19172	349	63	0.0535597315155214	0.375631395592365	-0.322071664076843	-628.918415533037	CG	scaffold1148:18202:20202	CGI_shore
scaffold1148	18824	19172	349	63	0.0535597315155214	0.375631395592365	-0.322071664076843	-628.918415533037	CG	scaffold1148:18434:19373	CGI
scaffold1148	50192	50773	582	115	0.767580381957338	0.470904331030085	0.296676050927253	839.501787157103	CG	scaffold1148:43500:56542	CGI
scaffold115	776608	777344	737	118	0.165469346217162	0.343100486505458	-0.177631140288296	-672.960312687172	CG	scaffold115:775589:786476	CGI
scaffold1150	216375	217126	752	131	0.130638259196018	0.62286958171744	-0.492231322521422	-1234.22797992542	CG	evm.TU.scaffold1150.3	intron	--	gnl|BL_ORD_ID|300312 sp|Q19951|PEX13_CAEEL Probable peroxisomal membrane protein PEX13 OS=Caenorhabditis elegans OX=6239 GN=prx-13 PE=3 SV=2//5.28234e-30
scaffold1150	216375	217126	752	131	0.130638259196018	0.62286958171744	-0.492231322521422	-1234.22797992542	CG	scaffold1150:216271:217291	CGI
scaffold1150	382981	383068	88	14	0.0265427242372875	0.000403936071480393	0.0261387881658071	57.4287178179953	CHG	scaffold1150:382275:384276	CGI_shore
scaffold1151	604513	604856	344	75	0.853682178571756	0.518962192650624	0.334719985921132	504.706040630623	CG	evm.TU.scaffold1151.5	intron	--	-//-
scaffold1151	604513	604856	344	75	0.853682178571756	0.518962192650624	0.334719985921132	504.706040630623	CG	scaffold1151:600860:604877	CGI
scaffold1151	604513	604856	344	75	0.853682178571756	0.518962192650624	0.334719985921132	504.706040630623	CG	scaffold1151:604005:606005	CGI_shore
scaffold1152	25591	26128	538	80	0.263870206673005	0.0406511046228692	0.223219102050136	662.578428030289	CG	evm.TU.scaffold1152.1	promoter	--	-//-
scaffold1152	59856	61230	1375	156	0.253496226463366	0.0684611536421095	0.185035072821256	1293.48810335271	CG	scaffold1152:57997:59998	CGI_shore
scaffold1152	59856	61230	1375	156	0.253496226463366	0.0684611536421095	0.185035072821256	1293.48810335271	CG	scaffold1152:59018:61018	CGI_shore
scaffold1152	59856	61230	1375	156	0.253496226463366	0.0684611536421095	0.185035072821256	1293.48810335271	CG	scaffold1152:59058:60195	CGI
scaffold1152	59856	61230	1375	156	0.253496226463366	0.0684611536421095	0.185035072821256	1293.48810335271	CG	scaffold1152:59640:61640	CGI_shore
scaffold1152	59856	61230	1375	156	0.253496226463366	0.0684611536421095	0.185035072821256	1293.48810335271	CG	scaffold1152:60195:62196	CGI_shore
scaffold1152	59856	61230	1375	156	0.253496226463366	0.0684611536421095	0.185035072821256	1293.48810335271	CG	scaffold1152:61019:61356	CGI
scaffold1153	140890	141166	277	58	0.651664282805417	0.147228239709447	0.50443604309597	563.456804202329	CG	evm.TU.scaffold1153.3	intron	--	gnl|BL_ORD_ID|527923 sp|Q9W5D0|Y34F_DROME Uncharacterized protein CG43867 OS=Drosophila melanogaster OX=7227 GN=CG43867 PE=1 SV=4//4.67677e-17
scaffold1153	141453	141899	447	104	0.397841822739755	0.12122206195789	0.276619760781865	650.88550313869	CG	evm.TU.scaffold1153.3	intron	--	gnl|BL_ORD_ID|527923 sp|Q9W5D0|Y34F_DROME Uncharacterized protein CG43867 OS=Drosophila melanogaster OX=7227 GN=CG43867 PE=1 SV=4//4.67677e-17
scaffold1153	143414	144348	935	162	0.18189221539965	0.425861813324428	-0.243969597924778	-1106.34488557748	CG	evm.TU.scaffold1153.3	intron	--	gnl|BL_ORD_ID|527923 sp|Q9W5D0|Y34F_DROME Uncharacterized protein CG43867 OS=Drosophila melanogaster OX=7227 GN=CG43867 PE=1 SV=4//4.67677e-17
scaffold1154	7387	8502	1116	186	0.0556620279966293	0.208941846230631	-0.153279818234002	-1308.66467031201	CG	scaffold1154:7035:8692	CGI
scaffold1154	9053	10013	961	106	0.0819231735388958	0.24285835047958	-0.160935176940684	-622.285753026144	CG	scaffold1154:8692:10693	CGI_shore
scaffold1154	9053	10013	961	106	0.0819231735388958	0.24285835047958	-0.160935176940684	-622.285753026144	CG	scaffold1154:8764:10764	CGI_shore
scaffold1154	11689	12888	1200	154	0.062025129935617	0.225751742785614	-0.163726612849997	-1010.10830417585	CG	scaffold1154:10497:12497	CGI_shore
scaffold1154	11689	12888	1200	154	0.062025129935617	0.225751742785614	-0.163726612849997	-1010.10830417585	CG	scaffold1154:11356:13357	CGI_shore
scaffold1154	11689	12888	1200	154	0.062025129935617	0.225751742785614	-0.163726612849997	-1010.10830417585	CG	scaffold1154:12316:14316	CGI_shore
scaffold1154	11689	12888	1200	154	0.062025129935617	0.225751742785614	-0.163726612849997	-1010.10830417585	CG	scaffold1154:12498:13115	CGI
scaffold1154	23271	24023	753	90	0.10300679874594	0.305788515327724	-0.202781716581784	-615.43443395489	CG	scaffold1154:21611:23611	CGI_shore
scaffold1154	23271	24023	753	90	0.10300679874594	0.305788515327724	-0.202781716581784	-615.43443395489	CG	scaffold1154:23612:23858	CGI
scaffold1154	23271	24023	753	90	0.10300679874594	0.305788515327724	-0.202781716581784	-615.43443395489	CG	scaffold1154:23858:25859	CGI_shore
scaffold1154	25361	26934	1574	166	0.110982747099902	0.366631940284998	-0.255649193185095	-1215.04817440185	CG	scaffold1154:23858:25859	CGI_shore
scaffold1154	28910	31283	2374	199	0.0802506844433853	0.3787668906376	-0.298516206194215	-1807.2279739405	CG	scaffold1154:31199:33199	CGI_shore
scaffold1154	48484	49089	606	100	0.212730206393377	0.564876583863215	-0.352146377469838	-805.750486176844	CG	scaffold1154:48216:48896	CGI
scaffold1154	48484	49089	606	100	0.212730206393377	0.564876583863215	-0.352146377469838	-805.750486176844	CG	scaffold1154:48896:50897	CGI_shore
scaffold1154	48845	48897	53	8	0.000883208201914199	0.128023004742191	-0.127139796540277	-38.4933662342172	CHG	scaffold1154:48216:48896	CGI
scaffold1154	48845	48897	53	8	0.000883208201914199	0.128023004742191	-0.127139796540277	-38.4933662342172	CHG	scaffold1154:48896:50897	CGI_shore
scaffold1154	65872	66611	740	22	0.0028613328236378	0.223877927959622	-0.221016595135984	-117.177994249531	CHG	scaffold1154:65722:67722	CGI_shore
scaffold1154	65872	66611	740	22	0.0028613328236378	0.223877927959622	-0.221016595135984	-117.177994249531	CHG	scaffold1154:66522:68523	CGI_shore
scaffold1154	65872	66611	740	22	0.0028613328236378	0.223877927959622	-0.221016595135984	-117.177994249531	CHG	scaffold1154:64694:66522	CGI
scaffold1154	66662	66758	97	8	0.00175180572667421	0.117744547669335	-0.115992741942661	-38.2616989057129	CHG	scaffold1154:65722:67722	CGI_shore
scaffold1154	66662	66758	97	8	0.00175180572667421	0.117744547669335	-0.115992741942661	-38.2616989057129	CHG	scaffold1154:66522:68523	CGI_shore
scaffold1154	70703	71472	770	78	0.182694872637013	0.784208838470425	-0.601513965833412	-988.56502343812	CG	scaffold1154:68762:70762	CGI_shore
scaffold1154	70703	71472	770	78	0.182694872637013	0.784208838470425	-0.601513965833412	-988.56502343812	CG	scaffold1154:70763:71505	CGI
scaffold1154	73328	73721	394	46	0.0866023517208699	0.708858818762985	-0.622256467042115	-575.021812507478	CG	scaffold1154:71505:73506	CGI_shore
scaffold1154	87931	88451	521	84	0.645679759863378	0.450454210518912	0.195225549344466	523.593919873972	CG	scaffold1154:86552:88553	CGI_shore
scaffold1154	99108	99650	543	107	0.241972733322228	0.520678229687822	-0.278705496365593	-835.811390148382	CG	scaffold1154:98385:100385	CGI_shore
scaffold1154	99108	99650	543	107	0.241972733322228	0.520678229687822	-0.278705496365593	-835.811390148382	CG	scaffold1154:93771:100130	CGI
scaffold1154	99108	99650	543	107	0.241972733322228	0.520678229687822	-0.278705496365593	-835.811390148382	CG	evm.TU.scaffold1154.1	intron	--	gnl|BL_ORD_ID|556778 sp|A6NJL1|ZSA5B_HUMAN Zinc finger and SCAN domain-containing protein 5B OS=Homo sapiens OX=9606 GN=ZSCAN5B PE=3 SV=1//2.22711e-07
scaffold1154	106078	106458	381	78	0.250625311039861	0.561601708377923	-0.310976397338062	-620.889099798432	CG	scaffold1154:104142:106142	CGI_shore
scaffold1154	106078	106458	381	78	0.250625311039861	0.561601708377923	-0.310976397338062	-620.889099798432	CG	evm.TU.scaffold1154.1	intron	--	gnl|BL_ORD_ID|556778 sp|A6NJL1|ZSA5B_HUMAN Zinc finger and SCAN domain-containing protein 5B OS=Homo sapiens OX=9606 GN=ZSCAN5B PE=3 SV=1//2.22711e-07
scaffold1154	106078	106458	381	78	0.250625311039861	0.561601708377923	-0.310976397338062	-620.889099798432	CG	scaffold1154:106143:106749	CGI
scaffold1154	212017	213378	1362	245	0.70668621007809	0.34413619751421	0.36255001256388	1888.01826439409	CG	scaffold1154:211081:218332	CGI
scaffold1154	247505	247596	92	15	0.009825399976306	0.061248142376666	-0.05142274240036	-79.8081882462295	CHG	scaffold1154:245908:247909	CGI_shore
scaffold1154	269709	270098	390	106	0.0362110923993556	0.137774461896254	-0.101563369496898	-691.495440933885	CG	scaffold1154:269038:270098	CGI
scaffold1154	269709	270098	390	106	0.0362110923993556	0.137774461896254	-0.101563369496898	-691.495440933885	CG	scaffold1154:269693:271693	CGI_shore
scaffold1155	751717	752270	554	97	0.346236316537582	0.196023328767378	0.150212987770205	719.333350227434	CG	scaffold1155:746607:757594	CGI
scaffold1155	756805	757630	826	125	0.324583749635575	0.161725757429257	0.162857992206318	818.010647856538	CG	scaffold1155:757594:759595	CGI_shore
scaffold1155	756805	757630	826	125	0.324583749635575	0.161725757429257	0.162857992206318	818.010647856538	CG	scaffold1155:746607:757594	CGI
scaffold1155	814390	814458	69	6	0.000668767374149895	0.0425070752295191	-0.0418383078553692	-25.1104341389362	CHG	scaffold1155:812697:814697	CGI_shore
scaffold1155	814390	814458	69	6	0.000668767374149895	0.0425070752295191	-0.0418383078553692	-25.1104341389362	CHG	scaffold1155:814151:816151	CGI_shore
scaffold1157	82720	83292	573	135	0.51153388598747	0.802084550461885	-0.290550664474415	-1148.85591464892	CG	scaffold1157:79373:84964	CGI
scaffold1157	158538	158970	433	92	0.717112848102183	0.471350046741722	0.24576280136046	614.415695516417	CG	scaffold1157:155104:159089	CGI
scaffold1157	192614	192745	132	21	0.00325648807139106	0.181880799712094	-0.178624311640703	-118.015879477897	CHG	scaffold1157:192159:198138	CGI
scaffold116	25019	25126	108	35	0.0235141687843058	0.000987463808695967	0.0225267049756098	155.678561196429	CHH	scaffold116:24099:26099	CGI_shore
scaffold116	25019	25126	108	35	0.0235141687843058	0.000987463808695967	0.0225267049756098	155.678561196429	CHH	evm.TU.scaffold116.3	exon	--	gnl|BL_ORD_ID|223529 sp|Q6GM71|LRWD1_XENLA Leucine-rich repeat and WD repeat-containing protein 1 OS=Xenopus laevis OX=8355 GN=lrwd1 PE=2 SV=1//1.43812e-88
scaffold116	106777	107180	404	82	0.230343256851873	0.554514330024793	-0.324171073172919	-890.395925802802	CG	scaffold116:105520:107898	CGI
scaffold116	212957	213544	588	108	0.376506748953361	0.0222159720168589	0.354290776936502	1219.2563189775	CG	evm.TU.scaffold116.14	promoter	--	-//-
scaffold116	212957	213544	588	108	0.376506748953361	0.0222159720168589	0.354290776936502	1219.2563189775	CG	scaffold116:211573:213574	CGI_shore
scaffold116	212957	213544	588	108	0.376506748953361	0.0222159720168589	0.354290776936502	1219.2563189775	CG	scaffold116:212182:213945	CGI
scaffold116	212957	213544	588	108	0.376506748953361	0.0222159720168589	0.354290776936502	1219.2563189775	CG	scaffold116:212976:214976	CGI_shore
scaffold116	515396	516135	740	91	0.28319044847531	0.571155002991737	-0.287964554516428	-736.874621678284	CG	scaffold116:513428:515429	CGI_shore
scaffold116	515396	516135	740	91	0.28319044847531	0.571155002991737	-0.287964554516428	-736.874621678284	CG	evm.TU.scaffold116.32	intron	--	gnl|BL_ORD_ID|62088 sp|Q9D1L0|CHCH2_MOUSE Coiled-coil-helix-coiled-coil-helix domain-containing protein 2 OS=Mus musculus OX=10090 GN=Chchd2 PE=2 SV=1//1.91536e-15
scaffold1161	207167	207789	623	71	0.0289896104695294	0.402852221889939	-0.373862611420409	-604.441843315624	CG	scaffold1161:205324:209558	CGI
scaffold1161	209140	209514	375	68	0.0671058075642212	0.43340522163143	-0.366299414067208	-563.214727022505	CG	scaffold1161:205324:209558	CGI
scaffold1161	209964	210099	136	18	0.0129818248856478	0.15697906977364	-0.143997244887992	-89.3813715869769	CHG	scaffold1161:209558:211559	CGI_shore
scaffold1161	240129	240333	205	42	0.00190193395911734	0.108600121171489	-0.106698187212372	-208.02190729355	CHG	evm.TU.scaffold1161.6	exon	--	-//-
scaffold1161	240129	240333	205	42	0.00190193395911734	0.108600121171489	-0.106698187212372	-208.02190729355	CHG	evm.TU.scaffold1161.6	intron	--	-//-
scaffold1161	243600	243694	95	11	0.00289348297260152	0.226927465658219	-0.224033982685618	-60.091247055159	CHG	scaffold1161:242889:244263	CGI
scaffold1161	243600	243694	95	11	0.00289348297260152	0.226927465658219	-0.224033982685618	-60.091247055159	CHG	evm.TU.scaffold1161.6	intron	--	-//-
scaffold1161	248060	248157	98	28	0.00131362971577305	0.0343645152460928	-0.0330508855303197	-129.359043947802	CHH	evm.TU.scaffold1161.6	intron	--	-//-
scaffold1161	256676	257149	474	74	0.0905064519440975	0.26521163903074	-0.174705187086642	-519.956748631745	CG	evm.TU.scaffold1161.6	intron	--	-//-
scaffold1161	256676	257149	474	74	0.0905064519440975	0.26521163903074	-0.174705187086642	-519.956748631745	CG	scaffold1161:255431:257432	CGI_shore
scaffold1161	256676	257149	474	74	0.0905064519440975	0.26521163903074	-0.174705187086642	-519.956748631745	CG	scaffold1161:256224:258225	CGI_shore
scaffold1161	648281	649036	756	108	0.142373094911203	0.566869929506063	-0.42449683459486	-1112.1111512724	CG	evm.TU.scaffold1161.11	intron	--	-//-
scaffold1161	648281	649036	756	108	0.142373094911203	0.566869929506063	-0.42449683459486	-1112.1111512724	CG	scaffold1161:648132:649068	CGI
scaffold1161	775127	775518	392	76	0.507600664909728	0.245113345832228	0.2624873190775	531.487827111024	CG	scaffold1161:773670:775671	CGI_shore
scaffold1161	775127	775518	392	76	0.507600664909728	0.245113345832228	0.2624873190775	531.487827111024	CG	scaffold1161:774567:779000	CGI
scaffold1161	775127	775518	392	76	0.507600664909728	0.245113345832228	0.2624873190775	531.487827111024	CG	evm.TU.scaffold1161.14	intron	--	-//-
scaffold1161	801737	801835	99	12	0.233985354646168	0.108024796465667	0.125960558180501	48.8254358856879	CHG	scaffold1161:801592:801819	CGI
scaffold1161	801737	801835	99	12	0.233985354646168	0.108024796465667	0.125960558180501	48.8254358856879	CHG	evm.TU.scaffold1161.15	intron	--	gnl|BL_ORD_ID|556057 sp|Q6A085|ZN629_MOUSE Zinc finger protein 629 OS=Mus musculus OX=10090 GN=Znf629 PE=2 SV=2//3.61273e-11
scaffold1161	801737	801835	99	12	0.233985354646168	0.108024796465667	0.125960558180501	48.8254358856879	CHG	scaffold1161:801819:803820	CGI_shore
scaffold1161	851582	852038	457	120	0.156839161047789	0.0575696739121582	0.0992694871356307	692.947663909834	CG	scaffold1161:848753:857111	CGI
scaffold1161	881447	881932	486	70	0.0924555531364713	0.493387131895977	-0.400931578759505	-642.723506273627	CG	scaffold1161:877687:887252	CGI
scaffold1161	910455	911241	787	132	0.172681496817348	0.0553136421678736	0.117367854649474	743.136611554624	CG	scaffold1161:899558:914519	CGI
scaffold1161	929756	929833	78	9	0.000972918583444797	0.0896552515029563	-0.0886823329195116	-44.2199951808891	CHG	scaffold1161:928390:930390	CGI_shore
scaffold1161	929756	929833	78	9	0.000972918583444797	0.0896552515029563	-0.0886823329195116	-44.2199951808891	CHG	evm.TU.scaffold1161.17	intron	--	-//-
scaffold1161	937841	937930	90	9	0.00770762756800924	0.117211754946477	-0.109504127378468	-33.1087778577888	CHG	scaffold1161:935908:937908	CGI_shore
scaffold1161	937841	937930	90	9	0.00770762756800924	0.117211754946477	-0.109504127378468	-33.1087778577888	CHG	scaffold1161:937909:938124	CGI
scaffold1161	962196	962272	77	8	0.036435898962745	0.274389826978899	-0.237953928016154	-38.9687288102706	CHG	scaffold1161:961950:963951	CGI_shore
scaffold1161	973905	974368	464	85	0.330543835068736	0.0489713891220076	0.281572445946729	668.944167998262	CG	scaffold1161:973442:974424	CGI
scaffold1161	976539	977046	508	86	0.390128171172458	0.030309877299547	0.359818293872911	855.161419058077	CG	scaffold1161:974579:976579	CGI_shore
scaffold1161	976539	977046	508	86	0.390128171172458	0.030309877299547	0.359818293872911	855.161419058077	CG	scaffold1161:976580:977321	CGI
scaffold1161	1239950	1241612	1663	88	0.379387679681988	0.796804888339012	-0.417417208657024	-535.363029713798	CG	scaffold1161:1236214:1240410	CGI
scaffold1161	1239950	1241612	1663	88	0.379387679681988	0.796804888339012	-0.417417208657024	-535.363029713798	CG	scaffold1161:1240043:1242043	CGI_shore
scaffold1161	1239950	1241612	1663	88	0.379387679681988	0.796804888339012	-0.417417208657024	-535.363029713798	CG	scaffold1161:1240410:1242411	CGI_shore
scaffold1161	1243923	1248371	4449	100	0.183095500034191	0.723655207323205	-0.540559707289014	-1087.45080786517	CG	scaffold1161:1242246:1244247	CGI_shore
scaffold1161	1243923	1248371	4449	100	0.183095500034191	0.723655207323205	-0.540559707289014	-1087.45080786517	CG	scaffold1161:1243083:1245083	CGI_shore
scaffold1161	1243923	1248371	4449	100	0.183095500034191	0.723655207323205	-0.540559707289014	-1087.45080786517	CG	scaffold1161:1247894:1249894	CGI_shore
scaffold1161	1243923	1248371	4449	100	0.183095500034191	0.723655207323205	-0.540559707289014	-1087.45080786517	CG	scaffold1161:1247940:1249941	CGI_shore
scaffold1161	1243923	1248371	4449	100	0.183095500034191	0.723655207323205	-0.540559707289014	-1087.45080786517	CG	scaffold1161:1245084:1247940	CGI
scaffold1161	1251760	1252261	502	81	0.289496297804248	0.675609028156554	-0.386112730352306	-579.540634393796	CG	scaffold1161:1249829:1251829	CGI_shore
scaffold1161	1251760	1252261	502	81	0.289496297804248	0.675609028156554	-0.386112730352306	-579.540634393796	CG	scaffold1161:1250199:1252200	CGI_shore
scaffold1161	1251760	1252261	502	81	0.289496297804248	0.675609028156554	-0.386112730352306	-579.540634393796	CG	scaffold1161:1251830:1252756	CGI
scaffold1161	1251760	1252261	502	81	0.289496297804248	0.675609028156554	-0.386112730352306	-579.540634393796	CG	scaffold1161:1252054:1254054	CGI_shore
scaffold1161	1254080	1254386	307	52	0.0372327363382794	0.630652635539396	-0.593419899201117	-749.363258548827	CG	scaffold1161:1252756:1254757	CGI_shore
scaffold1161	1254080	1254386	307	52	0.0372327363382794	0.630652635539396	-0.593419899201117	-749.363258548827	CG	scaffold1161:1254055:1254541	CGI
scaffold1161	1257066	1259624	2559	118	0.03842142163388	0.574429750103079	-0.536008328469199	-1013.58765948441	CG	scaffold1161:1256910:1257601	CGI
scaffold1161	1257066	1259624	2559	118	0.03842142163388	0.574429750103079	-0.536008328469199	-1013.58765948441	CG	scaffold1161:1257601:1259602	CGI_shore
scaffold1161	1257066	1259624	2559	118	0.03842142163388	0.574429750103079	-0.536008328469199	-1013.58765948441	CG	scaffold1161:1259270:1261270	CGI_shore
scaffold1163	64833	65064	232	87	0.0494201342491803	0.00134389192858794	0.0480762423205924	526.608335249702	CHH	Target=(TTC)n:1-303;Class=Simple_repeat	repeat
scaffold1163	551301	551961	661	91	0.00935175006669331	0.0796225153506685	-0.0702707652839752	-501.403039196959	CG	evm.TU.scaffold1163.12	intron	--	-//-
scaffold1163	552363	552887	525	88	0.010197512226003	0.100853139241767	-0.0906556270157641	-559.946781470388	CG	evm.TU.scaffold1163.12	intron	--	-//-
scaffold1163	600090	601378	1289	235	0.0923603024706386	0.0061817166728004	0.0861785857978382	1612.06925767409	CG	evm.TU.scaffold1163.14	exon	--	gnl|BL_ORD_ID|476115 sp|Q8BFY9|TNPO1_MOUSE Transportin-1 OS=Mus musculus OX=10090 GN=Tnpo1 PE=1 SV=2//0
scaffold1163	1018991	1019413	423	107	0.076968477639423	0.0067635398893914	0.0702049377500316	701.32917972311	CG	evm.TU.scaffold1163.22	exon	--	gnl|BL_ORD_ID|425271 sp|O76082|S22A5_HUMAN Solute carrier family 22 member 5 OS=Homo sapiens OX=9606 GN=SLC22A5 PE=1 SV=1//1.58974e-12
scaffold1163	1018991	1019413	423	107	0.076968477639423	0.0067635398893914	0.0702049377500316	701.32917972311	CG	evm.TU.scaffold1163.22	utr5	--	gnl|BL_ORD_ID|425271 sp|O76082|S22A5_HUMAN Solute carrier family 22 member 5 OS=Homo sapiens OX=9606 GN=SLC22A5 PE=1 SV=1//1.58974e-12
scaffold1163	1434140	1434208	69	12	0.00607890043324614	0.0522627888541278	-0.0461838884208816	-39.9826539373571	CHG	evm.TU.scaffold1163.29	intron	--	gnl|BL_ORD_ID|299487 sp|Q01603|PERO_DROME Peroxidase OS=Drosophila melanogaster OX=7227 GN=Pxd PE=2 SV=2//8.40689e-104
scaffold1163	1796663	1797217	555	95	0.20097171338346	0.024217802299995	0.176753911083465	928.977606633828	CG	evm.TU.scaffold1163.32	TES	--	-//-
scaffold1163	1796663	1797217	555	95	0.20097171338346	0.024217802299995	0.176753911083465	928.977606633828	CG	evm.TU.scaffold1163.32	exon	--	-//-
scaffold1163	1856976	1857952	977	82	0.400368053310043	0.688937398943603	-0.28856934563356	-507.294331633873	CG	evm.TU.scaffold1163.35	intron	--	gnl|BL_ORD_ID|248979 sp|O15457|MSH4_HUMAN MutS protein homolog 4 OS=Homo sapiens OX=9606 GN=MSH4 PE=1 SV=2//0
scaffold1163	1856976	1857952	977	82	0.400368053310043	0.688937398943603	-0.28856934563356	-507.294331633873	CG	evm.TU.scaffold1163.35	exon	--	gnl|BL_ORD_ID|248979 sp|O15457|MSH4_HUMAN MutS protein homolog 4 OS=Homo sapiens OX=9606 GN=MSH4 PE=1 SV=2//0
scaffold1163	1935691	1936702	1012	210	0.432424094720667	0.852478425932201	-0.420054331211534	-1794.54838021271	CG	evm.TU.scaffold1163.36	intron	--	gnl|BL_ORD_ID|23194 sp|A4IHD2|ARIP4_XENTR Helicase ARIP4 OS=Xenopus tropicalis OX=8364 GN=rad54l2 PE=2 SV=1//0
scaffold1164	30352	30981	630	81	0.751353490190588	0.240078590175498	0.511274900015089	821.200279450903	CG	evm.TU.scaffold1164.1	promoter	--	-//-
scaffold1164	30352	30981	630	81	0.751353490190588	0.240078590175498	0.511274900015089	821.200279450903	CG	scaffold1164:49:33291	CGI
scaffold1164	53211	53275	65	26	0.0392010902775752	0.00882295407873394	0.0303781361988413	109.245605497465	CHH	scaffold1164:51929:53929	CGI_shore
scaffold1164	53211	53275	65	26	0.0392010902775752	0.00882295407873394	0.0303781361988413	109.245605497465	CHH	evm.TU.scaffold1164.2	intron	--	gnl|BL_ORD_ID|556160 sp|A8MTY0|ZN724_HUMAN Zinc finger protein 724 OS=Homo sapiens OX=9606 GN=ZNF724 PE=2 SV=3//1.40238e-06
scaffold1164	53211	53275	65	26	0.0392010902775752	0.00882295407873394	0.0303781361988413	109.245605497465	CHH	scaffold1164:52622:54623	CGI_shore
scaffold1164	53211	53275	65	26	0.0392010902775752	0.00882295407873394	0.0303781361988413	109.245605497465	CHH	scaffold1164:52718:54718	CGI_shore
scaffold1164	68388	69081	694	133	0.153743394133367	0.00774899890161424	0.145994395231753	1012.12409033069	CG	evm.TU.scaffold1164.3	intron	--	gnl|BL_ORD_ID|555085 sp|Q02525|ZFP39_MOUSE Zinc finger protein 39 OS=Mus musculus OX=10090 GN=Zfp39 PE=2 SV=2//3.15743e-06
scaffold1164	68388	69081	694	133	0.153743394133367	0.00774899890161424	0.145994395231753	1012.12409033069	CG	scaffold1164:62688:69105	CGI
scaffold1164	97789	97853	65	15	0.0781872123188786	0.000776753170459408	0.0774104591484192	76.5527372067134	CHG	evm.TU.scaffold1164.4	intron	--	gnl|BL_ORD_ID|554150 sp|Q5RB30|Z585B_PONAB Zinc finger protein 585B OS=Pongo abelii OX=9601 GN=ZNF585B PE=2 SV=1//9.45621e-06
scaffold1164	97789	97853	65	15	0.0781872123188786	0.000776753170459408	0.0774104591484192	76.5527372067134	CHG	scaffold1164:97709:98090	CGI
scaffold1164	101078	101917	840	87	0.0407000932873808	0.298346947836834	-0.257646854549453	-930.382425608042	CG	scaffold1164:101077:101794	CGI
scaffold1164	101078	101917	840	87	0.0407000932873808	0.298346947836834	-0.257646854549453	-930.382425608042	CG	scaffold1164:101794:103795	CGI_shore
scaffold1164	101078	101917	840	87	0.0407000932873808	0.298346947836834	-0.257646854549453	-930.382425608042	CG	evm.TU.scaffold1164.4	intron	--	gnl|BL_ORD_ID|554150 sp|Q5RB30|Z585B_PONAB Zinc finger protein 585B OS=Pongo abelii OX=9601 GN=ZNF585B PE=2 SV=1//9.45621e-06
scaffold1164	114780	115262	483	65	0.0291447023946892	0.271728837472104	-0.242584135077415	-572.967632944629	CG	scaffold1164:114984:115186	CGI
scaffold1164	114780	115262	483	65	0.0291447023946892	0.271728837472104	-0.242584135077415	-572.967632944629	CG	scaffold1164:115186:117187	CGI_shore
scaffold1164	114780	115262	483	65	0.0291447023946892	0.271728837472104	-0.242584135077415	-572.967632944629	CG	scaffold1164:112983:114983	CGI_shore
scaffold1164	114780	115262	483	65	0.0291447023946892	0.271728837472104	-0.242584135077415	-572.967632944629	CG	evm.TU.scaffold1164.4	intron	--	gnl|BL_ORD_ID|554150 sp|Q5RB30|Z585B_PONAB Zinc finger protein 585B OS=Pongo abelii OX=9601 GN=ZNF585B PE=2 SV=1//9.45621e-06
scaffold1164	114780	115262	483	65	0.0291447023946892	0.271728837472104	-0.242584135077415	-572.967632944629	CG	scaffold1164:114030:116030	CGI_shore
scaffold1164	281865	282259	395	59	0.379015012773599	0.023782769412066	0.355232243361533	581.289185652836	CG	evm.TU.scaffold1164.9	promoter	--	gnl|BL_ORD_ID|479025 sp|Q13114|TRAF3_HUMAN TNF receptor-associated factor 3 OS=Homo sapiens OX=9606 GN=TRAF3 PE=1 SV=2//2.64318e-21
scaffold1164	281865	282259	395	59	0.379015012773599	0.023782769412066	0.355232243361533	581.289185652836	CG	scaffold1164:117852:282457	CGI
scaffold1164	349696	350364	669	134	0.636713725751606	0.113940418968273	0.522773306783333	1788.05065894689	CG	scaffold1164:348252:351164	CGI
scaffold1164	349696	350364	669	134	0.636713725751606	0.113940418968273	0.522773306783333	1788.05065894689	CG	evm.TU.scaffold1164.13	intron	--	gnl|BL_ORD_ID|556036 sp|Q8N8J6|ZN615_HUMAN Zinc finger protein 615 OS=Homo sapiens OX=9606 GN=ZNF615 PE=2 SV=2//3.01307e-37
scaffold1164	350482	350771	290	54	0.513768068768505	0.0859412622256942	0.42782680654281	561.067861724199	CG	scaffold1164:348252:351164	CGI
scaffold1164	350482	350771	290	54	0.513768068768505	0.0859412622256942	0.42782680654281	561.067861724199	CG	evm.TU.scaffold1164.13	intron	--	gnl|BL_ORD_ID|556036 sp|Q8N8J6|ZN615_HUMAN Zinc finger protein 615 OS=Homo sapiens OX=9606 GN=ZNF615 PE=2 SV=2//3.01307e-37
scaffold1164	515544	515958	415	88	0.253713130525658	0.058743184715926	0.194969945809732	655.438629011354	CG	scaffold1164:515384:516206	CGI
scaffold1164	682112	682495	384	92	0.621107862835234	0.860068868269827	-0.238961005434593	-716.528621072088	CG	scaffold1164:677816:682847	CGI
scaffold1164	682112	682495	384	92	0.621107862835234	0.860068868269827	-0.238961005434593	-716.528621072088	CG	scaffold1164:681948:683948	CGI_shore
scaffold1164	682112	682495	384	92	0.621107862835234	0.860068868269827	-0.238961005434593	-716.528621072088	CG	evm.TU.scaffold1164.22	intron	--	gnl|BL_ORD_ID|555687 sp|Q5R5U3|ZN271_PONAB Zinc finger protein 271 OS=Pongo abelii OX=9601 GN=ZNF271 PE=2 SV=1//1.6515e-29
scaffold1164	702103	702651	549	97	0.573183758138901	0.811724998886177	-0.238541240747276	-564.304815824785	CG	scaffold1164:701657:703035	CGI
scaffold1164	702103	702651	549	97	0.573183758138901	0.811724998886177	-0.238541240747276	-564.304815824785	CG	evm.TU.scaffold1164.22	intron	--	gnl|BL_ORD_ID|555687 sp|Q5R5U3|ZN271_PONAB Zinc finger protein 271 OS=Pongo abelii OX=9601 GN=ZNF271 PE=2 SV=1//1.6515e-29
scaffold1164	933542	934327	786	138	0.403269111096313	0.808806199560256	-0.405537088463943	-1093.78894913184	CG	evm.TU.scaffold1164.29	intron	--	gnl|BL_ORD_ID|555686 sp|P15620|ZN271_MOUSE Zinc finger protein 271 OS=Mus musculus OX=10090 GN=Znf271 PE=2 SV=1//9.32171e-40
scaffold1164	933542	934327	786	138	0.403269111096313	0.808806199560256	-0.405537088463943	-1093.78894913184	CG	scaffold1164:925244:936245	CGI
scaffold1164	1101142	1101912	771	98	0.458889592556206	0.131077371879634	0.327812220676573	828.326705490128	CG	evm.TU.scaffold1164.35	intron	--	-//-
scaffold1164	1101142	1101912	771	98	0.458889592556206	0.131077371879634	0.327812220676573	828.326705490128	CG	scaffold1164:1100924:1101710	CGI
scaffold1164	1101142	1101912	771	98	0.458889592556206	0.131077371879634	0.327812220676573	828.326705490128	CG	scaffold1164:1101710:1103711	CGI_shore
scaffold1164	1242518	1243086	569	87	0.483894465620626	0.203647239257323	0.280247226363303	585.79727777576	CG	scaffold1164:1242472:1243087	CGI
scaffold1164	1285443	1285494	52	9	0.0394373852243896	0.132040945394323	-0.0926035601699332	-37.5599775731041	CHG	evm.TU.scaffold1164.39	intron	--	gnl|BL_ORD_ID|556793 sp|B2KFW1|ZSC20_MOUSE Zinc finger and SCAN domain-containing protein 20 OS=Mus musculus OX=10090 GN=Zscan20 PE=2 SV=2//5.49008e-08
scaffold1164	1285443	1285494	52	9	0.0394373852243896	0.132040945394323	-0.0926035601699332	-37.5599775731041	CHG	scaffold1164:1283963:1285963	CGI_shore
scaffold1164	1285443	1285494	52	9	0.0394373852243896	0.132040945394323	-0.0926035601699332	-37.5599775731041	CHG	scaffold1164:1284467:1286468	CGI_shore
scaffold1164	1285966	1286895	930	155	0.767247137000713	0.399845921264996	0.367401215735717	999.967185696459	CG	evm.TU.scaffold1164.39	intron	--	gnl|BL_ORD_ID|556793 sp|B2KFW1|ZSC20_MOUSE Zinc finger and SCAN domain-containing protein 20 OS=Mus musculus OX=10090 GN=Zscan20 PE=2 SV=2//5.49008e-08
scaffold1164	1285966	1286895	930	155	0.767247137000713	0.399845921264996	0.367401215735717	999.967185696459	CG	scaffold1164:1284467:1286468	CGI_shore
scaffold1164	1285966	1286895	930	155	0.767247137000713	0.399845921264996	0.367401215735717	999.967185696459	CG	scaffold1164:1285964:1287308	CGI
scaffold1164	1285966	1286895	930	155	0.767247137000713	0.399845921264996	0.367401215735717	999.967185696459	CG	scaffold1164:1286217:1288217	CGI_shore
scaffold1164	1301203	1302025	823	137	0.704234054627569	0.437875894313423	0.266358160314146	975.104720128599	CG	scaffold1164:1301044:1301985	CGI
scaffold1164	1301203	1302025	823	137	0.704234054627569	0.437875894313423	0.266358160314146	975.104720128599	CG	scaffold1164:1301985:1303986	CGI_shore
scaffold1164	1304488	1304627	140	15	0.146037475375664	0.00278656301289826	0.143250912362766	73.0325883716609	CHG	scaffold1164:1303709:1305709	CGI_shore
scaffold1164	1411864	1412787	924	148	0.0140326589279686	0.194455568058313	-0.180422909130344	-835.773540533342	CG	scaffold1164:1410772:1412773	CGI_shore
scaffold1164	1411864	1412787	924	148	0.0140326589279686	0.194455568058313	-0.180422909130344	-835.773540533342	CG	scaffold1164:1411510:1413194	CGI
scaffold1164	1411864	1412787	924	148	0.0140326589279686	0.194455568058313	-0.180422909130344	-835.773540533342	CG	evm.TU.scaffold1164.47	intron	--	gnl|BL_ORD_ID|556032 sp|Q6PF04|ZN613_HUMAN Zinc finger protein 613 OS=Homo sapiens OX=9606 GN=ZNF613 PE=2 SV=2//3.5819e-08
scaffold1164	1457604	1458511	908	146	0.775790274146106	0.568123372802956	0.207666901343151	894.971523353852	CG	evm.TU.scaffold1164.48	intron	--	gnl|BL_ORD_ID|554148 sp|Q5RDX1|Z585A_PONAB Zinc finger protein 585A OS=Pongo abelii OX=9601 GN=ZNF585A PE=2 SV=1//3.28343e-11
scaffold1164	1457604	1458511	908	146	0.775790274146106	0.568123372802956	0.207666901343151	894.971523353852	CG	scaffold1164:1455647:1457647	CGI_shore
scaffold1164	1457604	1458511	908	146	0.775790274146106	0.568123372802956	0.207666901343151	894.971523353852	CG	scaffold1164:1455942:1457943	CGI_shore
scaffold1164	1457604	1458511	908	146	0.775790274146106	0.568123372802956	0.207666901343151	894.971523353852	CG	scaffold1164:1457648:1460301	CGI
scaffold1164	1457604	1458511	908	146	0.775790274146106	0.568123372802956	0.207666901343151	894.971523353852	CG	evm.TU.scaffold1164.48	exon	--	gnl|BL_ORD_ID|554148 sp|Q5RDX1|Z585A_PONAB Zinc finger protein 585A OS=Pongo abelii OX=9601 GN=ZNF585A PE=2 SV=1//3.28343e-11
scaffold1164	1458869	1459262	394	77	0.813487601849029	0.539521847011697	0.273965754837333	634.68053456895	CG	evm.TU.scaffold1164.48	utr3	--	gnl|BL_ORD_ID|554148 sp|Q5RDX1|Z585A_PONAB Zinc finger protein 585A OS=Pongo abelii OX=9601 GN=ZNF585A PE=2 SV=1//3.28343e-11
scaffold1164	1458869	1459262	394	77	0.813487601849029	0.539521847011697	0.273965754837333	634.68053456895	CG	scaffold1164:1457648:1460301	CGI
scaffold1164	1458869	1459262	394	77	0.813487601849029	0.539521847011697	0.273965754837333	634.68053456895	CG	evm.TU.scaffold1164.48	exon	--	gnl|BL_ORD_ID|554148 sp|Q5RDX1|Z585A_PONAB Zinc finger protein 585A OS=Pongo abelii OX=9601 GN=ZNF585A PE=2 SV=1//3.28343e-11
scaffold1164	1489141	1489462	322	67	0.0845050447633185	0.336476611919084	-0.251971567155766	-549.280161457185	CG	scaffold1164:1487329:1489329	CGI_shore
scaffold1164	1489141	1489462	322	67	0.0845050447633185	0.336476611919084	-0.251971567155766	-549.280161457185	CG	evm.TU.scaffold1164.50	intron	--	gnl|BL_ORD_ID|556360 sp|P51523|ZNF84_HUMAN Zinc finger protein 84 OS=Homo sapiens OX=9606 GN=ZNF84 PE=1 SV=2//5.58851e-52
scaffold1164	1489141	1489462	322	67	0.0845050447633185	0.336476611919084	-0.251971567155766	-549.280161457185	CG	scaffold1164:1489330:1491668	CGI
scaffold1164	1490278	1491269	992	184	0.325005870115356	0.101301135565753	0.223704734549602	1365.85979156336	CG	evm.TU.scaffold1164.50	intron	--	gnl|BL_ORD_ID|556360 sp|P51523|ZNF84_HUMAN Zinc finger protein 84 OS=Homo sapiens OX=9606 GN=ZNF84 PE=1 SV=2//5.58851e-52
scaffold1164	1490278	1491269	992	184	0.325005870115356	0.101301135565753	0.223704734549602	1365.85979156336	CG	scaffold1164:1489330:1491668	CGI
scaffold1164	1490278	1491269	992	184	0.325005870115356	0.101301135565753	0.223704734549602	1365.85979156336	CG	scaffold1164:1490917:1492917	CGI_shore
scaffold1164	1497453	1497965	513	83	0.797604765279879	0.533924033490727	0.263680731789153	632.111603732163	CG	scaffold1164:1495481:1497481	CGI_shore
scaffold1164	1497453	1497965	513	83	0.797604765279879	0.533924033490727	0.263680731789153	632.111603732163	CG	scaffold1164:1496864:1498864	CGI_shore
scaffold1164	1497453	1497965	513	83	0.797604765279879	0.533924033490727	0.263680731789153	632.111603732163	CG	evm.TU.scaffold1164.51	promoter	--	gnl|BL_ORD_ID|207310 sp|F1MBP6|KLHL3_BOVIN Kelch-like protein 3 OS=Bos taurus OX=9913 GN=KLHL3 PE=3 SV=3//2.55047e-98
scaffold1164	1497453	1497965	513	83	0.797604765279879	0.533924033490727	0.263680731789153	632.111603732163	CG	scaffold1164:1497482:1497867	CGI
scaffold1164	1497453	1497965	513	83	0.797604765279879	0.533924033490727	0.263680731789153	632.111603732163	CG	scaffold1164:1497867:1499868	CGI_shore
scaffold1164	1534559	1535507	949	104	0.809546737248997	0.467159544672739	0.342387192576258	993.540468002912	CG	evm.TU.scaffold1164.54	intron	--	gnl|BL_ORD_ID|556034 sp|Q95K49|ZN614_MACFA Zinc finger protein 614 OS=Macaca fascicularis OX=9541 GN=ZNF614 PE=2 SV=1//3.0967e-06
scaffold1164	1534559	1535507	949	104	0.809546737248997	0.467159544672739	0.342387192576258	993.540468002912	CG	scaffold1164:1533947:1535947	CGI_shore
scaffold1164	1535872	1536808	937	131	0.775412803852721	0.435649114635666	0.339763689217055	1291.40651059165	CG	evm.TU.scaffold1164.54	intron	--	gnl|BL_ORD_ID|556034 sp|Q95K49|ZN614_MACFA Zinc finger protein 614 OS=Macaca fascicularis OX=9541 GN=ZNF614 PE=2 SV=1//3.0967e-06
scaffold1164	1535872	1536808	937	131	0.775412803852721	0.435649114635666	0.339763689217055	1291.40651059165	CG	scaffold1164:1533947:1535947	CGI_shore
scaffold1164	1535872	1536808	937	131	0.775412803852721	0.435649114635666	0.339763689217055	1291.40651059165	CG	scaffold1164:1535948:1536740	CGI
scaffold1164	1535872	1536808	937	131	0.775412803852721	0.435649114635666	0.339763689217055	1291.40651059165	CG	evm.TU.scaffold1164.54	exon	--	gnl|BL_ORD_ID|556034 sp|Q95K49|ZN614_MACFA Zinc finger protein 614 OS=Macaca fascicularis OX=9541 GN=ZNF614 PE=2 SV=1//3.0967e-06
scaffold1164	1535872	1536808	937	131	0.775412803852721	0.435649114635666	0.339763689217055	1291.40651059165	CG	scaffold1164:1536740:1538741	CGI_shore
scaffold1164	1537934	1540033	2100	247	0.745902518546308	0.342942427432065	0.402960091114244	2574.6054771929	CG	scaffold1164:1536740:1538741	CGI_shore
scaffold1164	1537934	1540033	2100	247	0.745902518546308	0.342942427432065	0.402960091114244	2574.6054771929	CG	evm.TU.scaffold1164.54	intron	--	gnl|BL_ORD_ID|556034 sp|Q95K49|ZN614_MACFA Zinc finger protein 614 OS=Macaca fascicularis OX=9541 GN=ZNF614 PE=2 SV=1//3.0967e-06
scaffold1164	1537934	1540033	2100	247	0.745902518546308	0.342942427432065	0.402960091114244	2574.6054771929	CG	scaffold1164:1539244:1541244	CGI_shore
scaffold1164	1541122	1542328	1207	164	0.79108302939607	0.477857999640201	0.313225029755869	1463.58593799329	CG	evm.TU.scaffold1164.54	exon	--	gnl|BL_ORD_ID|556034 sp|Q95K49|ZN614_MACFA Zinc finger protein 614 OS=Macaca fascicularis OX=9541 GN=ZNF614 PE=2 SV=1//3.0967e-06
scaffold1164	1541122	1542328	1207	164	0.79108302939607	0.477857999640201	0.313225029755869	1463.58593799329	CG	scaffold1164:1541245:1541650	CGI
scaffold1164	1541122	1542328	1207	164	0.79108302939607	0.477857999640201	0.313225029755869	1463.58593799329	CG	scaffold1164:1541650:1543651	CGI_shore
scaffold1164	1541122	1542328	1207	164	0.79108302939607	0.477857999640201	0.313225029755869	1463.58593799329	CG	evm.TU.scaffold1164.54	utr3	--	gnl|BL_ORD_ID|556034 sp|Q95K49|ZN614_MACFA Zinc finger protein 614 OS=Macaca fascicularis OX=9541 GN=ZNF614 PE=2 SV=1//3.0967e-06
scaffold1164	1541122	1542328	1207	164	0.79108302939607	0.477857999640201	0.313225029755869	1463.58593799329	CG	evm.TU.scaffold1164.54	intron	--	gnl|BL_ORD_ID|556034 sp|Q95K49|ZN614_MACFA Zinc finger protein 614 OS=Macaca fascicularis OX=9541 GN=ZNF614 PE=2 SV=1//3.0967e-06
scaffold1164	1541122	1542328	1207	164	0.79108302939607	0.477857999640201	0.313225029755869	1463.58593799329	CG	scaffold1164:1539244:1541244	CGI_shore
scaffold1164	1543475	1543884	410	50	0.735041396189292	0.300973686851378	0.434067709337913	552.731849907427	CG	evm.TU.scaffold1164.54	exon	--	gnl|BL_ORD_ID|556034 sp|Q95K49|ZN614_MACFA Zinc finger protein 614 OS=Macaca fascicularis OX=9541 GN=ZNF614 PE=2 SV=1//3.0967e-06
scaffold1164	1543475	1543884	410	50	0.735041396189292	0.300973686851378	0.434067709337913	552.731849907427	CG	scaffold1164:1541650:1543651	CGI_shore
scaffold1164	1543475	1543884	410	50	0.735041396189292	0.300973686851378	0.434067709337913	552.731849907427	CG	evm.TU.scaffold1164.54	utr3	--	gnl|BL_ORD_ID|556034 sp|Q95K49|ZN614_MACFA Zinc finger protein 614 OS=Macaca fascicularis OX=9541 GN=ZNF614 PE=2 SV=1//3.0967e-06
scaffold1164	1543475	1543884	410	50	0.735041396189292	0.300973686851378	0.434067709337913	552.731849907427	CG	scaffold1164:1542628:1544628	CGI_shore
scaffold1164	1557481	1557986	506	93	0.726861205321161	0.528183677016683	0.198677528304478	575.436803287856	CG	evm.TU.scaffold1164.55	exon	--	gnl|BL_ORD_ID|556032 sp|Q6PF04|ZN613_HUMAN Zinc finger protein 613 OS=Homo sapiens OX=9606 GN=ZNF613 PE=2 SV=2//2.3644e-15
scaffold1164	1557481	1557986	506	93	0.726861205321161	0.528183677016683	0.198677528304478	575.436803287856	CG	scaffold1164:1557522:1557921	CGI
scaffold1164	1557481	1557986	506	93	0.726861205321161	0.528183677016683	0.198677528304478	575.436803287856	CG	scaffold1164:1557921:1559922	CGI_shore
scaffold1164	1557481	1557986	506	93	0.726861205321161	0.528183677016683	0.198677528304478	575.436803287856	CG	scaffold1164:1555521:1557521	CGI_shore
scaffold1164	1716287	1717197	911	92	0.00807393496995279	0.131423283812358	-0.123349348842405	-543.701135357017	CG	evm.TU.scaffold1164.61	intron	--	-//-
scaffold1164	1716287	1717197	911	92	0.00807393496995279	0.131423283812358	-0.123349348842405	-543.701135357017	CG	evm.TU.scaffold1164.61	exon	--	-//-
scaffold1164	2031924	2033558	1635	78	0.259883937427143	0.810317076705065	-0.550433139277922	-753.527269148236	CG	scaffold1164:2031806:2033806	CGI_shore
scaffold1164	2031924	2033558	1635	78	0.259883937427143	0.810317076705065	-0.550433139277922	-753.527269148236	CG	evm.TU.scaffold1164.67	TES	--	gnl|BL_ORD_ID|50203 sp|P62154|CALM_LOCMI Calmodulin OS=Locusta migratoria OX=7004 PE=1 SV=2//3.85366e-11
scaffold1164	2031924	2033558	1635	78	0.259883937427143	0.810317076705065	-0.550433139277922	-753.527269148236	CG	scaffold1164:2032841:2034841	CGI_shore
scaffold1164	2031924	2033558	1635	78	0.259883937427143	0.810317076705065	-0.550433139277922	-753.527269148236	CG	evm.TU.scaffold1164.67	exon	--	gnl|BL_ORD_ID|50203 sp|P62154|CALM_LOCMI Calmodulin OS=Locusta migratoria OX=7004 PE=1 SV=2//3.85366e-11
scaffold1164	2031924	2033558	1635	78	0.259883937427143	0.810317076705065	-0.550433139277922	-753.527269148236	CG	evm.TU.scaffold1164.67	utr3	--	gnl|BL_ORD_ID|50203 sp|P62154|CALM_LOCMI Calmodulin OS=Locusta migratoria OX=7004 PE=1 SV=2//3.85366e-11
scaffold1164	2038520	2039249	730	98	0.0394761860050978	0.296357173679149	-0.256880987674051	-702.612463909854	CG	scaffold1164:2037417:2040482	CGI
scaffold1164	2038520	2039249	730	98	0.0394761860050978	0.296357173679149	-0.256880987674051	-702.612463909854	CG	evm.TU.scaffold1164.68	intron	--	-//-
scaffold1164	2077346	2077825	480	77	0.117999435012176	0.441780039368805	-0.323780604356629	-592.597613236824	CG	scaffold1164:2076711:2078033	CGI
scaffold1164	2077346	2077825	480	77	0.117999435012176	0.441780039368805	-0.323780604356629	-592.597613236824	CG	evm.TU.scaffold1164.69	intron	--	-//-
scaffold1164	2084027	2085482	1456	207	0.0318882237605834	0.375074244105225	-0.343186020344641	-2189.70933957239	CG	scaffold1164:2082138:2084139	CGI_shore
scaffold1164	2084027	2085482	1456	207	0.0318882237605834	0.375074244105225	-0.343186020344641	-2189.70933957239	CG	scaffold1164:2082974:2085669	CGI
scaffold1164	2084027	2085482	1456	207	0.0318882237605834	0.375074244105225	-0.343186020344641	-2189.70933957239	CG	scaffold1164:2084142:2086142	CGI_shore
scaffold1164	2084027	2085482	1456	207	0.0318882237605834	0.375074244105225	-0.343186020344641	-2189.70933957239	CG	evm.TU.scaffold1164.69	intron	--	-//-
scaffold1164	2183071	2184257	1187	138	0.213386368153213	0.616072915880085	-0.402686547726873	-992.094720739926	CG	evm.TU.scaffold1164.72	intron	--	-//-
scaffold1164	2183071	2184257	1187	138	0.213386368153213	0.616072915880085	-0.402686547726873	-992.094720739926	CG	scaffold1164:2181432:2183433	CGI_shore
scaffold1164	2192373	2194401	2029	116	0.576553935302704	0.170470071633456	0.406083863669248	936.992157367985	CG	scaffold1164:2191452:2193453	CGI_shore
scaffold1164	2192373	2194401	2029	116	0.576553935302704	0.170470071633456	0.406083863669248	936.992157367985	CG	evm.TU.scaffold1164.72	intron	--	-//-
scaffold1164	2195231	2196797	1567	73	0.603019168494585	0.03195970325702	0.571059465237565	856.070503073019	CG	evm.TU.scaffold1164.72	intron	--	-//-
scaffold1164	2198174	2199259	1086	114	0.491229921448216	0.126032642331882	0.365197279116334	872.797580240773	CG	evm.TU.scaffold1164.72	intron	--	-//-
scaffold1164	2212619	2212875	257	43	0.638263302126254	0.0354080474065292	0.602855254719725	505.236454688799	CG	scaffold1164:2212866:2214866	CGI_shore
scaffold1164	2212619	2212875	257	43	0.638263302126254	0.0354080474065292	0.602855254719725	505.236454688799	CG	evm.TU.scaffold1164.73	intron	--	-//-
scaffold1164	2212619	2212875	257	43	0.638263302126254	0.0354080474065292	0.602855254719725	505.236454688799	CG	scaffold1164:2210981:2212917	CGI
scaffold1168	153575	154555	981	131	0.0358671787523644	0.388138258411585	-0.35227107965922	-1356.11618951381	CG	scaffold1168:153336:154115	CGI
scaffold1168	153575	154555	981	131	0.0358671787523644	0.388138258411585	-0.35227107965922	-1356.11618951381	CG	scaffold1168:154115:156116	CGI_shore
scaffold1168	153575	154555	981	131	0.0358671787523644	0.388138258411585	-0.35227107965922	-1356.11618951381	CG	scaffold1168:154227:156227	CGI_shore
scaffold1168	153575	154555	981	131	0.0358671787523644	0.388138258411585	-0.35227107965922	-1356.11618951381	CG	evm.TU.scaffold1168.4	intron	--	gnl|BL_ORD_ID|303340 sp|O01404|PHM_DROME Peptidylglycine alpha-hydroxylating monooxygenase OS=Drosophila melanogaster OX=7227 GN=Phm PE=1 SV=2//1.32671e-92
scaffold1168	245075	245524	450	74	0.409208607627494	0.75367446197017	-0.344465854342676	-630.000185092664	CG	scaffold1168:244300:246300	CGI_shore
scaffold1168	245075	245524	450	74	0.409208607627494	0.75367446197017	-0.344465854342676	-630.000185092664	CG	scaffold1168:244490:246491	CGI_shore
scaffold1168	245075	245524	450	74	0.409208607627494	0.75367446197017	-0.344465854342676	-630.000185092664	CG	evm.TU.scaffold1168.8	intron	--	gnl|BL_ORD_ID|495220 sp|Q4V7Q6|ULK3_XENLA Serine/threonine-protein kinase ULK3 OS=Xenopus laevis OX=8355 GN=ulk3 PE=2 SV=1//7.60133e-141
scaffold1170	145581	146305	725	92	0.11662031782126	0.310647351247041	-0.194027033425781	-533.721980026211	CG	evm.TU.scaffold1170.5	intron	--	-//-
scaffold1170	145581	146305	725	92	0.11662031782126	0.310647351247041	-0.194027033425781	-533.721980026211	CG	evm.TU.scaffold1170.5	exon	--	-//-
scaffold1170	147547	148398	852	102	0.217420303006657	0.671169966756725	-0.453749663750068	-910.270620554602	CG	evm.TU.scaffold1170.5	intron	--	-//-
scaffold1170	203191	204553	1363	234	0.11049455936709	0.00616631762704427	0.104328241740046	1365.71316248051	CG	evm.TU.scaffold1170.8	promoter	--	gnl|BL_ORD_ID|305698 sp|Q8UVX0|PIWL1_DANRE Piwi-like protein 1 OS=Danio rerio OX=7955 GN=piwil1 PE=1 SV=1//1.11041e-22
scaffold1170	203191	204553	1363	234	0.11049455936709	0.00616631762704427	0.104328241740046	1365.71316248051	CG	evm.TU.scaffold1170.8	TSS	--	gnl|BL_ORD_ID|305698 sp|Q8UVX0|PIWL1_DANRE Piwi-like protein 1 OS=Danio rerio OX=7955 GN=piwil1 PE=1 SV=1//1.11041e-22
scaffold1170	203191	204553	1363	234	0.11049455936709	0.00616631762704427	0.104328241740046	1365.71316248051	CG	evm.TU.scaffold1170.8	exon	--	gnl|BL_ORD_ID|305698 sp|Q8UVX0|PIWL1_DANRE Piwi-like protein 1 OS=Danio rerio OX=7955 GN=piwil1 PE=1 SV=1//1.11041e-22
scaffold1170	203191	204553	1363	234	0.11049455936709	0.00616631762704427	0.104328241740046	1365.71316248051	CG	evm.TU.scaffold1170.8	intron	--	gnl|BL_ORD_ID|305698 sp|Q8UVX0|PIWL1_DANRE Piwi-like protein 1 OS=Danio rerio OX=7955 GN=piwil1 PE=1 SV=1//1.11041e-22
scaffold1170	821120	822155	1036	102	0.157430313724729	0.579308339536707	-0.421878025811978	-902.961699370023	CG	evm.TU.scaffold1170.21	intron	--	gnl|BL_ORD_ID|425529 sp|O54698|S29A1_RAT Equilibrative nucleoside transporter 1 OS=Rattus norvegicus OX=10116 GN=Slc29a1 PE=1 SV=3//4.64789e-47
scaffold1170	822799	823086	288	63	0.111326755722818	0.547798257427606	-0.436471501704788	-737.876150393611	CG	evm.TU.scaffold1170.21	intron	--	gnl|BL_ORD_ID|425529 sp|O54698|S29A1_RAT Equilibrative nucleoside transporter 1 OS=Rattus norvegicus OX=10116 GN=Slc29a1 PE=1 SV=3//4.64789e-47
scaffold1170	831545	831634	90	20	0.0547722304643493	0.00211596118386343	0.0526562692804859	91.666607002894	CHH	evm.TU.scaffold1170.21	intron	--	gnl|BL_ORD_ID|425529 sp|O54698|S29A1_RAT Equilibrative nucleoside transporter 1 OS=Rattus norvegicus OX=10116 GN=Slc29a1 PE=1 SV=3//4.64789e-47
scaffold1170	832574	833578	1005	146	0.0497444840872393	0.546899009755392	-0.497154525668153	-1648.0868989705	CG	evm.TU.scaffold1170.21	intron	--	gnl|BL_ORD_ID|425529 sp|O54698|S29A1_RAT Equilibrative nucleoside transporter 1 OS=Rattus norvegicus OX=10116 GN=Slc29a1 PE=1 SV=3//4.64789e-47
scaffold1170	1108829	1109390	562	103	0.129745867432954	0.28022483470977	-0.150478967276816	-691.119825232508	CG	evm.TU.scaffold1170.28	intron	--	gnl|BL_ORD_ID|3598 sp|Q5RD00|AAPK2_PONAB 5&apos;-AMP-activated protein kinase catalytic subunit alpha-2 OS=Pongo abelii OX=9601 GN=PRKAA2 PE=2 SV=1//6.39899e-36
scaffold1173	346239	346341	103	34	0.11732878663254	0.351593810267801	-0.234265023635261	-281.720623040816	CHH	Target=(CA)n:1-200;Class=Simple_repeat	repeat
scaffold1175	240845	241663	819	165	0.838348061137399	0.343597097933449	0.49475096320395	2055.13769176595	CG	scaffold1175:240458:242458	CGI_shore
scaffold1175	308115	308902	788	101	0.822904063361107	0.236262101508162	0.586641961852944	1815.7330220729	CG	evm.TU.scaffold1175.3	intron	--	gnl|BL_ORD_ID|433366 sp|E9Q5F9|SETD2_MOUSE Histone-lysine N-methyltransferase SETD2 OS=Mus musculus OX=10090 GN=Setd2 PE=1 SV=1//2.05727e-54
scaffold1175	308115	308902	788	101	0.822904063361107	0.236262101508162	0.586641961852944	1815.7330220729	CG	scaffold1175:306216:308216	CGI_shore
scaffold1175	308115	308902	788	101	0.822904063361107	0.236262101508162	0.586641961852944	1815.7330220729	CG	evm.TU.scaffold1175.3	exon	--	gnl|BL_ORD_ID|433366 sp|E9Q5F9|SETD2_MOUSE Histone-lysine N-methyltransferase SETD2 OS=Mus musculus OX=10090 GN=Setd2 PE=1 SV=1//2.05727e-54
scaffold1175	308115	308902	788	101	0.822904063361107	0.236262101508162	0.586641961852944	1815.7330220729	CG	scaffold1175:308217:313979	CGI
scaffold1175	354265	355309	1045	110	0.66940667664774	0.333190543519767	0.336216133127973	752.508460950492	CG	scaffold1175:352749:354750	CGI_shore
scaffold1175	354265	355309	1045	110	0.66940667664774	0.333190543519767	0.336216133127973	752.508460950492	CG	scaffold1175:354263:354721	CGI
scaffold1175	354265	355309	1045	110	0.66940667664774	0.333190543519767	0.336216133127973	752.508460950492	CG	scaffold1175:354380:356380	CGI_shore
scaffold1175	354265	355309	1045	110	0.66940667664774	0.333190543519767	0.336216133127973	752.508460950492	CG	scaffold1175:354721:356722	CGI_shore
scaffold1175	354265	355309	1045	110	0.66940667664774	0.333190543519767	0.336216133127973	752.508460950492	CG	evm.TU.scaffold1175.3	intron	--	gnl|BL_ORD_ID|433366 sp|E9Q5F9|SETD2_MOUSE Histone-lysine N-methyltransferase SETD2 OS=Mus musculus OX=10090 GN=Setd2 PE=1 SV=1//2.05727e-54
scaffold1175	714247	714401	155	46	0.00324368847439344	0.0301840558869006	-0.0269403674125072	-214.303433551532	CHH	evm.TU.scaffold1175.10	promoter	--	-//-
scaffold1175	822588	823148	561	104	0.00734777703646148	0.0781749288130029	-0.0708271517765414	-606.135038259283	CG	evm.TU.scaffold1175.11	intron	--	gnl|BL_ORD_ID|8590 sp|Q9VP61|ACSA_DROME Acetyl-coenzyme A synthetase OS=Drosophila melanogaster OX=7227 GN=AcCoAS PE=2 SV=1//0
scaffold1175	822588	823148	561	104	0.00734777703646148	0.0781749288130029	-0.0708271517765414	-606.135038259283	CG	evm.TU.scaffold1175.11	exon	--	gnl|BL_ORD_ID|8590 sp|Q9VP61|ACSA_DROME Acetyl-coenzyme A synthetase OS=Drosophila melanogaster OX=7227 GN=AcCoAS PE=2 SV=1//0
scaffold1177	301294	301534	241	52	0.237073236720453	0.0159930169540986	0.221080219766355	605.06990308961	CG	scaffold1177:300440:302441	CGI_shore
scaffold1177	301294	301534	241	52	0.237073236720453	0.0159930169540986	0.221080219766355	605.06990308961	CG	scaffold1177:301293:301534	CGI
scaffold1177	301294	301534	241	52	0.237073236720453	0.0159930169540986	0.221080219766355	605.06990308961	CG	scaffold1177:301316:303316	CGI_shore
scaffold1179	965425	971170	5746	130	0.138899019355804	0.619194649082625	-0.480295629726821	-1137.09671972873	CG	scaffold1179:964318:966319	CGI_shore
scaffold1179	965425	971170	5746	130	0.138899019355804	0.619194649082625	-0.480295629726821	-1137.09671972873	CG	scaffold1179:966673:968673	CGI_shore
scaffold1179	965425	971170	5746	130	0.138899019355804	0.619194649082625	-0.480295629726821	-1137.09671972873	CG	scaffold1179:968674:969087	CGI
scaffold1179	965425	971170	5746	130	0.138899019355804	0.619194649082625	-0.480295629726821	-1137.09671972873	CG	evm.TU.scaffold1179.9	exon	--	gnl|BL_ORD_ID|111051 sp|P42892|ECE1_HUMAN Endothelin-converting enzyme 1 OS=Homo sapiens OX=9606 GN=ECE1 PE=1 SV=2//7.41555e-57
scaffold1179	965425	971170	5746	130	0.138899019355804	0.619194649082625	-0.480295629726821	-1137.09671972873	CG	scaffold1179:969087:971088	CGI_shore
scaffold1179	965425	971170	5746	130	0.138899019355804	0.619194649082625	-0.480295629726821	-1137.09671972873	CG	evm.TU.scaffold1179.9	intron	--	gnl|BL_ORD_ID|111051 sp|P42892|ECE1_HUMAN Endothelin-converting enzyme 1 OS=Homo sapiens OX=9606 GN=ECE1 PE=1 SV=2//7.41555e-57
scaffold1179	965425	971170	5746	130	0.138899019355804	0.619194649082625	-0.480295629726821	-1137.09671972873	CG	scaffold1179:969694:971694	CGI_shore
scaffold1179	986381	987757	1377	72	0.0447269110674249	0.608833780136878	-0.564106869069453	-704.552634368719	CG	scaffold1179:986052:988053	CGI_shore
scaffold1179	986381	987757	1377	72	0.0447269110674249	0.608833780136878	-0.564106869069453	-704.552634368719	CG	evm.TU.scaffold1179.9	intron	--	gnl|BL_ORD_ID|111051 sp|P42892|ECE1_HUMAN Endothelin-converting enzyme 1 OS=Homo sapiens OX=9606 GN=ECE1 PE=1 SV=2//7.41555e-57
scaffold1179	1023177	1023794	618	149	0.540416358304148	0.791270096276071	-0.250853737971924	-879.230992015546	CG	evm.TU.scaffold1179.9	intron	--	gnl|BL_ORD_ID|111051 sp|P42892|ECE1_HUMAN Endothelin-converting enzyme 1 OS=Homo sapiens OX=9606 GN=ECE1 PE=1 SV=2//7.41555e-57
scaffold1179	1023177	1023794	618	149	0.540416358304148	0.791270096276071	-0.250853737971924	-879.230992015546	CG	scaffold1179:1023032:1029445	CGI
scaffold118	700762	701323	562	147	0.789443646988932	0.575668539232406	0.213775107756526	1117.31686715216	CG	evm.TU.scaffold118.12	intron	--	gnl|BL_ORD_ID|46855 sp|Q9NW68|BSDC1_HUMAN BSD domain-containing protein 1 OS=Homo sapiens OX=9606 GN=BSDC1 PE=1 SV=1//5.34573e-46
scaffold118	1339942	1341283	1342	180	0.283008355942189	0.580527630104444	-0.297519274162255	-1585.83685796802	CG	evm.TU.scaffold118.22	intron	--	gnl|BL_ORD_ID|509016 sp|Q6DIP9|WASC5_XENTR WASH complex subunit 5 OS=Xenopus tropicalis OX=8364 GN=washc5 PE=2 SV=1//0
scaffold118	1377993	1378414	422	67	0.648757063977187	0.380287034242606	0.26847002973458	506.521513319691	CG	scaffold118:1377343:1378414	CGI
scaffold118	1377993	1378414	422	67	0.648757063977187	0.380287034242606	0.26847002973458	506.521513319691	CG	scaffold118:1377844:1379844	CGI_shore
scaffold118	1377993	1378414	422	67	0.648757063977187	0.380287034242606	0.26847002973458	506.521513319691	CG	evm.TU.scaffold118.22	intron	--	gnl|BL_ORD_ID|509016 sp|Q6DIP9|WASC5_XENTR WASH complex subunit 5 OS=Xenopus tropicalis OX=8364 GN=washc5 PE=2 SV=1//0
scaffold118	1382531	1383384	854	160	0.392072273157875	0.728973121173217	-0.336900848015342	-1779.60197178255	CG	scaffold118:1380539:1383311	CGI
scaffold118	1382531	1383384	854	160	0.392072273157875	0.728973121173217	-0.336900848015342	-1779.60197178255	CG	scaffold118:1382366:1384366	CGI_shore
scaffold118	1382531	1383384	854	160	0.392072273157875	0.728973121173217	-0.336900848015342	-1779.60197178255	CG	scaffold118:1383311:1385312	CGI_shore
scaffold118	1382531	1383384	854	160	0.392072273157875	0.728973121173217	-0.336900848015342	-1779.60197178255	CG	evm.TU.scaffold118.22	intron	--	gnl|BL_ORD_ID|509016 sp|Q6DIP9|WASC5_XENTR WASH complex subunit 5 OS=Xenopus tropicalis OX=8364 GN=washc5 PE=2 SV=1//0
scaffold118	1418017	1418349	333	69	0.808963743866941	0.588177195769592	0.22078654809735	544.194728133083	CG	scaffold118:1417134:1418375	CGI
scaffold118	1418017	1418349	333	69	0.808963743866941	0.588177195769592	0.22078654809735	544.194728133083	CG	scaffold118:1417414:1419414	CGI_shore
scaffold118	1418017	1418349	333	69	0.808963743866941	0.588177195769592	0.22078654809735	544.194728133083	CG	evm.TU.scaffold118.22	intron	--	gnl|BL_ORD_ID|509016 sp|Q6DIP9|WASC5_XENTR WASH complex subunit 5 OS=Xenopus tropicalis OX=8364 GN=washc5 PE=2 SV=1//0
scaffold118	1473204	1474851	1648	246	0.441759975663741	0.695457550982459	-0.253697575318719	-1885.688482795	CG	scaffold118:1466509:1478439	CGI
scaffold118	1473204	1474851	1648	246	0.441759975663741	0.695457550982459	-0.253697575318719	-1885.688482795	CG	evm.TU.scaffold118.22	intron	--	gnl|BL_ORD_ID|509016 sp|Q6DIP9|WASC5_XENTR WASH complex subunit 5 OS=Xenopus tropicalis OX=8364 GN=washc5 PE=2 SV=1//0
scaffold118	1509119	1509550	432	84	0.394075139973094	0.747695056721658	-0.353619916748564	-1043.92204960241	CG	scaffold118:1509189:1509903	CGI
scaffold118	1509119	1509550	432	84	0.394075139973094	0.747695056721658	-0.353619916748564	-1043.92204960241	CG	scaffold118:1507188:1509188	CGI_shore
scaffold118	1544810	1545433	624	137	0.278059229037927	0.11586748241313	0.162191746624797	835.892307061773	CG	evm.TU.scaffold118.23	intron	--	gnl|BL_ORD_ID|230568 sp|Q7TT79|MCPH1_MOUSE Microcephalin OS=Mus musculus OX=10090 GN=Mcph1 PE=1 SV=1//1.13111e-11
scaffold118	1544810	1545433	624	137	0.278059229037927	0.11586748241313	0.162191746624797	835.892307061773	CG	scaffold118:1543999:1583135	CGI
scaffold118	1546146	1546949	804	173	0.359986130118375	0.15066876772982	0.209317362388555	1389.82392208753	CG	evm.TU.scaffold118.23	intron	--	gnl|BL_ORD_ID|230568 sp|Q7TT79|MCPH1_MOUSE Microcephalin OS=Mus musculus OX=10090 GN=Mcph1 PE=1 SV=1//1.13111e-11
scaffold118	1546146	1546949	804	173	0.359986130118375	0.15066876772982	0.209317362388555	1389.82392208753	CG	scaffold118:1543999:1583135	CGI
scaffold118	1549935	1550375	441	140	0.00746751350156126	0.0499936045887937	-0.0425260910872324	-728.989984839974	CG	evm.TU.scaffold118.23	intron	--	gnl|BL_ORD_ID|230568 sp|Q7TT79|MCPH1_MOUSE Microcephalin OS=Mus musculus OX=10090 GN=Mcph1 PE=1 SV=1//1.13111e-11
scaffold118	1549935	1550375	441	140	0.00746751350156126	0.0499936045887937	-0.0425260910872324	-728.989984839974	CG	scaffold118:1543999:1583135	CGI
scaffold118	1579913	1580263	351	78	0.0765156666188121	0.55218903898974	-0.475673372370928	-931.937409904792	CG	scaffold118:1543999:1583135	CGI
scaffold1180	43155	43583	429	80	0.00823615720805307	0.135939199021268	-0.127703041813215	-528.88916383975	CG	evm.TU.scaffold1180.1	intron	--	gnl|BL_ORD_ID|69302 sp|Q28181|CNGB1_BOVIN Cyclic nucleotide-gated cation channel beta-1 OS=Bos taurus OX=9913 GN=CNGB1 PE=1 SV=1//2.95656e-117
scaffold1180	47035	48341	1307	196	0.00759070471521693	0.173036752992382	-0.165446048277165	-1389.44752425772	CG	evm.TU.scaffold1180.1	intron	--	gnl|BL_ORD_ID|69302 sp|Q28181|CNGB1_BOVIN Cyclic nucleotide-gated cation channel beta-1 OS=Bos taurus OX=9913 GN=CNGB1 PE=1 SV=1//2.95656e-117
scaffold1180	49495	49889	395	95	0.0107459096021107	0.123198819534271	-0.11245290993216	-621.357271657411	CG	evm.TU.scaffold1180.1	exon	--	gnl|BL_ORD_ID|69302 sp|Q28181|CNGB1_BOVIN Cyclic nucleotide-gated cation channel beta-1 OS=Bos taurus OX=9913 GN=CNGB1 PE=1 SV=1//2.95656e-117
scaffold1180	49495	49889	395	95	0.0107459096021107	0.123198819534271	-0.11245290993216	-621.357271657411	CG	evm.TU.scaffold1180.1	intron	--	gnl|BL_ORD_ID|69302 sp|Q28181|CNGB1_BOVIN Cyclic nucleotide-gated cation channel beta-1 OS=Bos taurus OX=9913 GN=CNGB1 PE=1 SV=1//2.95656e-117
scaffold1180	51605	52231	627	86	0.00962196011121939	0.182850325299071	-0.173228365187852	-503.919055497474	CG	evm.TU.scaffold1180.1	intron	--	gnl|BL_ORD_ID|69302 sp|Q28181|CNGB1_BOVIN Cyclic nucleotide-gated cation channel beta-1 OS=Bos taurus OX=9913 GN=CNGB1 PE=1 SV=1//2.95656e-117
scaffold1182	126923	127211	289	72	0.540197434972465	0.207521051807271	0.332676383165195	530.152971510244	CG	evm.TU.scaffold1182.1	intron	--	gnl|BL_ORD_ID|349145 sp|Q9R0Z9|RHG07_MOUSE Rho GTPase-activating protein 7 OS=Mus musculus OX=10090 GN=Dlc1 PE=1 SV=2//1.02567e-144
scaffold1182	126923	127211	289	72	0.540197434972465	0.207521051807271	0.332676383165195	530.152971510244	CG	scaffold1182:126922:127380	CGI
scaffold1182	126923	127211	289	72	0.540197434972465	0.207521051807271	0.332676383165195	530.152971510244	CG	scaffold1182:127068:129068	CGI_shore
scaffold1185	83202	83611	410	105	0.0422078155798427	0.238227381791294	-0.196019566211451	-969.634389986839	CG	scaffold1185:81204:84638	CGI
scaffold1190	543217	543814	598	91	0.148164521944585	0.0170696874288356	0.131094834515749	635.237666772145	CG	evm.TU.scaffold1190.8	intron	--	gnl|BL_ORD_ID|488648 sp|P50607|TUB_HUMAN Tubby protein homolog OS=Homo sapiens OX=9606 GN=TUB PE=1 SV=1//4.53676e-125
scaffold1191	34711	35010	300	45	0.260436463244623	0.704791667573361	-0.444355204328739	-501.31391713523	CG	scaffold1191:32799:34799	CGI_shore
scaffold1191	34711	35010	300	45	0.260436463244623	0.704791667573361	-0.444355204328739	-501.31391713523	CG	scaffold1191:34165:36166	CGI_shore
scaffold1191	34711	35010	300	45	0.260436463244623	0.704791667573361	-0.444355204328739	-501.31391713523	CG	scaffold1191:34800:35010	CGI
scaffold1192	460563	461820	1258	192	0.46343336624418	0.786498658456222	-0.323065292212043	-1523.97910561851	CG	scaffold1192:458329:465118	CGI
scaffold1192	883689	884635	947	173	0.284566277136167	0.612203709035611	-0.327637431899445	-1212.37595484693	CG	evm.TU.scaffold1192.14	intron	--	gnl|BL_ORD_ID|29404 sp|O02467|ASPG_SPOFR N(4)-(Beta-N-acetylglucosaminyl)-L-asparaginase (Fragment) OS=Spodoptera frugiperda OX=7108 PE=1 SV=1//5.73487e-128
scaffold1192	883689	884635	947	173	0.284566277136167	0.612203709035611	-0.327637431899445	-1212.37595484693	CG	scaffold1192:883046:886541	CGI
scaffold1192	884702	885166	465	65	0.106609258335623	0.479468802081711	-0.372859543746088	-635.184925205153	CG	evm.TU.scaffold1192.14	intron	--	gnl|BL_ORD_ID|29404 sp|O02467|ASPG_SPOFR N(4)-(Beta-N-acetylglucosaminyl)-L-asparaginase (Fragment) OS=Spodoptera frugiperda OX=7108 PE=1 SV=1//5.73487e-128
scaffold1192	884702	885166	465	65	0.106609258335623	0.479468802081711	-0.372859543746088	-635.184925205153	CG	scaffold1192:883046:886541	CGI
scaffold1192	1140370	1140823	454	110	0.232999026329336	0.073249250087556	0.15974977624178	734.248351171476	CG	evm.TU.scaffold1192.19	intron	--	gnl|BL_ORD_ID|428741 sp|Q25390|SCRA_LIMPO Alpha-scruin OS=Limulus polyphemus OX=6850 PE=2 SV=1//5.16601e-14
scaffold1192	1140370	1140823	454	110	0.232999026329336	0.073249250087556	0.15974977624178	734.248351171476	CG	scaffold1192:1027942:1210921	CGI
scaffold1192	1364995	1365645	651	119	0.329854042692395	0.678778913217109	-0.348924870524713	-789.873980605877	CG	scaffold1192:1358012:1394053	CGI
scaffold1192	1364995	1365645	651	119	0.329854042692395	0.678778913217109	-0.348924870524713	-789.873980605877	CG	evm.TU.scaffold1192.26	intron	--	gnl|BL_ORD_ID|99460 sp|Q8C9B9|DIDO1_MOUSE Death-inducer obliterator 1 OS=Mus musculus OX=10090 GN=Dido1 PE=1 SV=4//9.94873e-18
scaffold1192	1369861	1370186	326	72	0.342197235292822	0.697508842506428	-0.355311607213607	-615.912907420072	CG	scaffold1192:1358012:1394053	CGI
scaffold1192	1369861	1370186	326	72	0.342197235292822	0.697508842506428	-0.355311607213607	-615.912907420072	CG	evm.TU.scaffold1192.26	intron	--	gnl|BL_ORD_ID|99460 sp|Q8C9B9|DIDO1_MOUSE Death-inducer obliterator 1 OS=Mus musculus OX=10090 GN=Dido1 PE=1 SV=4//9.94873e-18
scaffold1192	1391814	1392304	491	125	0.850466016592717	0.6595370069656	0.190929009627117	862.087423071077	CG	scaffold1192:1358012:1394053	CGI
scaffold1192	1391814	1392304	491	125	0.850466016592717	0.6595370069656	0.190929009627117	862.087423071077	CG	evm.TU.scaffold1192.26	intron	--	gnl|BL_ORD_ID|99460 sp|Q8C9B9|DIDO1_MOUSE Death-inducer obliterator 1 OS=Mus musculus OX=10090 GN=Dido1 PE=1 SV=4//9.94873e-18
scaffold1192	1422875	1423190	316	86	0.461928678085847	0.81116506435455	-0.349236386268703	-779.751878687343	CG	scaffold1192:1416108:1425063	CGI
scaffold1192	1422875	1423190	316	86	0.461928678085847	0.81116506435455	-0.349236386268703	-779.751878687343	CG	evm.TU.scaffold1192.26	intron	--	gnl|BL_ORD_ID|99460 sp|Q8C9B9|DIDO1_MOUSE Death-inducer obliterator 1 OS=Mus musculus OX=10090 GN=Dido1 PE=1 SV=4//9.94873e-18
scaffold1193	394714	395067	354	82	0.743757526335142	0.35152118803687	0.392236338298272	719.304093793838	CG	evm.TU.scaffold1193.10	intron	--	gnl|BL_ORD_ID|57846 sp|Q3UMM4|CDK10_MOUSE Cyclin-dependent kinase 10 OS=Mus musculus OX=10090 GN=Cdk10 PE=1 SV=1//1.55025e-163
scaffold1193	394714	395067	354	82	0.743757526335142	0.35152118803687	0.392236338298272	719.304093793838	CG	scaffold1193:390199:395264	CGI
scaffold1193	983425	983846	422	64	0.568920110887395	0.155464644453776	0.413455466433619	513.58415256566	CG	scaffold1193:981751:987277	CGI
scaffold1193	1684207	1684688	482	107	0.808249035730772	0.549611220826409	0.258637814904363	580.649090065416	CG	evm.TU.scaffold1193.21	intron	--	-//-
scaffold1193	1684778	1685058	281	74	0.848867300810902	0.523216590320911	0.325650710489991	531.711679276821	CG	scaffold1193:1684983:1686983	CGI_shore
scaffold1193	1684778	1685058	281	74	0.848867300810902	0.523216590320911	0.325650710489991	531.711679276821	CG	evm.TU.scaffold1193.21	intron	--	-//-
scaffold1193	1907792	1908042	251	65	0.391697202973175	0.683324242341266	-0.291627039368091	-541.576914791567	CG	evm.TU.scaffold1193.24	intron	--	-//-
scaffold1193	1907792	1908042	251	65	0.391697202973175	0.683324242341266	-0.291627039368091	-541.576914791567	CG	scaffold1193:1907735:1908659	CGI
scaffold1194	68095	68414	320	73	0.212227649568181	0.0631847517539329	0.149042897814248	563.777874024477	CG	scaffold1194:66234:68235	CGI_shore
scaffold1194	806756	807504	749	80	0.816451002749494	0.494159227475261	0.322291775274233	545.820330860161	CG	scaffold1194:804992:806992	CGI_shore
scaffold1194	806756	807504	749	80	0.816451002749494	0.494159227475261	0.322291775274233	545.820330860161	CG	evm.TU.scaffold1194.8	intron	--	gnl|BL_ORD_ID|436466 sp|Q9BRT9|SLD5_HUMAN DNA replication complex GINS protein SLD5 OS=Homo sapiens OX=9606 GN=GINS4 PE=1 SV=1//6.48844e-57
scaffold1194	806756	807504	749	80	0.816451002749494	0.494159227475261	0.322291775274233	545.820330860161	CG	scaffold1194:806993:807325	CGI
scaffold1194	806756	807504	749	80	0.816451002749494	0.494159227475261	0.322291775274233	545.820330860161	CG	scaffold1194:807325:809326	CGI_shore
scaffold1194	812507	813056	550	130	0.752356235066048	0.438791939639172	0.313564295426876	944.874523563171	CG	evm.TU.scaffold1194.8	intron	--	gnl|BL_ORD_ID|436466 sp|Q9BRT9|SLD5_HUMAN DNA replication complex GINS protein SLD5 OS=Homo sapiens OX=9606 GN=GINS4 PE=1 SV=1//6.48844e-57
scaffold1194	812507	813056	550	130	0.752356235066048	0.438791939639172	0.313564295426876	944.874523563171	CG	scaffold1194:812127:814127	CGI_shore
scaffold1194	826258	826702	445	101	0.318440979336553	0.0951791524996323	0.223261826836921	905.035742683175	CG	evm.TU.scaffold1194.8	intron	--	gnl|BL_ORD_ID|436466 sp|Q9BRT9|SLD5_HUMAN DNA replication complex GINS protein SLD5 OS=Homo sapiens OX=9606 GN=GINS4 PE=1 SV=1//6.48844e-57
scaffold1194	826258	826702	445	101	0.318440979336553	0.0951791524996323	0.223261826836921	905.035742683175	CG	scaffold1194:825136:834646	CGI
scaffold1194	826258	826702	445	101	0.318440979336553	0.0951791524996323	0.223261826836921	905.035742683175	CG	evm.TU.scaffold1194.9	intron	--	gnl|BL_ORD_ID|502450 sp|P31401|VATB_MANSE V-type proton ATPase subunit B OS=Manduca sexta OX=7130 GN=VHA55 PE=2 SV=1//0
scaffold1194	829053	829543	491	90	0.17459059584109	0.0192882181317906	0.1553023777093	795.071716797597	CG	evm.TU.scaffold1194.8	intron	--	gnl|BL_ORD_ID|436466 sp|Q9BRT9|SLD5_HUMAN DNA replication complex GINS protein SLD5 OS=Homo sapiens OX=9606 GN=GINS4 PE=1 SV=1//6.48844e-57
scaffold1194	829053	829543	491	90	0.17459059584109	0.0192882181317906	0.1553023777093	795.071716797597	CG	scaffold1194:825136:834646	CGI
scaffold1194	829053	829543	491	90	0.17459059584109	0.0192882181317906	0.1553023777093	795.071716797597	CG	evm.TU.scaffold1194.9	intron	--	gnl|BL_ORD_ID|502450 sp|P31401|VATB_MANSE V-type proton ATPase subunit B OS=Manduca sexta OX=7130 GN=VHA55 PE=2 SV=1//0
scaffold1194	908749	909545	797	114	0.588075771541449	0.181878973750482	0.406196797790967	1181.1867564954	CG	evm.TU.scaffold1194.11	intron	--	gnl|BL_ORD_ID|399984 sp|Q14690|RRP5_HUMAN Protein RRP5 homolog OS=Homo sapiens OX=9606 GN=PDCD11 PE=1 SV=3//2.64031e-80
scaffold1194	908749	909545	797	114	0.588075771541449	0.181878973750482	0.406196797790967	1181.1867564954	CG	scaffold1194:907994:909496	CGI
scaffold1194	908749	909545	797	114	0.588075771541449	0.181878973750482	0.406196797790967	1181.1867564954	CG	scaffold1194:909496:911497	CGI_shore
scaffold1194	924959	925392	434	104	0.102543378607606	0.291302647594682	-0.188759268987077	-796.898319795672	CG	scaffold1194:924052:925692	CGI
scaffold1194	984237	984288	52	5	0.0143552520737639	0.11613352630026	-0.101778274226496	-23.7070124978773	CHG	scaffold1194:983477:985478	CGI_shore
scaffold1194	984237	984288	52	5	0.0143552520737639	0.11613352630026	-0.101778274226496	-23.7070124978773	CHG	evm.TU.scaffold1194.14	intron	--	gnl|BL_ORD_ID|154799 sp|Q5XJ54|GLRX3_DANRE Glutaredoxin 3 OS=Danio rerio OX=7955 GN=glrx3 PE=2 SV=1//2.18634e-78
scaffold1194	984237	984288	52	5	0.0143552520737639	0.11613352630026	-0.101778274226496	-23.7070124978773	CHG	scaffold1194:982583:984584	CGI_shore
scaffold1194	984237	984288	52	5	0.0143552520737639	0.11613352630026	-0.101778274226496	-23.7070124978773	CHG	scaffold1194:982591:984591	CGI_shore
scaffold1194	1049057	1049432	376	85	0.759753261677378	0.497912859798527	0.261840401878851	637.890364251893	CG	scaffold1194:1048610:1050087	CGI
scaffold1194	1049057	1049432	376	85	0.759753261677378	0.497912859798527	0.261840401878851	637.890364251893	CG	evm.TU.scaffold1194.17	intron	--	gnl|BL_ORD_ID|314430 sp|Q9V579|PREL_DROME Protein preli-like OS=Drosophila melanogaster OX=7227 GN=prel PE=2 SV=3//7.39405e-51
scaffold1194	1049057	1049432	376	85	0.759753261677378	0.497912859798527	0.261840401878851	637.890364251893	CG	scaffold1194:1047742:1049743	CGI_shore
scaffold1195	29705	30145	441	78	0.281313127367497	0.552835728694991	-0.271522601327494	-528.070002733972	CG	evm.TU.scaffold1195.1	intron	--	gnl|BL_ORD_ID|17366 sp|Q99NH0|ANR17_MOUSE Ankyrin repeat domain-containing protein 17 OS=Mus musculus OX=10090 GN=Ankrd17 PE=1 SV=2//3.02222e-09
scaffold1195	53051	55998	2948	101	0.0385235057027669	0.277915232078622	-0.239391726375855	-623.988440109847	CG	evm.TU.scaffold1195.1	intron	--	gnl|BL_ORD_ID|17366 sp|Q99NH0|ANR17_MOUSE Ankyrin repeat domain-containing protein 17 OS=Mus musculus OX=10090 GN=Ankrd17 PE=1 SV=2//3.02222e-09
scaffold1195	76022	76483	462	70	0.0124245163376292	0.383809571360516	-0.371385055022887	-746.164141547084	CG	evm.TU.scaffold1195.1	intron	--	gnl|BL_ORD_ID|17366 sp|Q99NH0|ANR17_MOUSE Ankyrin repeat domain-containing protein 17 OS=Mus musculus OX=10090 GN=Ankrd17 PE=1 SV=2//3.02222e-09
scaffold1195	89685	90827	1143	89	0.110749876101924	0.46534357633976	-0.354593700237836	-657.485874005762	CG	evm.TU.scaffold1195.1	intron	--	gnl|BL_ORD_ID|17366 sp|Q99NH0|ANR17_MOUSE Ankyrin repeat domain-containing protein 17 OS=Mus musculus OX=10090 GN=Ankrd17 PE=1 SV=2//3.02222e-09
scaffold1195	100063	100387	325	68	0.0143462304383857	0.453718697004339	-0.439372466565954	-655.720377819259	CG	evm.TU.scaffold1195.1	intron	--	gnl|BL_ORD_ID|17366 sp|Q99NH0|ANR17_MOUSE Ankyrin repeat domain-containing protein 17 OS=Mus musculus OX=10090 GN=Ankrd17 PE=1 SV=2//3.02222e-09
scaffold1198	287782	288186	405	86	0.156634097769124	0.568363935199796	-0.411729837430672	-878.425354997808	CG	evm.TU.scaffold1198.2	intron	--	gnl|BL_ORD_ID|18910 sp|Q8IW19|APLF_HUMAN Aprataxin and PNK-like factor OS=Homo sapiens OX=9606 GN=APLF PE=1 SV=1//6.73332e-17
scaffold1198	290229	290922	694	78	0.0709603907587065	0.557484158170942	-0.486523767412236	-771.562869343259	CG	evm.TU.scaffold1198.2	intron	--	gnl|BL_ORD_ID|18910 sp|Q8IW19|APLF_HUMAN Aprataxin and PNK-like factor OS=Homo sapiens OX=9606 GN=APLF PE=1 SV=1//6.73332e-17
scaffold1198	294051	294627	577	72	0.327859958058268	0.853207804100119	-0.525347846041851	-755.004711430132	CG	evm.TU.scaffold1198.2	intron	--	gnl|BL_ORD_ID|18910 sp|Q8IW19|APLF_HUMAN Aprataxin and PNK-like factor OS=Homo sapiens OX=9606 GN=APLF PE=1 SV=1//6.73332e-17
scaffold1198	294051	294627	577	72	0.327859958058268	0.853207804100119	-0.525347846041851	-755.004711430132	CG	evm.TU.scaffold1198.2	exon	--	gnl|BL_ORD_ID|18910 sp|Q8IW19|APLF_HUMAN Aprataxin and PNK-like factor OS=Homo sapiens OX=9606 GN=APLF PE=1 SV=1//6.73332e-17
scaffold1198	322835	324510	1676	113	0.0721314710550101	0.532953080302553	-0.460821609247543	-1125.42872070623	CG	evm.TU.scaffold1198.3	intron	--	-//-
scaffold1198	331930	332114	185	27	0.456042350691682	0.124040638782803	0.332001711908879	143.586486994212	CHH	Target=(TG)n:1-80;Class=Simple_repeat	repeat
scaffold1198	340068	341646	1579	116	0.421923435886132	0.063421249259654	0.358502186626478	855.094571452335	CG	evm.TU.scaffold1198.4	intron	--	-//-
scaffold12	225737	226749	1013	104	0.130024955191506	0.63776752099465	-0.507742565803144	-1241.87114041051	CG	evm.TU.scaffold12.2	intron	--	gnl|BL_ORD_ID|219310 sp|Q7TQ95|LNP_MOUSE Endoplasmic reticulum junction formation protein lunapark OS=Mus musculus OX=10090 GN=Lnpk PE=1 SV=1//2.8212e-67
scaffold12	225737	226749	1013	104	0.130024955191506	0.63776752099465	-0.507742565803144	-1241.87114041051	CG	scaffold12:225658:227659	CGI_shore
scaffold12	239315	239858	544	80	0.105294014358852	0.526935388174796	-0.421641373815944	-1005.9800445963	CG	scaffold12:238102:240102	CGI_shore
scaffold12	239315	239858	544	80	0.105294014358852	0.526935388174796	-0.421641373815944	-1005.9800445963	CG	evm.TU.scaffold12.2	intron	--	gnl|BL_ORD_ID|219310 sp|Q7TQ95|LNP_MOUSE Endoplasmic reticulum junction formation protein lunapark OS=Mus musculus OX=10090 GN=Lnpk PE=1 SV=1//2.8212e-67
scaffold120	294539	294921	383	65	0.218781747218218	0.603534560841491	-0.384752813623273	-733.403056449984	CG	scaffold120:292674:294674	CGI_shore
scaffold120	294539	294921	383	65	0.218781747218218	0.603534560841491	-0.384752813623273	-733.403056449984	CG	evm.TU.scaffold120.3	intron	--	gnl|BL_ORD_ID|149830 sp|Q24732|GLAS_DROVI Protein glass OS=Drosophila virilis OX=7244 GN=gl PE=3 SV=1//4.56936e-15
scaffold120	294539	294921	383	65	0.218781747218218	0.603534560841491	-0.384752813623273	-733.403056449984	CG	scaffold120:294675:301593	CGI
scaffold120	299152	299690	539	95	0.272415221244531	0.780434932940498	-0.508019711695967	-1113.37860904598	CG	evm.TU.scaffold120.3	intron	--	gnl|BL_ORD_ID|149830 sp|Q24732|GLAS_DROVI Protein glass OS=Drosophila virilis OX=7244 GN=gl PE=3 SV=1//4.56936e-15
scaffold120	299152	299690	539	95	0.272415221244531	0.780434932940498	-0.508019711695967	-1113.37860904598	CG	scaffold120:294675:301593	CGI
scaffold120	306702	307079	378	86	0.352030210503386	0.614686401475219	-0.262656190971832	-790.064878408203	CG	scaffold120:305902:307902	CGI_shore
scaffold120	306702	307079	378	86	0.352030210503386	0.614686401475219	-0.262656190971832	-790.064878408203	CG	scaffold120:306550:307642	CGI
scaffold120	306702	307079	378	86	0.352030210503386	0.614686401475219	-0.262656190971832	-790.064878408203	CG	scaffold120:306952:308952	CGI_shore
scaffold120	306702	307079	378	86	0.352030210503386	0.614686401475219	-0.262656190971832	-790.064878408203	CG	evm.TU.scaffold120.3	intron	--	gnl|BL_ORD_ID|149830 sp|Q24732|GLAS_DROVI Protein glass OS=Drosophila virilis OX=7244 GN=gl PE=3 SV=1//4.56936e-15
scaffold120	324535	325194	660	183	0.462651464565497	0.217963886889562	0.244687577675935	1389.64589969568	CG	scaffold120:324395:325648	CGI
scaffold120	652905	653583	679	158	0.291516226910436	0.509232333349457	-0.21771610643902	-1164.21400597197	CG	evm.TU.scaffold120.8	intron	--	gnl|BL_ORD_ID|108253 sp|Q16829|DUS7_HUMAN Dual specificity protein phosphatase 7 OS=Homo sapiens OX=9606 GN=DUSP7 PE=1 SV=4//6.29451e-83
scaffold120	933934	934418	485	65	0.197595141409248	0.614506431291629	-0.41691128988238	-538.205555763129	CG	scaffold120:930700:940931	CGI
scaffold120	1030756	1031303	548	65	0.0555597916845244	0.51270917736792	-0.457149385683395	-625.222070532425	CG	scaffold120:1019681:1032956	CGI
scaffold1200	927923	929134	1212	255	0.274021547409917	0.558671381024583	-0.284649833614666	-2676.25899869361	CG	evm.TU.scaffold1200.11	intron	--	gnl|BL_ORD_ID|308283 sp|Q9V4A7|PLXB_DROME Plexin-B OS=Drosophila melanogaster OX=7227 GN=PlexB PE=1 SV=2//0
scaffold1200	1036748	1037548	801	168	0.0848342515369574	0.00971039469065694	0.0751238568463005	885.737535264939	CG	evm.TU.scaffold1200.11	intron	--	gnl|BL_ORD_ID|308283 sp|Q9V4A7|PLXB_DROME Plexin-B OS=Drosophila melanogaster OX=7227 GN=PlexB PE=1 SV=2//0
scaffold1200	1367646	1368420	775	117	0.151914217973604	0.0132411084004945	0.13867310957311	674.489408423336	CG	evm.TU.scaffold1200.15	intron	--	gnl|BL_ORD_ID|425184 sp|D3Z5L6|S18B1_MOUSE MFS-type transporter SLC18B1 OS=Mus musculus OX=10090 GN=Slc18b1 PE=2 SV=2//2.82804e-10
scaffold1200	1895386	1895769	384	83	0.800514499716305	0.599799519863698	0.200714979852607	503.280744264477	CG	evm.TU.scaffold1200.23	intron	--	gnl|BL_ORD_ID|427781 sp|Q9UPN6|SCAF8_HUMAN Protein SCAF8 OS=Homo sapiens OX=9606 GN=SCAF8 PE=1 SV=1//7.07641e-38
scaffold1202	118741	119430	690	112	0.480028142980761	0.676661623836337	-0.196633480855576	-704.630172142708	CG	evm.TU.scaffold1202.7	intron	--	gnl|BL_ORD_ID|200497 sp|Q9WTP7|KAD3_MOUSE GTP:AMP phosphotransferase AK3, mitochondrial OS=Mus musculus OX=10090 GN=Ak3 PE=1 SV=3//6.46385e-74
scaffold1202	118741	119430	690	112	0.480028142980761	0.676661623836337	-0.196633480855576	-704.630172142708	CG	scaffold1202:118623:119404	CGI
scaffold1202	118741	119430	690	112	0.480028142980761	0.676661623836337	-0.196633480855576	-704.630172142708	CG	scaffold1202:119404:121405	CGI_shore
scaffold1203	13597	13935	339	95	0.102202026285916	0.0107610090722495	0.0914410172136664	553.08939198256	CG	scaffold1203:11249:15302	CGI
scaffold1204	1216727	1217508	782	90	0.0256931066414412	0.238859084228244	-0.213165977586803	-543.073242905215	CG	scaffold1204:1216316:1218316	CGI_shore
scaffold1207	1143863	1144052	190	62	0.35404655953508	0.0664719112262911	0.287574648308789	612.983665254132	CHH	Target=(CACG)n:2-66;Class=Simple_repeat	repeat
scaffold1207	1262238	1262857	620	74	0.352556901056439	0.102799018702968	0.249757882353471	500.50075545451	CG	evm.TU.scaffold1207.9	exon	--	gnl|BL_ORD_ID|212495 sp|P38552|LEG4_RAT Galectin-4 OS=Rattus norvegicus OX=10116 GN=Lgals4 PE=1 SV=1//4.78059e-46
scaffold1207	1262238	1262857	620	74	0.352556901056439	0.102799018702968	0.249757882353471	500.50075545451	CG	evm.TU.scaffold1207.9	utr3	--	gnl|BL_ORD_ID|212495 sp|P38552|LEG4_RAT Galectin-4 OS=Rattus norvegicus OX=10116 GN=Lgals4 PE=1 SV=1//4.78059e-46
scaffold1207	1262238	1262857	620	74	0.352556901056439	0.102799018702968	0.249757882353471	500.50075545451	CG	evm.TU.scaffold1207.9	intron	--	gnl|BL_ORD_ID|212495 sp|P38552|LEG4_RAT Galectin-4 OS=Rattus norvegicus OX=10116 GN=Lgals4 PE=1 SV=1//4.78059e-46
scaffold1210	66342	67039	698	78	0.241725441488543	0.0416342348693452	0.200091206619198	662.171150871099	CG	scaffold1210:66251:68252	CGI_shore
scaffold1214	852567	853293	727	159	0.473372707598662	0.73983644646104	-0.266463738862378	-1242.1703813519	CG	scaffold1214:852153:854153	CGI_shore
scaffold1214	852567	853293	727	159	0.473372707598662	0.73983644646104	-0.266463738862378	-1242.1703813519	CG	evm.TU.scaffold1214.9	intron	--	-//-
scaffold1214	852567	853293	727	159	0.473372707598662	0.73983644646104	-0.266463738862378	-1242.1703813519	CG	scaffold1214:850974:853656	CGI
scaffold1214	914225	914995	771	80	0.633567921145728	0.0249684813217006	0.608599439824028	827.607418137864	CG	scaffold1214:914792:916792	CGI_shore
scaffold1214	914225	914995	771	80	0.633567921145728	0.0249684813217006	0.608599439824028	827.607418137864	CG	evm.TU.scaffold1214.10	intron	--	-//-
scaffold1216	34038	34101	64	6	0.0398524388001017	0.000439476013915742	0.0394129627861859	28.0095461643251	CHG	scaffold1216:33084:35085	CGI_shore
scaffold1216	34038	34101	64	6	0.0398524388001017	0.000439476013915742	0.0394129627861859	28.0095461643251	CHG	scaffold1216:33899:34154	CGI
scaffold1216	34038	34101	64	6	0.0398524388001017	0.000439476013915742	0.0394129627861859	28.0095461643251	CHG	scaffold1216:32330:34331	CGI_shore
scaffold1217	25656	27511	1856	89	0.0157903327990813	0.563446248731039	-0.547655915931957	-799.5654840335	CG	scaffold1217:25275:27276	CGI_shore
scaffold1217	1224448	1225088	641	90	0.0691327403538474	0.405509515284054	-0.336376774930207	-786.664142179657	CG	scaffold1217:1223601:1225601	CGI_shore
scaffold1217	1224448	1225088	641	90	0.0691327403538474	0.405509515284054	-0.336376774930207	-786.664142179657	CG	evm.TU.scaffold1217.16	exon	--	gnl|BL_ORD_ID|313380 sp|Q868Z9|PPN_DROME Papilin OS=Drosophila melanogaster OX=7227 GN=Ppn PE=1 SV=2//1.84331e-12
scaffold1217	1224448	1225088	641	90	0.0691327403538474	0.405509515284054	-0.336376774930207	-786.664142179657	CG	scaffold1217:1224447:1225048	CGI
scaffold1217	1224448	1225088	641	90	0.0691327403538474	0.405509515284054	-0.336376774930207	-786.664142179657	CG	evm.TU.scaffold1217.16	intron	--	gnl|BL_ORD_ID|313380 sp|Q868Z9|PPN_DROME Papilin OS=Drosophila melanogaster OX=7227 GN=Ppn PE=1 SV=2//1.84331e-12
scaffold1217	1224448	1225088	641	90	0.0691327403538474	0.405509515284054	-0.336376774930207	-786.664142179657	CG	scaffold1217:1225048:1227049	CGI_shore
scaffold1218	7538	11173	3636	136	0.0265676878257115	0.4349008100121	-0.408333122186388	-1191.90132650127	CG	scaffold1218:7115:11612	CGI
scaffold1219	494521	494903	383	110	0.481668127539867	0.787336328036173	-0.305668200496305	-958.012846672903	CG	evm.TU.scaffold1219.6	intron	--	gnl|BL_ORD_ID|554727 sp|Q3ZC82|ZC3HE_BOVIN Zinc finger CCCH domain-containing protein 14 OS=Bos taurus OX=9913 GN=ZC3H14 PE=2 SV=2//2.33118e-25
scaffold1219	866993	867678	686	172	0.564709872574932	0.72525861291483	-0.160548740339898	-863.175631341519	CG	evm.TU.scaffold1219.12	intron	--	gnl|BL_ORD_ID|208609 sp|Q8BSK8|KS6B1_MOUSE Ribosomal protein S6 kinase beta-1 OS=Mus musculus OX=10090 GN=Rps6kb1 PE=1 SV=2//0
scaffold1219	890233	890579	347	100	0.195114512016138	0.416132134497868	-0.22101762248173	-542.003809783918	CG	evm.TU.scaffold1219.12	intron	--	gnl|BL_ORD_ID|208609 sp|Q8BSK8|KS6B1_MOUSE Ribosomal protein S6 kinase beta-1 OS=Mus musculus OX=10090 GN=Rps6kb1 PE=1 SV=2//0
scaffold1219	893488	894029	542	86	0.408139928806102	0.674045814107463	-0.265905885301361	-652.215965552284	CG	evm.TU.scaffold1219.12	intron	--	gnl|BL_ORD_ID|208609 sp|Q8BSK8|KS6B1_MOUSE Ribosomal protein S6 kinase beta-1 OS=Mus musculus OX=10090 GN=Rps6kb1 PE=1 SV=2//0
scaffold1220	708712	709543	832	102	0.102477048593582	0.567045716533877	-0.464568667940295	-1139.55442624575	CG	evm.TU.scaffold1220.5	intron	--	gnl|BL_ORD_ID|264689 sp|Q4PJW2|NCOA1_PIG Nuclear receptor coactivator 1 OS=Sus scrofa OX=9823 GN=NCOA1 PE=2 SV=1//1.1216e-55
scaffold1220	708712	709543	832	102	0.102477048593582	0.567045716533877	-0.464568667940295	-1139.55442624575	CG	scaffold1220:706854:708854	CGI_shore
scaffold1220	708712	709543	832	102	0.102477048593582	0.567045716533877	-0.464568667940295	-1139.55442624575	CG	scaffold1220:708855:710537	CGI
scaffold1220	713001	713457	457	64	0.0330909210730452	0.411702286898362	-0.378611365825317	-782.489111656701	CG	evm.TU.scaffold1220.5	intron	--	gnl|BL_ORD_ID|264689 sp|Q4PJW2|NCOA1_PIG Nuclear receptor coactivator 1 OS=Sus scrofa OX=9823 GN=NCOA1 PE=2 SV=1//1.1216e-55
scaffold1220	713001	713457	457	64	0.0330909210730452	0.411702286898362	-0.378611365825317	-782.489111656701	CG	scaffold1220:711037:713037	CGI_shore
scaffold1220	713001	713457	457	64	0.0330909210730452	0.411702286898362	-0.378611365825317	-782.489111656701	CG	scaffold1220:712683:714683	CGI_shore
scaffold1220	713001	713457	457	64	0.0330909210730452	0.411702286898362	-0.378611365825317	-782.489111656701	CG	scaffold1220:713038:713267	CGI
scaffold1220	713001	713457	457	64	0.0330909210730452	0.411702286898362	-0.378611365825317	-782.489111656701	CG	scaffold1220:713267:715268	CGI_shore
scaffold1220	739179	739233	55	7	0.189302610173112	0.0148137177274449	0.174488892445667	26.649482371646	CHG	scaffold1220:738735:740735	CGI_shore
scaffold1220	739179	739233	55	7	0.189302610173112	0.0148137177274449	0.174488892445667	26.649482371646	CHG	evm.TU.scaffold1220.5	intron	--	gnl|BL_ORD_ID|264689 sp|Q4PJW2|NCOA1_PIG Nuclear receptor coactivator 1 OS=Sus scrofa OX=9823 GN=NCOA1 PE=2 SV=1//1.1216e-55
scaffold1220	755897	756440	544	77	0.19573132815864	0.684173465799941	-0.4884421376413	-795.06628694361	CG	evm.TU.scaffold1220.5	intron	--	gnl|BL_ORD_ID|264689 sp|Q4PJW2|NCOA1_PIG Nuclear receptor coactivator 1 OS=Sus scrofa OX=9823 GN=NCOA1 PE=2 SV=1//1.1216e-55
scaffold1220	755897	756440	544	77	0.19573132815864	0.684173465799941	-0.4884421376413	-795.06628694361	CG	scaffold1220:754308:756309	CGI_shore
scaffold1220	755897	756440	544	77	0.19573132815864	0.684173465799941	-0.4884421376413	-795.06628694361	CG	scaffold1220:755511:756317	CGI
scaffold1220	755897	756440	544	77	0.19573132815864	0.684173465799941	-0.4884421376413	-795.06628694361	CG	scaffold1220:755614:757614	CGI_shore
scaffold1220	755897	756440	544	77	0.19573132815864	0.684173465799941	-0.4884421376413	-795.06628694361	CG	scaffold1220:756317:758318	CGI_shore
scaffold1223	275068	275511	444	53	0.0145593564107358	0.58654159827909	-0.571982241868354	-596.344266035682	CG	evm.TU.scaffold1223.4_evm.TU.scaffold1223.5	intron	--	gnl|BL_ORD_ID|13996 sp|Q7ZW24|ALG11_DANRE GDP-Man:Man(3)GlcNAc(2)-PP-Dol alpha-1,2-mannosyltransferase OS=Danio rerio OX=7955 GN=alg11 PE=2 SV=2//1.08103e-140
scaffold1223	276280	276783	504	91	0.0153360288685294	0.19356090395867	-0.17822487509014	-624.578710898352	CG	evm.TU.scaffold1223.4_evm.TU.scaffold1223.5	intron	--	gnl|BL_ORD_ID|13996 sp|Q7ZW24|ALG11_DANRE GDP-Man:Man(3)GlcNAc(2)-PP-Dol alpha-1,2-mannosyltransferase OS=Danio rerio OX=7955 GN=alg11 PE=2 SV=2//1.08103e-140
scaffold1223	828994	830012	1019	158	0.789932371592982	0.546141429066448	0.243790942526534	1233.06385766895	CG	evm.TU.scaffold1223.11	intron	--	gnl|BL_ORD_ID|282330 sp|P70581|NUP58_RAT Nucleoporin p58/p45 OS=Rattus norvegicus OX=10116 GN=Nup58 PE=1 SV=1//1.08324e-52
scaffold1223	979829	980556	728	136	0.415434933489544	0.238877662703398	0.176557270786146	817.184664453582	CG	scaffold1223:977849:979849	CGI_shore
scaffold1223	979829	980556	728	136	0.415434933489544	0.238877662703398	0.176557270786146	817.184664453582	CG	scaffold1223:978493:980494	CGI_shore
scaffold1223	979829	980556	728	136	0.415434933489544	0.238877662703398	0.176557270786146	817.184664453582	CG	evm.TU.scaffold1223.15	intron	--	gnl|BL_ORD_ID|171449 sp|O95714|HERC2_HUMAN E3 ubiquitin-protein ligase HERC2 OS=Homo sapiens OX=9606 GN=HERC2 PE=1 SV=2//2.66878e-06
scaffold1223	979829	980556	728	136	0.415434933489544	0.238877662703398	0.176557270786146	817.184664453582	CG	scaffold1223:979850:980642	CGI
scaffold1223	979829	980556	728	136	0.415434933489544	0.238877662703398	0.176557270786146	817.184664453582	CG	scaffold1223:980187:982187	CGI_shore
scaffold1223	986475	987376	902	156	0.205031862380524	0.55521085603939	-0.350178993658867	-1697.9909155523	CG	scaffold1223:984539:986539	CGI_shore
scaffold1223	986475	987376	902	156	0.205031862380524	0.55521085603939	-0.350178993658867	-1697.9909155523	CG	evm.TU.scaffold1223.15	intron	--	gnl|BL_ORD_ID|171449 sp|O95714|HERC2_HUMAN E3 ubiquitin-protein ligase HERC2 OS=Homo sapiens OX=9606 GN=HERC2 PE=1 SV=2//2.66878e-06
scaffold1223	986475	987376	902	156	0.205031862380524	0.55521085603939	-0.350178993658867	-1697.9909155523	CG	scaffold1223:986540:987144	CGI
scaffold1223	986475	987376	902	156	0.205031862380524	0.55521085603939	-0.350178993658867	-1697.9909155523	CG	scaffold1223:987144:989145	CGI_shore
scaffold1223	1024170	1025073	904	113	0.0627771720716727	0.228500566703997	-0.165723394632324	-744.718388527218	CG	evm.TU.scaffold1223.15	intron	--	gnl|BL_ORD_ID|171449 sp|O95714|HERC2_HUMAN E3 ubiquitin-protein ligase HERC2 OS=Homo sapiens OX=9606 GN=HERC2 PE=1 SV=2//2.66878e-06
scaffold1223	1024170	1025073	904	113	0.0627771720716727	0.228500566703997	-0.165723394632324	-744.718388527218	CG	scaffold1223:1020736:1035259	CGI
scaffold1223	1025246	1025923	678	108	0.110658408272257	0.410897942873859	-0.300239534601603	-1064.80780435082	CG	evm.TU.scaffold1223.15	intron	--	gnl|BL_ORD_ID|171449 sp|O95714|HERC2_HUMAN E3 ubiquitin-protein ligase HERC2 OS=Homo sapiens OX=9606 GN=HERC2 PE=1 SV=2//2.66878e-06
scaffold1223	1025246	1025923	678	108	0.110658408272257	0.410897942873859	-0.300239534601603	-1064.80780435082	CG	scaffold1223:1020736:1035259	CGI
scaffold1223	1026725	1027388	664	139	0.521466939281373	0.832582635457342	-0.311115696175969	-817.715382383337	CG	evm.TU.scaffold1223.15	intron	--	gnl|BL_ORD_ID|171449 sp|O95714|HERC2_HUMAN E3 ubiquitin-protein ligase HERC2 OS=Homo sapiens OX=9606 GN=HERC2 PE=1 SV=2//2.66878e-06
scaffold1223	1026725	1027388	664	139	0.521466939281373	0.832582635457342	-0.311115696175969	-817.715382383337	CG	scaffold1223:1020736:1035259	CGI
scaffold1223	1034315	1034694	380	82	0.175806990382088	0.460729763739224	-0.284922773357136	-666.261101174253	CG	scaffold1223:1034142:1036142	CGI_shore
scaffold1223	1034315	1034694	380	82	0.175806990382088	0.460729763739224	-0.284922773357136	-666.261101174253	CG	scaffold1223:1020736:1035259	CGI
scaffold1223	1034315	1034694	380	82	0.175806990382088	0.460729763739224	-0.284922773357136	-666.261101174253	CG	evm.TU.scaffold1223.15	intron	--	gnl|BL_ORD_ID|171449 sp|O95714|HERC2_HUMAN E3 ubiquitin-protein ligase HERC2 OS=Homo sapiens OX=9606 GN=HERC2 PE=1 SV=2//2.66878e-06
scaffold1223	1117280	1117954	675	175	0.438240873418333	0.636141876018184	-0.197901002599851	-1246.95185589191	CG	evm.TU.scaffold1223.20	intron	--	gnl|BL_ORD_ID|438532 sp|Q5RID7|SNX17_DANRE Sorting nexin-17 OS=Danio rerio OX=7955 GN=snx17 PE=2 SV=1//5.73956e-127
scaffold1225	1028108	1028416	309	56	0.107179119756327	0.592893368415911	-0.485714248659585	-504.66646938985	CG	evm.TU.scaffold1225.8	intron	--	gnl|BL_ORD_ID|480979 sp|Q6NU94|TRMB_XENLA tRNA (guanine-N(7)-)-methyltransferase OS=Xenopus laevis OX=8355 GN=mettl1 PE=2 SV=1//5.35657e-118
scaffold1229	65727	66477	751	147	0.0203201544817337	0.141421772703679	-0.121101618221945	-953.250665722913	CG	scaffold1229:66427:68427	CGI_shore
scaffold1229	65727	66477	751	147	0.0203201544817337	0.141421772703679	-0.121101618221945	-953.250665722913	CG	evm.TU.scaffold1229.4	intron	--	gnl|BL_ORD_ID|273759 sp|P55094|NR2C2_RAT Nuclear receptor subfamily 2 group C member 2 OS=Rattus norvegicus OX=10116 GN=Nr2c2 PE=1 SV=1//5.7358e-82
scaffold1229	65727	66477	751	147	0.0203201544817337	0.141421772703679	-0.121101618221945	-953.250665722913	CG	scaffold1229:65515:66906	CGI
scaffold1230	3993716	3993910	195	46	0.369846150264607	0.122927170659559	0.246918979605049	268.143214466563	CHH	Target=(CACG)n:2-175;Class=Simple_repeat	repeat
scaffold1231	408863	409365	503	92	0.00646442775227103	0.0938134170852219	-0.0873489893329509	-625.480494675887	CG	evm.TU.scaffold1231.5	promoter	--	gnl|BL_ORD_ID|556796 sp|Q07231|ZSC21_MOUSE Zinc finger and SCAN domain-containing protein 21 OS=Mus musculus OX=10090 GN=Zscan21 PE=2 SV=2//5.85497e-06
scaffold1231	408863	409365	503	92	0.00646442775227103	0.0938134170852219	-0.0873489893329509	-625.480494675887	CG	evm.TU.scaffold1231.5	TSS	--	gnl|BL_ORD_ID|556796 sp|Q07231|ZSC21_MOUSE Zinc finger and SCAN domain-containing protein 21 OS=Mus musculus OX=10090 GN=Zscan21 PE=2 SV=2//5.85497e-06
scaffold1231	408863	409365	503	92	0.00646442775227103	0.0938134170852219	-0.0873489893329509	-625.480494675887	CG	evm.TU.scaffold1231.5	exon	--	gnl|BL_ORD_ID|556796 sp|Q07231|ZSC21_MOUSE Zinc finger and SCAN domain-containing protein 21 OS=Mus musculus OX=10090 GN=Zscan21 PE=2 SV=2//5.85497e-06
scaffold1231	408863	409365	503	92	0.00646442775227103	0.0938134170852219	-0.0873489893329509	-625.480494675887	CG	scaffold1231:408621:424750	CGI
scaffold1231	409416	410024	609	66	0.00721015552943468	0.211393118184301	-0.204182962654866	-539.835807208082	CG	scaffold1231:408621:424750	CGI
scaffold1231	409416	410024	609	66	0.00721015552943468	0.211393118184301	-0.204182962654866	-539.835807208082	CG	evm.TU.scaffold1231.5	intron	--	gnl|BL_ORD_ID|556796 sp|Q07231|ZSC21_MOUSE Zinc finger and SCAN domain-containing protein 21 OS=Mus musculus OX=10090 GN=Zscan21 PE=2 SV=2//5.85497e-06
scaffold1231	438696	439237	542	93	0.141095910725844	0.528798646766803	-0.387702736040959	-1052.10836925427	CG	evm.TU.scaffold1231.8	intron	--	gnl|BL_ORD_ID|43385 sp|Q3UGY8|BIG3_MOUSE Brefeldin A-inhibited guanine nucleotide-exchange protein 3 OS=Mus musculus OX=10090 GN=Arfgef3 PE=1 SV=1//5.10224e-56
scaffold1231	438696	439237	542	93	0.141095910725844	0.528798646766803	-0.387702736040959	-1052.10836925427	CG	scaffold1231:438644:439176	CGI
scaffold1231	438696	439237	542	93	0.141095910725844	0.528798646766803	-0.387702736040959	-1052.10836925427	CG	scaffold1231:439176:441177	CGI_shore
scaffold1231	460322	461391	1070	110	0.13330391044087	0.564143041099093	-0.430839130658223	-1377.04308692942	CG	scaffold1231:459343:461344	CGI_shore
scaffold1231	460322	461391	1070	110	0.13330391044087	0.564143041099093	-0.430839130658223	-1377.04308692942	CG	evm.TU.scaffold1231.8	intron	--	gnl|BL_ORD_ID|43385 sp|Q3UGY8|BIG3_MOUSE Brefeldin A-inhibited guanine nucleotide-exchange protein 3 OS=Mus musculus OX=10090 GN=Arfgef3 PE=1 SV=1//5.10224e-56
scaffold1231	460322	461391	1070	110	0.13330391044087	0.564143041099093	-0.430839130658223	-1377.04308692942	CG	scaffold1231:460031:461310	CGI
scaffold1231	460322	461391	1070	110	0.13330391044087	0.564143041099093	-0.430839130658223	-1377.04308692942	CG	scaffold1231:461310:463311	CGI_shore
scaffold1231	484881	485528	648	134	0.322595129954807	0.656917107716874	-0.334321977762067	-988.510179834154	CG	scaffold1231:480231:485868	CGI
scaffold1231	484881	485528	648	134	0.322595129954807	0.656917107716874	-0.334321977762067	-988.510179834154	CG	evm.TU.scaffold1231.8	intron	--	gnl|BL_ORD_ID|43385 sp|Q3UGY8|BIG3_MOUSE Brefeldin A-inhibited guanine nucleotide-exchange protein 3 OS=Mus musculus OX=10090 GN=Arfgef3 PE=1 SV=1//5.10224e-56
scaffold1232	280537	281220	684	119	0.541451026488655	0.164036218744461	0.377414807744194	957.487037503498	CG	scaffold1232:279764:281220	CGI
scaffold1232	280537	281220	684	119	0.541451026488655	0.164036218744461	0.377414807744194	957.487037503498	CG	evm.TU.scaffold1232.6	intron	--	gnl|BL_ORD_ID|121589 sp|Q9EQY0|ERN1_MOUSE Serine/threonine-protein kinase/endoribonuclease IRE1 OS=Mus musculus OX=10090 GN=Ern1 PE=1 SV=1//1.77512e-68
scaffold1237	563270	564059	790	135	0.00759643510486942	0.226688016031178	-0.219091580926309	-1400.84150439774	CG	scaffold1237:561416:563416	CGI_shore
scaffold1237	563270	564059	790	135	0.00759643510486942	0.226688016031178	-0.219091580926309	-1400.84150439774	CG	scaffold1237:562954:564955	CGI_shore
scaffold1237	563270	564059	790	135	0.00759643510486942	0.226688016031178	-0.219091580926309	-1400.84150439774	CG	evm.TU.scaffold1237.11	intron	--	gnl|BL_ORD_ID|345924 sp|Q2EI21|RESTA_XENLA RE1-silencing transcription factor A OS=Xenopus laevis OX=8355 GN=rest-a PE=2 SV=1//2.41437e-07
scaffold1237	563270	564059	790	135	0.00759643510486942	0.226688016031178	-0.219091580926309	-1400.84150439774	CG	scaffold1237:563417:564059	CGI
scaffold1237	563270	564059	790	135	0.00759643510486942	0.226688016031178	-0.219091580926309	-1400.84150439774	CG	scaffold1237:563673:565673	CGI_shore
scaffold1237	565274	565896	623	96	0.0342594784851976	0.141223637159905	-0.106964158674707	-633.326759335601	CG	evm.TU.scaffold1237.11	intron	--	gnl|BL_ORD_ID|345924 sp|Q2EI21|RESTA_XENLA RE1-silencing transcription factor A OS=Xenopus laevis OX=8355 GN=rest-a PE=2 SV=1//2.41437e-07
scaffold1237	565274	565896	623	96	0.0342594784851976	0.141223637159905	-0.106964158674707	-633.326759335601	CG	scaffold1237:563673:565673	CGI_shore
scaffold1237	565274	565896	623	96	0.0342594784851976	0.141223637159905	-0.106964158674707	-633.326759335601	CG	scaffold1237:564059:566060	CGI_shore
scaffold1237	565274	565896	623	96	0.0342594784851976	0.141223637159905	-0.106964158674707	-633.326759335601	CG	scaffold1237:565674:566071	CGI
scaffold1237	565274	565896	623	96	0.0342594784851976	0.141223637159905	-0.106964158674707	-633.326759335601	CG	evm.TU.scaffold1237.11	exon	--	gnl|BL_ORD_ID|345924 sp|Q2EI21|RESTA_XENLA RE1-silencing transcription factor A OS=Xenopus laevis OX=8355 GN=rest-a PE=2 SV=1//2.41437e-07
scaffold1237	565274	565896	623	96	0.0342594784851976	0.141223637159905	-0.106964158674707	-633.326759335601	CG	scaffold1237:565771:567771	CGI_shore
scaffold1237	575102	575723	622	83	0.448038435859973	0.690273825441925	-0.242235389581952	-603.459117444087	CG	scaffold1237:574443:576856	CGI
scaffold1237	575102	575723	622	83	0.448038435859973	0.690273825441925	-0.242235389581952	-603.459117444087	CG	evm.TU.scaffold1237.12	utr3	--	gnl|BL_ORD_ID|556210 sp|Q6ZMW2|ZN782_HUMAN Zinc finger protein 782 OS=Homo sapiens OX=9606 GN=ZNF782 PE=2 SV=1//8.40627e-07
scaffold1237	575102	575723	622	83	0.448038435859973	0.690273825441925	-0.242235389581952	-603.459117444087	CG	evm.TU.scaffold1237.12	exon	--	gnl|BL_ORD_ID|556210 sp|Q6ZMW2|ZN782_HUMAN Zinc finger protein 782 OS=Homo sapiens OX=9606 GN=ZNF782 PE=2 SV=1//8.40627e-07
scaffold1237	623725	624091	367	78	0.858090209070787	0.626244464419382	0.231845744651406	592.252607843962	CG	scaffold1237:623724:624005	CGI
scaffold1237	623725	624091	367	78	0.858090209070787	0.626244464419382	0.231845744651406	592.252607843962	CG	scaffold1237:624005:626006	CGI_shore
scaffold1238	684442	685312	871	192	0.450996140066595	0.125349377564713	0.325646762501882	1813.53487354535	CG	scaffold1238:682935:684936	CGI_shore
scaffold1238	684442	685312	871	192	0.450996140066595	0.125349377564713	0.325646762501882	1813.53487354535	CG	scaffold1238:684377:685312	CGI
scaffold1238	684442	685312	871	192	0.450996140066595	0.125349377564713	0.325646762501882	1813.53487354535	CG	evm.TU.scaffold1238.4	intron	--	gnl|BL_ORD_ID|52573 sp|P89116|CASP1_SPOFR Caspase-1 OS=Spodoptera frugiperda OX=7108 PE=1 SV=1//4.52377e-76
scaffold1238	765518	766719	1202	127	0.575880116817573	0.316007169259631	0.259872947557942	827.131353659778	CG	evm.TU.scaffold1238.6	intron	--	gnl|BL_ORD_ID|285302 sp|Q9V6X7|OFUT1_DROME GDP-fucose protein O-fucosyltransferase 1 OS=Drosophila melanogaster OX=7227 GN=O-fut1 PE=1 SV=1//1.61617e-133
scaffold1238	765518	766719	1202	127	0.575880116817573	0.316007169259631	0.259872947557942	827.131353659778	CG	scaffold1238:765113:767113	CGI_shore
scaffold1238	765518	766719	1202	127	0.575880116817573	0.316007169259631	0.259872947557942	827.131353659778	CG	scaffold1238:765458:767459	CGI_shore
scaffold1238	765518	766719	1202	127	0.575880116817573	0.316007169259631	0.259872947557942	827.131353659778	CG	scaffold1238:766586:768586	CGI_shore
scaffold1238	784356	786922	2567	391	0.481825674279654	0.218922890916161	0.262902783363493	3320.13806169361	CG	evm.TU.scaffold1238.6	intron	--	gnl|BL_ORD_ID|285302 sp|Q9V6X7|OFUT1_DROME GDP-fucose protein O-fucosyltransferase 1 OS=Drosophila melanogaster OX=7227 GN=O-fut1 PE=1 SV=1//1.61617e-133
scaffold1238	784356	786922	2567	391	0.481825674279654	0.218922890916161	0.262902783363493	3320.13806169361	CG	scaffold1238:784338:787707	CGI
scaffold1238	797560	797931	372	71	0.5730421833234	0.262575035338031	0.310467147985369	535.642834910038	CG	scaffold1238:797359:798318	CGI
scaffold1238	802335	802878	544	85	0.761863822368971	0.440024072382525	0.321839749986445	560.611713804256	CG	scaffold1238:800707:802708	CGI_shore
scaffold1238	802335	802878	544	85	0.761863822368971	0.440024072382525	0.321839749986445	560.611713804256	CG	scaffold1238:801810:802889	CGI
scaffold1240	235635	236179	545	97	0.133954368791969	0.00506794571841334	0.128886423073555	743.808655868101	CG	evm.TU.scaffold1240.1	intron	--	-//-
scaffold1240	917769	918066	298	74	0.703679701489322	0.4620542075014	0.241625493987923	532.176624958543	CG	evm.TU.scaffold1240.13	intron	--	-//-
scaffold1240	918193	918878	686	170	0.598617746588878	0.342318517685391	0.256299228903487	1200.48186471791	CG	evm.TU.scaffold1240.13	intron	--	-//-
scaffold1240	937013	937358	346	101	0.461334501705914	0.130288374838714	0.331046126867201	1052.04686281487	CG	evm.TU.scaffold1240.13	intron	--	-//-
scaffold1240	1274394	1274750	357	89	0.264204640093174	0.0900921806014006	0.174112459491773	589.755329464112	CG	evm.TU.scaffold1240.17	intron	--	gnl|BL_ORD_ID|427646 sp|Q49B93|SC5AC_MOUSE Sodium-coupled monocarboxylate transporter 2 OS=Mus musculus OX=10090 GN=Slc5a12 PE=1 SV=1//4.7008e-28
scaffold1242	202245	202637	393	95	0.482769531757317	0.231270084428536	0.251499447328781	608.350119326681	CG	evm.TU.scaffold1242.2	intron	--	gnl|BL_ORD_ID|293491 sp|P69341|PARN_BOVIN Poly(A)-specific ribonuclease PARN OS=Bos taurus OX=9913 GN=PARN PE=1 SV=2//4.48117e-119
scaffold1243	375525	376260	736	187	0.366395145258304	0.176690263300771	0.189704881957533	1503.76276490489	CG	evm.TU.scaffold1243.6	intron	--	gnl|BL_ORD_ID|326557 sp|P21872|PUR2_CHICK Trifunctional purine biosynthetic protein adenosine-3 OS=Gallus gallus OX=9031 GN=GART PE=2 SV=1//0
scaffold1243	456189	456658	470	59	0.0443996804885836	0.453425974470845	-0.409026293982261	-606.839926632188	CG	scaffold1243:454271:456271	CGI_shore
scaffold1243	456189	456658	470	59	0.0443996804885836	0.453425974470845	-0.409026293982261	-606.839926632188	CG	scaffold1243:455006:457006	CGI_shore
scaffold1243	456189	456658	470	59	0.0443996804885836	0.453425974470845	-0.409026293982261	-606.839926632188	CG	scaffold1243:455191:457192	CGI_shore
scaffold1243	456189	456658	470	59	0.0443996804885836	0.453425974470845	-0.409026293982261	-606.839926632188	CG	scaffold1243:456272:456488	CGI
scaffold1243	456189	456658	470	59	0.0443996804885836	0.453425974470845	-0.409026293982261	-606.839926632188	CG	scaffold1243:456488:458489	CGI_shore
scaffold1243	460641	464602	3962	308	0.113281125499851	0.434408927809222	-0.321127802309371	-2455.0609341056	CG	scaffold1243:461282:463282	CGI_shore
scaffold1243	460641	464602	3962	308	0.113281125499851	0.434408927809222	-0.321127802309371	-2455.0609341056	CG	scaffold1243:463283:463959	CGI
scaffold1243	460641	464602	3962	308	0.113281125499851	0.434408927809222	-0.321127802309371	-2455.0609341056	CG	scaffold1243:463959:465960	CGI_shore
scaffold1243	497396	497489	94	10	0.063476997392984	0.000499107460823627	0.0629778899321604	35.2836562861811	CHG	evm.TU.scaffold1243.9	intron	--	gnl|BL_ORD_ID|546563 sp|Q9BSR8|YIPF4_HUMAN Protein YIPF4 OS=Homo sapiens OX=9606 GN=YIPF4 PE=1 SV=1//1.13859e-57
scaffold1243	497396	497489	94	10	0.063476997392984	0.000499107460823627	0.0629778899321604	35.2836562861811	CHG	scaffold1243:496611:498612	CGI_shore
scaffold1243	699431	699588	158	55	0.0479426261295653	0.18148274303865	-0.133540116909084	-288.065081667229	CHH	Target=(TC)n:2-144;Class=Simple_repeat	repeat
scaffold1243	1041117	1041415	299	70	0.0148665595910627	0.267789037719631	-0.252922478128568	-617.202714444739	CG	evm.TU.scaffold1243.27	intron	--	gnl|BL_ORD_ID|301448 sp|P70684|PGDH_CAVPO 15-hydroxyprostaglandin dehydrogenase [NAD(+)] OS=Cavia porcellus OX=10141 GN=HPGD PE=2 SV=1//3.31487e-46
scaffold1247	219071	223321	4251	120	0.024335340617796	0.436214962808256	-0.41187962219046	-1089.30823792806	CG	scaffold1247:218535:219396	CGI
scaffold1247	219071	223321	4251	120	0.024335340617796	0.436214962808256	-0.41187962219046	-1089.30823792806	CG	scaffold1247:219396:221397	CGI_shore
scaffold1247	219071	223321	4251	120	0.024335340617796	0.436214962808256	-0.41187962219046	-1089.30823792806	CG	scaffold1247:219991:221991	CGI_shore
scaffold1247	219071	223321	4251	120	0.024335340617796	0.436214962808256	-0.41187962219046	-1089.30823792806	CG	scaffold1247:221992:227236	CGI
scaffold1247	223405	224810	1406	111	0.0355812910815492	0.411190312391006	-0.375609021309457	-1068.1015453725	CG	scaffold1247:221992:227236	CGI
scaffold1247	243183	248992	5810	105	0.0305620217471396	0.579665139200168	-0.549103117453029	-1204.69443230778	CG	scaffold1247:241364:243365	CGI_shore
scaffold1247	243183	248992	5810	105	0.0305620217471396	0.579665139200168	-0.549103117453029	-1204.69443230778	CG	scaffold1247:248667:250667	CGI_shore
scaffold1247	243183	248992	5810	105	0.0305620217471396	0.579665139200168	-0.549103117453029	-1204.69443230778	CG	scaffold1247:241744:249513	CGI
scaffold1247	257211	258030	820	77	0.0788875153525864	0.614633386730023	-0.535745871377436	-720.861513656333	CG	scaffold1247:255756:257757	CGI_shore
scaffold1247	257211	258030	820	77	0.0788875153525864	0.614633386730023	-0.535745871377436	-720.861513656333	CG	scaffold1247:257285:259285	CGI_shore
scaffold1247	269269	271201	1933	128	0.022749802638973	0.44488864718512	-0.422138844546147	-1221.99034575644	CG	scaffold1247:267763:269764	CGI_shore
scaffold1247	269269	271201	1933	128	0.022749802638973	0.44488864718512	-0.422138844546147	-1221.99034575644	CG	scaffold1247:268815:269610	CGI
scaffold1247	269269	271201	1933	128	0.022749802638973	0.44488864718512	-0.422138844546147	-1221.99034575644	CG	scaffold1247:269610:271611	CGI_shore
scaffold1247	276602	277710	1109	133	0.103214750801595	0.499034182811566	-0.395819432009971	-1283.38324957045	CG	scaffold1247:274007:278184	CGI
scaffold1247	276602	277710	1109	133	0.103214750801595	0.499034182811566	-0.395819432009971	-1283.38324957045	CG	evm.TU.scaffold1247.4	intron	--	gnl|BL_ORD_ID|234151 sp|Q21502|MEP1_CAEEL MOG interacting and ectopic P-granules protein 1 OS=Caenorhabditis elegans OX=6239 GN=mep-1 PE=1 SV=2//7.11991e-06
scaffold1247	276602	277710	1109	133	0.103214750801595	0.499034182811566	-0.395819432009971	-1283.38324957045	CG	evm.TU.scaffold1247.4	exon	--	gnl|BL_ORD_ID|234151 sp|Q21502|MEP1_CAEEL MOG interacting and ectopic P-granules protein 1 OS=Caenorhabditis elegans OX=6239 GN=mep-1 PE=1 SV=2//7.11991e-06
scaffold1247	303673	304112	440	80	0.545943494185713	0.226360667826276	0.319582826359437	559.026127360966	CG	scaffold1247:293508:309078	CGI
scaffold1247	367948	368125	178	50	0.810596087189925	0.304850896765206	0.505745190424719	688.095266940251	CG	scaffold1247:366043:369744	CGI
scaffold1247	1363023	1363629	607	81	0.674162415288554	0.389703814752283	0.284458600536271	597.978042699812	CG	scaffold1247:1359391:1364584	CGI
scaffold1247	1371809	1372655	847	82	0.37637139204858	0.124080628786319	0.252290763262261	572.907264865783	CG	scaffold1247:1371070:1373070	CGI_shore
scaffold1247	1499384	1499684	301	90	0.111872400751301	0.0106351303970269	0.101237270354274	554.730699185094	CG	scaffold1247:1498161:1534164	CGI
scaffold1247	1598858	1598924	67	7	0.00133903552477802	0.10994895787487	-0.108609922350092	-30.1223419181482	CHG	scaffold1247:1591533:1600424	CGI
scaffold1247	1598858	1598924	67	7	0.00133903552477802	0.10994895787487	-0.108609922350092	-30.1223419181482	CHG	scaffold1247:1598883:1600883	CGI_shore
scaffold1247	1628567	1628910	344	72	0.548895454394338	0.149422490218866	0.399472964175472	752.977127739354	CG	scaffold1247:1627975:1629976	CGI_shore
scaffold1247	1628567	1628910	344	72	0.548895454394338	0.149422490218866	0.399472964175472	752.977127739354	CG	scaffold1247:1628353:1629045	CGI
scaffold125	37209	37567	359	90	0.0220276383185841	0.188304180927347	-0.166276542608763	-764.007418009042	CG	evm.TU.scaffold125.1	intron	--	-//-
scaffold125	180306	180720	415	84	0.129548190638396	0.00912445620037333	0.120423734438023	621.259040864323	CG	evm.TU.scaffold125.3	intron	--	-//-
scaffold1250	345359	345950	592	73	0.21949963042553	0.599392260530117	-0.379892630104587	-557.812825548416	CG	evm.TU.scaffold1250.8	intron	--	gnl|BL_ORD_ID|338816 sp|Q14644|RASA3_HUMAN Ras GTPase-activating protein 3 OS=Homo sapiens OX=9606 GN=RASA3 PE=1 SV=3//0
scaffold1250	346103	346980	878	127	0.086355779757394	0.436541333447979	-0.350185553690585	-1098.82153010011	CG	evm.TU.scaffold1250.8	intron	--	gnl|BL_ORD_ID|338816 sp|Q14644|RASA3_HUMAN Ras GTPase-activating protein 3 OS=Homo sapiens OX=9606 GN=RASA3 PE=1 SV=3//0
scaffold1250	862366	863560	1195	155	0.00590940674879752	0.111464028639606	-0.105554621890809	-944.074002206497	CG	evm.TU.scaffold1250.19	intron	--	gnl|BL_ORD_ID|425278 sp|Q8VC69|S22A6_MOUSE Solute carrier family 22 member 6 OS=Mus musculus OX=10090 GN=Slc22a6 PE=1 SV=1//1.45936e-45
scaffold1250	862366	863560	1195	155	0.00590940674879752	0.111464028639606	-0.105554621890809	-944.074002206497	CG	evm.TU.scaffold1250.19	exon	--	gnl|BL_ORD_ID|425278 sp|Q8VC69|S22A6_MOUSE Solute carrier family 22 member 6 OS=Mus musculus OX=10090 GN=Slc22a6 PE=1 SV=1//1.45936e-45
scaffold1250	1781002	1781413	412	56	0.0225810109366908	0.502427232684905	-0.479846221748214	-504.183392272703	CG	evm.TU.scaffold1250.35	intron	--	gnl|BL_ORD_ID|291344 sp|Q5F450|PAN2_CHICK PAN2-PAN3 deadenylation complex catalytic subunit PAN2 OS=Gallus gallus OX=9031 GN=PAN2 PE=2 SV=1//0
scaffold1250	1781002	1781413	412	56	0.0225810109366908	0.502427232684905	-0.479846221748214	-504.183392272703	CG	scaffold1250:1780353:1782354	CGI_shore
scaffold1250	1781002	1781413	412	56	0.0225810109366908	0.502427232684905	-0.479846221748214	-504.183392272703	CG	scaffold1250:1780940:1781910	CGI
scaffold1250	1781002	1781413	412	56	0.0225810109366908	0.502427232684905	-0.479846221748214	-504.183392272703	CG	scaffold1250:1781392:1783392	CGI_shore
scaffold1250	1791019	1791099	81	30	0.0658538888804913	0.00524788462998294	0.0606060042505084	143.965472209348	CHH	evm.TU.scaffold1250.35	intron	--	gnl|BL_ORD_ID|291344 sp|Q5F450|PAN2_CHICK PAN2-PAN3 deadenylation complex catalytic subunit PAN2 OS=Gallus gallus OX=9031 GN=PAN2 PE=2 SV=1//0
scaffold1250	1791019	1791099	81	30	0.0658538888804913	0.00524788462998294	0.0606060042505084	143.965472209348	CHH	scaffold1250:1789304:1791304	CGI_shore
scaffold1250	1792063	1792657	595	54	0.0255173292188499	0.586139007700755	-0.560621678481905	-805.18049597911	CG	evm.TU.scaffold1250.35	intron	--	gnl|BL_ORD_ID|291344 sp|Q5F450|PAN2_CHICK PAN2-PAN3 deadenylation complex catalytic subunit PAN2 OS=Gallus gallus OX=9031 GN=PAN2 PE=2 SV=1//0
scaffold1250	1792063	1792657	595	54	0.0255173292188499	0.586139007700755	-0.560621678481905	-805.18049597911	CG	scaffold1250:1791538:1793539	CGI_shore
scaffold1250	1792063	1792657	595	54	0.0255173292188499	0.586139007700755	-0.560621678481905	-805.18049597911	CG	scaffold1250:1792575:1794575	CGI_shore
scaffold1253	392002	396210	4209	94	0.0381470078991122	0.253250123398688	-0.215103115499576	-593.902784708367	CG	scaffold1253:391157:392396	CGI
scaffold1253	392002	396210	4209	94	0.0381470078991122	0.253250123398688	-0.215103115499576	-593.902784708367	CG	scaffold1253:393954:395954	CGI_shore
scaffold1253	392002	396210	4209	94	0.0381470078991122	0.253250123398688	-0.215103115499576	-593.902784708367	CG	scaffold1253:394893:396893	CGI_shore
scaffold1253	392002	396210	4209	94	0.0381470078991122	0.253250123398688	-0.215103115499576	-593.902784708367	CG	scaffold1253:395955:396560	CGI
scaffold1253	392002	396210	4209	94	0.0381470078991122	0.253250123398688	-0.215103115499576	-593.902784708367	CG	scaffold1253:392396:394397	CGI_shore
scaffold1256	614172	614491	320	93	0.765760643214892	0.621312687738915	0.144447955475978	536.959810990747	CG	evm.TU.scaffold1256.5	intron	--	gnl|BL_ORD_ID|293197 sp|P25500|PAPOA_BOVIN Poly(A) polymerase alpha OS=Bos taurus OX=9913 GN=PAPOLA PE=1 SV=3//0
scaffold1256	614172	614491	320	93	0.765760643214892	0.621312687738915	0.144447955475978	536.959810990747	CG	scaffold1256:601791:617869	CGI
scaffold1261	769510	769778	269	64	0.175424713405903	0.0422371484520937	0.133187564953809	516.617684168562	CG	evm.TU.scaffold1261.5	intron	--	gnl|BL_ORD_ID|267566 sp|Q5R412|NEGR1_PONAB Neuronal growth regulator 1 OS=Pongo abelii OX=9601 GN=NEGR1 PE=2 SV=1//5.20013e-08
scaffold1261	1521350	1521897	548	127	0.213600561538613	0.381775511774797	-0.168174950236184	-739.25804495809	CG	scaffold1261:1521217:1521922	CGI
scaffold1261	1521350	1521897	548	127	0.213600561538613	0.381775511774797	-0.168174950236184	-739.25804495809	CG	evm.TU.scaffold1261.15	intron	--	gnl|BL_ORD_ID|283158 sp|Q9ULI1|NWD2_HUMAN NACHT and WD repeat domain-containing protein 2 OS=Homo sapiens OX=9606 GN=NWD2 PE=2 SV=3//4.77822e-39
scaffold1261	1625232	1625895	664	102	0.541800568006435	0.825221284450761	-0.283420716444325	-807.026371161145	CG	evm.TU.scaffold1261.16	intron	--	gnl|BL_ORD_ID|288638 sp|Q6GM06|OTU6B_XENLA OTU domain-containing protein 6B OS=Xenopus laevis OX=8355 GN=otud6b PE=2 SV=1//2.22829e-58
scaffold1261	1625232	1625895	664	102	0.541800568006435	0.825221284450761	-0.283420716444325	-807.026371161145	CG	scaffold1261:1625231:1625851	CGI
scaffold1261	1625232	1625895	664	102	0.541800568006435	0.825221284450761	-0.283420716444325	-807.026371161145	CG	scaffold1261:1625851:1627852	CGI_shore
scaffold1261	2335641	2336579	939	126	0.117233138779164	0.390579684729665	-0.273346545950501	-1010.57089842563	CG	scaffold1261:2335501:2336871	CGI
scaffold1263	360000	360145	146	39	0.00072776487438259	0.0523763157529617	-0.0516485508785791	-195.382956903486	CHH	Target=(ATTG)n:2-99;Class=Simple_repeat	repeat
scaffold1263	360000	360145	146	39	0.00072776487438259	0.0523763157529617	-0.0516485508785791	-195.382956903486	CHH	evm.TU.scaffold1263.3	intron	--	gnl|BL_ORD_ID|436213 sp|P48763|SL9A2_RAT Sodium/hydrogen exchanger 2 OS=Rattus norvegicus OX=10116 GN=Slc9a2 PE=1 SV=1//4.29033e-104
scaffold1263	548812	549267	456	99	0.794751782342077	0.503961356328864	0.290790426013213	515.092795080193	CG	evm.TU.scaffold1263.5	intron	--	gnl|BL_ORD_ID|285173 sp|Q9D051|ODPB_MOUSE Pyruvate dehydrogenase E1 component subunit beta, mitochondrial OS=Mus musculus OX=10090 GN=Pdhb PE=1 SV=1//9.21443e-168
scaffold1263	550487	550949	463	106	0.708446895246854	0.289659425453903	0.418787469792951	948.013149315943	CG	evm.TU.scaffold1263.5	intron	--	gnl|BL_ORD_ID|285173 sp|Q9D051|ODPB_MOUSE Pyruvate dehydrogenase E1 component subunit beta, mitochondrial OS=Mus musculus OX=10090 GN=Pdhb PE=1 SV=1//9.21443e-168
scaffold1263	577985	579018	1034	98	0.0374031705567886	0.430199463741767	-0.392796293184978	-1007.25085946239	CG	evm.TU.scaffold1263.5	promoter	--	gnl|BL_ORD_ID|285173 sp|Q9D051|ODPB_MOUSE Pyruvate dehydrogenase E1 component subunit beta, mitochondrial OS=Mus musculus OX=10090 GN=Pdhb PE=1 SV=1//9.21443e-168
scaffold1264	58180	58560	381	58	0.826611264643643	0.503874737889131	0.322736526754512	584.757378254157	CG	evm.TU.scaffold1264.2	promoter	--	gnl|BL_ORD_ID|300912 sp|P52034|PFKA_DROME ATP-dependent 6-phosphofructokinase OS=Drosophila melanogaster OX=7227 GN=Pfk PE=2 SV=2//0
scaffold1264	58180	58560	381	58	0.826611264643643	0.503874737889131	0.322736526754512	584.757378254157	CG	scaffold1264:56782:58783	CGI_shore
scaffold1264	58180	58560	381	58	0.826611264643643	0.503874737889131	0.322736526754512	584.757378254157	CG	evm.TU.scaffold1264.3	intron	--	gnl|BL_ORD_ID|362198 sp|P36241|RL19_DROME 60S ribosomal protein L19 OS=Drosophila melanogaster OX=7227 GN=RpL19 PE=1 SV=2//7.35065e-90
scaffold1264	58180	58560	381	58	0.826611264643643	0.503874737889131	0.322736526754512	584.757378254157	CG	scaffold1264:57906:59907	CGI_shore
scaffold1264	58180	58560	381	58	0.826611264643643	0.503874737889131	0.322736526754512	584.757378254157	CG	evm.TU.scaffold1264.3	exon	--	gnl|BL_ORD_ID|362198 sp|P36241|RL19_DROME 60S ribosomal protein L19 OS=Drosophila melanogaster OX=7227 GN=RpL19 PE=1 SV=2//7.35065e-90
scaffold1264	58180	58560	381	58	0.826611264643643	0.503874737889131	0.322736526754512	584.757378254157	CG	scaffold1264:58278:60278	CGI_shore
scaffold1264	155339	158330	2992	406	0.32057228058812	0.0777477041697172	0.242824576418403	3377.89432561555	CG	evm.TU.scaffold1264.8	intron	--	gnl|BL_ORD_ID|250460 sp|Q8C436|MT21D_MOUSE Protein-lysine methyltransferase METTL21D OS=Mus musculus OX=10090 GN=Vcpkmt PE=2 SV=2//4.25368e-33
scaffold1264	155339	158330	2992	406	0.32057228058812	0.0777477041697172	0.242824576418403	3377.89432561555	CG	evm.TU.scaffold1264.8	exon	--	gnl|BL_ORD_ID|250460 sp|Q8C436|MT21D_MOUSE Protein-lysine methyltransferase METTL21D OS=Mus musculus OX=10090 GN=Vcpkmt PE=2 SV=2//4.25368e-33
scaffold1264	155339	158330	2992	406	0.32057228058812	0.0777477041697172	0.242824576418403	3377.89432561555	CG	evm.TU.scaffold1264.8	utr3	--	gnl|BL_ORD_ID|250460 sp|Q8C436|MT21D_MOUSE Protein-lysine methyltransferase METTL21D OS=Mus musculus OX=10090 GN=Vcpkmt PE=2 SV=2//4.25368e-33
scaffold1264	155339	158330	2992	406	0.32057228058812	0.0777477041697172	0.242824576418403	3377.89432561555	CG	evm.TU.scaffold1264.8	TES	--	gnl|BL_ORD_ID|250460 sp|Q8C436|MT21D_MOUSE Protein-lysine methyltransferase METTL21D OS=Mus musculus OX=10090 GN=Vcpkmt PE=2 SV=2//4.25368e-33
scaffold1267	143158	143543	386	89	0.236538783462965	0.0403683848009472	0.196170398662018	616.330599263099	CG	scaffold1267:140851:144411	CGI
scaffold1267	143158	143543	386	89	0.236538783462965	0.0403683848009472	0.196170398662018	616.330599263099	CG	evm.TU.scaffold1267.2	promoter	--	gnl|BL_ORD_ID|479442 sp|Q3MV19|TRF6A_XENLA TNF receptor-associated factor 6-A OS=Xenopus laevis OX=8355 GN=traf6-a PE=1 SV=1//1.49237e-06
scaffold1270	427024	427597	574	100	0.26722804090485	0.0941611598630133	0.173066881041837	563.349868537594	CG	evm.TU.scaffold1270.9	intron	--	gnl|BL_ORD_ID|81515 sp|O14578|CTRO_HUMAN Citron Rho-interacting kinase OS=Homo sapiens OX=9606 GN=CIT PE=1 SV=2//9.75992e-117
scaffold1271	227511	228006	496	92	0.00677830424498988	0.121758726030367	-0.114980421785377	-650.201028811974	CG	evm.TU.scaffold1271.2	intron	--	gnl|BL_ORD_ID|69880 sp|P27393|CO4A2_ASCSU Collagen alpha-2(IV) chain OS=Ascaris suum OX=6253 PE=2 SV=1//6.36521e-06
scaffold1271	386392	386918	527	101	0.676178646248621	0.373273551125221	0.302905095123401	642.221299801384	CG	evm.TU.scaffold1271.5	intron	--	gnl|BL_ORD_ID|110055 sp|P27619|DYN_DROME Dynamin OS=Drosophila melanogaster OX=7227 GN=shi PE=1 SV=2//0
scaffold1271	441203	441677	475	94	0.0293004632682182	0.15371315741319	-0.124412694144972	-586.645225294067	CG	evm.TU.scaffold1271.6	intron	--	gnl|BL_ORD_ID|193129 sp|Q921Y2|IMP3_MOUSE U3 small nucleolar ribonucleoprotein protein IMP3 OS=Mus musculus OX=10090 GN=Imp3 PE=2 SV=1//2.31797e-85
scaffold1271	657301	658520	1220	169	0.1251544232069	0.00618340098838851	0.118971022218511	1127.88536010931	CG	evm.TU.scaffold1271.7	intron	--	gnl|BL_ORD_ID|272453 sp|P07207|NOTCH_DROME Neurogenic locus Notch protein OS=Drosophila melanogaster OX=7227 GN=N PE=1 SV=3//8.2537e-76
scaffold1271	782631	784406	1776	193	0.00590088145507688	0.181788004155217	-0.175887122700141	-1335.77199697534	CG	scaffold1271:783739:785740	CGI_shore
scaffold1271	782631	784406	1776	193	0.00590088145507688	0.181788004155217	-0.175887122700141	-1335.77199697534	CG	scaffold1271:724108:783739	CGI
scaffold1272	300246	300509	264	75	0.0891236445537681	0.00838252963115654	0.0807411149226115	511.662794440092	CG	scaffold1272:263327:304465	CGI
scaffold1272	516316	516886	571	99	0.161689375259873	0.0365174742773714	0.125171900982502	631.391376455941	CG	evm.TU.scaffold1272.6	exon	--	gnl|BL_ORD_ID|465812 sp|P41937|TBB4_CAEEL Tubulin beta-4 chain OS=Caenorhabditis elegans OX=6239 GN=tbb-4 PE=3 SV=1//0
scaffold1272	516316	516886	571	99	0.161689375259873	0.0365174742773714	0.125171900982502	631.391376455941	CG	evm.TU.scaffold1272.6	intron	--	gnl|BL_ORD_ID|465812 sp|P41937|TBB4_CAEEL Tubulin beta-4 chain OS=Caenorhabditis elegans OX=6239 GN=tbb-4 PE=3 SV=1//0
scaffold1272	560729	561584	856	69	0.54457944602793	0.164779630142291	0.379799815885639	593.535460600819	CG	scaffold1272:559828:561829	CGI_shore
scaffold1272	562580	565128	2549	230	0.579371683768813	0.228279003078135	0.351092680690678	1937.78380671779	CG	scaffold1272:563837:565837	CGI_shore
scaffold1272	616189	617252	1064	140	0.360013569796875	0.0337642011122875	0.326249368684587	1459.92348573326	CG	Target=(GA)n:1-104;Class=Simple_repeat	repeat
scaffold1272	616189	617252	1064	140	0.360013569796875	0.0337642011122875	0.326249368684587	1459.92348573326	CG	scaffold1272:615718:631391	CGI
scaffold1272	617752	618102	351	49	0.311044538826534	0.00749306082862037	0.303551477997914	509.962946820312	CG	evm.TU.scaffold1272.8	exon	--	gnl|BL_ORD_ID|465724 sp|Q9YHC3|TBB1_GADMO Tubulin beta-1 chain OS=Gadus morhua OX=8049 PE=2 SV=1//4.2328e-57
scaffold1272	617752	618102	351	49	0.311044538826534	0.00749306082862037	0.303551477997914	509.962946820312	CG	evm.TU.scaffold1272.8	intron	--	gnl|BL_ORD_ID|465724 sp|Q9YHC3|TBB1_GADMO Tubulin beta-1 chain OS=Gadus morhua OX=8049 PE=2 SV=1//4.2328e-57
scaffold1272	617752	618102	351	49	0.311044538826534	0.00749306082862037	0.303551477997914	509.962946820312	CG	scaffold1272:615718:631391	CGI
scaffold1272	621657	622164	508	98	0.277504303728851	0.0582664962507208	0.219237807478131	793.979906295246	CG	evm.TU.scaffold1272.8	promoter	--	gnl|BL_ORD_ID|465724 sp|Q9YHC3|TBB1_GADMO Tubulin beta-1 chain OS=Gadus morhua OX=8049 PE=2 SV=1//4.2328e-57
scaffold1272	621657	622164	508	98	0.277504303728851	0.0582664962507208	0.219237807478131	793.979906295246	CG	scaffold1272:615718:631391	CGI
scaffold1272	629508	629988	481	81	0.345955195348931	0.111507880709009	0.234447314639922	552.262361786781	CG	scaffold1272:615718:631391	CGI
scaffold1272	630290	631391	1102	147	0.479092275460464	0.14542942076474	0.333662854695724	1270.68707955828	CG	scaffold1272:630514:632514	CGI_shore
scaffold1272	630290	631391	1102	147	0.479092275460464	0.14542942076474	0.333662854695724	1270.68707955828	CG	scaffold1272:615718:631391	CGI
scaffold1272	632216	632824	609	73	0.323449123134156	0.0775442421027877	0.245904881031368	534.117310986532	CG	scaffold1272:630514:632514	CGI_shore
scaffold1272	632216	632824	609	73	0.323449123134156	0.0775442421027877	0.245904881031368	534.117310986532	CG	scaffold1272:631391:633392	CGI_shore
scaffold1272	632216	632824	609	73	0.323449123134156	0.0775442421027877	0.245904881031368	534.117310986532	CG	scaffold1272:632515:632952	CGI
scaffold1272	633091	633931	841	95	0.378532028369999	0.126098678419445	0.252433349950553	715.122810517863	CG	scaffold1272:631391:633392	CGI_shore
scaffold1272	633091	633931	841	95	0.378532028369999	0.126098678419445	0.252433349950553	715.122810517863	CG	scaffold1272:632952:634953	CGI_shore
scaffold1273	469637	470324	688	68	0.340297550394588	0.764586935688265	-0.424289385293677	-581.564774575169	CG	evm.TU.scaffold1273.5	intron	--	gnl|BL_ORD_ID|268075 sp|Q923S6|NEUL1_MOUSE E3 ubiquitin-protein ligase NEURL1 OS=Mus musculus OX=10090 GN=Neurl1 PE=1 SV=1//2.87844e-22
scaffold1273	469637	470324	688	68	0.340297550394588	0.764586935688265	-0.424289385293677	-581.564774575169	CG	evm.TU.scaffold1273.5	exon	--	gnl|BL_ORD_ID|268075 sp|Q923S6|NEUL1_MOUSE E3 ubiquitin-protein ligase NEURL1 OS=Mus musculus OX=10090 GN=Neurl1 PE=1 SV=1//2.87844e-22
scaffold1275	98068	98802	735	71	0.896776993058214	0.593025055135004	0.303751937923211	528.155668711407	CG	scaffold1275:98499:98777	CGI
scaffold1275	98068	98802	735	71	0.896776993058214	0.593025055135004	0.303751937923211	528.155668711407	CG	scaffold1275:98777:100778	CGI_shore
scaffold1275	98068	98802	735	71	0.896776993058214	0.593025055135004	0.303751937923211	528.155668711407	CG	evm.TU.scaffold1275.1	intron	--	gnl|BL_ORD_ID|326339 sp|Q8T6B9|PUF68_DROME Poly(U)-binding-splicing factor half pint OS=Drosophila melanogaster OX=7227 GN=hfp PE=1 SV=2//1.68072e-34
scaffold1275	98068	98802	735	71	0.896776993058214	0.593025055135004	0.303751937923211	528.155668711407	CG	scaffold1275:96498:98498	CGI_shore
scaffold1275	98068	98802	735	71	0.896776993058214	0.593025055135004	0.303751937923211	528.155668711407	CG	scaffold1275:97380:99380	CGI_shore
scaffold1275	230419	230959	541	100	0.0981968819076941	0.00644994072765198	0.0917469411800421	673.319680534382	CG	evm.TU.scaffold1275.3	intron	--	gnl|BL_ORD_ID|542051 sp|O02485|YDJ1_CAEEL Uncharacterized protein ZK1073.1 OS=Caenorhabditis elegans OX=6239 GN=ZK1073.1 PE=3 SV=1//1.03085e-95
scaffold1279	1414474	1414783	310	53	0.808354282791209	0.218890695217621	0.589463587573588	690.340012027091	CG	evm.TU.scaffold1279.21	intron	--	gnl|BL_ORD_ID|79819 sp|Q2KI56|CSN7B_BOVIN COP9 signalosome complex subunit 7b OS=Bos taurus OX=9913 GN=COPS7B PE=2 SV=1//1.50713e-79
scaffold1279	1414474	1414783	310	53	0.808354282791209	0.218890695217621	0.589463587573588	690.340012027091	CG	scaffold1279:1414472:1414863	CGI
scaffold1282	20222	26070	5849	182	0.0145097806071221	0.370663393509558	-0.356153612902436	-1936.84042596081	CG	evm.TU.scaffold1282.1	intron	--	gnl|BL_ORD_ID|434395 sp|Q8BPQ7|SGSM1_MOUSE Small G protein signaling modulator 1 OS=Mus musculus OX=10090 GN=Sgsm1 PE=1 SV=2//4.95072e-35
scaffold1282	27496	29659	2164	151	0.0349769255407212	0.446885321157269	-0.411908395616548	-1204.24886886725	CG	evm.TU.scaffold1282.1	intron	--	gnl|BL_ORD_ID|434395 sp|Q8BPQ7|SGSM1_MOUSE Small G protein signaling modulator 1 OS=Mus musculus OX=10090 GN=Sgsm1 PE=1 SV=2//4.95072e-35
scaffold1283	301890	302540	651	142	0.20702985924268	0.00769618951519134	0.199333669727489	1423.41842848925	CG	scaffold1283:291430:309037	CGI
scaffold1284	132334	132476	143	49	0.00171408638811134	0.0926485741867434	-0.090934487798632	-243.629505384074	CHH	scaffold1284:131335:133335	CGI_shore
scaffold1284	132334	132476	143	49	0.00171408638811134	0.0926485741867434	-0.090934487798632	-243.629505384074	CHH	scaffold1284:132394:134395	CGI_shore
scaffold1284	132334	132476	143	49	0.00171408638811134	0.0926485741867434	-0.090934487798632	-243.629505384074	CHH	scaffold1284:130500:132394	CGI
scaffold1284	425611	426135	525	65	0.402798169036548	0.11068135915209	0.292116809884458	665.330715754562	CG	evm.TU.scaffold1284.6	intron	--	gnl|BL_ORD_ID|260409 sp|S4R2P9|NAC3_MOUSE Sodium/calcium exchanger 3 OS=Mus musculus OX=10090 GN=Slc8a3 PE=1 SV=1//1.03118e-170
scaffold1284	441658	442569	912	151	0.0160352616637754	0.179516406473374	-0.163481144809599	-1088.95959903812	CG	evm.TU.scaffold1284.6	intron	--	gnl|BL_ORD_ID|260409 sp|S4R2P9|NAC3_MOUSE Sodium/calcium exchanger 3 OS=Mus musculus OX=10090 GN=Slc8a3 PE=1 SV=1//1.03118e-170
scaffold1284	443337	445318	1982	187	0.014881260692152	0.174116240881641	-0.159234980189489	-1036.45397555244	CG	evm.TU.scaffold1284.6	intron	--	gnl|BL_ORD_ID|260409 sp|S4R2P9|NAC3_MOUSE Sodium/calcium exchanger 3 OS=Mus musculus OX=10090 GN=Slc8a3 PE=1 SV=1//1.03118e-170
scaffold1285	154972	155515	544	113	0.154449466012456	0.00787177251676088	0.146577693495695	1008.12766751397	CG	evm.TU.scaffold1285.1	intron	--	-//-
scaffold1285	154972	155515	544	113	0.154449466012456	0.00787177251676088	0.146577693495695	1008.12766751397	CG	evm.TU.scaffold1285.1	exon	--	-//-
scaffold1285	154972	155515	544	113	0.154449466012456	0.00787177251676088	0.146577693495695	1008.12766751397	CG	evm.TU.scaffold1285.1	utr3	--	-//-
scaffold1285	154972	155515	544	113	0.154449466012456	0.00787177251676088	0.146577693495695	1008.12766751397	CG	evm.TU.scaffold1285.1	TES	--	-//-
scaffold1285	250245	250511	267	64	0.605760493636837	0.0429784899572017	0.562782003679636	1081.25816387178	CG	scaffold1285:245934:250679	CGI
scaffold1285	250245	250511	267	64	0.605760493636837	0.0429784899572017	0.562782003679636	1081.25816387178	CG	evm.TU.scaffold1285.7	intron	--	-//-
scaffold1285	250245	250511	267	64	0.605760493636837	0.0429784899572017	0.562782003679636	1081.25816387178	CG	scaffold1285:250319:252319	CGI_shore
scaffold1285	255932	257276	1345	239	0.305183799566516	0.531919592262718	-0.226735792696202	-2060.78830704305	CG	evm.TU.scaffold1285.8	intron	--	-//-
scaffold1285	255932	257276	1345	239	0.305183799566516	0.531919592262718	-0.226735792696202	-2060.78830704305	CG	scaffold1285:254107:256107	CGI_shore
scaffold1285	255932	257276	1345	239	0.305183799566516	0.531919592262718	-0.226735792696202	-2060.78830704305	CG	scaffold1285:255633:257634	CGI_shore
scaffold1285	255932	257276	1345	239	0.305183799566516	0.531919592262718	-0.226735792696202	-2060.78830704305	CG	scaffold1285:256108:257436	CGI
scaffold1285	316091	316420	330	91	0.122256495355235	0.0143925065887564	0.107863988766479	729.829819359186	CG	scaffold1285:300145:331033	CGI
scaffold1285	316091	316420	330	91	0.122256495355235	0.0143925065887564	0.107863988766479	729.829819359186	CG	evm.TU.scaffold1285.10	intron	--	gnl|BL_ORD_ID|446566 sp|Q5ZL33|STRAP_CHICK Serine-threonine kinase receptor-associated protein OS=Gallus gallus OX=9031 GN=STRAP PE=2 SV=2//7.92462e-110
scaffold1285	329588	330711	1124	172	0.170486021105777	0.52765117071899	-0.357165149613213	-1772.73362290356	CG	evm.TU.scaffold1285.10	intron	--	gnl|BL_ORD_ID|446566 sp|Q5ZL33|STRAP_CHICK Serine-threonine kinase receptor-associated protein OS=Gallus gallus OX=9031 GN=STRAP PE=2 SV=2//7.92462e-110
scaffold1285	329588	330711	1124	172	0.170486021105777	0.52765117071899	-0.357165149613213	-1772.73362290356	CG	scaffold1285:300145:331033	CGI
scaffold1285	351768	352601	834	117	0.0714059570962131	0.353147507212206	-0.281741550115993	-1048.2700688137	CG	scaffold1285:349857:351857	CGI_shore
scaffold1285	351768	352601	834	117	0.0714059570962131	0.353147507212206	-0.281741550115993	-1048.2700688137	CG	evm.TU.scaffold1285.11	intron	--	gnl|BL_ORD_ID|267078 sp|Q0MQE6|NDUB8_GORGO NADH dehydrogenase [ubiquinone] 1 beta subcomplex subunit 8, mitochondrial OS=Gorilla gorilla gorilla OX=9595 GN=NDUFB8 PE=2 SV=1//1.0287e-21
scaffold1285	351768	352601	834	117	0.0714059570962131	0.353147507212206	-0.281741550115993	-1048.2700688137	CG	scaffold1285:350664:352665	CGI_shore
scaffold1285	351768	352601	834	117	0.0714059570962131	0.353147507212206	-0.281741550115993	-1048.2700688137	CG	scaffold1285:351858:353395	CGI
scaffold1285	371040	371593	554	83	0.11317833367074	0.45666532859432	-0.34348699492358	-502.038582014137	CG	scaffold1285:368266:373990	CGI
scaffold1285	371040	371593	554	83	0.11317833367074	0.45666532859432	-0.34348699492358	-502.038582014137	CG	evm.TU.scaffold1285.12	intron	--	gnl|BL_ORD_ID|79242 sp|O75534|CSDE1_HUMAN Cold shock domain-containing protein E1 OS=Homo sapiens OX=9606 GN=CSDE1 PE=1 SV=2//4.41182e-13
scaffold1286	83266	83969	704	166	0.303191005722145	0.774134756275038	-0.470943750552894	-1993.84640929905	CG	evm.TU.scaffold1286.2	intron	--	-//-
scaffold1286	243251	246549	3299	110	0.0116280760733062	0.57079623758714	-0.559168161513834	-1180.34762739822	CG	scaffold1286:241299:243300	CGI_shore
scaffold1286	243251	246549	3299	110	0.0116280760733062	0.57079623758714	-0.559168161513834	-1180.34762739822	CG	evm.TU.scaffold1286.7	intron	--	gnl|BL_ORD_ID|267293 sp|P25708|NDUV1_BOVIN NADH dehydrogenase [ubiquinone] flavoprotein 1, mitochondrial OS=Bos taurus OX=9913 GN=NDUFV1 PE=1 SV=2//0
scaffold1288	346370	346911	542	103	0.285960993665585	0.0998009917387222	0.186160001926862	526.831294411551	CG	scaffold1288:346238:347341	CGI
scaffold129	383278	384553	1276	159	0.425822320548729	0.122538193050155	0.303284127498574	1426.90919508019	CG	evm.TU.scaffold129.2_evm.TU.scaffold129.1	intron	--	gnl|BL_ORD_ID|441657 sp|Q01083|SPITZ_DROME Protein spitz OS=Drosophila melanogaster OX=7227 GN=spi PE=1 SV=2//8.19096e-32
scaffold129	445506	446603	1098	90	0.49158358030402	0.830174957434702	-0.338591377130682	-657.691205811943	CG	evm.TU.scaffold129.2_evm.TU.scaffold129.1	intron	--	gnl|BL_ORD_ID|441657 sp|Q01083|SPITZ_DROME Protein spitz OS=Drosophila melanogaster OX=7227 GN=spi PE=1 SV=2//8.19096e-32
scaffold129	605541	605999	459	74	0.00662139506776027	0.232511258709516	-0.225889863641756	-626.59584151353	CG	scaffold129:593696:605999	CGI
scaffold129	605541	605999	459	74	0.00662139506776027	0.232511258709516	-0.225889863641756	-626.59584151353	CG	evm.TU.scaffold129.5	intron	--	gnl|BL_ORD_ID|165824 sp|O93327|H2AY_CHICK Core histone macro-H2A.1 OS=Gallus gallus OX=9031 GN=H2AFY PE=1 SV=3//2.8084e-41
scaffold129	605541	605999	459	74	0.00662139506776027	0.232511258709516	-0.225889863641756	-626.59584151353	CG	evm.TU.scaffold129.5	exon	--	gnl|BL_ORD_ID|165824 sp|O93327|H2AY_CHICK Core histone macro-H2A.1 OS=Gallus gallus OX=9031 GN=H2AFY PE=1 SV=3//2.8084e-41
scaffold129	605541	605999	459	74	0.00662139506776027	0.232511258709516	-0.225889863641756	-626.59584151353	CG	scaffold129:605450:607450	CGI_shore
scaffold129	690122	690606	485	97	0.377706402822903	0.0821195504384732	0.29558685238443	715.971184624912	CG	Target=(CAATC)n:1-99;Class=Simple_repeat	repeat
scaffold129	690122	690606	485	97	0.377706402822903	0.0821195504384732	0.29558685238443	715.971184624912	CG	scaffold129:686274:692416	CGI
scaffold129	690122	690606	485	97	0.377706402822903	0.0821195504384732	0.29558685238443	715.971184624912	CG	evm.TU.scaffold129.7	intron	--	-//-
scaffold129	691289	692380	1092	173	0.495669049692907	0.128321409749674	0.367347639943234	1356.60696949344	CG	Target=(CAATC)n:1-71;Class=Simple_repeat	repeat
scaffold129	691289	692380	1092	173	0.495669049692907	0.128321409749674	0.367347639943234	1356.60696949344	CG	Target=(CAACC)n:6-89;Class=Simple_repeat	repeat
scaffold129	691289	692380	1092	173	0.495669049692907	0.128321409749674	0.367347639943234	1356.60696949344	CG	scaffold129:686274:692416	CGI
scaffold129	691289	692380	1092	173	0.495669049692907	0.128321409749674	0.367347639943234	1356.60696949344	CG	evm.TU.scaffold129.7	intron	--	-//-
scaffold129	738366	739689	1324	41	0.68985246931015	0.04753600538004	0.64231646393011	533.495928291874	CG	evm.TU.scaffold129.8	intron	--	gnl|BL_ORD_ID|10845 sp|P81600|ADHH_GADMO Alcohol dehydrogenase class-3 chain H OS=Gadus morhua OX=8049 PE=1 SV=1//3.0287e-154
scaffold129	755881	756477	597	86	0.522667194999844	0.115941922326982	0.406725272672863	986.461053246586	CG	scaffold129:755880:756477	CGI
scaffold129	755881	756477	597	86	0.522667194999844	0.115941922326982	0.406725272672863	986.461053246586	CG	evm.TU.scaffold129.9	intron	--	gnl|BL_ORD_ID|442332 sp|Q571F5|SPSB3_MOUSE SPRY domain-containing SOCS box protein 3 OS=Mus musculus OX=10090 GN=Spsb3 PE=2 SV=2//5.4771e-27
scaffold1294	491212	491626	415	81	0.108518095485466	0.428690463060961	-0.320172367575495	-743.415940185778	CG	evm.TU.scaffold1294.10	intron	--	-//-
scaffold1294	891956	892326	371	53	0.848663790371833	0.487296495260636	0.361367295111196	513.205171915601	CG	evm.TU.scaffold1294.16	intron	--	gnl|BL_ORD_ID|438495 sp|O43290|SNUT1_HUMAN U4/U6.U5 tri-snRNP-associated protein 1 OS=Homo sapiens OX=9606 GN=SART1 PE=1 SV=1//1.72074e-57
scaffold1296	83101	84122	1022	167	0.0251242590322751	0.379869256225881	-0.354744997193606	-1678.49955112514	CG	evm.TU.scaffold1296.2	intron	--	-//-
scaffold1296	85091	86264	1174	157	0.0186330600253713	0.257588737156686	-0.238955677131315	-1102.24818057516	CG	evm.TU.scaffold1296.2	intron	--	-//-
scaffold1296	86548	87301	754	70	0.0172844641085073	0.382007196429698	-0.364722732321191	-509.310211092224	CG	evm.TU.scaffold1296.2	intron	--	-//-
scaffold1296	87677	88480	804	123	0.0222574842828592	0.221078012509714	-0.198820528226855	-777.828169944375	CG	evm.TU.scaffold1296.2	intron	--	-//-
scaffold1296	114709	115169	461	80	0.0148274619187914	0.373052606959818	-0.358225145041026	-744.896509864588	CG	scaffold1296:114788:115169	CGI
scaffold1296	114709	115169	461	80	0.0148274619187914	0.373052606959818	-0.358225145041026	-744.896509864588	CG	scaffold1296:112787:114787	CGI_shore
scaffold1296	114709	115169	461	80	0.0148274619187914	0.373052606959818	-0.358225145041026	-744.896509864588	CG	evm.TU.scaffold1296.3	intron	--	-//-
scaffold1296	114709	115169	461	80	0.0148274619187914	0.373052606959818	-0.358225145041026	-744.896509864588	CG	scaffold1296:113605:115605	CGI_shore
scaffold1296	114709	115169	461	80	0.0148274619187914	0.373052606959818	-0.358225145041026	-744.896509864588	CG	scaffold1296:113708:115709	CGI_shore
scaffold1296	117983	118330	348	64	0.0149488650462353	0.275793562991157	-0.260844697944922	-538.051402533422	CG	scaffold1296:116008:118009	CGI_shore
scaffold1296	126797	127594	798	62	0.012115211543205	0.567791958400828	-0.555676746857623	-694.594950882894	CG	scaffold1296:127093:129093	CGI_shore
scaffold1296	153517	154740	1224	93	0.245005165738185	0.617627275149857	-0.372622109411672	-810.937804112154	CG	scaffold1296:152429:154429	CGI_shore
scaffold1296	153517	154740	1224	93	0.245005165738185	0.617627275149857	-0.372622109411672	-810.937804112154	CG	scaffold1296:154430:155744	CGI
scaffold1296	153517	154740	1224	93	0.245005165738185	0.617627275149857	-0.372622109411672	-810.937804112154	CG	scaffold1296:154608:156608	CGI_shore
scaffold1297	3325982	3326091	110	39	0.0252797872374813	0.00149816661950235	0.023781620617979	176.569683084205	CHH	scaffold1297:3325976:3329044	CGI
scaffold1300	251710	251773	64	22	0.0757059250507277	0.0154141747779128	0.0602917502728149	116.781345425979	CHH	Target=(CTA)n:1-402;Class=Simple_repeat	repeat
scaffold1300	3330357	3330447	91	22	0.33707963216736	0.0702324535132323	0.266847178654128	142.418696387334	CHH	scaffold1300:3329451:3331451	CGI_shore
scaffold1301	659725	660103	379	60	0.387558325878044	0.0445599494475199	0.342998376430524	710.140438873396	CG	evm.TU.scaffold1301.9	intron	--	-//-
scaffold1301	659725	660103	379	60	0.387558325878044	0.0445599494475199	0.342998376430524	710.140438873396	CG	scaffold1301:649313:690619	CGI
scaffold1301	660488	660799	312	65	0.429683669831256	0.0591786362537894	0.370505033577466	724.000612981759	CG	evm.TU.scaffold1301.9	intron	--	-//-
scaffold1301	660488	660799	312	65	0.429683669831256	0.0591786362537894	0.370505033577466	724.000612981759	CG	scaffold1301:649313:690619	CGI
scaffold1301	689868	690641	774	142	0.806502655544072	0.425936303090782	0.38056635245329	1340.85285079588	CG	scaffold1301:690619:692620	CGI_shore
scaffold1301	689868	690641	774	142	0.806502655544072	0.425936303090782	0.38056635245329	1340.85285079588	CG	evm.TU.scaffold1301.12	intron	--	gnl|BL_ORD_ID|345888 sp|Q80TZ9|RERE_MOUSE Arginine-glutamic acid dipeptide repeats protein OS=Mus musculus OX=10090 GN=Rere PE=1 SV=3//5.43361e-72
scaffold1301	689868	690641	774	142	0.806502655544072	0.425936303090782	0.38056635245329	1340.85285079588	CG	scaffold1301:649313:690619	CGI
scaffold1301	744024	744328	305	77	0.499653762456295	0.233591673193027	0.266062089263268	594.82627044889	CG	scaffold1301:742538:746664	CGI
scaffold1301	744024	744328	305	77	0.499653762456295	0.233591673193027	0.266062089263268	594.82627044889	CG	evm.TU.scaffold1301.14	intron	--	gnl|BL_ORD_ID|30735 sp|Q9H7F0|AT133_HUMAN Probable cation-transporting ATPase 13A3 OS=Homo sapiens OX=9606 GN=ATP13A3 PE=1 SV=4//2.83946e-130
scaffold1303	1007081	1007473	393	79	0.770662120513706	0.400230743340586	0.37043137717312	737.786454359767	CG	evm.TU.scaffold1303.12	intron	--	gnl|BL_ORD_ID|323309 sp|Q7SYV1|PSMG2_XENLA Proteasome assembly chaperone 2 OS=Xenopus laevis OX=8355 GN=psmg2 PE=2 SV=1//5.4503e-44
scaffold1303	1011901	1012791	891	67	0.754351043324886	0.165233449072364	0.589117594252522	993.991439345334	CG	evm.TU.scaffold1303.12	intron	--	gnl|BL_ORD_ID|323309 sp|Q7SYV1|PSMG2_XENLA Proteasome assembly chaperone 2 OS=Xenopus laevis OX=8355 GN=psmg2 PE=2 SV=1//5.4503e-44
scaffold1303	1024079	1025092	1014	128	0.600718647990335	0.169829940410035	0.4308887075803	1184.39650961325	CG	evm.TU.scaffold1303.12	intron	--	gnl|BL_ORD_ID|323309 sp|Q7SYV1|PSMG2_XENLA Proteasome assembly chaperone 2 OS=Xenopus laevis OX=8355 GN=psmg2 PE=2 SV=1//5.4503e-44
scaffold1304	82082	82900	819	182	0.657713637900717	0.217117810832497	0.440595827068221	1972.43322807354	CG	evm.TU.scaffold1304.2	intron	--	-//-
scaffold1305	322127	325915	3789	113	0.783771965485193	0.233500679918026	0.550271285567167	1054.26757223933	CG	evm.TU.scaffold1305.3	intron	--	gnl|BL_ORD_ID|309199 sp|Q5RCW2|PNPT1_PONAB Polyribonucleotide nucleotidyltransferase 1, mitochondrial OS=Pongo abelii OX=9601 GN=PNPT1 PE=2 SV=2//0
scaffold1305	322127	325915	3789	113	0.783771965485193	0.233500679918026	0.550271285567167	1054.26757223933	CG	scaffold1305:322743:324743	CGI_shore
scaffold1305	322127	325915	3789	113	0.783771965485193	0.233500679918026	0.550271285567167	1054.26757223933	CG	scaffold1305:323523:325523	CGI_shore
scaffold1305	322127	325915	3789	113	0.783771965485193	0.233500679918026	0.550271285567167	1054.26757223933	CG	Target=(ATTG)n:1-52;Class=Simple_repeat	repeat
scaffold1305	322127	325915	3789	113	0.783771965485193	0.233500679918026	0.550271285567167	1054.26757223933	CG	evm.TU.scaffold1305.3	exon	--	gnl|BL_ORD_ID|309199 sp|Q5RCW2|PNPT1_PONAB Polyribonucleotide nucleotidyltransferase 1, mitochondrial OS=Pongo abelii OX=9601 GN=PNPT1 PE=2 SV=2//0
scaffold1305	322127	325915	3789	113	0.783771965485193	0.233500679918026	0.550271285567167	1054.26757223933	CG	scaffold1305:324744:325054	CGI
scaffold1305	322127	325915	3789	113	0.783771965485193	0.233500679918026	0.550271285567167	1054.26757223933	CG	scaffold1305:324847:326847	CGI_shore
scaffold1305	322127	325915	3789	113	0.783771965485193	0.233500679918026	0.550271285567167	1054.26757223933	CG	scaffold1305:325054:327055	CGI_shore
scaffold1305	322127	325915	3789	113	0.783771965485193	0.233500679918026	0.550271285567167	1054.26757223933	CG	scaffold1305:325524:325874	CGI
scaffold1305	322127	325915	3789	113	0.783771965485193	0.233500679918026	0.550271285567167	1054.26757223933	CG	scaffold1305:325874:327875	CGI_shore
scaffold1305	341027	342229	1203	182	0.580752459311503	0.264173385091445	0.316579074220058	1263.90525310004	CG	scaffold1305:339256:341256	CGI_shore
scaffold1305	341027	342229	1203	182	0.580752459311503	0.264173385091445	0.316579074220058	1263.90525310004	CG	evm.TU.scaffold1305.3	intron	--	gnl|BL_ORD_ID|309199 sp|Q5RCW2|PNPT1_PONAB Polyribonucleotide nucleotidyltransferase 1, mitochondrial OS=Pongo abelii OX=9601 GN=PNPT1 PE=2 SV=2//0
scaffold1305	341027	342229	1203	182	0.580752459311503	0.264173385091445	0.316579074220058	1263.90525310004	CG	scaffold1305:341257:345281	CGI
scaffold1305	352907	353822	916	193	0.340028456853158	0.0811546279115955	0.258873828941562	1820.56970566572	CG	evm.TU.scaffold1305.3	intron	--	gnl|BL_ORD_ID|309199 sp|Q5RCW2|PNPT1_PONAB Polyribonucleotide nucleotidyltransferase 1, mitochondrial OS=Pongo abelii OX=9601 GN=PNPT1 PE=2 SV=2//0
scaffold1305	352907	353822	916	193	0.340028456853158	0.0811546279115955	0.258873828941562	1820.56970566572	CG	scaffold1305:352906:355670	CGI
scaffold1305	365342	365745	404	80	0.643981837236437	0.232721801941997	0.411260035294441	632.023038269855	CG	evm.TU.scaffold1305.4	intron	--	gnl|BL_ORD_ID|185584 sp|Q95X94|HYLS1_CAEEL Hydrolethalus syndrome protein 1 homolog OS=Caenorhabditis elegans OX=6239 GN=hyls-1 PE=1 SV=1//1.04983e-07
scaffold1305	365342	365745	404	80	0.643981837236437	0.232721801941997	0.411260035294441	632.023038269855	CG	scaffold1305:363391:365392	CGI_shore
scaffold1305	365342	365745	404	80	0.643981837236437	0.232721801941997	0.411260035294441	632.023038269855	CG	scaffold1305:365340:365880	CGI
scaffold1305	367690	369098	1409	135	0.242475857695004	0.0502971943940658	0.192178663300938	983.043297536949	CG	evm.TU.scaffold1305.4	intron	--	gnl|BL_ORD_ID|185584 sp|Q95X94|HYLS1_CAEEL Hydrolethalus syndrome protein 1 homolog OS=Caenorhabditis elegans OX=6239 GN=hyls-1 PE=1 SV=1//1.04983e-07
scaffold1305	367690	369098	1409	135	0.242475857695004	0.0502971943940658	0.192178663300938	983.043297536949	CG	scaffold1305:365880:367881	CGI_shore
scaffold1305	367690	369098	1409	135	0.242475857695004	0.0502971943940658	0.192178663300938	983.043297536949	CG	scaffold1305:367497:369497	CGI_shore
scaffold1305	367690	369098	1409	135	0.242475857695004	0.0502971943940658	0.192178663300938	983.043297536949	CG	Target=(CAATC)n:1-132;Class=Simple_repeat	repeat
scaffold1305	367690	369098	1409	135	0.242475857695004	0.0502971943940658	0.192178663300938	983.043297536949	CG	Target=(GATTG)n:1-191;Class=Simple_repeat	repeat
scaffold1305	367690	369098	1409	135	0.242475857695004	0.0502971943940658	0.192178663300938	983.043297536949	CG	scaffold1305:368900:370900	CGI_shore
scaffold1305	401849	402004	156	51	0.0041114273397219	0.0544747136857326	-0.0503632863460107	-191.491628940686	CHH	evm.TU.scaffold1305.5	intron	--	gnl|BL_ORD_ID|385617 sp|Q9BYD3|RM04_HUMAN 39S ribosomal protein L4, mitochondrial OS=Homo sapiens OX=9606 GN=MRPL4 PE=1 SV=1//1.43911e-77
scaffold1305	422257	422626	370	95	0.138813878098449	0.279773700109737	-0.140959822011289	-618.514503830844	CG	evm.TU.scaffold1305.5	intron	--	gnl|BL_ORD_ID|385617 sp|Q9BYD3|RM04_HUMAN 39S ribosomal protein L4, mitochondrial OS=Homo sapiens OX=9606 GN=MRPL4 PE=1 SV=1//1.43911e-77
scaffold1305	696051	696390	340	59	0.0223154885329138	0.430165580238093	-0.407850091705179	-636.986462568577	CG	evm.TU.scaffold1305.7	intron	--	gnl|BL_ORD_ID|76911 sp|Q9VN93|CPR1_DROME Putative cysteine proteinase CG12163 OS=Drosophila melanogaster OX=7227 GN=CG12163 PE=2 SV=2//3.38759e-100
scaffold1305	696051	696390	340	59	0.0223154885329138	0.430165580238093	-0.407850091705179	-636.986462568577	CG	scaffold1305:695164:697165	CGI_shore
scaffold1305	735220	735631	412	47	0.04572448184373	0.554449893187819	-0.508725411344089	-634.208494334234	CG	evm.TU.scaffold1305.8	intron	--	gnl|BL_ORD_ID|39563 sp|Q9NQS1|AVEN_HUMAN Cell death regulator Aven OS=Homo sapiens OX=9606 GN=AVEN PE=1 SV=1//2.29428e-10
scaffold1305	735690	737454	1765	161	0.0661839181420011	0.366865771824344	-0.300681853682343	-1219.40518870669	CG	evm.TU.scaffold1305.8	intron	--	gnl|BL_ORD_ID|39563 sp|Q9NQS1|AVEN_HUMAN Cell death regulator Aven OS=Homo sapiens OX=9606 GN=AVEN PE=1 SV=1//2.29428e-10
scaffold1306	38973	39427	455	73	0.418873497312527	0.0195096533333787	0.399363843979148	915.54684301906	CG	scaffold1306:31741:52017	CGI
scaffold1306	354456	356058	1603	86	0.0276958464934608	0.299997950145824	-0.272302103652363	-616.491918701098	CG	scaffold1306:353370:355370	CGI_shore
scaffold1306	354456	356058	1603	86	0.0276958464934608	0.299997950145824	-0.272302103652363	-616.491918701098	CG	scaffold1306:355029:357029	CGI_shore
scaffold1306	354456	356058	1603	86	0.0276958464934608	0.299997950145824	-0.272302103652363	-616.491918701098	CG	scaffold1306:355371:356332	CGI
scaffold1306	356677	358642	1966	65	0.0544999106206604	0.64967661950033	-0.595176708879669	-631.245660299667	CG	scaffold1306:355029:357029	CGI_shore
scaffold1306	356677	358642	1966	65	0.0544999106206604	0.64967661950033	-0.595176708879669	-631.245660299667	CG	scaffold1306:356332:358333	CGI_shore
scaffold1306	356677	358642	1966	65	0.0544999106206604	0.64967661950033	-0.595176708879669	-631.245660299667	CG	scaffold1306:357030:357432	CGI
scaffold1306	356677	358642	1966	65	0.0544999106206604	0.64967661950033	-0.595176708879669	-631.245660299667	CG	scaffold1306:357432:359433	CGI_shore
scaffold1306	356677	358642	1966	65	0.0544999106206604	0.64967661950033	-0.595176708879669	-631.245660299667	CG	scaffold1306:358082:360082	CGI_shore
scaffold1306	388858	389412	555	88	0.288253190690467	0.674813571314361	-0.386560380623893	-710.964972955117	CG	evm.TU.scaffold1306.4	intron	--	gnl|BL_ORD_ID|461498 sp|Q9U1Q4|SYV_CAEEL Valine--tRNA ligase OS=Caenorhabditis elegans OX=6239 GN=glp-4 PE=1 SV=1//2.36098e-165
scaffold1306	388858	389412	555	88	0.288253190690467	0.674813571314361	-0.386560380623893	-710.964972955117	CG	scaffold1306:388592:389842	CGI
scaffold1306	395170	396013	844	124	0.0315409799368414	0.2798662269096	-0.248325246972759	-892.882978206015	CG	scaffold1306:393239:395239	CGI_shore
scaffold1306	395170	396013	844	124	0.0315409799368414	0.2798662269096	-0.248325246972759	-892.882978206015	CG	scaffold1306:394878:396879	CGI_shore
scaffold1306	395170	396013	844	124	0.0315409799368414	0.2798662269096	-0.248325246972759	-892.882978206015	CG	scaffold1306:395240:396083	CGI
scaffold1306	395170	396013	844	124	0.0315409799368414	0.2798662269096	-0.248325246972759	-892.882978206015	CG	evm.TU.scaffold1306.4	intron	--	gnl|BL_ORD_ID|461498 sp|Q9U1Q4|SYV_CAEEL Valine--tRNA ligase OS=Caenorhabditis elegans OX=6239 GN=glp-4 PE=1 SV=1//2.36098e-165
scaffold1306	484659	485825	1167	150	0.0173079364548721	0.294561061295653	-0.277253124840781	-1201.48544681283	CG	evm.TU.scaffold1306.4	intron	--	gnl|BL_ORD_ID|461498 sp|Q9U1Q4|SYV_CAEEL Valine--tRNA ligase OS=Caenorhabditis elegans OX=6239 GN=glp-4 PE=1 SV=1//2.36098e-165
scaffold1306	817152	817776	625	103	0.374765026612629	0.722738256669145	-0.347973230056515	-805.416823927216	CG	evm.TU.scaffold1306.7	intron	--	gnl|BL_ORD_ID|248994 sp|P54276|MSH6_MOUSE DNA mismatch repair protein Msh6 OS=Mus musculus OX=10090 GN=Msh6 PE=1 SV=3//1.40254e-12
scaffold1306	823360	824087	728	147	0.706864442931331	0.375357237983213	0.331507204948118	1158.78854779458	CG	evm.TU.scaffold1306.7	intron	--	gnl|BL_ORD_ID|248994 sp|P54276|MSH6_MOUSE DNA mismatch repair protein Msh6 OS=Mus musculus OX=10090 GN=Msh6 PE=1 SV=3//1.40254e-12
scaffold1306	835819	836264	446	48	0.0364062939025161	0.7152239502709	-0.678817656368384	-622.90283750048	CG	evm.TU.scaffold1306.7	intron	--	gnl|BL_ORD_ID|248994 sp|P54276|MSH6_MOUSE DNA mismatch repair protein Msh6 OS=Mus musculus OX=10090 GN=Msh6 PE=1 SV=3//1.40254e-12
scaffold1306	840900	841567	668	118	0.0167341648247849	0.258056701971732	-0.241322537146947	-870.419589864187	CG	scaffold1306:838949:840949	CGI_shore
scaffold1306	840900	841567	668	118	0.0167341648247849	0.258056701971732	-0.241322537146947	-870.419589864187	CG	scaffold1306:839478:841479	CGI_shore
scaffold1306	840900	841567	668	118	0.0167341648247849	0.258056701971732	-0.241322537146947	-870.419589864187	CG	scaffold1306:840950:841567	CGI
scaffold1306	840900	841567	668	118	0.0167341648247849	0.258056701971732	-0.241322537146947	-870.419589864187	CG	scaffold1306:841263:843263	CGI_shore
scaffold1306	840900	841567	668	118	0.0167341648247849	0.258056701971732	-0.241322537146947	-870.419589864187	CG	evm.TU.scaffold1306.7	intron	--	gnl|BL_ORD_ID|248994 sp|P54276|MSH6_MOUSE DNA mismatch repair protein Msh6 OS=Mus musculus OX=10090 GN=Msh6 PE=1 SV=3//1.40254e-12
scaffold1306	850521	850948	428	51	0.0184472499567839	0.55147982789414	-0.533032577937356	-524.365454867599	CG	scaffold1306:848815:850815	CGI_shore
scaffold1306	850521	850948	428	51	0.0184472499567839	0.55147982789414	-0.533032577937356	-524.365454867599	CG	scaffold1306:849739:851739	CGI_shore
scaffold1306	850521	850948	428	51	0.0184472499567839	0.55147982789414	-0.533032577937356	-524.365454867599	CG	scaffold1306:850816:851050	CGI
scaffold1306	850521	850948	428	51	0.0184472499567839	0.55147982789414	-0.533032577937356	-524.365454867599	CG	evm.TU.scaffold1306.7	intron	--	gnl|BL_ORD_ID|248994 sp|P54276|MSH6_MOUSE DNA mismatch repair protein Msh6 OS=Mus musculus OX=10090 GN=Msh6 PE=1 SV=3//1.40254e-12
scaffold1306	850521	850948	428	51	0.0184472499567839	0.55147982789414	-0.533032577937356	-524.365454867599	CG	scaffold1306:850795:852795	CGI_shore
scaffold1306	902233	902560	328	68	0.487847149833635	0.0721660220128204	0.415681127820814	553.039150714467	CG	evm.TU.scaffold1306.7	intron	--	gnl|BL_ORD_ID|248994 sp|P54276|MSH6_MOUSE DNA mismatch repair protein Msh6 OS=Mus musculus OX=10090 GN=Msh6 PE=1 SV=3//1.40254e-12
scaffold1306	902233	902560	328	68	0.487847149833635	0.0721660220128204	0.415681127820814	553.039150714467	CG	scaffold1306:896268:906536	CGI
scaffold1306	915838	916217	380	100	0.756772726940026	0.207108952596485	0.54966377434354	1663.23440744597	CG	scaffold1306:915202:916888	CGI
scaffold1306	993423	994131	709	107	0.022020717559127	0.281216819891106	-0.259196102331979	-812.950416515764	CG	scaffold1306:992845:995650	CGI
scaffold1307	874793	875245	453	77	0.367767163178331	0.617269481163946	-0.249502317985615	-511.681537066434	CG	evm.TU.scaffold1307.20	intron	--	gnl|BL_ORD_ID|463703 sp|Q91WQ5|TAF5L_MOUSE TAF5-like RNA polymerase II p300/CBP-associated factor-associated factor 65 kDa subunit 5L OS=Mus musculus OX=10090 GN=Taf5l PE=2 SV=1//2.81018e-142
scaffold1307	1037874	1038411	538	110	0.460139039709976	0.808519971041611	-0.348380931331635	-955.8608880698	CG	Target=(CAATC)n:1-83;Class=Simple_repeat	repeat
scaffold1307	1037874	1038411	538	110	0.460139039709976	0.808519971041611	-0.348380931331635	-955.8608880698	CG	evm.TU.scaffold1307.24	intron	--	gnl|BL_ORD_ID|18867 sp|Q5R644|API5_PONAB Apoptosis inhibitor 5 OS=Pongo abelii OX=9601 GN=API5 PE=2 SV=1//6.26365e-169
scaffold1307	1040169	1040841	673	107	0.15177814406998	0.511859280688292	-0.360081136618311	-1190.15897734756	CG	evm.TU.scaffold1307.24	intron	--	gnl|BL_ORD_ID|18867 sp|Q5R644|API5_PONAB Apoptosis inhibitor 5 OS=Pongo abelii OX=9601 GN=API5 PE=2 SV=1//6.26365e-169
scaffold1307	1041040	1041744	705	84	0.22178765215579	0.502336909787373	-0.280549257631583	-639.379255592818	CG	evm.TU.scaffold1307.24	intron	--	gnl|BL_ORD_ID|18867 sp|Q5R644|API5_PONAB Apoptosis inhibitor 5 OS=Pongo abelii OX=9601 GN=API5 PE=2 SV=1//6.26365e-169
scaffold1307	1048955	1049382	428	94	0.541736097627164	0.852577693571375	-0.310841595944211	-579.179873580742	CG	evm.TU.scaffold1307.24	intron	--	gnl|BL_ORD_ID|18867 sp|Q5R644|API5_PONAB Apoptosis inhibitor 5 OS=Pongo abelii OX=9601 GN=API5 PE=2 SV=1//6.26365e-169
scaffold1307	1052626	1053257	632	112	0.234388164924757	0.577443786029782	-0.343055621105026	-1231.82613866254	CG	evm.TU.scaffold1307.24	intron	--	gnl|BL_ORD_ID|18867 sp|Q5R644|API5_PONAB Apoptosis inhibitor 5 OS=Pongo abelii OX=9601 GN=API5 PE=2 SV=1//6.26365e-169
scaffold1310	1299858	1299935	78	5	0.000279205450723369	0.0204988232250667	-0.0202196177743433	-19.6374580594913	CHG	scaffold1310:1299426:1301427	CGI_shore
scaffold1311	935749	936526	778	184	0.698102870291428	0.509000445225871	0.189102425065558	1161.22581447815	CG	evm.TU.scaffold1311.4	exon	--	-//-
scaffold1311	943725	944354	630	104	0.285243496009866	0.0518098949635354	0.233433601046331	851.991865432088	CG	evm.TU.scaffold1311.4	intron	--	-//-
scaffold1311	957575	958739	1165	205	0.616608982076099	0.346456441099403	0.270152540976696	1604.0837391949	CG	evm.TU.scaffold1311.4	intron	--	-//-
scaffold1311	964873	965707	835	196	0.715015278637276	0.42028586219576	0.294729416441516	1687.42042835555	CG	evm.TU.scaffold1311.4	intron	--	-//-
scaffold1311	964873	965707	835	196	0.715015278637276	0.42028586219576	0.294729416441516	1687.42042835555	CG	evm.TU.scaffold1311.4	exon	--	-//-
scaffold1311	964873	965707	835	196	0.715015278637276	0.42028586219576	0.294729416441516	1687.42042835555	CG	evm.TU.scaffold1311.4	utr3	--	-//-
scaffold1311	1144094	1144677	584	110	0.759181419740517	0.417686752872401	0.341494666868116	640.218859640527	CG	evm.TU.scaffold1311.8	intron	--	gnl|BL_ORD_ID|168649 sp|Q20296|HDA6_CAEEL Histone deacetylase 6 OS=Caenorhabditis elegans OX=6239 GN=hda-6 PE=3 SV=2//0
scaffold1311	1144094	1144677	584	110	0.759181419740517	0.417686752872401	0.341494666868116	640.218859640527	CG	scaffold1311:1144025:1144677	CGI
scaffold1311	1165617	1166208	592	104	0.411869682185056	0.188556643816832	0.223313038368225	643.474907277697	CG	evm.TU.scaffold1311.8	intron	--	gnl|BL_ORD_ID|168649 sp|Q20296|HDA6_CAEEL Histone deacetylase 6 OS=Caenorhabditis elegans OX=6239 GN=hda-6 PE=3 SV=2//0
scaffold1311	1165617	1166208	592	104	0.411869682185056	0.188556643816832	0.223313038368225	643.474907277697	CG	scaffold1311:1164892:1166893	CGI_shore
scaffold1311	1165617	1166208	592	104	0.411869682185056	0.188556643816832	0.223313038368225	643.474907277697	CG	scaffold1311:1165149:1167149	CGI_shore
scaffold1311	1165617	1166208	592	104	0.411869682185056	0.188556643816832	0.223313038368225	643.474907277697	CG	scaffold1311:1165616:1166054	CGI
scaffold1311	1165617	1166208	592	104	0.411869682185056	0.188556643816832	0.223313038368225	643.474907277697	CG	scaffold1311:1165837:1167837	CGI_shore
scaffold1311	1165617	1166208	592	104	0.411869682185056	0.188556643816832	0.223313038368225	643.474907277697	CG	scaffold1311:1166054:1168055	CGI_shore
scaffold1314	146223	146500	278	89	0.13593976874209	0.014336212785923	0.121603555956167	580.567024191349	CG	evm.TU.scaffold1314.4_evm.TU.scaffold1314.5	intron	--	gnl|BL_ORD_ID|65519 sp|Q9UQC9|CLCA2_HUMAN Calcium-activated chloride channel regulator 2 OS=Homo sapiens OX=9606 GN=CLCA2 PE=1 SV=2//2.9884e-63
scaffold1314	383272	383731	460	99	0.153929621364846	0.0054113991002253	0.148518222264621	697.097049027054	CG	evm.TU.scaffold1314.4_evm.TU.scaffold1314.5	intron	--	gnl|BL_ORD_ID|65519 sp|Q9UQC9|CLCA2_HUMAN Calcium-activated chloride channel regulator 2 OS=Homo sapiens OX=9606 GN=CLCA2 PE=1 SV=2//2.9884e-63
scaffold1314	452394	455871	3478	217	0.098169401218621	0.583852597908158	-0.485683196689537	-2549.66952163164	CG	scaffold1314:451491:453491	CGI_shore
scaffold1314	452394	455871	3478	217	0.098169401218621	0.583852597908158	-0.485683196689537	-2549.66952163164	CG	scaffold1314:452138:452412	CGI
scaffold1314	452394	455871	3478	217	0.098169401218621	0.583852597908158	-0.485683196689537	-2549.66952163164	CG	evm.TU.scaffold1314.7	intron	--	gnl|BL_ORD_ID|487788 sp|Q5XGY1|TSR1_XENLA Pre-rRNA-processing protein TSR1 homolog OS=Xenopus laevis OX=8355 GN=tsr1 PE=2 SV=1//0
scaffold1314	452394	455871	3478	217	0.098169401218621	0.583852597908158	-0.485683196689537	-2549.66952163164	CG	scaffold1314:452412:454413	CGI_shore
scaffold1314	452394	455871	3478	217	0.098169401218621	0.583852597908158	-0.485683196689537	-2549.66952163164	CG	evm.TU.scaffold1314.7	exon	--	gnl|BL_ORD_ID|487788 sp|Q5XGY1|TSR1_XENLA Pre-rRNA-processing protein TSR1 homolog OS=Xenopus laevis OX=8355 GN=tsr1 PE=2 SV=1//0
scaffold1314	452394	455871	3478	217	0.098169401218621	0.583852597908158	-0.485683196689537	-2549.66952163164	CG	scaffold1314:453492:455946	CGI
scaffold1314	470157	470536	380	69	0.121315983107248	0.494845956608909	-0.373529973501661	-615.718630615111	CG	evm.TU.scaffold1314.7	intron	--	gnl|BL_ORD_ID|487788 sp|Q5XGY1|TSR1_XENLA Pre-rRNA-processing protein TSR1 homolog OS=Xenopus laevis OX=8355 GN=tsr1 PE=2 SV=1//0
scaffold1314	470157	470536	380	69	0.121315983107248	0.494845956608909	-0.373529973501661	-615.718630615111	CG	scaffold1314:469865:471528	CGI
scaffold1314	523340	523770	431	93	0.164522451873673	0.721992223934114	-0.557469772060441	-1151.07949870196	CG	evm.TU.scaffold1314.10	intron	--	gnl|BL_ORD_ID|232960 sp|Q17LR9|MED20_AEDAE Mediator of RNA polymerase II transcription subunit 20 OS=Aedes aegypti OX=7159 GN=MED20 PE=3 SV=1//2.35663e-73
scaffold1314	523340	523770	431	93	0.164522451873673	0.721992223934114	-0.557469772060441	-1151.07949870196	CG	scaffold1314:522716:526526	CGI
scaffold1314	523340	523770	431	93	0.164522451873673	0.721992223934114	-0.557469772060441	-1151.07949870196	CG	evm.TU.scaffold1314.11	promoter	--	gnl|BL_ORD_ID|305589 sp|Q8RWE5|PIRL8_ARATH Plant intracellular Ras-group-related LRR protein 8 OS=Arabidopsis thaliana OX=3702 GN=PIRL8 PE=2 SV=1//1.35055e-14
scaffold1316	47856	49169	1314	92	0.255071684824919	0.597699472178627	-0.342627787353707	-632.512684607419	CG	scaffold1316:47688:47963	CGI
scaffold1316	47856	49169	1314	92	0.255071684824919	0.597699472178627	-0.342627787353707	-632.512684607419	CG	scaffold1316:47963:49964	CGI_shore
scaffold1316	177039	177292	254	61	0.166584340658684	0.463048713997294	-0.29646437333861	-509.828039145172	CG	scaffold1316:175074:177074	CGI_shore
scaffold1316	177039	177292	254	61	0.166584340658684	0.463048713997294	-0.29646437333861	-509.828039145172	CG	scaffold1316:177075:177444	CGI
scaffold1316	177039	177292	254	61	0.166584340658684	0.463048713997294	-0.29646437333861	-509.828039145172	CG	evm.TU.scaffold1316.4_evm.TU.scaffold1316.5	intron	--	gnl|BL_ORD_ID|259707 sp|Q63356|MYO1E_RAT Unconventional myosin-Ie OS=Rattus norvegicus OX=10116 GN=Myo1e PE=1 SV=1//0
scaffold1318	20693	21516	824	77	0.422213489717091	0.07837590277033	0.343837586946761	547.665785038694	CG	evm.TU.scaffold1318.1	intron	--	gnl|BL_ORD_ID|262827 sp|Q8IZF0|NALCN_HUMAN Sodium leak channel non-selective protein OS=Homo sapiens OX=9606 GN=NALCN PE=1 SV=1//0
scaffold1318	20693	21516	824	77	0.422213489717091	0.07837590277033	0.343837586946761	547.665785038694	CG	scaffold1318:19557:24492	CGI
scaffold1318	22726	23156	431	97	0.160558251841436	0.0265278665190546	0.134030385322382	650.927627800361	CG	evm.TU.scaffold1318.1	intron	--	gnl|BL_ORD_ID|262827 sp|Q8IZF0|NALCN_HUMAN Sodium leak channel non-selective protein OS=Homo sapiens OX=9606 GN=NALCN PE=1 SV=1//0
scaffold1318	22726	23156	431	97	0.160558251841436	0.0265278665190546	0.134030385322382	650.927627800361	CG	scaffold1318:19557:24492	CGI
scaffold1318	90247	90708	462	94	0.746230347815104	0.443052688561501	0.303177659253603	745.287496642795	CG	evm.TU.scaffold1318.2	intron	--	gnl|BL_ORD_ID|16919 sp|Q9V4P1|ANLN_DROME Anillin OS=Drosophila melanogaster OX=7227 GN=scra PE=1 SV=3//1.24529e-62
scaffold1318	90247	90708	462	94	0.746230347815104	0.443052688561501	0.303177659253603	745.287496642795	CG	scaffold1318:90067:91333	CGI
scaffold1324	142511	143070	560	83	0.287577193054273	0.0509634266643936	0.236613766389879	615.933196724012	CG	evm.TU.scaffold1324.3	intron	--	gnl|BL_ORD_ID|463000 sp|Q05913|T2FA_DROME General transcription factor IIF subunit 1 OS=Drosophila melanogaster OX=7227 GN=TfIIFalpha PE=1 SV=3//4.22064e-18
scaffold1324	142511	143070	560	83	0.287577193054273	0.0509634266643936	0.236613766389879	615.933196724012	CG	evm.TU.scaffold1324.4	promoter	--	gnl|BL_ORD_ID|276593 sp|Q12769|NU160_HUMAN Nuclear pore complex protein Nup160 OS=Homo sapiens OX=9606 GN=NUP160 PE=1 SV=3//0
scaffold1324	292895	293806	912	108	0.141451514931528	0.530567471097247	-0.389115956165719	-1063.00772190259	CG	scaffold1324:290978:292979	CGI_shore
scaffold1324	292895	293806	912	108	0.141451514931528	0.530567471097247	-0.389115956165719	-1063.00772190259	CG	evm.TU.scaffold1324.7	intron	--	gnl|BL_ORD_ID|129855 sp|Q2T9T9|FBXW9_BOVIN F-box/WD repeat-containing protein 9 OS=Bos taurus OX=9913 GN=FBXW9 PE=2 SV=1//1.33179e-31
scaffold1324	387851	388338	488	99	0.294440524660021	0.0123755361265084	0.282064988533513	653.05552839887	CG	scaffold1324:387314:389314	CGI_shore
scaffold1324	2040615	2040729	115	34	0.818048724280418	0.539118579022742	0.278930145257676	287.83880103293	CHH	scaffold1324:2039053:2041053	CGI_shore
scaffold1324	2040615	2040729	115	34	0.818048724280418	0.539118579022742	0.278930145257676	287.83880103293	CHH	scaffold1324:2039276:2041277	CGI_shore
scaffold1324	2040615	2040729	115	34	0.818048724280418	0.539118579022742	0.278930145257676	287.83880103293	CHH	Target=(CA)n:1-108;Class=Simple_repeat	repeat
scaffold1324	2094811	2095305	495	96	0.182992686591984	0.0291943385836897	0.153798348008294	813.144486874919	CG	evm.TU.scaffold1324.20	intron	--	-//-
scaffold1324	2094811	2095305	495	96	0.182992686591984	0.0291943385836897	0.153798348008294	813.144486874919	CG	scaffold1324:2092843:2094844	CGI_shore
scaffold1324	2094811	2095305	495	96	0.182992686591984	0.0291943385836897	0.153798348008294	813.144486874919	CG	scaffold1324:2094213:2095831	CGI
scaffold1324	2476687	2477142	456	81	0.493140047868477	0.150087346483536	0.34305270138494	736.576407914339	CG	scaffold1324:2474290:2477782	CGI
scaffold1324	2476687	2477142	456	81	0.493140047868477	0.150087346483536	0.34305270138494	736.576407914339	CG	evm.TU.scaffold1324.23	intron	--	gnl|BL_ORD_ID|4144 sp|Q56A55|ABCB8_DANRE ATP-binding cassette sub-family B member 8, mitochondrial OS=Danio rerio OX=7955 GN=abcb8 PE=2 SV=1//0
scaffold1324	2501289	2502692	1404	139	0.0524520895472317	0.355731446905492	-0.30327935735826	-1148.31607595262	CG	scaffold1324:2499736:2501737	CGI_shore
scaffold1324	2501289	2502692	1404	139	0.0524520895472317	0.355731446905492	-0.30327935735826	-1148.31607595262	CG	scaffold1324:2500144:2502144	CGI_shore
scaffold1324	2501289	2502692	1404	139	0.0524520895472317	0.355731446905492	-0.30327935735826	-1148.31607595262	CG	scaffold1324:2502145:2502619	CGI
scaffold1324	2501289	2502692	1404	139	0.0524520895472317	0.355731446905492	-0.30327935735826	-1148.31607595262	CG	scaffold1324:2502619:2504620	CGI_shore
scaffold1326	1263934	1264246	313	67	0.518751703828263	0.255940269586974	0.262811434241289	535.554761435489	CG	scaffold1326:1262742:1264743	CGI_shore
scaffold1326	1263934	1264246	313	67	0.518751703828263	0.255940269586974	0.262811434241289	535.554761435489	CG	scaffold1326:1263105:1265105	CGI_shore
scaffold1326	1263934	1264246	313	67	0.518751703828263	0.255940269586974	0.262811434241289	535.554761435489	CG	scaffold1326:1263392:1264366	CGI
scaffold1326	1297037	1297451	415	92	0.433986277802804	0.168797983127639	0.265188294675165	882.946626704548	CG	scaffold1326:1296550:1297488	CGI
scaffold1331	89087	89949	863	104	0.390231358548596	0.0949277143107703	0.295303644237826	624.592892901632	CG	scaffold1331:88470:90471	CGI_shore
scaffold1331	89087	89949	863	104	0.390231358548596	0.0949277143107703	0.295303644237826	624.592892901632	CG	scaffold1331:88990:90499	CGI
scaffold1331	124832	124888	57	5	0.00164016652316585	0.137630160839649	-0.135989994316483	-23.6764489462381	CHG	scaffold1331:123915:125915	CGI_shore
scaffold1331	178136	178227	92	15	0.0519628505345083	0.0134491428515674	0.0385137076829409	47.9290824464067	CHG	scaffold1331:177668:179668	CGI_shore
scaffold1331	211334	212148	815	69	0.110742131556816	0.434718412886408	-0.323976281329592	-500.084575959537	CG	scaffold1331:210233:212233	CGI_shore
scaffold1331	211334	212148	815	69	0.110742131556816	0.434718412886408	-0.323976281329592	-500.084575959537	CG	scaffold1331:211539:213539	CGI_shore
scaffold1331	213402	214164	763	85	0.164024276546573	0.600723072308086	-0.436698795761514	-851.87073256262	CG	scaffold1331:213540:213989	CGI
scaffold1331	213402	214164	763	85	0.164024276546573	0.600723072308086	-0.436698795761514	-851.87073256262	CG	scaffold1331:213989:215990	CGI_shore
scaffold1331	213402	214164	763	85	0.164024276546573	0.600723072308086	-0.436698795761514	-851.87073256262	CG	scaffold1331:211539:213539	CGI_shore
scaffold1331	213402	214164	763	85	0.164024276546573	0.600723072308086	-0.436698795761514	-851.87073256262	CG	scaffold1331:212890:214891	CGI_shore
scaffold1331	214704	214868	165	50	0.00122009370898407	0.0372376133713708	-0.0360175196623868	-198.880341579474	CHH	scaffold1331:213989:215990	CGI_shore
scaffold1331	214704	214868	165	50	0.00122009370898407	0.0372376133713708	-0.0360175196623868	-198.880341579474	CHH	scaffold1331:212890:214891	CGI_shore
scaffold1331	214742	214869	128	17	0.00326673696470745	0.129538999896184	-0.126272262931477	-85.1286280580466	CHG	scaffold1331:213989:215990	CGI_shore
scaffold1331	214742	214869	128	17	0.00326673696470745	0.129538999896184	-0.126272262931477	-85.1286280580466	CHG	scaffold1331:212890:214891	CGI_shore
scaffold1332	703923	704311	389	89	0.425277268537303	0.152305474415549	0.272971794121754	873.291349721916	CG	evm.TU.scaffold1332.5	intron	--	gnl|BL_ORD_ID|59943 sp|P22978|CG445_DROME Rhodanese domain-containing protein CG4456 OS=Drosophila melanogaster OX=7227 GN=CG4456 PE=2 SV=1//1.13241e-22
scaffold1332	718451	719103	653	110	0.393788722589027	0.752487282274151	-0.358698559685124	-1131.30624818498	CG	evm.TU.scaffold1332.6	intron	--	gnl|BL_ORD_ID|59943 sp|P22978|CG445_DROME Rhodanese domain-containing protein CG4456 OS=Drosophila melanogaster OX=7227 GN=CG4456 PE=2 SV=1//1.33712e-14
scaffold1332	719505	719825	321	50	0.357214623838742	0.729177434143685	-0.371962810304943	-577.241361257329	CG	evm.TU.scaffold1332.6	intron	--	gnl|BL_ORD_ID|59943 sp|P22978|CG445_DROME Rhodanese domain-containing protein CG4456 OS=Drosophila melanogaster OX=7227 GN=CG4456 PE=2 SV=1//1.33712e-14
scaffold1332	1084783	1085054	272	62	0.696549154861937	0.190019897660544	0.506529257201393	962.879033334066	CG	scaffold1332:1083661:1085661	CGI_shore
scaffold1332	1084783	1085054	272	62	0.696549154861937	0.190019897660544	0.506529257201393	962.879033334066	CG	scaffold1332:1084782:1084996	CGI
scaffold1332	1084783	1085054	272	62	0.696549154861937	0.190019897660544	0.506529257201393	962.879033334066	CG	scaffold1332:1084996:1086997	CGI_shore
scaffold1333	2052054	2052475	422	118	0.0766522190211397	0.00543147013080075	0.0712207488903389	905.531253714478	CG	scaffold1333:2047876:2052614	CGI
scaffold1333	2121589	2122461	873	88	0.739198301709972	0.488201471819777	0.250996829890195	506.819853447781	CG	Target=(TAG)n:3-50;Class=Simple_repeat	repeat
scaffold1338	57764	58468	705	74	0.0208739923363588	0.5050088996829	-0.484134907346541	-755.417062620018	CG	evm.TU.scaffold1338.1	intron	--	gnl|BL_ORD_ID|52664 sp|P55210|CASP7_HUMAN Caspase-7 OS=Homo sapiens OX=9606 GN=CASP7 PE=1 SV=1//9.96892e-33
scaffold1338	67584	68060	477	100	0.0334988522774288	0.187620026605316	-0.154121174327887	-733.379551615228	CG	scaffold1338:68009:70009	CGI_shore
scaffold1338	67584	68060	477	100	0.0334988522774288	0.187620026605316	-0.154121174327887	-733.379551615228	CG	evm.TU.scaffold1338.1	intron	--	gnl|BL_ORD_ID|52664 sp|P55210|CASP7_HUMAN Caspase-7 OS=Homo sapiens OX=9606 GN=CASP7 PE=1 SV=1//9.96892e-33
scaffold1338	92554	92887	334	45	0.0824519149337537	0.738228945677926	-0.655777030744173	-542.31479571713	CG	evm.TU.scaffold1338.1	intron	--	gnl|BL_ORD_ID|52664 sp|P55210|CASP7_HUMAN Caspase-7 OS=Homo sapiens OX=9606 GN=CASP7 PE=1 SV=1//9.96892e-33
scaffold1338	92554	92887	334	45	0.0824519149337537	0.738228945677926	-0.655777030744173	-542.31479571713	CG	scaffold1338:91050:93050	CGI_shore
scaffold1338	102598	103068	471	99	0.0194676202537671	0.368775412612012	-0.349307792358245	-787.357292005797	CG	scaffold1338:100633:102633	CGI_shore
scaffold1338	102598	103068	471	99	0.0194676202537671	0.368775412612012	-0.349307792358245	-787.357292005797	CG	scaffold1338:101793:103793	CGI_shore
scaffold1338	102598	103068	471	99	0.0194676202537671	0.368775412612012	-0.349307792358245	-787.357292005797	CG	scaffold1338:102634:103010	CGI
scaffold1338	102598	103068	471	99	0.0194676202537671	0.368775412612012	-0.349307792358245	-787.357292005797	CG	scaffold1338:103010:105011	CGI_shore
scaffold1340	1848410	1848903	494	75	0.331494086297752	0.0132153846045505	0.318278701693202	721.332647765581	CG	scaffold1340:1846454:1848455	CGI_shore
scaffold1340	1848410	1848903	494	75	0.331494086297752	0.0132153846045505	0.318278701693202	721.332647765581	CG	scaffold1340:1847614:1849615	CGI_shore
scaffold1340	1848410	1848903	494	75	0.331494086297752	0.0132153846045505	0.318278701693202	721.332647765581	CG	scaffold1340:1847690:1849690	CGI_shore
scaffold1340	1848410	1848903	494	75	0.331494086297752	0.0132153846045505	0.318278701693202	721.332647765581	CG	scaffold1340:1848196:1850196	CGI_shore
scaffold1340	2695548	2697895	2348	309	0.390405280246017	0.0821391086442916	0.308266171601726	2675.91361020417	CG	scaffold1340:2693577:2695577	CGI_shore
scaffold1340	2695548	2697895	2348	309	0.390405280246017	0.0821391086442916	0.308266171601726	2675.91361020417	CG	scaffold1340:2695578:2727882	CGI
scaffold1340	2697995	2698735	741	86	0.509510257708208	0.160470520899158	0.349039736809051	649.870255211909	CG	scaffold1340:2695578:2727882	CGI
scaffold1340	2894651	2895590	940	199	0.800249145497697	0.512351118956181	0.287898026541516	1786.88456070107	CG	scaffold1340:2893952:2895952	CGI_shore
scaffold1340	2894651	2895590	940	199	0.800249145497697	0.512351118956181	0.287898026541516	1786.88456070107	CG	scaffold1340:2894649:2895622	CGI
scaffold1340	2894651	2895590	940	199	0.800249145497697	0.512351118956181	0.287898026541516	1786.88456070107	CG	evm.TU.scaffold1340.14	intron	--	gnl|BL_ORD_ID|276906 sp|P35658|NU214_HUMAN Nuclear pore complex protein Nup214 OS=Homo sapiens OX=9606 GN=NUP214 PE=1 SV=2//2.54338e-25
scaffold1340	2931257	2931632	376	72	0.839025234206782	0.543496655559315	0.295528578647467	590.505640511144	CG	scaffold1340:2926513:2932655	CGI
scaffold1340	2931257	2931632	376	72	0.839025234206782	0.543496655559315	0.295528578647467	590.505640511144	CG	evm.TU.scaffold1340.14	intron	--	gnl|BL_ORD_ID|276906 sp|P35658|NU214_HUMAN Nuclear pore complex protein Nup214 OS=Homo sapiens OX=9606 GN=NUP214 PE=1 SV=2//2.54338e-25
scaffold1340	2931912	2932347	436	93	0.832082146641582	0.570874734209765	0.261207412431817	597.670337950908	CG	scaffold1340:2926513:2932655	CGI
scaffold1340	2931912	2932347	436	93	0.832082146641582	0.570874734209765	0.261207412431817	597.670337950908	CG	evm.TU.scaffold1340.14	intron	--	gnl|BL_ORD_ID|276906 sp|P35658|NU214_HUMAN Nuclear pore complex protein Nup214 OS=Homo sapiens OX=9606 GN=NUP214 PE=1 SV=2//2.54338e-25
scaffold1340	2961974	2962322	349	104	0.840703992707167	0.624207181277743	0.216496811429424	572.969633260922	CG	scaffold1340:2960901:2963130	CGI
scaffold1340	2961974	2962322	349	104	0.840703992707167	0.624207181277743	0.216496811429424	572.969633260922	CG	evm.TU.scaffold1340.14	intron	--	gnl|BL_ORD_ID|276906 sp|P35658|NU214_HUMAN Nuclear pore complex protein Nup214 OS=Homo sapiens OX=9606 GN=NUP214 PE=1 SV=2//2.54338e-25
scaffold1340	2962447	2962780	334	89	0.876299219681407	0.679946647492239	0.196352572189168	565.875106434259	CG	scaffold1340:2960901:2963130	CGI
scaffold1340	2962447	2962780	334	89	0.876299219681407	0.679946647492239	0.196352572189168	565.875106434259	CG	evm.TU.scaffold1340.14	intron	--	gnl|BL_ORD_ID|276906 sp|P35658|NU214_HUMAN Nuclear pore complex protein Nup214 OS=Homo sapiens OX=9606 GN=NUP214 PE=1 SV=2//2.54338e-25
scaffold1340	3192996	3193447	452	94	0.114866342512315	0.0124413497390959	0.102424992773219	687.862481783821	CG	evm.TU.scaffold1340.20	promoter	--	gnl|BL_ORD_ID|200411 sp|P00570|KAD1_BOVIN Adenylate kinase isoenzyme 1 OS=Bos taurus OX=9913 GN=AK1 PE=1 SV=2//1.22032e-52
scaffold1340	3707901	3709008	1108	235	0.822608637646705	0.627444782066355	0.19516385558035	1512.79330047172	CG	evm.TU.scaffold1340.26	intron	--	gnl|BL_ORD_ID|435644 sp|A0A0G2JZ79|SIR1_RAT NAD-dependent protein deacetylase sirtuin-1 OS=Rattus norvegicus OX=10116 GN=Sirt1 PE=3 SV=2//3.06014e-145
scaffold1340	3707901	3709008	1108	235	0.822608637646705	0.627444782066355	0.19516385558035	1512.79330047172	CG	scaffold1340:3705953:3707954	CGI_shore
scaffold1340	3707901	3709008	1108	235	0.822608637646705	0.627444782066355	0.19516385558035	1512.79330047172	CG	scaffold1340:3707607:3709008	CGI
scaffold1340	3958323	3959066	744	52	0.0512986359368519	0.630401586287133	-0.579102950350282	-604.653194721872	CG	evm.TU.scaffold1340.30	intron	--	gnl|BL_ORD_ID|233373 sp|Q9QYP0|MEGF8_RAT Multiple epidermal growth factor-like domains protein 8 OS=Rattus norvegicus OX=10116 GN=Megf8 PE=1 SV=2//0
scaffold1340	3958323	3959066	744	52	0.0512986359368519	0.630401586287133	-0.579102950350282	-604.653194721872	CG	scaffold1340:3957240:3959241	CGI_shore
scaffold1340	3958323	3959066	744	52	0.0512986359368519	0.630401586287133	-0.579102950350282	-604.653194721872	CG	scaffold1340:3959058:3961058	CGI_shore
scaffold1340	3962675	3964236	1562	190	0.0255175405167506	0.416992996398967	-0.391475455882216	-1864.60360294126	CG	scaffold1340:3961524:3963525	CGI_shore
scaffold1340	3962675	3964236	1562	190	0.0255175405167506	0.416992996398967	-0.391475455882216	-1864.60360294126	CG	evm.TU.scaffold1340.30	intron	--	gnl|BL_ORD_ID|233373 sp|Q9QYP0|MEGF8_RAT Multiple epidermal growth factor-like domains protein 8 OS=Rattus norvegicus OX=10116 GN=Megf8 PE=1 SV=2//0
scaffold1340	3964483	3964950	468	89	0.0352325205332197	0.452431724392756	-0.417199203859536	-992.055195847383	CG	evm.TU.scaffold1340.30	intron	--	gnl|BL_ORD_ID|233373 sp|Q9QYP0|MEGF8_RAT Multiple epidermal growth factor-like domains protein 8 OS=Rattus norvegicus OX=10116 GN=Megf8 PE=1 SV=2//0
scaffold1340	3983901	3984109	209	55	0.365417364812289	0.0558795664359121	0.309537798376376	558.843124010845	CG	scaffold1340:3968553:3987357	CGI
scaffold1340	3983901	3984109	209	55	0.365417364812289	0.0558795664359121	0.309537798376376	558.843124010845	CG	evm.TU.scaffold1340.30	intron	--	gnl|BL_ORD_ID|233373 sp|Q9QYP0|MEGF8_RAT Multiple epidermal growth factor-like domains protein 8 OS=Rattus norvegicus OX=10116 GN=Megf8 PE=1 SV=2//0
scaffold1340	3985416	3986002	587	135	0.360494586297222	0.169731961616924	0.190762624680298	942.469391898589	CG	scaffold1340:3985832:3987832	CGI_shore
scaffold1340	3985416	3986002	587	135	0.360494586297222	0.169731961616924	0.190762624680298	942.469391898589	CG	scaffold1340:3968553:3987357	CGI
scaffold1340	3985416	3986002	587	135	0.360494586297222	0.169731961616924	0.190762624680298	942.469391898589	CG	evm.TU.scaffold1340.30	intron	--	gnl|BL_ORD_ID|233373 sp|Q9QYP0|MEGF8_RAT Multiple epidermal growth factor-like domains protein 8 OS=Rattus norvegicus OX=10116 GN=Megf8 PE=1 SV=2//0
scaffold1342	97001	98104	1104	197	0.146553784180953	0.0159276519286557	0.130626132252297	1378.66696528531	CG	evm.TU.scaffold1342.3	intron	--	gnl|BL_ORD_ID|282377 sp|P49793|NUP98_RAT Nuclear pore complex protein Nup98-Nup96 OS=Rattus norvegicus OX=10116 GN=Nup98 PE=1 SV=2//1.20015e-26
scaffold1342	110818	111170	353	76	0.772455211717829	0.410052658239814	0.362402553478015	645.674612892995	CG	scaffold1342:110488:112154	CGI
scaffold1342	110818	111170	353	76	0.772455211717829	0.410052658239814	0.362402553478015	645.674612892995	CG	evm.TU.scaffold1342.3	intron	--	gnl|BL_ORD_ID|282377 sp|P49793|NUP98_RAT Nuclear pore complex protein Nup98-Nup96 OS=Rattus norvegicus OX=10116 GN=Nup98 PE=1 SV=2//1.20015e-26
scaffold1342	115436	115925	490	74	0.354159273709152	0.675172752020489	-0.321013478311338	-636.62340359561	CG	evm.TU.scaffold1342.3	intron	--	gnl|BL_ORD_ID|282377 sp|P49793|NUP98_RAT Nuclear pore complex protein Nup98-Nup96 OS=Rattus norvegicus OX=10116 GN=Nup98 PE=1 SV=2//1.20015e-26
scaffold1342	116770	117313	544	86	0.279096365844125	0.578432546114561	-0.299336180270436	-784.391578820912	CG	evm.TU.scaffold1342.3	intron	--	gnl|BL_ORD_ID|282377 sp|P49793|NUP98_RAT Nuclear pore complex protein Nup98-Nup96 OS=Rattus norvegicus OX=10116 GN=Nup98 PE=1 SV=2//1.20015e-26
scaffold1342	150912	151325	414	76	0.343948312001118	0.725751336233776	-0.381803024232658	-746.969550411345	CG	scaffold1342:148969:150970	CGI_shore
scaffold1342	150912	151325	414	76	0.343948312001118	0.725751336233776	-0.381803024232658	-746.969550411345	CG	evm.TU.scaffold1342.3	intron	--	gnl|BL_ORD_ID|282377 sp|P49793|NUP98_RAT Nuclear pore complex protein Nup98-Nup96 OS=Rattus norvegicus OX=10116 GN=Nup98 PE=1 SV=2//1.20015e-26
scaffold1342	179990	180430	441	76	0.181994358998704	0.392927654749469	-0.210933295750765	-516.05041735288	CG	evm.TU.scaffold1342.3	intron	--	gnl|BL_ORD_ID|282377 sp|P49793|NUP98_RAT Nuclear pore complex protein Nup98-Nup96 OS=Rattus norvegicus OX=10116 GN=Nup98 PE=1 SV=2//1.20015e-26
scaffold1342	190427	191109	683	141	0.0286045314478204	0.273980149860491	-0.24537561841267	-1028.86949352028	CG	evm.TU.scaffold1342.3	intron	--	gnl|BL_ORD_ID|282377 sp|P49793|NUP98_RAT Nuclear pore complex protein Nup98-Nup96 OS=Rattus norvegicus OX=10116 GN=Nup98 PE=1 SV=2//1.20015e-26
scaffold1342	190427	191109	683	141	0.0286045314478204	0.273980149860491	-0.24537561841267	-1028.86949352028	CG	scaffold1342:188478:190478	CGI_shore
scaffold1342	190427	191109	683	141	0.0286045314478204	0.273980149860491	-0.24537561841267	-1028.86949352028	CG	scaffold1342:190479:191368	CGI
scaffold1342	207805	208018	214	64	0.45936539720796	0.832375050017765	-0.373009652809804	-571.736861888655	CG	scaffold1342:206011:208012	CGI_shore
scaffold1343	897014	897274	261	77	0.235136411169553	0.636439000051702	-0.401302588882149	-790.192996288991	CG	evm.TU.scaffold1343.10	intron	--	gnl|BL_ORD_ID|190038 sp|Q05688|IGF1R_BOVIN Insulin-like growth factor 1 receptor (Fragment) OS=Bos taurus OX=9913 GN=IGF1R PE=2 SV=1//1.66171e-160
scaffold1343	904684	904948	265	56	0.148191420936511	0.515480634446631	-0.36728921351012	-521.213184861544	CG	evm.TU.scaffold1343.10	intron	--	gnl|BL_ORD_ID|190038 sp|Q05688|IGF1R_BOVIN Insulin-like growth factor 1 receptor (Fragment) OS=Bos taurus OX=9913 GN=IGF1R PE=2 SV=1//1.66171e-160
scaffold1343	1155129	1155351	223	73	0.0874857955827302	0.0243074053416358	0.0631783902410944	471.640571703035	CHG	Target=(GCTG)n:1-239;Class=Simple_repeat	repeat
scaffold1343	1594505	1596269	1765	233	0.157655385214298	0.00575932117814425	0.151896064036154	1690.81309563194	CG	evm.TU.scaffold1343.14	intron	--	gnl|BL_ORD_ID|469449 sp|Q9FPH3|THA2_ARATH Probable low-specificity L-threonine aldolase 2 OS=Arabidopsis thaliana OX=3702 GN=THA2 PE=1 SV=1//7.56572e-86
scaffold1343	1594505	1596269	1765	233	0.157655385214298	0.00575932117814425	0.151896064036154	1690.81309563194	CG	evm.TU.scaffold1343.14	exon	--	gnl|BL_ORD_ID|469449 sp|Q9FPH3|THA2_ARATH Probable low-specificity L-threonine aldolase 2 OS=Arabidopsis thaliana OX=3702 GN=THA2 PE=1 SV=1//7.56572e-86
scaffold1343	1596445	1596897	453	54	0.230601980294553	0.00452634267839546	0.226075637616157	527.52695291248	CG	evm.TU.scaffold1343.14	intron	--	gnl|BL_ORD_ID|469449 sp|Q9FPH3|THA2_ARATH Probable low-specificity L-threonine aldolase 2 OS=Arabidopsis thaliana OX=3702 GN=THA2 PE=1 SV=1//7.56572e-86
scaffold1343	1597184	1598419	1236	176	0.171919032497775	0.00570103862478039	0.166217993872994	1547.10439214815	CG	evm.TU.scaffold1343.14	intron	--	gnl|BL_ORD_ID|469449 sp|Q9FPH3|THA2_ARATH Probable low-specificity L-threonine aldolase 2 OS=Arabidopsis thaliana OX=3702 GN=THA2 PE=1 SV=1//7.56572e-86
scaffold1345	755184	756240	1057	199	0.00724887384763313	0.124868006220656	-0.117619132373023	-1484.70121938776	CG	scaffold1345:754766:756766	CGI_shore
scaffold1345	755184	756240	1057	199	0.00724887384763313	0.124868006220656	-0.117619132373023	-1484.70121938776	CG	scaffold1345:756085:758086	CGI_shore
scaffold1345	755184	756240	1057	199	0.00724887384763313	0.124868006220656	-0.117619132373023	-1484.70121938776	CG	scaffold1345:753543:756085	CGI
scaffold1345	1089708	1090183	476	68	0.386261250051988	0.0717055950508246	0.314555655001163	587.480934822018	CG	scaffold1345:1045167:1174658	CGI
scaffold1345	1090274	1091248	975	84	0.704485257780377	0.260299695601949	0.444185562178428	667.168193425728	CG	scaffold1345:1045167:1174658	CGI
scaffold1345	1092449	1092810	362	80	0.750365894331567	0.296496657967471	0.453869236364095	699.934657921289	CG	scaffold1345:1045167:1174658	CGI
scaffold1345	1095754	1096509	756	134	0.814148051389987	0.456670965697808	0.357477085692179	810.329564010168	CG	scaffold1345:1045167:1174658	CGI
scaffold1345	1125299	1125842	544	74	0.453664412827763	0.169837472932143	0.28382693989562	613.271334938566	CG	scaffold1345:1045167:1174658	CGI
scaffold1345	1127246	1127771	526	72	0.274370282700057	0.695289344748828	-0.420919062048771	-503.075533191215	CG	scaffold1345:1045167:1174658	CGI
scaffold1345	1144644	1145278	635	116	0.224002903968807	0.430222260945201	-0.206219356976394	-655.397793157521	CG	scaffold1345:1045167:1174658	CGI
scaffold1347	189205	189712	508	85	0.168803981964509	0.0144196644685897	0.15438431749592	555.393765529398	CG	evm.TU.scaffold1347.2	intron	--	gnl|BL_ORD_ID|239073 sp|Q5ZIJ9|MIB2_CHICK E3 ubiquitin-protein ligase MIB2 OS=Gallus gallus OX=9031 GN=MIB2 PE=2 SV=1//4.71843e-07
scaffold1347	189205	189712	508	85	0.168803981964509	0.0144196644685897	0.15438431749592	555.393765529398	CG	scaffold1347:187348:189349	CGI_shore
scaffold1347	189205	189712	508	85	0.168803981964509	0.0144196644685897	0.15438431749592	555.393765529398	CG	scaffold1347:189076:189642	CGI
scaffold1347	189205	189712	508	85	0.168803981964509	0.0144196644685897	0.15438431749592	555.393765529398	CG	scaffold1347:189642:191643	CGI_shore
scaffold1347	192227	192826	600	61	0.445550225138391	0.0196699420305751	0.425880283107816	498.910856678473	CG	evm.TU.scaffold1347.2	intron	--	gnl|BL_ORD_ID|239073 sp|Q5ZIJ9|MIB2_CHICK E3 ubiquitin-protein ligase MIB2 OS=Gallus gallus OX=9031 GN=MIB2 PE=2 SV=1//4.71843e-07
scaffold1347	192227	192826	600	61	0.445550225138391	0.0196699420305751	0.425880283107816	498.910856678473	CG	evm.TU.scaffold1347.2	exon	--	gnl|BL_ORD_ID|239073 sp|Q5ZIJ9|MIB2_CHICK E3 ubiquitin-protein ligase MIB2 OS=Gallus gallus OX=9031 GN=MIB2 PE=2 SV=1//4.71843e-07
scaffold1347	192938	195824	2887	76	0.186489158162472	0.0172499016660663	0.169239256496406	576.148336813231	CG	evm.TU.scaffold1347.2	exon	--	gnl|BL_ORD_ID|239073 sp|Q5ZIJ9|MIB2_CHICK E3 ubiquitin-protein ligase MIB2 OS=Gallus gallus OX=9031 GN=MIB2 PE=2 SV=1//4.71843e-07
scaffold1347	192938	195824	2887	76	0.186489158162472	0.0172499016660663	0.169239256496406	576.148336813231	CG	scaffold1347:192864:194864	CGI_shore
scaffold1347	192938	195824	2887	76	0.186489158162472	0.0172499016660663	0.169239256496406	576.148336813231	CG	evm.TU.scaffold1347.2	TES	--	gnl|BL_ORD_ID|239073 sp|Q5ZIJ9|MIB2_CHICK E3 ubiquitin-protein ligase MIB2 OS=Gallus gallus OX=9031 GN=MIB2 PE=2 SV=1//4.71843e-07
scaffold1347	192938	195824	2887	76	0.186489158162472	0.0172499016660663	0.169239256496406	576.148336813231	CG	scaffold1347:193616:195616	CGI_shore
scaffold1347	192938	195824	2887	76	0.186489158162472	0.0172499016660663	0.169239256496406	576.148336813231	CG	scaffold1347:194865:195109	CGI
scaffold1347	192938	195824	2887	76	0.186489158162472	0.0172499016660663	0.169239256496406	576.148336813231	CG	scaffold1347:195109:197110	CGI_shore
scaffold1347	192938	195824	2887	76	0.186489158162472	0.0172499016660663	0.169239256496406	576.148336813231	CG	scaffold1347:195617:209480	CGI
scaffold1347	199565	201975	2411	140	0.251724302009202	0.0169163059385005	0.234807996070701	1072.11740219598	CG	scaffold1347:195617:209480	CGI
scaffold1347	206324	206772	449	71	0.223931492414054	0.0159964953901293	0.207934997023925	514.448158554639	CG	scaffold1347:195617:209480	CGI
scaffold1347	208686	209479	794	124	0.309080486171045	0.0167888892399988	0.292291596931047	1029.37099017008	CG	scaffold1347:195617:209480	CGI
scaffold1347	216392	217107	716	79	0.238612429554144	0.0183113553212585	0.220301074232886	543.587656789469	CG	Target=(CAAAT)n:5-44;Class=Simple_repeat	repeat
scaffold1347	217939	220187	2249	115	0.293077884419306	0.0172282274026655	0.275849657016641	718.447872901359	CG	scaffold1347:217124:219124	CGI_shore
scaffold1347	217939	220187	2249	115	0.293077884419306	0.0172282274026655	0.275849657016641	718.447872901359	CG	Target=(TA)n:1-82;Class=Simple_repeat	repeat
scaffold1347	217939	220187	2249	115	0.293077884419306	0.0172282274026655	0.275849657016641	718.447872901359	CG	scaffold1347:219125:219677	CGI
scaffold1347	217939	220187	2249	115	0.293077884419306	0.0172282274026655	0.275849657016641	718.447872901359	CG	scaffold1347:219677:221678	CGI_shore
scaffold1349	15489	15930	442	75	0.453276598474481	0.166621955792424	0.286654642682057	530.969456044772	CG	scaffold1349:14602:16603	CGI_shore
scaffold1350	238568	238823	256	63	0.320337902114816	0.0144399264012581	0.305897975713558	605.63176200754	CG	evm.TU.scaffold1350.3	intron	--	-//-
scaffold1352	116483	117220	738	87	0.229147100566513	0.0839698782750222	0.145177222291491	570.241092883277	CG	evm.TU.scaffold1352.2	intron	--	gnl|BL_ORD_ID|427705 sp|P30531|SC6A1_HUMAN Sodium- and chloride-dependent GABA transporter 1 OS=Homo sapiens OX=9606 GN=SLC6A1 PE=1 SV=2//0
scaffold1354	331607	332829	1223	81	0.372408469893487	0.714259717121536	-0.341851247228049	-554.969873547437	CG	scaffold1354:330133:332133	CGI_shore
scaffold1354	331607	332829	1223	81	0.372408469893487	0.714259717121536	-0.341851247228049	-554.969873547437	CG	scaffold1354:331122:333123	CGI_shore
scaffold1354	331607	332829	1223	81	0.372408469893487	0.714259717121536	-0.341851247228049	-554.969873547437	CG	evm.TU.scaffold1354.1	intron	--	gnl|BL_ORD_ID|138438 sp|P13709|FSH_DROME Homeotic protein female sterile OS=Drosophila melanogaster OX=7227 GN=fs(1)h PE=1 SV=2//1.36991e-21
scaffold1354	331607	332829	1223	81	0.372408469893487	0.714259717121536	-0.341851247228049	-554.969873547437	CG	scaffold1354:332134:333614	CGI
scaffold1354	331607	332829	1223	81	0.372408469893487	0.714259717121536	-0.341851247228049	-554.969873547437	CG	evm.TU.scaffold1354.1	exon	--	gnl|BL_ORD_ID|138438 sp|P13709|FSH_DROME Homeotic protein female sterile OS=Drosophila melanogaster OX=7227 GN=fs(1)h PE=1 SV=2//1.36991e-21
scaffold1354	331607	332829	1223	81	0.372408469893487	0.714259717121536	-0.341851247228049	-554.969873547437	CG	scaffold1354:332693:334693	CGI_shore
scaffold1354	368943	369419	477	99	0.0314523261695449	0.400984865329131	-0.369532539159587	-1175.01089162457	CG	scaffold1354:366893:369419	CGI
scaffold1354	368943	369419	477	99	0.0314523261695449	0.400984865329131	-0.369532539159587	-1175.01089162457	CG	evm.TU.scaffold1354.1	intron	--	gnl|BL_ORD_ID|138438 sp|P13709|FSH_DROME Homeotic protein female sterile OS=Drosophila melanogaster OX=7227 GN=fs(1)h PE=1 SV=2//1.36991e-21
scaffold1354	391026	391938	913	124	0.0316767643190624	0.464142563197678	-0.432465798878616	-1295.01130139836	CG	scaffold1354:391022:394959	CGI
scaffold1354	392184	393573	1390	73	0.0147888817550998	0.26993162155576	-0.255142739800661	-561.102475150648	CG	scaffold1354:391022:394959	CGI
scaffold1354	433819	434297	479	74	0.0297062198875114	0.553611268953177	-0.523905049065665	-806.390692663319	CG	evm.TU.scaffold1354.2	intron	--	gnl|BL_ORD_ID|509363 sp|Q498M4|WDR5_RAT WD repeat-containing protein 5 OS=Rattus norvegicus OX=10116 GN=Wdr5 PE=1 SV=1//0
scaffold1354	545398	545781	384	52	0.0259857059122315	0.561154764793959	-0.535169058881727	-562.891413078432	CG	scaffold1354:543727:545728	CGI_shore
scaffold1354	545398	545781	384	52	0.0259857059122315	0.561154764793959	-0.535169058881727	-562.891413078432	CG	scaffold1354:544835:546835	CGI_shore
scaffold1354	545398	545781	384	52	0.0259857059122315	0.561154764793959	-0.535169058881727	-562.891413078432	CG	scaffold1354:545095:546190	CGI
scaffold1354	545398	545781	384	52	0.0259857059122315	0.561154764793959	-0.535169058881727	-562.891413078432	CG	evm.TU.scaffold1354.4	intron	--	gnl|BL_ORD_ID|448855 sp|O18405|SURF4_DROME Surfeit locus protein 4 homolog OS=Drosophila melanogaster OX=7227 GN=Surf4 PE=2 SV=1//1.19396e-77
scaffold1354	584852	585299	448	65	0.07490501910314	0.555612851484622	-0.480707832381482	-601.782393853454	CG	scaffold1354:579354:585227	CGI
scaffold1354	584852	585299	448	65	0.07490501910314	0.555612851484622	-0.480707832381482	-601.782393853454	CG	scaffold1354:584087:586087	CGI_shore
scaffold1354	584852	585299	448	65	0.07490501910314	0.555612851484622	-0.480707832381482	-601.782393853454	CG	scaffold1354:585227:587228	CGI_shore
scaffold1354	584852	585299	448	65	0.07490501910314	0.555612851484622	-0.480707832381482	-601.782393853454	CG	evm.TU.scaffold1354.5	intron	--	gnl|BL_ORD_ID|463548 sp|Q6GMF2|TADA1_XENLA Transcriptional adapter 1 OS=Xenopus laevis OX=8355 GN=tada1 PE=2 SV=1//1.98127e-31
scaffold1354	620518	626005	5488	142	0.0543500934197376	0.33824798339987	-0.283897889980133	-1003.05094845588	CG	scaffold1354:619939:621939	CGI_shore
scaffold1354	620518	626005	5488	142	0.0543500934197376	0.33824798339987	-0.283897889980133	-1003.05094845588	CG	scaffold1354:621940:622150	CGI
scaffold1354	620518	626005	5488	142	0.0543500934197376	0.33824798339987	-0.283897889980133	-1003.05094845588	CG	scaffold1354:622914:623982	CGI
scaffold1354	620518	626005	5488	142	0.0543500934197376	0.33824798339987	-0.283897889980133	-1003.05094845588	CG	scaffold1354:623982:625983	CGI_shore
scaffold1354	620518	626005	5488	142	0.0543500934197376	0.33824798339987	-0.283897889980133	-1003.05094845588	CG	scaffold1354:624542:626542	CGI_shore
scaffold1354	620518	626005	5488	142	0.0543500934197376	0.33824798339987	-0.283897889980133	-1003.05094845588	CG	evm.TU.scaffold1354.5	intron	--	gnl|BL_ORD_ID|463548 sp|Q6GMF2|TADA1_XENLA Transcriptional adapter 1 OS=Xenopus laevis OX=8355 GN=tada1 PE=2 SV=1//1.98127e-31
scaffold1354	620518	626005	5488	142	0.0543500934197376	0.33824798339987	-0.283897889980133	-1003.05094845588	CG	scaffold1354:620913:622913	CGI_shore
scaffold1354	620518	626005	5488	142	0.0543500934197376	0.33824798339987	-0.283897889980133	-1003.05094845588	CG	scaffold1354:622150:624151	CGI_shore
scaffold1354	692445	694486	2042	64	0.0987444399080527	0.693360856495168	-0.594616416587115	-712.159765098986	CG	scaffold1354:690733:694132	CGI
scaffold1354	692445	694486	2042	64	0.0987444399080527	0.693360856495168	-0.594616416587115	-712.159765098986	CG	evm.TU.scaffold1354.6	exon	--	gnl|BL_ORD_ID|80635 sp|Q8WYN3|CSRN3_HUMAN Cysteine/serine-rich nuclear protein 3 OS=Homo sapiens OX=9606 GN=CSRNP3 PE=2 SV=1//8.43998e-61
scaffold1354	692445	694486	2042	64	0.0987444399080527	0.693360856495168	-0.594616416587115	-712.159765098986	CG	scaffold1354:693878:695878	CGI_shore
scaffold1354	692445	694486	2042	64	0.0987444399080527	0.693360856495168	-0.594616416587115	-712.159765098986	CG	evm.TU.scaffold1354.6	intron	--	gnl|BL_ORD_ID|80635 sp|Q8WYN3|CSRN3_HUMAN Cysteine/serine-rich nuclear protein 3 OS=Homo sapiens OX=9606 GN=CSRNP3 PE=2 SV=1//8.43998e-61
scaffold1354	692445	694486	2042	64	0.0987444399080527	0.693360856495168	-0.594616416587115	-712.159765098986	CG	scaffold1354:694132:696133	CGI_shore
scaffold1356	56314	56601	288	51	0.0747204095371735	0.579767631979688	-0.505047222442514	-659.536707628519	CG	evm.TU.scaffold1356.2	intron	--	-//-
scaffold1356	56314	56601	288	51	0.0747204095371735	0.579767631979688	-0.505047222442514	-659.536707628519	CG	scaffold1356:54353:56353	CGI_shore
scaffold1356	56314	56601	288	51	0.0747204095371735	0.579767631979688	-0.505047222442514	-659.536707628519	CG	scaffold1356:56354:56601	CGI
scaffold1360	438249	438895	647	123	0.748810833141153	0.427218507158847	0.321592325982306	1032.51999746215	CG	evm.TU.scaffold1360.8	promoter	--	-//-
scaffold1360	438249	438895	647	123	0.748810833141153	0.427218507158847	0.321592325982306	1032.51999746215	CG	scaffold1360:437792:439792	CGI_shore
scaffold1360	438249	438895	647	123	0.748810833141153	0.427218507158847	0.321592325982306	1032.51999746215	CG	scaffold1360:438204:438945	CGI
scaffold1360	438249	438895	647	123	0.748810833141153	0.427218507158847	0.321592325982306	1032.51999746215	CG	evm.TU.scaffold1360.9	intron	--	-//-
scaffold1360	505748	505995	248	84	0.324588136732647	0.571609970665458	-0.247021833932811	-561.2078679271	CG	evm.TU.scaffold1360.9	intron	--	-//-
scaffold1360	878722	879461	740	100	0.800183152833437	0.560813184043979	0.239369968789458	519.330089885488	CG	scaffold1360:877923:879923	CGI_shore
scaffold1360	878722	879461	740	100	0.800183152833437	0.560813184043979	0.239369968789458	519.330089885488	CG	scaffold1360:878584:879309	CGI
scaffold1360	878722	879461	740	100	0.800183152833437	0.560813184043979	0.239369968789458	519.330089885488	CG	scaffold1360:879309:881310	CGI_shore
scaffold1360	878722	879461	740	100	0.800183152833437	0.560813184043979	0.239369968789458	519.330089885488	CG	evm.TU.scaffold1360.12	intron	--	-//-
scaffold1360	897795	898096	302	70	0.356298993948203	0.121849022533032	0.234449971415171	515.869135330858	CG	scaffold1360:896319:901307	CGI
scaffold1360	960935	961366	432	48	0.0257474649219436	0.447251979357563	-0.421504514435619	-569.955342814999	CG	scaffold1360:960418:962418	CGI_shore
scaffold1360	1089115	1089722	608	116	0.754304526300625	0.538671479268904	0.215633047031721	660.138535343872	CG	scaffold1360:1084739:1090163	CGI
scaffold1360	1089115	1089722	608	116	0.754304526300625	0.538671479268904	0.215633047031721	660.138535343872	CG	scaffold1360:1089662:1091662	CGI_shore
scaffold1360	1100242	1100826	585	130	0.567397613849777	0.725671324639798	-0.158273710790021	-686.215374450557	CG	scaffold1360:1100231:1102906	CGI
scaffold1360	1112766	1113806	1041	126	0.0853803029061273	0.408401470615532	-0.323021167709405	-891.630719398804	CG	scaffold1360:1110840:1112840	CGI_shore
scaffold1360	1112766	1113806	1041	126	0.0853803029061273	0.408401470615532	-0.323021167709405	-891.630719398804	CG	scaffold1360:1111862:1113862	CGI_shore
scaffold1360	1112766	1113806	1041	126	0.0853803029061273	0.408401470615532	-0.323021167709405	-891.630719398804	CG	scaffold1360:1112841:1113425	CGI
scaffold1360	1112766	1113806	1041	126	0.0853803029061273	0.408401470615532	-0.323021167709405	-891.630719398804	CG	scaffold1360:1112387:1114388	CGI_shore
scaffold1360	1112766	1113806	1041	126	0.0853803029061273	0.408401470615532	-0.323021167709405	-891.630719398804	CG	scaffold1360:1113425:1115426	CGI_shore
scaffold1360	1141930	1143592	1663	134	0.0129082976521124	0.411514750381318	-0.398606452729206	-1209.51788074454	CG	scaffold1360:1140908:1142909	CGI_shore
scaffold1360	1145958	1147348	1391	91	0.112390252537226	0.37308068889266	-0.260690436355433	-620.894575625536	CG	scaffold1360:1145415:1147415	CGI_shore
scaffold1360	1149669	1150933	1265	244	0.108919311757846	0.318060249742938	-0.209140937985092	-1963.73895501248	CG	scaffold1360:1147416:1151502	CGI
scaffold1360	1156786	1158426	1641	126	0.115720669616311	0.380856985243968	-0.265136315627657	-952.233790970017	CG	scaffold1360:1155494:1157494	CGI_shore
scaffold1360	1156786	1158426	1641	126	0.115720669616311	0.380856985243968	-0.265136315627657	-952.233790970017	CG	scaffold1360:1157495:1157834	CGI
scaffold1360	1156786	1158426	1641	126	0.115720669616311	0.380856985243968	-0.265136315627657	-952.233790970017	CG	scaffold1360:1157834:1159835	CGI_shore
scaffold1361	7508	8077	570	108	0.0196632246768073	0.259151132987127	-0.23948790831032	-819.140966868349	CG	scaffold1361:7143:8078	CGI
scaffold1361	7508	8077	570	108	0.0196632246768073	0.259151132987127	-0.23948790831032	-819.140966868349	CG	scaffold1361:8067:10067	CGI_shore
scaffold1361	7508	8077	570	108	0.0196632246768073	0.259151132987127	-0.23948790831032	-819.140966868349	CG	evm.TU.scaffold1361.1	intron	--	-//-
scaffold1361	20543	22195	1653	52	0.0428065970496562	0.609623390130744	-0.566816793081087	-601.591511890255	CG	evm.TU.scaffold1361.1	intron	--	-//-
scaffold1363	25813	26146	334	57	0.302671185185615	0.613118275691896	-0.310447090506281	-505.644405201985	CG	scaffold1363:17448:26265	CGI
scaffold1363	46984	47294	311	55	0.124169071616074	0.5418295062323	-0.417660434616227	-559.606971004196	CG	scaffold1363:31321:53415	CGI
scaffold1363	139497	140471	975	124	0.315143605817839	0.546551118562724	-0.231407512744886	-843.162252387766	CG	scaffold1363:138091:140091	CGI_shore
scaffold1363	139497	140471	975	124	0.315143605817839	0.546551118562724	-0.231407512744886	-843.162252387766	CG	scaffold1363:140092:141139	CGI
scaffold1363	139497	140471	975	124	0.315143605817839	0.546551118562724	-0.231407512744886	-843.162252387766	CG	scaffold1363:140360:142360	CGI_shore
scaffold1363	164938	165008	71	5	0.0849719435006653	0.00193133945952019	0.0830406040411451	20.2801088770052	CHG	scaffold1363:164934:166935	CGI_shore
scaffold1363	164938	165008	71	5	0.0849719435006653	0.00193133945952019	0.0830406040411451	20.2801088770052	CHG	scaffold1363:163341:165341	CGI_shore
scaffold1363	174856	174943	88	13	0.00930477174548528	0.113057251669581	-0.103752479924096	-59.9282115943872	CHG	scaffold1363:174261:176559	CGI
scaffold1363	242154	243272	1119	116	0.316884750648697	0.718524739233308	-0.401639988584611	-1038.99259139178	CG	scaffold1363:241255:242400	CGI
scaffold1363	242154	243272	1119	116	0.316884750648697	0.718524739233308	-0.401639988584611	-1038.99259139178	CG	scaffold1363:241524:243524	CGI_shore
scaffold1363	242154	243272	1119	116	0.316884750648697	0.718524739233308	-0.401639988584611	-1038.99259139178	CG	scaffold1363:242059:244059	CGI_shore
scaffold1363	242154	243272	1119	116	0.316884750648697	0.718524739233308	-0.401639988584611	-1038.99259139178	CG	scaffold1363:242400:244401	CGI_shore
scaffold1363	242154	243272	1119	116	0.316884750648697	0.718524739233308	-0.401639988584611	-1038.99259139178	CG	scaffold1363:243199:245199	CGI_shore
scaffold1363	243431	247155	3725	393	0.237881250083693	0.779702700450965	-0.541821450367272	-5620.48017985208	CG	scaffold1363:241524:243524	CGI_shore
scaffold1363	243431	247155	3725	393	0.237881250083693	0.779702700450965	-0.541821450367272	-5620.48017985208	CG	scaffold1363:242059:244059	CGI_shore
scaffold1363	243431	247155	3725	393	0.237881250083693	0.779702700450965	-0.541821450367272	-5620.48017985208	CG	scaffold1363:242400:244401	CGI_shore
scaffold1363	243431	247155	3725	393	0.237881250083693	0.779702700450965	-0.541821450367272	-5620.48017985208	CG	scaffold1363:243199:245199	CGI_shore
scaffold1363	243431	247155	3725	393	0.237881250083693	0.779702700450965	-0.541821450367272	-5620.48017985208	CG	scaffold1363:243525:243758	CGI
scaffold1363	243431	247155	3725	393	0.237881250083693	0.779702700450965	-0.541821450367272	-5620.48017985208	CG	scaffold1363:243758:245759	CGI_shore
scaffold1363	243431	247155	3725	393	0.237881250083693	0.779702700450965	-0.541821450367272	-5620.48017985208	CG	scaffold1363:244060:244350	CGI
scaffold1363	243431	247155	3725	393	0.237881250083693	0.779702700450965	-0.541821450367272	-5620.48017985208	CG	scaffold1363:245949:247950	CGI_shore
scaffold1363	243431	247155	3725	393	0.237881250083693	0.779702700450965	-0.541821450367272	-5620.48017985208	CG	scaffold1363:244350:246351	CGI_shore
scaffold1363	243431	247155	3725	393	0.237881250083693	0.779702700450965	-0.541821450367272	-5620.48017985208	CG	scaffold1363:245200:245949	CGI
scaffold1363	243431	247155	3725	393	0.237881250083693	0.779702700450965	-0.541821450367272	-5620.48017985208	CG	scaffold1363:245715:247715	CGI_shore
scaffold1363	244256	244476	221	22	0.0129578467373555	0.121270380962483	-0.108312534225128	-106.121551360276	CHG	scaffold1363:242400:244401	CGI_shore
scaffold1363	244256	244476	221	22	0.0129578467373555	0.121270380962483	-0.108312534225128	-106.121551360276	CHG	scaffold1363:243199:245199	CGI_shore
scaffold1363	244256	244476	221	22	0.0129578467373555	0.121270380962483	-0.108312534225128	-106.121551360276	CHG	scaffold1363:243758:245759	CGI_shore
scaffold1363	244256	244476	221	22	0.0129578467373555	0.121270380962483	-0.108312534225128	-106.121551360276	CHG	scaffold1363:244060:244350	CGI
scaffold1363	244256	244476	221	22	0.0129578467373555	0.121270380962483	-0.108312534225128	-106.121551360276	CHG	scaffold1363:244350:246351	CGI_shore
scaffold1363	245360	245539	180	27	0.0124351681406102	0.112869732261209	-0.100434564120599	-133.454342629806	CHG	scaffold1363:243758:245759	CGI_shore
scaffold1363	245360	245539	180	27	0.0124351681406102	0.112869732261209	-0.100434564120599	-133.454342629806	CHG	scaffold1363:244350:246351	CGI_shore
scaffold1363	245360	245539	180	27	0.0124351681406102	0.112869732261209	-0.100434564120599	-133.454342629806	CHG	scaffold1363:245200:245949	CGI
scaffold1363	269882	270644	763	107	0.73917761032579	0.500098760814431	0.239078849511359	764.60091408604	CG	scaffold1363:268942:270942	CGI_shore
scaffold1363	291974	292921	948	99	0.213878144103643	0.621004664367349	-0.407126520263707	-923.285385635946	CG	scaffold1363:284879:301017	CGI
scaffold1363	295259	296089	831	124	0.0551657525224023	0.358924870498094	-0.303759117975692	-1291.35486291849	CG	scaffold1363:284879:301017	CGI
scaffold1363	316789	317251	463	79	0.832606934181927	0.614240125289335	0.218366808892592	501.091310909066	CG	evm.TU.scaffold1363.1	intron	--	gnl|BL_ORD_ID|422183 sp|P57784|RU2A_MOUSE U2 small nuclear ribonucleoprotein A&apos; OS=Mus musculus OX=10090 GN=Snrpa1 PE=1 SV=2//5.08159e-70
scaffold1363	336568	337135	568	105	0.123090616126001	0.328346818324552	-0.205256202198551	-706.017710878982	CG	scaffold1363:335395:337396	CGI_shore
scaffold1363	336568	337135	568	105	0.123090616126001	0.328346818324552	-0.205256202198551	-706.017710878982	CG	scaffold1363:335849:337228	CGI
scaffold1363	336568	337135	568	105	0.123090616126001	0.328346818324552	-0.205256202198551	-706.017710878982	CG	scaffold1363:336273:338273	CGI_shore
scaffold1364	999732	999832	101	28	0.0730462777593237	0.00437661159896936	0.0686696661603544	122.990012375584	CHH	scaffold1364:998245:1000245	CGI_shore
scaffold1364	1348151	1348787	637	143	0.0160122873557318	0.0755684047426737	-0.0595561173869419	-865.161418011316	CG	evm.TU.scaffold1364.2	intron	--	gnl|BL_ORD_ID|474381 sp|O57382|TLL2_XENLA Tolloid-like protein 2 OS=Xenopus laevis OX=8355 GN=tll2 PE=2 SV=1//1.69472e-08
scaffold1365	362786	363282	497	66	0.00524206576387542	0.184272861816275	-0.179030796052399	-604.597545399437	CG	scaffold1365:362095:364096	CGI_shore
scaffold1368	722587	723604	1018	226	0.794764625327264	0.47756693859612	0.317197686731144	1505.43167571892	CG	evm.TU.scaffold1368.12	intron	--	gnl|BL_ORD_ID|17955 sp|P53677|AP3M2_HUMAN AP-3 complex subunit mu-2 OS=Homo sapiens OX=9606 GN=AP3M2 PE=2 SV=1//7.6828e-170
scaffold1368	728067	728706	640	136	0.827303793617213	0.424229491043349	0.403074302573864	1051.06120193321	CG	evm.TU.scaffold1368.12	intron	--	gnl|BL_ORD_ID|17955 sp|P53677|AP3M2_HUMAN AP-3 complex subunit mu-2 OS=Homo sapiens OX=9606 GN=AP3M2 PE=2 SV=1//7.6828e-170
scaffold1368	738612	739014	403	86	0.715395995174781	0.258782387288219	0.456613607886562	817.62406918754	CG	evm.TU.scaffold1368.12	intron	--	gnl|BL_ORD_ID|17955 sp|P53677|AP3M2_HUMAN AP-3 complex subunit mu-2 OS=Homo sapiens OX=9606 GN=AP3M2 PE=2 SV=1//7.6828e-170
scaffold1368	739160	740365	1206	191	0.511219334600061	0.145625484381203	0.365593850218857	1931.41055170985	CG	evm.TU.scaffold1368.12	intron	--	gnl|BL_ORD_ID|17955 sp|P53677|AP3M2_HUMAN AP-3 complex subunit mu-2 OS=Homo sapiens OX=9606 GN=AP3M2 PE=2 SV=1//7.6828e-170
scaffold1368	747636	748257	622	83	0.835977890470859	0.486017935236051	0.349959955234808	568.563122396045	CG	evm.TU.scaffold1368.12	intron	--	gnl|BL_ORD_ID|17955 sp|P53677|AP3M2_HUMAN AP-3 complex subunit mu-2 OS=Homo sapiens OX=9606 GN=AP3M2 PE=2 SV=1//7.6828e-170
scaffold1368	756801	757319	519	94	0.184021716813242	0.529541630179102	-0.34551991336586	-567.553046920431	CG	evm.TU.scaffold1368.14	promoter	--	-//-
scaffold1368	756801	757319	519	94	0.184021716813242	0.529541630179102	-0.34551991336586	-567.553046920431	CG	evm.TU.scaffold1368.14	TSS	--	-//-
scaffold1368	756801	757319	519	94	0.184021716813242	0.529541630179102	-0.34551991336586	-567.553046920431	CG	evm.TU.scaffold1368.14	exon	--	-//-
scaffold1368	1109699	1110018	320	72	0.0198986448486044	0.192542868406109	-0.172644223557505	-553.785231479016	CG	evm.TU.scaffold1368.23	intron	--	gnl|BL_ORD_ID|465946 sp|Q9NVG8|TBC13_HUMAN TBC1 domain family member 13 OS=Homo sapiens OX=9606 GN=TBC1D13 PE=1 SV=3//2.07925e-131
scaffold1368	2487074	2487353	280	60	0.399293511763777	0.0654651176786215	0.333828394085155	723.409919611531	CG	evm.TU.scaffold1368.48	promoter	--	gnl|BL_ORD_ID|210836 sp|P15215|LAMC1_DROME Laminin subunit gamma-1 OS=Drosophila melanogaster OX=7227 GN=LanB2 PE=2 SV=2//5.02694e-08
scaffold1368	2487074	2487353	280	60	0.399293511763777	0.0654651176786215	0.333828394085155	723.409919611531	CG	scaffold1368:2486841:2487275	CGI
scaffold1368	2487074	2487353	280	60	0.399293511763777	0.0654651176786215	0.333828394085155	723.409919611531	CG	scaffold1368:2487275:2489276	CGI_shore
scaffold1368	2505715	2506971	1257	235	0.721184750013197	0.366760892159024	0.354423857854173	1852.16860298239	CG	evm.TU.scaffold1368.48	intron	--	gnl|BL_ORD_ID|210836 sp|P15215|LAMC1_DROME Laminin subunit gamma-1 OS=Drosophila melanogaster OX=7227 GN=LanB2 PE=2 SV=2//5.02694e-08
scaffold1368	2505715	2506971	1257	235	0.721184750013197	0.366760892159024	0.354423857854173	1852.16860298239	CG	scaffold1368:2505644:2508124	CGI
scaffold1368	2519088	2519959	872	100	0.755574683099432	0.449638044961701	0.30593663813773	510.225034252858	CG	evm.TU.scaffold1368.48	intron	--	gnl|BL_ORD_ID|210836 sp|P15215|LAMC1_DROME Laminin subunit gamma-1 OS=Drosophila melanogaster OX=7227 GN=LanB2 PE=2 SV=2//5.02694e-08
scaffold1368	2519088	2519959	872	100	0.755574683099432	0.449638044961701	0.30593663813773	510.225034252858	CG	scaffold1368:2518357:2520019	CGI
scaffold1368	2519088	2519959	872	100	0.755574683099432	0.449638044961701	0.30593663813773	510.225034252858	CG	evm.TU.scaffold1368.48	exon	--	gnl|BL_ORD_ID|210836 sp|P15215|LAMC1_DROME Laminin subunit gamma-1 OS=Drosophila melanogaster OX=7227 GN=LanB2 PE=2 SV=2//5.02694e-08
scaffold1368	2525016	2525451	436	83	0.474118657411076	0.0591763365222475	0.414942320888829	912.274472549595	CG	evm.TU.scaffold1368.48	intron	--	gnl|BL_ORD_ID|210836 sp|P15215|LAMC1_DROME Laminin subunit gamma-1 OS=Drosophila melanogaster OX=7227 GN=LanB2 PE=2 SV=2//5.02694e-08
scaffold1368	2525016	2525451	436	83	0.474118657411076	0.0591763365222475	0.414942320888829	912.274472549595	CG	scaffold1368:2524919:2525504	CGI
scaffold1368	2704661	2705411	751	229	0.0203787413615668	0.109807392046413	-0.0894286506848463	-1611.77167787569	CG	evm.TU.scaffold1368.50	intron	--	-//-
scaffold1368	3377461	3377968	508	92	0.662658814967977	0.464761546081374	0.197897268886603	550.098842025174	CG	scaffold1368:3376722:3377968	CGI
scaffold1368	3466937	3467197	261	67	0.411445329465416	0.0680778877746092	0.343367441690807	571.361914595753	CG	scaffold1368:3465747:3472590	CGI
scaffold1368	3470072	3470625	554	107	0.0151401697208208	0.399945771537091	-0.38480560181627	-1257.87388450086	CG	scaffold1368:3465747:3472590	CGI
scaffold1368	3472259	3472633	375	66	0.0451631081685474	0.255681464667545	-0.210518356498997	-527.626927136471	CG	scaffold1368:3465747:3472590	CGI
scaffold1368	3472259	3472633	375	66	0.0451631081685474	0.255681464667545	-0.210518356498997	-527.626927136471	CG	scaffold1368:3471673:3473673	CGI_shore
scaffold1368	3472259	3472633	375	66	0.0451631081685474	0.255681464667545	-0.210518356498997	-527.626927136471	CG	scaffold1368:3472590:3474591	CGI_shore
scaffold1368	3497681	3498275	595	97	0.0665825383367687	0.444535480551873	-0.377952942215104	-969.990587227268	CG	scaffold1368:3495753:3497753	CGI_shore
scaffold1368	3497681	3498275	595	97	0.0665825383367687	0.444535480551873	-0.377952942215104	-969.990587227268	CG	scaffold1368:3496421:3498422	CGI_shore
scaffold1368	3497681	3498275	595	97	0.0665825383367687	0.444535480551873	-0.377952942215104	-969.990587227268	CG	scaffold1368:3496868:3498868	CGI_shore
scaffold1368	3497681	3498275	595	97	0.0665825383367687	0.444535480551873	-0.377952942215104	-969.990587227268	CG	scaffold1368:3497754:3498293	CGI
scaffold1368	3505254	3505334	81	17	0.115188117735628	0.0397254939495686	0.0754626237860589	60.405562815056	CHG	scaffold1368:3504731:3505424	CGI
scaffold1368	3505254	3505334	81	17	0.115188117735628	0.0397254939495686	0.0754626237860589	60.405562815056	CHG	scaffold1368:3504928:3506928	CGI_shore
scaffold1368	4066467	4067268	802	169	0.220201661977631	0.0946944552348254	0.125507206742806	961.780133345934	CG	scaffold1368:4065846:4067846	CGI_shore
scaffold1368	4066467	4067268	802	169	0.220201661977631	0.0946944552348254	0.125507206742806	961.780133345934	CG	scaffold1368:4066413:4067351	CGI
scaffold1368	4366608	4367478	871	89	0.54007682161198	0.197144825501555	0.342931996110425	773.738851967106	CG	scaffold1368:4364883:4366884	CGI_shore
scaffold1368	4366608	4367478	871	89	0.54007682161198	0.197144825501555	0.342931996110425	773.738851967106	CG	scaffold1368:4366454:4368454	CGI_shore
scaffold1368	4403446	4404177	732	113	0.557648251046453	0.20860655002171	0.349041701024743	937.360764738011	CG	scaffold1368:4401562:4404926	CGI
scaffold1368	4404303	4404665	363	84	0.552602650822242	0.211647428763842	0.3409552220584	709.041438750365	CG	scaffold1368:4401562:4404926	CGI
scaffold1368	4447385	4448134	750	106	0.748883121598592	0.505619376626587	0.243263744972006	771.061357257557	CG	scaffold1368:4447384:4452571	CGI
scaffold1368	4460265	4460922	658	82	0.732559440305162	0.424477328372035	0.308082111933127	611.685794364146	CG	scaffold1368:4458830:4460831	CGI_shore
scaffold1368	4465509	4466150	642	79	0.639196138468549	0.297233853983441	0.341962284485108	608.744915277341	CG	scaffold1368:4463562:4465562	CGI_shore
scaffold1368	4465509	4466150	642	79	0.639196138468549	0.297233853983441	0.341962284485108	608.744915277341	CG	scaffold1368:4465563:4466773	CGI
scaffold1368	4469972	4470047	76	7	0.128350087836191	0.00376725791198435	0.124582829924207	33.8252169862743	CHG	scaffold1368:4469403:4471403	CGI_shore
scaffold1368	4471125	4471702	578	96	0.687796117885654	0.338839643704172	0.348956474181481	991.452307319823	CG	scaffold1368:4469403:4471403	CGI_shore
scaffold1368	4471125	4471702	578	96	0.687796117885654	0.338839643704172	0.348956474181481	991.452307319823	CG	scaffold1368:4470780:4472780	CGI_shore
scaffold1368	4471125	4471702	578	96	0.687796117885654	0.338839643704172	0.348956474181481	991.452307319823	CG	scaffold1368:4471404:4471702	CGI
scaffold1370	925882	926975	1094	151	0.212063081072703	0.0111548174832839	0.200908263589419	1191.17288640487	CG	scaffold1370:926902:928902	CGI_shore
scaffold1370	942677	943166	490	75	0.400391619780367	0.173137774316036	0.227253845464331	558.292220047141	CG	scaffold1370:940925:942925	CGI_shore
scaffold1370	942677	943166	490	75	0.400391619780367	0.173137774316036	0.227253845464331	558.292220047141	CG	scaffold1370:942528:944529	CGI_shore
scaffold1370	942677	943166	490	75	0.400391619780367	0.173137774316036	0.227253845464331	558.292220047141	CG	scaffold1370:942926:943891	CGI
scaffold1370	942677	943166	490	75	0.400391619780367	0.173137774316036	0.227253845464331	558.292220047141	CG	evm.TU.scaffold1370.4	intron	--	gnl|BL_ORD_ID|314346 sp|Q9NQV7|PRDM9_HUMAN Histone-lysine N-methyltransferase PRDM9 OS=Homo sapiens OX=9606 GN=PRDM9 PE=1 SV=2//9.61909e-11
scaffold1370	943549	944020	472	74	0.431264564227753	0.159574714171711	0.271689850056043	597.659707505921	CG	scaffold1370:942528:944529	CGI_shore
scaffold1370	943549	944020	472	74	0.431264564227753	0.159574714171711	0.271689850056043	597.659707505921	CG	scaffold1370:942926:943891	CGI
scaffold1370	943549	944020	472	74	0.431264564227753	0.159574714171711	0.271689850056043	597.659707505921	CG	scaffold1370:943891:945892	CGI_shore
scaffold1370	943549	944020	472	74	0.431264564227753	0.159574714171711	0.271689850056043	597.659707505921	CG	evm.TU.scaffold1370.4	intron	--	gnl|BL_ORD_ID|314346 sp|Q9NQV7|PRDM9_HUMAN Histone-lysine N-methyltransferase PRDM9 OS=Homo sapiens OX=9606 GN=PRDM9 PE=1 SV=2//9.61909e-11
scaffold1370	963735	965368	1634	272	0.420443270816569	0.208241588232357	0.212201682584213	2210.91368929935	CG	evm.TU.scaffold1370.4	intron	--	gnl|BL_ORD_ID|314346 sp|Q9NQV7|PRDM9_HUMAN Histone-lysine N-methyltransferase PRDM9 OS=Homo sapiens OX=9606 GN=PRDM9 PE=1 SV=2//9.61909e-11
scaffold1370	963735	965368	1634	272	0.420443270816569	0.208241588232357	0.212201682584213	2210.91368929935	CG	scaffold1370:963536:970684	CGI
scaffold1374	388783	389230	448	86	0.887713925449573	0.526899636342134	0.360814289107439	695.201096736294	CG	evm.TU.scaffold1374.8	intron	--	gnl|BL_ORD_ID|311825 sp|Q27889|PP2B2_DROME Serine/threonine-protein phosphatase 2B catalytic subunit 2 OS=Drosophila melanogaster OX=7227 GN=Pp2B-14D PE=1 SV=2//0
scaffold1374	405876	406509	634	101	0.792309106214982	0.428488078512038	0.363821027702945	880.748020965709	CG	evm.TU.scaffold1374.8	intron	--	gnl|BL_ORD_ID|311825 sp|Q27889|PP2B2_DROME Serine/threonine-protein phosphatase 2B catalytic subunit 2 OS=Drosophila melanogaster OX=7227 GN=Pp2B-14D PE=1 SV=2//0
scaffold1374	409282	409902	621	51	0.692384826768261	0.287631682898872	0.404753143869389	506.037026457805	CG	evm.TU.scaffold1374.8	intron	--	gnl|BL_ORD_ID|311825 sp|Q27889|PP2B2_DROME Serine/threonine-protein phosphatase 2B catalytic subunit 2 OS=Drosophila melanogaster OX=7227 GN=Pp2B-14D PE=1 SV=2//0
scaffold1374	410193	410948	756	113	0.825476467150919	0.442021547257368	0.383454919893551	829.256150144977	CG	evm.TU.scaffold1374.8	intron	--	gnl|BL_ORD_ID|311825 sp|Q27889|PP2B2_DROME Serine/threonine-protein phosphatase 2B catalytic subunit 2 OS=Drosophila melanogaster OX=7227 GN=Pp2B-14D PE=1 SV=2//0
scaffold1374	673242	673947	706	76	0.730480029859987	0.348683048357439	0.381796981502548	650.865623905975	CG	evm.TU.scaffold1374.10	intron	--	gnl|BL_ORD_ID|442982 sp|Q62417|SRBS1_MOUSE Sorbin and SH3 domain-containing protein 1 OS=Mus musculus OX=10090 GN=Sorbs1 PE=1 SV=2//2.14864e-56
scaffold1374	676754	677489	736	118	0.526731606547721	0.165884400352141	0.36084720619558	1225.00811411672	CG	evm.TU.scaffold1374.10	intron	--	gnl|BL_ORD_ID|442982 sp|Q62417|SRBS1_MOUSE Sorbin and SH3 domain-containing protein 1 OS=Mus musculus OX=10090 GN=Sorbs1 PE=1 SV=2//2.14864e-56
scaffold1374	682139	682604	466	76	0.501283143117485	0.253944152181281	0.247338990936204	561.890401927713	CG	evm.TU.scaffold1374.10	intron	--	gnl|BL_ORD_ID|442982 sp|Q62417|SRBS1_MOUSE Sorbin and SH3 domain-containing protein 1 OS=Mus musculus OX=10090 GN=Sorbs1 PE=1 SV=2//2.14864e-56
scaffold1374	683507	684064	558	96	0.821335172756816	0.430793969716386	0.39054120304043	751.268177968063	CG	evm.TU.scaffold1374.10	intron	--	gnl|BL_ORD_ID|442982 sp|Q62417|SRBS1_MOUSE Sorbin and SH3 domain-containing protein 1 OS=Mus musculus OX=10090 GN=Sorbs1 PE=1 SV=2//2.14864e-56
scaffold1374	711131	711745	615	134	0.737984097854209	0.546429069443431	0.191555028410778	739.875548549487	CG	evm.TU.scaffold1374.10	intron	--	gnl|BL_ORD_ID|442982 sp|Q62417|SRBS1_MOUSE Sorbin and SH3 domain-containing protein 1 OS=Mus musculus OX=10090 GN=Sorbs1 PE=1 SV=2//2.14864e-56
scaffold1374	1168792	1168894	103	13	0.00112126117087625	0.0224728291320899	-0.0213515679612136	-41.8497555312656	CHG	scaffold1374:1167056:1169057	CGI_shore
scaffold1374	1206081	1206890	810	184	0.819062035108421	0.50283049009426	0.316231545014161	1204.93140045594	CG	evm.TU.scaffold1374.12	intron	--	gnl|BL_ORD_ID|555004 sp|Q9W0E8|ZER1_DROME Protein zer-1 homolog OS=Drosophila melanogaster OX=7227 GN=CG12084 PE=2 SV=2//6.97038e-39
scaffold1374	1206081	1206890	810	184	0.819062035108421	0.50283049009426	0.316231545014161	1204.93140045594	CG	scaffold1374:1204380:1206381	CGI_shore
scaffold1374	1206081	1206890	810	184	0.819062035108421	0.50283049009426	0.316231545014161	1204.93140045594	CG	scaffold1374:1205773:1207017	CGI
scaffold1374	1206081	1206890	810	184	0.819062035108421	0.50283049009426	0.316231545014161	1204.93140045594	CG	scaffold1374:1206717:1208717	CGI_shore
scaffold1374	1233368	1234443	1076	237	0.795447147495169	0.45270888028279	0.342738267212379	1939.55355870251	CG	evm.TU.scaffold1374.12	intron	--	gnl|BL_ORD_ID|555004 sp|Q9W0E8|ZER1_DROME Protein zer-1 homolog OS=Drosophila melanogaster OX=7227 GN=CG12084 PE=2 SV=2//6.97038e-39
scaffold1375	19158	20319	1162	144	0.00739471099434013	0.201342449364696	-0.193947738370356	-1256.52871262568	CG	scaffold1375:17079:21049	CGI
scaffold1375	647874	648591	718	101	0.323112075860616	0.0225758850104319	0.300536190850184	918.890417776573	CG	scaffold1375:645890:647890	CGI_shore
scaffold1375	647874	648591	718	101	0.323112075860616	0.0225758850104319	0.300536190850184	918.890417776573	CG	scaffold1375:647891:648972	CGI
scaffold1375	647874	648591	718	101	0.323112075860616	0.0225758850104319	0.300536190850184	918.890417776573	CG	evm.TU.scaffold1375.6	intron	--	gnl|BL_ORD_ID|347644 sp|P35244|RFA3_HUMAN Replication protein A 14 kDa subunit OS=Homo sapiens OX=9606 GN=RPA3 PE=1 SV=1//1.36388e-16
scaffold1375	648691	648972	282	76	0.191067859080825	0.0133375446399797	0.177730314440845	761.377532202372	CG	scaffold1375:647891:648972	CGI
scaffold1375	648691	648972	282	76	0.191067859080825	0.0133375446399797	0.177730314440845	761.377532202372	CG	evm.TU.scaffold1375.6	intron	--	gnl|BL_ORD_ID|347644 sp|P35244|RFA3_HUMAN Replication protein A 14 kDa subunit OS=Homo sapiens OX=9606 GN=RPA3 PE=1 SV=1//1.36388e-16
scaffold1375	726839	727350	512	85	0.421466112735217	0.159893421560242	0.261572691174975	561.439208760169	CG	scaffold1375:725442:727308	CGI
scaffold1375	726839	727350	512	85	0.421466112735217	0.159893421560242	0.261572691174975	561.439208760169	CG	scaffold1375:726462:728462	CGI_shore
scaffold1375	726839	727350	512	85	0.421466112735217	0.159893421560242	0.261572691174975	561.439208760169	CG	scaffold1375:727308:729309	CGI_shore
scaffold1375	726839	727350	512	85	0.421466112735217	0.159893421560242	0.261572691174975	561.439208760169	CG	evm.TU.scaffold1375.9	intron	--	gnl|BL_ORD_ID|2673 sp|Q8C0J2|A16L1_MOUSE Autophagy-related protein 16-1 OS=Mus musculus OX=10090 GN=Atg16l1 PE=1 SV=1//5.32817e-149
scaffold1375	762137	762587	451	104	0.305512233172689	0.0140990926518066	0.291413140520883	1252.16869340394	CG	evm.TU.scaffold1375.9	intron	--	gnl|BL_ORD_ID|2673 sp|Q8C0J2|A16L1_MOUSE Autophagy-related protein 16-1 OS=Mus musculus OX=10090 GN=Atg16l1 PE=1 SV=1//5.32817e-149
scaffold1375	769395	769857	463	84	0.506015262077126	0.0375849799361683	0.468430282140957	850.980385279639	CG	evm.TU.scaffold1375.9	intron	--	gnl|BL_ORD_ID|2673 sp|Q8C0J2|A16L1_MOUSE Autophagy-related protein 16-1 OS=Mus musculus OX=10090 GN=Atg16l1 PE=1 SV=1//5.32817e-149
scaffold1375	769918	771137	1220	135	0.526147049642763	0.0999240323756207	0.426223017267143	1437.45732058215	CG	scaffold1375:770973:772973	CGI_shore
scaffold1375	769918	771137	1220	135	0.526147049642763	0.0999240323756207	0.426223017267143	1437.45732058215	CG	evm.TU.scaffold1375.9	intron	--	gnl|BL_ORD_ID|2673 sp|Q8C0J2|A16L1_MOUSE Autophagy-related protein 16-1 OS=Mus musculus OX=10090 GN=Atg16l1 PE=1 SV=1//5.32817e-149
scaffold1376	66291	66640	350	82	0.00779101722712905	0.104820923076058	-0.0970299058489289	-504.15708988854	CG	evm.TU.scaffold1376.1	intron	--	gnl|BL_ORD_ID|245956 sp|O75970|MPDZ_HUMAN Multiple PDZ domain protein OS=Homo sapiens OX=9606 GN=MPDZ PE=1 SV=2//1.37547e-06
scaffold1376	71731	72972	1242	70	0.55613580582341	0.0789409454580428	0.477194860365367	644.037765106109	CG	evm.TU.scaffold1376.1	intron	--	gnl|BL_ORD_ID|245956 sp|O75970|MPDZ_HUMAN Multiple PDZ domain protein OS=Homo sapiens OX=9606 GN=MPDZ PE=1 SV=2//1.37547e-06
scaffold1376	73937	75405	1469	109	0.599830929216388	0.0802145046206969	0.519616424595691	1009.44641375289	CG	evm.TU.scaffold1376.1	intron	--	gnl|BL_ORD_ID|245956 sp|O75970|MPDZ_HUMAN Multiple PDZ domain protein OS=Homo sapiens OX=9606 GN=MPDZ PE=1 SV=2//1.37547e-06
scaffold1376	316271	316697	427	84	0.327005754703942	0.652567819380971	-0.325562064677029	-542.737382678191	CG	evm.TU.scaffold1376.7	intron	--	gnl|BL_ORD_ID|245956 sp|O75970|MPDZ_HUMAN Multiple PDZ domain protein OS=Homo sapiens OX=9606 GN=MPDZ PE=1 SV=2//2.81737e-08
scaffold1376	316271	316697	427	84	0.327005754703942	0.652567819380971	-0.325562064677029	-542.737382678191	CG	scaffold1376:314199:322225	CGI
scaffold1377	323621	323676	56	8	0.116213656870234	0.000765778419435523	0.115447878450799	53.0774178235238	CHG	scaffold1377:321665:323665	CGI_shore
scaffold1377	323621	323676	56	8	0.116213656870234	0.000765778419435523	0.115447878450799	53.0774178235238	CHG	scaffold1377:322812:324813	CGI_shore
scaffold1377	323621	323676	56	8	0.116213656870234	0.000765778419435523	0.115447878450799	53.0774178235238	CHG	scaffold1377:323666:323918	CGI
scaffold1377	323621	323676	56	8	0.116213656870234	0.000765778419435523	0.115447878450799	53.0774178235238	CHG	scaffold1377:323675:325675	CGI_shore
scaffold1378	143807	145017	1211	111	0.255250655199795	0.0610104282435947	0.1942402269562	829.02749765818	CG	Target=(CACG)n:3-56;Class=Simple_repeat	repeat
scaffold1378	143807	145017	1211	111	0.255250655199795	0.0610104282435947	0.1942402269562	829.02749765818	CG	evm.TU.scaffold1378.2	intron	--	gnl|BL_ORD_ID|10660 sp|P05552|ADF1_DROME Transcription factor Adf-1 OS=Drosophila melanogaster OX=7227 GN=Adf1 PE=2 SV=2//2.67239e-07
scaffold1378	143807	145017	1211	111	0.255250655199795	0.0610104282435947	0.1942402269562	829.02749765818	CG	scaffold1378:136171:155893	CGI
scaffold1378	155675	156346	672	96	0.404924177191038	0.205153717529424	0.199770459661614	737.413218129117	CG	scaffold1378:154799:156799	CGI_shore
scaffold1378	155675	156346	672	96	0.404924177191038	0.205153717529424	0.199770459661614	737.413218129117	CG	evm.TU.scaffold1378.2	promoter	--	gnl|BL_ORD_ID|10660 sp|P05552|ADF1_DROME Transcription factor Adf-1 OS=Drosophila melanogaster OX=7227 GN=Adf1 PE=2 SV=2//2.67239e-07
scaffold1378	155675	156346	672	96	0.404924177191038	0.205153717529424	0.199770459661614	737.413218129117	CG	scaffold1378:155893:157894	CGI_shore
scaffold1378	155675	156346	672	96	0.404924177191038	0.205153717529424	0.199770459661614	737.413218129117	CG	scaffold1378:136171:155893	CGI
scaffold1379	30039	30419	381	87	0.422212094735	0.788854599383755	-0.366642504648754	-586.562077572562	CG	scaffold1379:29312:30786	CGI
scaffold1379	30039	30419	381	87	0.422212094735	0.788854599383755	-0.366642504648754	-586.562077572562	CG	evm.TU.scaffold1379.1	intron	--	gnl|BL_ORD_ID|479612 sp|Q6PCX9|TRI37_MOUSE E3 ubiquitin-protein ligase TRIM37 OS=Mus musculus OX=10090 GN=Trim37 PE=1 SV=1//2.98856e-165
scaffold1379	40722	41100	379	57	0.0212993774452474	0.323131655555711	-0.301832278110464	-530.939399681819	CG	scaffold1379:40059:42059	CGI_shore
scaffold1379	40722	41100	379	57	0.0212993774452474	0.323131655555711	-0.301832278110464	-530.939399681819	CG	evm.TU.scaffold1379.1	intron	--	gnl|BL_ORD_ID|479612 sp|Q6PCX9|TRI37_MOUSE E3 ubiquitin-protein ligase TRIM37 OS=Mus musculus OX=10090 GN=Trim37 PE=1 SV=1//2.98856e-165
scaffold1379	40722	41100	379	57	0.0212993774452474	0.323131655555711	-0.301832278110464	-530.939399681819	CG	scaffold1379:40268:41100	CGI
scaffold1379	50394	53455	3062	131	0.0195883165322663	0.630388186106043	-0.610799869573777	-2076.66192258443	CG	scaffold1379:49978:51300	CGI
scaffold1379	50394	53455	3062	131	0.0195883165322663	0.630388186106043	-0.610799869573777	-2076.66192258443	CG	scaffold1379:50644:52644	CGI_shore
scaffold1379	50394	53455	3062	131	0.0195883165322663	0.630388186106043	-0.610799869573777	-2076.66192258443	CG	scaffold1379:51300:53301	CGI_shore
scaffold1379	50394	53455	3062	131	0.0195883165322663	0.630388186106043	-0.610799869573777	-2076.66192258443	CG	scaffold1379:52645:53394	CGI
scaffold1379	50394	53455	3062	131	0.0195883165322663	0.630388186106043	-0.610799869573777	-2076.66192258443	CG	scaffold1379:52798:54798	CGI_shore
scaffold1379	50394	53455	3062	131	0.0195883165322663	0.630388186106043	-0.610799869573777	-2076.66192258443	CG	scaffold1379:53394:55395	CGI_shore
scaffold1379	50394	53455	3062	131	0.0195883165322663	0.630388186106043	-0.610799869573777	-2076.66192258443	CG	evm.TU.scaffold1379.1	intron	--	gnl|BL_ORD_ID|479612 sp|Q6PCX9|TRI37_MOUSE E3 ubiquitin-protein ligase TRIM37 OS=Mus musculus OX=10090 GN=Trim37 PE=1 SV=1//2.98856e-165
scaffold1379	149922	150199	278	85	0.0835256101988933	0.010725824287807	0.0727997859110863	589.087565732724	CG	evm.TU.scaffold1379.4	promoter	--	gnl|BL_ORD_ID|150119 sp|Q8R322|GLE1_MOUSE Nucleoporin GLE1 OS=Mus musculus OX=10090 GN=Gle1 PE=1 SV=2//1.14355e-46
scaffold1379	149922	150199	278	85	0.0835256101988933	0.010725824287807	0.0727997859110863	589.087565732724	CG	evm.TU.scaffold1379.5	exon	--	gnl|BL_ORD_ID|182661 sp|P11146|HSP7B_DROME Heat shock 70 kDa protein cognate 2 OS=Drosophila melanogaster OX=7227 GN=Hsc70-2 PE=1 SV=2//0
scaffold1379	149922	150199	278	85	0.0835256101988933	0.010725824287807	0.0727997859110863	589.087565732724	CG	evm.TU.scaffold1379.6	promoter	--	gnl|BL_ORD_ID|78968 sp|P02487|CRYAA_BRAVA Alpha-crystallin A chain OS=Bradypus variegatus OX=9355 GN=CRYAA PE=1 SV=1//5.69785e-18
scaffold1379	149922	150199	278	85	0.0835256101988933	0.010725824287807	0.0727997859110863	589.087565732724	CG	scaffold1379:130309:169346	CGI
scaffold1379	168922	169412	491	117	0.13818947266854	0.28151769236861	-0.14332821970007	-733.168975851594	CG	evm.TU.scaffold1379.7	promoter	--	gnl|BL_ORD_ID|182624 sp|P22623|HSP72_PARLI Heat shock 70 kDa protein II (Fragment) OS=Paracentrotus lividus OX=7656 GN=HSP70II PE=3 SV=1//4.75164e-25
scaffold1379	168922	169412	491	117	0.13818947266854	0.28151769236861	-0.14332821970007	-733.168975851594	CG	evm.TU.scaffold1379.8	exon	--	gnl|BL_ORD_ID|182661 sp|P11146|HSP7B_DROME Heat shock 70 kDa protein cognate 2 OS=Drosophila melanogaster OX=7227 GN=Hsc70-2 PE=1 SV=2//2.2838e-128
scaffold1379	168922	169412	491	117	0.13818947266854	0.28151769236861	-0.14332821970007	-733.168975851594	CG	scaffold1379:169346:171347	CGI_shore
scaffold1379	168922	169412	491	117	0.13818947266854	0.28151769236861	-0.14332821970007	-733.168975851594	CG	evm.TU.scaffold1379.8	TES	--	gnl|BL_ORD_ID|182661 sp|P11146|HSP7B_DROME Heat shock 70 kDa protein cognate 2 OS=Drosophila melanogaster OX=7227 GN=Hsc70-2 PE=1 SV=2//2.2838e-128
scaffold1379	168922	169412	491	117	0.13818947266854	0.28151769236861	-0.14332821970007	-733.168975851594	CG	scaffold1379:130309:169346	CGI
scaffold1381	388566	388810	245	60	0.24047355561992	0.670260007743376	-0.429786452123456	-651.346974478588	CG	evm.TU.scaffold1381.4	intron	--	-//-
scaffold1381	1722060	1722114	55	5	0.0252763780797157	0.000317747474260904	0.0249586306054548	17.9384927094307	CHG	scaffold1381:1720808:1722809	CGI_shore
scaffold1381	1722060	1722114	55	5	0.0252763780797157	0.000317747474260904	0.0249586306054548	17.9384927094307	CHG	scaffold1381:1721825:1723825	CGI_shore
scaffold1383	82395	82850	456	62	0.792423586780847	0.469609633534109	0.322813953246738	585.44334592613	CG	scaffold1383:82828:84828	CGI_shore
scaffold1383	84745	85504	760	138	0.819277047814816	0.501350164606046	0.31792688320877	1412.23151887266	CG	scaffold1383:82828:84828	CGI_shore
scaffold1383	84745	85504	760	138	0.819277047814816	0.501350164606046	0.31792688320877	1412.23151887266	CG	scaffold1383:84829:85504	CGI
scaffold1383	162975	163661	687	95	0.0423283258872826	0.173297551984612	-0.13096922609733	-577.187500781191	CG	scaffold1383:162691:163662	CGI
scaffold1383	171164	171267	104	31	0.0505977549999991	0.00315246815028775	0.0474452868497114	158.239089092191	CHH	scaffold1383:171133:173134	CGI_shore
scaffold1383	256218	256306	89	15	0.000882379579914499	0.0606088774874196	-0.0597264979075051	-62.718781473549	CHG	scaffold1383:256070:258070	CGI_shore
scaffold1383	265802	265913	112	19	0.0416994095138683	0.000425618937507209	0.0412737905763611	74.5212694366132	CHG	scaffold1383:264590:266591	CGI_shore
scaffold1384	657484	657597	114	13	0.000898505928927883	0.0914101122633204	-0.0905116063343925	-58.1697395571978	CHG	evm.TU.scaffold1384.5	intron	--	gnl|BL_ORD_ID|65357 sp|Q80U30|CL16A_MOUSE Protein CLEC16A OS=Mus musculus OX=10090 GN=Clec16a PE=1 SV=2//0
scaffold1384	657484	657597	114	13	0.000898505928927883	0.0914101122633204	-0.0905116063343925	-58.1697395571978	CHG	scaffold1384:657012:657511	CGI
scaffold1384	657484	657597	114	13	0.000898505928927883	0.0914101122633204	-0.0905116063343925	-58.1697395571978	CHG	scaffold1384:657511:659512	CGI_shore
scaffold1384	1061850	1062154	305	85	0.161387168697052	0.0167326502656494	0.144654518431402	560.983575259897	CG	evm.TU.scaffold1384.14	intron	--	gnl|BL_ORD_ID|449037 sp|Q0VA03|SUZ12_XENTR Polycomb protein suz12 OS=Xenopus tropicalis OX=8364 GN=suz12 PE=2 SV=1//1.58348e-113
scaffold1384	1061850	1062154	305	85	0.161387168697052	0.0167326502656494	0.144654518431402	560.983575259897	CG	scaffold1384:1056526:1064669	CGI
scaffold1384	1087208	1087469	262	58	0.0400835030208904	0.332394317681857	-0.292310814660967	-542.035788939777	CG	scaffold1384:1087019:1087781	CGI
scaffold1384	1087208	1087469	262	58	0.0400835030208904	0.332394317681857	-0.292310814660967	-542.035788939777	CG	evm.TU.scaffold1384.16	intron	--	-//-
scaffold1384	1087208	1087469	262	58	0.0400835030208904	0.332394317681857	-0.292310814660967	-542.035788939777	CG	scaffold1384:1087434:1089434	CGI_shore
scaffold1385	434272	434950	679	108	0.208769794212958	0.0381631208529427	0.170606673360015	883.5555428568	CG	scaffold1385:434194:436194	CGI_shore
scaffold1385	434272	434950	679	108	0.208769794212958	0.0381631208529427	0.170606673360015	883.5555428568	CG	evm.TU.scaffold1385.5	intron	--	gnl|BL_ORD_ID|438246 sp|Q6GQ82|SNF5_XENLA SWI/SNF-related matrix-associated actin-dependent regulator of chromatin subfamily B member 1 OS=Xenopus laevis OX=8355 GN=smarcb1 PE=2 SV=1//0
scaffold1385	474092	476345	2254	108	0.621697312248912	0.246329049995093	0.375368262253819	841.534026644969	CG	evm.TU.scaffold1385.6	intron	--	gnl|BL_ORD_ID|468299 sp|Q05B56|TF2H3_BOVIN General transcription factor IIH subunit 3 OS=Bos taurus OX=9913 GN=GTF2H3 PE=2 SV=1//1.35971e-55
scaffold1385	474092	476345	2254	108	0.621697312248912	0.246329049995093	0.375368262253819	841.534026644969	CG	scaffold1385:472375:476664	CGI
scaffold139	123923	124371	449	96	0.241167317997784	0.472072012232264	-0.23090469423448	-548.669113938795	CG	evm.TU.scaffold139.3	intron	--	gnl|BL_ORD_ID|434702 sp|Q8CG80|SHF_MOUSE SH2 domain-containing adapter protein F OS=Mus musculus OX=10090 GN=Shf PE=1 SV=2//5.20472e-45
scaffold139	123923	124371	449	96	0.241167317997784	0.472072012232264	-0.23090469423448	-548.669113938795	CG	scaffold139:123922:124603	CGI
scaffold1390	223	2145	1923	152	0.0647163398163256	0.27498461300755	-0.210268273191225	-860.455262789722	CG	Target=(TC)n:1-94;Class=Simple_repeat	repeat
scaffold1390	223	2145	1923	152	0.0647163398163256	0.27498461300755	-0.210268273191225	-860.455262789722	CG	scaffold1390:221:22390	CGI
scaffold1390	89462	90382	921	60	0.605447931668106	0.145434899262695	0.460013032405411	578.949091916278	CG	scaffold1390:89635:91635	CGI_shore
scaffold1390	89462	90382	921	60	0.605447931668106	0.145434899262695	0.460013032405411	578.949091916278	CG	evm.TU.scaffold1390.4	promoter	--	gnl|BL_ORD_ID|311815 sp|P23696|PP2A_DROME Serine/threonine-protein phosphatase PP2A OS=Drosophila melanogaster OX=7227 GN=mts PE=2 SV=1//5.51809e-10
scaffold1391	355609	356142	534	89	0.192075621576289	0.0329226771555086	0.15915294442078	683.20220671428	CG	scaffold1391:310443:387680	CGI
scaffold1391	421886	422566	681	155	0.267846827967994	0.581897705966258	-0.314050877998264	-1535.69727875379	CG	evm.TU.scaffold1391.9	intron	--	gnl|BL_ORD_ID|28646 sp|Q9Y575|ASB3_HUMAN Ankyrin repeat and SOCS box protein 3 OS=Homo sapiens OX=9606 GN=ASB3 PE=1 SV=1//2.2838e-35
scaffold1391	421886	422566	681	155	0.267846827967994	0.581897705966258	-0.314050877998264	-1535.69727875379	CG	scaffold1391:416228:422485	CGI
scaffold1391	421886	422566	681	155	0.267846827967994	0.581897705966258	-0.314050877998264	-1535.69727875379	CG	scaffold1391:421455:423455	CGI_shore
scaffold1391	421886	422566	681	155	0.267846827967994	0.581897705966258	-0.314050877998264	-1535.69727875379	CG	scaffold1391:422063:424063	CGI_shore
scaffold1391	421886	422566	681	155	0.267846827967994	0.581897705966258	-0.314050877998264	-1535.69727875379	CG	scaffold1391:422485:424486	CGI_shore
scaffold1391	453380	454073	694	94	0.141339435065384	0.489427539435914	-0.34808810437053	-745.981137642575	CG	scaffold1391:451666:453666	CGI_shore
scaffold1391	453380	454073	694	94	0.141339435065384	0.489427539435914	-0.34808810437053	-745.981137642575	CG	evm.TU.scaffold1391.11	intron	--	gnl|BL_ORD_ID|495282 sp|Q9VZI3|UN112_DROME Unc-112-related protein OS=Drosophila melanogaster OX=7227 GN=Fit1 PE=1 SV=1//0
scaffold1391	453380	454073	694	94	0.141339435065384	0.489427539435914	-0.34808810437053	-745.981137642575	CG	scaffold1391:452034:454035	CGI_shore
scaffold1391	453380	454073	694	94	0.141339435065384	0.489427539435914	-0.34808810437053	-745.981137642575	CG	scaffold1391:453128:455128	CGI_shore
scaffold1391	453380	454073	694	94	0.141339435065384	0.489427539435914	-0.34808810437053	-745.981137642575	CG	scaffold1391:453260:453469	CGI
scaffold1391	453380	454073	694	94	0.141339435065384	0.489427539435914	-0.34808810437053	-745.981137642575	CG	scaffold1391:453469:455470	CGI_shore
scaffold1391	453380	454073	694	94	0.141339435065384	0.489427539435914	-0.34808810437053	-745.981137642575	CG	scaffold1391:453667:454147	CGI
scaffold1391	563248	563691	444	90	0.00916743609319082	0.0843897060163862	-0.0752222699231954	-511.529296101992	CG	evm.TU.scaffold1391.13	intron	--	gnl|BL_ORD_ID|279386 sp|P16554|NUMB_DROME Protein numb OS=Drosophila melanogaster OX=7227 GN=numb PE=1 SV=2//6.54552e-112
scaffold1391	563248	563691	444	90	0.00916743609319082	0.0843897060163862	-0.0752222699231954	-511.529296101992	CG	scaffold1391:497651:573472	CGI
scaffold1391	611468	611837	370	71	0.391151587654503	0.100254061409232	0.290897526245271	546.988277052028	CG	scaffold1391:611415:611952	CGI
scaffold1393	550446	550582	137	47	0.213596940963077	0.0465833853220025	0.167013555641075	300.867305180265	CHH	scaffold1393:548716:550717	CGI_shore
scaffold1393	550446	550582	137	47	0.213596940963077	0.0465833853220025	0.167013555641075	300.867305180265	CHH	scaffold1393:548866:550866	CGI_shore
scaffold1393	550446	550582	137	47	0.213596940963077	0.0465833853220025	0.167013555641075	300.867305180265	CHH	scaffold1393:549368:551369	CGI_shore
scaffold1393	550446	550582	137	47	0.213596940963077	0.0465833853220025	0.167013555641075	300.867305180265	CHH	scaffold1393:549722:551722	CGI_shore
scaffold1393	550446	550582	137	47	0.213596940963077	0.0465833853220025	0.167013555641075	300.867305180265	CHH	Target=(CCAA)n:4-169;Class=Simple_repeat	repeat
scaffold1393	558439	558778	340	94	0.0993677214017968	0.00629126302048033	0.0930764583813165	585.403914934979	CG	scaffold1393:557894:562236	CGI
scaffold1393	558439	558778	340	94	0.0993677214017968	0.00629126302048033	0.0930764583813165	585.403914934979	CG	scaffold1393:556563:558564	CGI_shore
scaffold1395	8550	8618	69	16	0.0316024519063633	0.00561483318093725	0.0259876187254261	72.3000748140504	CHG	scaffold1395:4908:92742	CGI
scaffold1395	148776	149176	401	69	0.323384071290978	0.0545855511646383	0.268798520126339	523.054270740825	CG	scaffold1395:136156:187524	CGI
scaffold1395	176791	177158	368	106	0.118503444372425	0.0417363825345288	0.0767670618378959	625.613910990004	CG	scaffold1395:136156:187524	CGI
scaffold1395	176791	177158	368	106	0.118503444372425	0.0417363825345288	0.0767670618378959	625.613910990004	CG	evm.TU.scaffold1395.3	intron	--	gnl|BL_ORD_ID|441462 sp|P51688|SPHM_HUMAN N-sulphoglucosamine sulphohydrolase OS=Homo sapiens OX=9606 GN=SGSH PE=1 SV=1//4.90427e-180
scaffold1395	183428	183845	418	105	0.12224902841945	0.0388164983845025	0.0834325300349477	577.091445216688	CG	scaffold1395:136156:187524	CGI
scaffold1395	183428	183845	418	105	0.12224902841945	0.0388164983845025	0.0834325300349477	577.091445216688	CG	evm.TU.scaffold1395.3	intron	--	gnl|BL_ORD_ID|441462 sp|P51688|SPHM_HUMAN N-sulphoglucosamine sulphohydrolase OS=Homo sapiens OX=9606 GN=SGSH PE=1 SV=1//4.90427e-180
scaffold1395	189942	190282	341	86	0.549613582127249	0.118346632778523	0.431266949348726	896.859785210824	CG	scaffold1395:189373:191374	CGI_shore
scaffold1395	189942	190282	341	86	0.549613582127249	0.118346632778523	0.431266949348726	896.859785210824	CG	scaffold1395:189923:190344	CGI
scaffold1395	189942	190282	341	86	0.549613582127249	0.118346632778523	0.431266949348726	896.859785210824	CG	scaffold1395:190020:192020	CGI_shore
scaffold1395	249006	250014	1009	146	0.421944212275592	0.176982769549074	0.244961442726518	1009.45047334837	CG	scaffold1395:247490:249491	CGI_shore
scaffold1395	249006	250014	1009	146	0.421944212275592	0.176982769549074	0.244961442726518	1009.45047334837	CG	scaffold1395:248113:255376	CGI
scaffold1395	249006	250014	1009	146	0.421944212275592	0.176982769549074	0.244961442726518	1009.45047334837	CG	evm.TU.scaffold1395.4	intron	--	gnl|BL_ORD_ID|491943 sp|Q6ZPJ3|UBE2O_MOUSE (E3-independent) E2 ubiquitin-conjugating enzyme UBE2O OS=Mus musculus OX=10090 GN=Ube2o PE=1 SV=3//8.2934e-24
scaffold1395	250705	251286	582	111	0.299444226988316	0.085667391556279	0.213776835432037	908.54626691874	CG	scaffold1395:248113:255376	CGI
scaffold1395	250705	251286	582	111	0.299444226988316	0.085667391556279	0.213776835432037	908.54626691874	CG	evm.TU.scaffold1395.4	intron	--	gnl|BL_ORD_ID|491943 sp|Q6ZPJ3|UBE2O_MOUSE (E3-independent) E2 ubiquitin-conjugating enzyme UBE2O OS=Mus musculus OX=10090 GN=Ube2o PE=1 SV=3//8.2934e-24
scaffold1395	255128	256111	984	90	0.547096890878379	0.0908961577859928	0.456200733092387	951.372533727835	CG	scaffold1395:248113:255376	CGI
scaffold1395	255128	256111	984	90	0.547096890878379	0.0908961577859928	0.456200733092387	951.372533727835	CG	evm.TU.scaffold1395.4	intron	--	gnl|BL_ORD_ID|491943 sp|Q6ZPJ3|UBE2O_MOUSE (E3-independent) E2 ubiquitin-conjugating enzyme UBE2O OS=Mus musculus OX=10090 GN=Ube2o PE=1 SV=3//8.2934e-24
scaffold1395	255128	256111	984	90	0.547096890878379	0.0908961577859928	0.456200733092387	951.372533727835	CG	evm.TU.scaffold1395.4	exon	--	gnl|BL_ORD_ID|491943 sp|Q6ZPJ3|UBE2O_MOUSE (E3-independent) E2 ubiquitin-conjugating enzyme UBE2O OS=Mus musculus OX=10090 GN=Ube2o PE=1 SV=3//8.2934e-24
scaffold1395	255128	256111	984	90	0.547096890878379	0.0908961577859928	0.456200733092387	951.372533727835	CG	evm.TU.scaffold1395.4	TSS	--	gnl|BL_ORD_ID|491943 sp|Q6ZPJ3|UBE2O_MOUSE (E3-independent) E2 ubiquitin-conjugating enzyme UBE2O OS=Mus musculus OX=10090 GN=Ube2o PE=1 SV=3//8.2934e-24
scaffold1395	255128	256111	984	90	0.547096890878379	0.0908961577859928	0.456200733092387	951.372533727835	CG	evm.TU.scaffold1395.4	promoter	--	gnl|BL_ORD_ID|491943 sp|Q6ZPJ3|UBE2O_MOUSE (E3-independent) E2 ubiquitin-conjugating enzyme UBE2O OS=Mus musculus OX=10090 GN=Ube2o PE=1 SV=3//8.2934e-24
scaffold1395	255128	256111	984	90	0.547096890878379	0.0908961577859928	0.456200733092387	951.372533727835	CG	scaffold1395:255376:257377	CGI_shore
scaffold1395	287340	288835	1496	177	0.307271196272337	0.72039809669759	-0.413126900425253	-1535.74221889686	CG	scaffold1395:286384:288385	CGI_shore
scaffold1395	287340	288835	1496	177	0.307271196272337	0.72039809669759	-0.413126900425253	-1535.74221889686	CG	scaffold1395:287339:288340	CGI
scaffold1395	287340	288835	1496	177	0.307271196272337	0.72039809669759	-0.413126900425253	-1535.74221889686	CG	scaffold1395:288340:290341	CGI_shore
scaffold1395	287340	288835	1496	177	0.307271196272337	0.72039809669759	-0.413126900425253	-1535.74221889686	CG	scaffold1395:288614:290614	CGI_shore
scaffold1395	305028	305356	329	65	0.0668231537199523	0.299072301751486	-0.232249148031534	-560.420541687113	CG	evm.TU.scaffold1395.8	intron	--	gnl|BL_ORD_ID|73778 sp|Q949P2|COPDA_ARATH Probable cytosolic oligopeptidase A OS=Arabidopsis thaliana OX=3702 GN=CYOP PE=1 SV=1//4.50806e-66
scaffold1395	305028	305356	329	65	0.0668231537199523	0.299072301751486	-0.232249148031534	-560.420541687113	CG	scaffold1395:303074:305074	CGI_shore
scaffold1395	305028	305356	329	65	0.0668231537199523	0.299072301751486	-0.232249148031534	-560.420541687113	CG	scaffold1395:304325:306325	CGI_shore
scaffold1395	305028	305356	329	65	0.0668231537199523	0.299072301751486	-0.232249148031534	-560.420541687113	CG	scaffold1395:305075:305831	CGI
scaffold1395	319063	320430	1368	146	0.00962624044553266	0.137952973162915	-0.128326732717382	-963.465232116296	CG	evm.TU.scaffold1395.8	intron	--	gnl|BL_ORD_ID|73778 sp|Q949P2|COPDA_ARATH Probable cytosolic oligopeptidase A OS=Arabidopsis thaliana OX=3702 GN=CYOP PE=1 SV=1//4.50806e-66
scaffold1395	337204	337858	655	127	0.207010636179331	0.433200860945423	-0.226190224766091	-858.869461979658	CG	evm.TU.scaffold1395.8	intron	--	gnl|BL_ORD_ID|73778 sp|Q949P2|COPDA_ARATH Probable cytosolic oligopeptidase A OS=Arabidopsis thaliana OX=3702 GN=CYOP PE=1 SV=1//4.50806e-66
scaffold1395	339329	340043	715	114	0.147117815056942	0.635037743915194	-0.487919928858252	-1408.52067704234	CG	evm.TU.scaffold1395.8	intron	--	gnl|BL_ORD_ID|73778 sp|Q949P2|COPDA_ARATH Probable cytosolic oligopeptidase A OS=Arabidopsis thaliana OX=3702 GN=CYOP PE=1 SV=1//4.50806e-66
scaffold1395	354973	355850	878	85	0.0357097764357774	0.375728046449261	-0.340018270013484	-650.129277596518	CG	evm.TU.scaffold1395.8	intron	--	gnl|BL_ORD_ID|73778 sp|Q949P2|COPDA_ARATH Probable cytosolic oligopeptidase A OS=Arabidopsis thaliana OX=3702 GN=CYOP PE=1 SV=1//4.50806e-66
scaffold1396	14801	15370	570	178	0.128010698844879	0.0429466487921742	0.0850640500527049	1212.87880549209	CG	scaffold1396:5129:64900	CGI
scaffold1396	324107	324500	394	71	0.286953981578791	0.0435441239680063	0.243409857610784	682.684686757955	CG	scaffold1396:319337:334463	CGI
scaffold1397	294790	295845	1056	144	0.744517388565183	0.400929796117301	0.343587592447882	1193.00101923174	CG	evm.TU.scaffold1397.7	intron	--	gnl|BL_ORD_ID|548223 sp|Q8BGK6|YLAT2_MOUSE Y+L amino acid transporter 2 OS=Mus musculus OX=10090 GN=Slc7a6 PE=1 SV=1//1.50859e-144
scaffold1397	294790	295845	1056	144	0.744517388565183	0.400929796117301	0.343587592447882	1193.00101923174	CG	scaffold1397:293630:295631	CGI_shore
scaffold14	618305	618816	512	111	0.25342016805024	0.62541979806279	-0.371999630012549	-937.160903570357	CG	evm.TU.scaffold14.14	intron	--	gnl|BL_ORD_ID|324657 sp|Q5R806|PTGR2_PONAB Prostaglandin reductase 2 OS=Pongo abelii OX=9601 GN=PTGR2 PE=2 SV=2//1.58004e-97
scaffold14	636697	637463	767	99	0.119707856224078	0.47424079402067	-0.354532937796592	-758.07227221589	CG	evm.TU.scaffold14.15	intron	--	gnl|BL_ORD_ID|352572 sp|Q9CQS5|RIOK2_MOUSE Serine/threonine-protein kinase RIO2 OS=Mus musculus OX=10090 GN=Riok2 PE=1 SV=1//7.63207e-08
scaffold14	637749	638522	774	118	0.263571665900778	0.798413407185604	-0.534841741284826	-1304.22944611839	CG	evm.TU.scaffold14.15	intron	--	gnl|BL_ORD_ID|352572 sp|Q9CQS5|RIOK2_MOUSE Serine/threonine-protein kinase RIO2 OS=Mus musculus OX=10090 GN=Riok2 PE=1 SV=1//7.63207e-08
scaffold14	642741	643111	371	71	0.0152997930835037	0.285163404124663	-0.269863611041159	-696.505663114793	CG	evm.TU.scaffold14.15	intron	--	gnl|BL_ORD_ID|352572 sp|Q9CQS5|RIOK2_MOUSE Serine/threonine-protein kinase RIO2 OS=Mus musculus OX=10090 GN=Riok2 PE=1 SV=1//7.63207e-08
scaffold14	779977	782459	2483	412	0.00532489734971709	0.118936135829633	-0.113611238479916	-3135.86883864373	CG	evm.TU.scaffold14.20	intron	--	gnl|BL_ORD_ID|62872 sp|P36362|CHIT_MANSE Endochitinase OS=Manduca sexta OX=7130 PE=2 SV=1//1.2345e-35
scaffold14	779977	782459	2483	412	0.00532489734971709	0.118936135829633	-0.113611238479916	-3135.86883864373	CG	evm.TU.scaffold14.20	exon	--	gnl|BL_ORD_ID|62872 sp|P36362|CHIT_MANSE Endochitinase OS=Manduca sexta OX=7130 PE=2 SV=1//1.2345e-35
scaffold14	779977	782459	2483	412	0.00532489734971709	0.118936135829633	-0.113611238479916	-3135.86883864373	CG	evm.TU.scaffold14.20	utr3	--	gnl|BL_ORD_ID|62872 sp|P36362|CHIT_MANSE Endochitinase OS=Manduca sexta OX=7130 PE=2 SV=1//1.2345e-35
scaffold14	779977	782459	2483	412	0.00532489734971709	0.118936135829633	-0.113611238479916	-3135.86883864373	CG	evm.TU.scaffold14.20	TES	--	gnl|BL_ORD_ID|62872 sp|P36362|CHIT_MANSE Endochitinase OS=Manduca sexta OX=7130 PE=2 SV=1//1.2345e-35
scaffold1401	23528	24052	525	112	0.776096212166069	0.483063380393022	0.293032831773047	674.187423895806	CG	evm.TU.scaffold1401.1	intron	--	gnl|BL_ORD_ID|69262 sp|Q5U395|CNEPA_DANRE CTD nuclear envelope phosphatase 1A OS=Danio rerio OX=7955 GN=ctdnep1a PE=2 SV=1//9.30142e-119
scaffold1401	23528	24052	525	112	0.776096212166069	0.483063380393022	0.293032831773047	674.187423895806	CG	scaffold1401:21640:26816	CGI
scaffold1401	261950	262962	1013	146	0.825849598711773	0.569608412308951	0.256241186402822	1041.47456898679	CG	evm.TU.scaffold1401.3	intron	--	gnl|BL_ORD_ID|1142 sp|Q78JT3|3HAO_MOUSE 3-hydroxyanthranilate 3,4-dioxygenase OS=Mus musculus OX=10090 GN=Haao PE=1 SV=1//9.95772e-80
scaffold1401	347041	347358	318	74	0.32395676535939	0.0798765747954845	0.244080190563905	736.09779318854	CG	evm.TU.scaffold1401.3	intron	--	gnl|BL_ORD_ID|1142 sp|Q78JT3|3HAO_MOUSE 3-hydroxyanthranilate 3,4-dioxygenase OS=Mus musculus OX=10090 GN=Haao PE=1 SV=1//9.95772e-80
scaffold1401	347041	347358	318	74	0.32395676535939	0.0798765747954845	0.244080190563905	736.09779318854	CG	evm.TU.scaffold1401.3	exon	--	gnl|BL_ORD_ID|1142 sp|Q78JT3|3HAO_MOUSE 3-hydroxyanthranilate 3,4-dioxygenase OS=Mus musculus OX=10090 GN=Haao PE=1 SV=1//9.95772e-80
scaffold1401	347041	347358	318	74	0.32395676535939	0.0798765747954845	0.244080190563905	736.09779318854	CG	evm.TU.scaffold1401.3	utr3	--	gnl|BL_ORD_ID|1142 sp|Q78JT3|3HAO_MOUSE 3-hydroxyanthranilate 3,4-dioxygenase OS=Mus musculus OX=10090 GN=Haao PE=1 SV=1//9.95772e-80
scaffold1401	470162	470458	297	92	0.83566551186116	0.698604612658251	0.13706089920291	531.955546873227	CG	evm.TU.scaffold1401.5	intron	--	gnl|BL_ORD_ID|69262 sp|Q5U395|CNEPA_DANRE CTD nuclear envelope phosphatase 1A OS=Danio rerio OX=7955 GN=ctdnep1a PE=2 SV=1//5.88567e-132
scaffold1401	470162	470458	297	92	0.83566551186116	0.698604612658251	0.13706089920291	531.955546873227	CG	scaffold1401:467719:472825	CGI
scaffold1405	984986	985878	893	185	0.192929136587921	0.0122859814666272	0.180643155121294	1522.84902283057	CG	scaffold1405:984984:987980	CGI
scaffold1405	984986	985878	893	185	0.192929136587921	0.0122859814666272	0.180643155121294	1522.84902283057	CG	evm.TU.scaffold1405.11	intron	--	gnl|BL_ORD_ID|443491 sp|Q5ZMJ9|SRRM1_CHICK Serine/arginine repetitive matrix protein 1 OS=Gallus gallus OX=9031 GN=SRRM1 PE=2 SV=1//3.10957e-44
scaffold1405	984986	985878	893	185	0.192929136587921	0.0122859814666272	0.180643155121294	1522.84902283057	CG	scaffold1405:982992:984993	CGI_shore
scaffold1405	1024326	1024894	569	76	0.706233022612134	0.287687712095882	0.418545310516252	523.662961368794	CG	evm.TU.scaffold1405.11	intron	--	gnl|BL_ORD_ID|443491 sp|Q5ZMJ9|SRRM1_CHICK Serine/arginine repetitive matrix protein 1 OS=Gallus gallus OX=9031 GN=SRRM1 PE=2 SV=1//3.10957e-44
scaffold1405	1024326	1024894	569	76	0.706233022612134	0.287687712095882	0.418545310516252	523.662961368794	CG	scaffold1405:1023128:1030571	CGI
scaffold1405	1025682	1026045	364	84	0.240574736598892	0.0205012899908242	0.220073446608067	628.995445297417	CG	scaffold1405:1023128:1030571	CGI
scaffold1405	1025682	1026045	364	84	0.240574736598892	0.0205012899908242	0.220073446608067	628.995445297417	CG	evm.TU.scaffold1405.11	intron	--	gnl|BL_ORD_ID|443491 sp|Q5ZMJ9|SRRM1_CHICK Serine/arginine repetitive matrix protein 1 OS=Gallus gallus OX=9031 GN=SRRM1 PE=2 SV=1//3.10957e-44
scaffold1407	294997	295495	499	100	0.855990546500069	0.582246919229657	0.273743627270411	838.148783888771	CG	scaffold1407:295024:297024	CGI_shore
scaffold1407	361243	361294	52	9	0.0617080979279105	0.00052100690701427	0.0611870910208962	42.2801517041616	CHH	evm.TU.scaffold1407.6	intron	--	gnl|BL_ORD_ID|59952 sp|A7SFB5|CGAS_NEMVE Cyclic GMP-AMP synthase OS=Nematostella vectensis OX=45351 GN=v1g211400 PE=1 SV=1//3.45466e-15
scaffold1407	361243	361294	52	9	0.0617080979279105	0.00052100690701427	0.0611870910208962	42.2801517041616	CHH	scaffold1407:360034:362035	CGI_shore
scaffold1407	400722	403755	3034	148	0.0893155077289022	0.566067574574198	-0.476752066845296	-1331.32778048227	CG	evm.TU.scaffold1407.7	intron	--	-//-
scaffold1407	400722	403755	3034	148	0.0893155077289022	0.566067574574198	-0.476752066845296	-1331.32778048227	CG	scaffold1407:399201:401201	CGI_shore
scaffold1407	400722	403755	3034	148	0.0893155077289022	0.566067574574198	-0.476752066845296	-1331.32778048227	CG	scaffold1407:400420:402421	CGI_shore
scaffold1407	400722	403755	3034	148	0.0893155077289022	0.566067574574198	-0.476752066845296	-1331.32778048227	CG	scaffold1407:400773:402773	CGI_shore
scaffold1407	400722	403755	3034	148	0.0893155077289022	0.566067574574198	-0.476752066845296	-1331.32778048227	CG	scaffold1407:401202:401557	CGI
scaffold1407	400722	403755	3034	148	0.0893155077289022	0.566067574574198	-0.476752066845296	-1331.32778048227	CG	scaffold1407:401557:403558	CGI_shore
scaffold1407	400722	403755	3034	148	0.0893155077289022	0.566067574574198	-0.476752066845296	-1331.32778048227	CG	scaffold1407:402774:403391	CGI
scaffold1407	400722	403755	3034	148	0.0893155077289022	0.566067574574198	-0.476752066845296	-1331.32778048227	CG	scaffold1407:402775:404775	CGI_shore
scaffold1407	400722	403755	3034	148	0.0893155077289022	0.566067574574198	-0.476752066845296	-1331.32778048227	CG	scaffold1407:403391:405392	CGI_shore
scaffold1407	430879	431283	405	88	0.654950677858847	0.401001540144398	0.253949137714449	619.610252195453	CG	evm.TU.scaffold1407.8	promoter	--	-//-
scaffold1407	468347	468993	647	99	0.625247690083814	0.290872648646983	0.33437504143683	681.318396295526	CG	evm.TU.scaffold1407.10	intron	--	gnl|BL_ORD_ID|59952 sp|A7SFB5|CGAS_NEMVE Cyclic GMP-AMP synthase OS=Nematostella vectensis OX=45351 GN=v1g211400 PE=1 SV=1//2.90592e-20
scaffold1407	468347	468993	647	99	0.625247690083814	0.290872648646983	0.33437504143683	681.318396295526	CG	scaffold1407:468340:469698	CGI
scaffold1407	482411	483178	768	115	0.394639135142546	0.6686380773007	-0.273998942158155	-861.91224767108	CG	evm.TU.scaffold1407.10	intron	--	gnl|BL_ORD_ID|59952 sp|A7SFB5|CGAS_NEMVE Cyclic GMP-AMP synthase OS=Nematostella vectensis OX=45351 GN=v1g211400 PE=1 SV=1//2.90592e-20
scaffold1407	483949	485166	1218	250	0.251892251374308	0.722752824063842	-0.470860572689533	-2717.13604574861	CG	evm.TU.scaffold1407.10	intron	--	gnl|BL_ORD_ID|59952 sp|A7SFB5|CGAS_NEMVE Cyclic GMP-AMP synthase OS=Nematostella vectensis OX=45351 GN=v1g211400 PE=1 SV=1//2.90592e-20
scaffold141	453965	454363	399	71	0.444623753198222	0.835662120611436	-0.391038367413215	-549.218598712233	CG	evm.TU.scaffold141.10	intron	--	gnl|BL_ORD_ID|422193 sp|Q9CQI7|RU2B_MOUSE U2 small nuclear ribonucleoprotein B&apos;&apos; OS=Mus musculus OX=10090 GN=Snrpb2 PE=1 SV=1//7.24173e-93
scaffold1410	118919	119486	568	58	0.577465728658805	0.0735234233392733	0.503942305319532	691.566944563361	CG	scaffold1410:117090:125147	CGI
scaffold1413	72507	73075	569	87	0.0336495126379704	0.7606699774828	-0.727020464844829	-1546.88570224563	CG	evm.TU.scaffold1413.2	intron	--	gnl|BL_ORD_ID|302826 sp|Q801X6|PHAR1_CHICK Phosphatase and actin regulator 1 OS=Gallus gallus OX=9031 GN=PHACTR1 PE=2 SV=1//7.68557e-59
scaffold1413	609068	609127	60	8	0.0544473255671053	0.0133587461012107	0.0410885794658946	38.9356012107469	CHG	scaffold1413:607318:609318	CGI_shore
scaffold1413	636498	638421	1924	262	0.0579525416872441	0.398825295544693	-0.340872753857449	-2348.9823083346	CG	scaffold1413:619821:638380	CGI
scaffold1413	636498	638421	1924	262	0.0579525416872441	0.398825295544693	-0.340872753857449	-2348.9823083346	CG	scaffold1413:638380:640381	CGI_shore
scaffold1413	651416	652038	623	86	0.358507734928429	0.798281089041883	-0.439773354113455	-766.032292541921	CG	scaffold1413:649619:651619	CGI_shore
scaffold1413	651416	652038	623	86	0.358507734928429	0.798281089041883	-0.439773354113455	-766.032292541921	CG	scaffold1413:649839:651840	CGI_shore
scaffold1413	651416	652038	623	86	0.358507734928429	0.798281089041883	-0.439773354113455	-766.032292541921	CG	scaffold1413:651488:653488	CGI_shore
scaffold1413	651416	652038	623	86	0.358507734928429	0.798281089041883	-0.439773354113455	-766.032292541921	CG	scaffold1413:651620:652038	CGI
scaffold1413	656066	656125	60	24	0.00449601445861548	0.0499307599928097	-0.0454347455341942	-105.243266635827	CHH	scaffold1413:655439:657440	CGI_shore
scaffold1413	656066	656125	60	24	0.00449601445861548	0.0499307599928097	-0.0454347455341942	-105.243266635827	CHH	scaffold1413:655185:657185	CGI_shore
scaffold1413	656603	656710	108	39	0.00140196381143289	0.0389176744408252	-0.0375157106293923	-184.005526302861	CHH	scaffold1413:655439:657440	CGI_shore
scaffold1413	656603	656710	108	39	0.00140196381143289	0.0389176744408252	-0.0375157106293923	-184.005526302861	CHH	scaffold1413:655185:657185	CGI_shore
scaffold1413	656608	656675	68	8	0.00163366515053954	0.140664255901755	-0.139030590751215	-33.4190329652792	CHG	scaffold1413:655439:657440	CGI_shore
scaffold1413	656608	656675	68	8	0.00163366515053954	0.140664255901755	-0.139030590751215	-33.4190329652792	CHG	scaffold1413:655185:657185	CGI_shore
scaffold1413	657056	658520	1465	177	0.282856693316378	0.762116550552999	-0.479259857236621	-1790.32524460828	CG	scaffold1413:655439:657440	CGI_shore
scaffold1413	657056	658520	1465	177	0.282856693316378	0.762116550552999	-0.479259857236621	-1790.32524460828	CG	scaffold1413:657186:658482	CGI
scaffold1413	657056	658520	1465	177	0.282856693316378	0.762116550552999	-0.479259857236621	-1790.32524460828	CG	scaffold1413:658482:660483	CGI_shore
scaffold1413	657056	658520	1465	177	0.282856693316378	0.762116550552999	-0.479259857236621	-1790.32524460828	CG	scaffold1413:655185:657185	CGI_shore
scaffold1413	658773	660355	1583	114	0.249923783809751	0.790907921954529	-0.540984138144778	-1106.9992328906	CG	scaffold1413:658482:660483	CGI_shore
scaffold1413	658887	659037	151	16	0.00086537132238235	0.138127969760326	-0.137262598437943	-81.0032355131176	CHG	scaffold1413:658482:660483	CGI_shore
scaffold1413	659913	659966	54	5	0.000695446983078689	0.120365998173306	-0.119670551190227	-22.737626051204	CHG	scaffold1413:658482:660483	CGI_shore
scaffold1413	665990	666678	689	105	0.348244394214024	0.784345367772203	-0.436100973558179	-1051.09838527262	CG	scaffold1413:664053:666053	CGI_shore
scaffold1413	665990	666678	689	105	0.348244394214024	0.784345367772203	-0.436100973558179	-1051.09838527262	CG	scaffold1413:666054:666679	CGI
scaffold1413	665990	666678	689	105	0.348244394214024	0.784345367772203	-0.436100973558179	-1051.09838527262	CG	scaffold1413:666262:668262	CGI_shore
scaffold1413	666925	668907	1983	232	0.265046979595295	0.696796803432355	-0.43174982383706	-2174.97997048852	CG	scaffold1413:666262:668262	CGI_shore
scaffold1413	666925	668907	1983	232	0.265046979595295	0.696796803432355	-0.43174982383706	-2174.97997048852	CG	scaffold1413:666679:668680	CGI_shore
scaffold1413	666925	668907	1983	232	0.265046979595295	0.696796803432355	-0.43174982383706	-2174.97997048852	CG	scaffold1413:668263:668542	CGI
scaffold1413	666925	668907	1983	232	0.265046979595295	0.696796803432355	-0.43174982383706	-2174.97997048852	CG	scaffold1413:668542:670543	CGI_shore
scaffold1413	668049	668155	107	18	0.0221289107602219	0.147639120562246	-0.125510209802025	-83.0048744627907	CHG	scaffold1413:666262:668262	CGI_shore
scaffold1413	668049	668155	107	18	0.0221289107602219	0.147639120562246	-0.125510209802025	-83.0048744627907	CHG	scaffold1413:666679:668680	CGI_shore
scaffold1413	669778	671476	1699	186	0.244226923400425	0.666396239139569	-0.422169315739144	-1774.11243458461	CG	scaffold1413:668542:670543	CGI_shore
scaffold1413	669855	669910	56	7	0.0116378101942452	0.0950306077410752	-0.08339279754683	-31.9289101788639	CHG	scaffold1413:668542:670543	CGI_shore
scaffold1414	229815	230133	319	68	0.565379649287159	0.205542785348148	0.359836863939011	729.17386190762	CG	evm.TU.scaffold1414.3	intron	--	gnl|BL_ORD_ID|168871 sp|Q08623|HDHD1_HUMAN Pseudouridine-5&apos;-phosphatase OS=Homo sapiens OX=9606 GN=PUDP PE=1 SV=3//2.00456e-71
scaffold1418	232245	232503	259	75	0.191814441534709	0.0772420733288109	0.114572368205898	583.617828937116	CG	evm.TU.scaffold1418.5_evm.TU.scaffold1418.3	intron	--	gnl|BL_ORD_ID|449060 sp|P0C6B8|SVEP1_RAT Sushi, von Willebrand factor type A, EGF and pentraxin domain-containing protein 1 OS=Rattus norvegicus OX=10116 GN=Svep1 PE=1 SV=1//8.12954e-12
scaffold142	22159	22512	354	70	0.673129348132982	0.147655645831985	0.525473702300996	908.218661516111	CG	evm.TU.scaffold142.1	intron	--	gnl|BL_ORD_ID|49321 sp|Q03017|CACT_DROME NF-kappa-B inhibitor cactus OS=Drosophila melanogaster OX=7227 GN=cact PE=1 SV=2//1.37052e-20
scaffold142	22159	22512	354	70	0.673129348132982	0.147655645831985	0.525473702300996	908.218661516111	CG	scaffold142:21223:22685	CGI
scaffold142	80664	81918	1255	201	0.567523665701354	0.80558995777017	-0.238066292068816	-1214.04237699104	CG	evm.TU.scaffold142.2	intron	--	gnl|BL_ORD_ID|293530 sp|Q11208|PARP_SARPE Poly [ADP-ribose] polymerase OS=Sarcophaga peregrina OX=7386 PE=1 SV=1//0
scaffold142	80664	81918	1255	201	0.567523665701354	0.80558995777017	-0.238066292068816	-1214.04237699104	CG	scaffold142:80442:82203	CGI
scaffold142	116100	116475	376	82	0.512171198191311	0.139771678016124	0.372399520175187	946.069993382424	CG	evm.TU.scaffold142.2	intron	--	gnl|BL_ORD_ID|293530 sp|Q11208|PARP_SARPE Poly [ADP-ribose] polymerase OS=Sarcophaga peregrina OX=7386 PE=1 SV=1//0
scaffold142	116587	117020	434	106	0.072157011675631	0.00728454344809567	0.0648724682275353	519.424344630168	CG	evm.TU.scaffold142.2	intron	--	gnl|BL_ORD_ID|293530 sp|Q11208|PARP_SARPE Poly [ADP-ribose] polymerase OS=Sarcophaga peregrina OX=7386 PE=1 SV=1//0
scaffold142	130855	131700	846	51	0.0776798511321996	0.570142020128594	-0.492462168996394	-501.061650176793	CG	scaffold142:130556:130914	CGI
scaffold142	130855	131700	846	51	0.0776798511321996	0.570142020128594	-0.492462168996394	-501.061650176793	CG	evm.TU.scaffold142.2	intron	--	gnl|BL_ORD_ID|293530 sp|Q11208|PARP_SARPE Poly [ADP-ribose] polymerase OS=Sarcophaga peregrina OX=7386 PE=1 SV=1//0
scaffold142	130855	131700	846	51	0.0776798511321996	0.570142020128594	-0.492462168996394	-501.061650176793	CG	scaffold142:130914:132915	CGI_shore
scaffold1423	900744	901292	549	80	0.205867053978471	0.008489687948199	0.197377366030272	639.720300198564	CG	scaffold1423:898096:904076	CGI
scaffold1423	931899	931964	66	5	0.035520133536885	0.000383430775026866	0.0351367027618582	16.15351892763	CHG	scaffold1423:930748:932749	CGI_shore
scaffold1423	941923	942470	548	60	0.644790771397355	0.0386943762417145	0.606096395155641	769.012454898638	CG	evm.TU.scaffold1423.5	intron	--	gnl|BL_ORD_ID|3586 sp|Q40784|AAPC_CENCI Putative glucose-6-phosphate 1-epimerase OS=Cenchrus ciliaris OX=35872 PE=2 SV=1//1.02489e-30
scaffold1423	941923	942470	548	60	0.644790771397355	0.0386943762417145	0.606096395155641	769.012454898638	CG	scaffold1423:942208:944208	CGI_shore
scaffold1423	955319	955446	128	47	0.0520386301572111	0.00590614776375857	0.0461324823934525	173.863860123174	CHH	scaffold1423:953606:955607	CGI_shore
scaffold1423	955319	955446	128	47	0.0520386301572111	0.00590614776375857	0.0461324823934525	173.863860123174	CHH	evm.TU.scaffold1423.5	intron	--	gnl|BL_ORD_ID|3586 sp|Q40784|AAPC_CENCI Putative glucose-6-phosphate 1-epimerase OS=Cenchrus ciliaris OX=35872 PE=2 SV=1//1.02489e-30
scaffold1423	955319	955446	128	47	0.0520386301572111	0.00590614776375857	0.0461324823934525	173.863860123174	CHH	scaffold1423:954592:956592	CGI_shore
scaffold1423	964463	965656	1194	124	0.599271537082442	0.239772111782033	0.35949942530041	889.69559996259	CG	evm.TU.scaffold1423.5	intron	--	gnl|BL_ORD_ID|3586 sp|Q40784|AAPC_CENCI Putative glucose-6-phosphate 1-epimerase OS=Cenchrus ciliaris OX=35872 PE=2 SV=1//1.02489e-30
scaffold1423	964463	965656	1194	124	0.599271537082442	0.239772111782033	0.35949942530041	889.69559996259	CG	scaffold1423:963049:965049	CGI_shore
scaffold1423	964463	965656	1194	124	0.599271537082442	0.239772111782033	0.35949942530041	889.69559996259	CG	scaffold1423:964344:966345	CGI_shore
scaffold1423	964463	965656	1194	124	0.599271537082442	0.239772111782033	0.35949942530041	889.69559996259	CG	scaffold1423:965050:966621	CGI
scaffold1425	216281	216860	580	94	0.133748401332157	0.0314137544905104	0.102334646841647	580.324779032867	CG	evm.TU.scaffold1425.3	intron	--	gnl|BL_ORD_ID|58260 sp|P97817|CDR2_MOUSE Cerebellar degeneration-related protein 2 OS=Mus musculus OX=10090 GN=Cdr2 PE=1 SV=2//9.41284e-13
scaffold1426	375350	375799	450	74	0.393690386517571	0.103335756463639	0.290354630053932	776.508411983677	CG	scaffold1426:374321:376321	CGI_shore
scaffold1426	375863	376897	1035	116	0.353592538897629	0.1099948046668	0.24359773423083	938.9634863242	CG	scaffold1426:374321:376321	CGI_shore
scaffold1426	375863	376897	1035	116	0.353592538897629	0.1099948046668	0.24359773423083	938.9634863242	CG	scaffold1426:376322:410791	CGI
scaffold1426	1086645	1087221	577	123	0.109992664095119	0.024610314972749	0.0853823491223697	734.415997172035	CG	scaffold1426:1086575:1087498	CGI
scaffold1427	68798	69315	518	106	0.596600954054182	0.830641288492837	-0.234040334438655	-535.512402234396	CG	evm.TU.scaffold1427.5	intron	--	gnl|BL_ORD_ID|259254 sp|Q5R7A8|MYCBP_PONAB c-Myc-binding protein OS=Pongo abelii OX=9601 GN=MYCBP PE=3 SV=3//1.25591e-06
scaffold1427	68798	69315	518	106	0.596600954054182	0.830641288492837	-0.234040334438655	-535.512402234396	CG	scaffold1427:66660:69221	CGI
scaffold1427	68798	69315	518	106	0.596600954054182	0.830641288492837	-0.234040334438655	-535.512402234396	CG	scaffold1427:69221:71222	CGI_shore
scaffold1427	266601	266937	337	46	0.187076931334633	0.814032864239743	-0.626955932905111	-529.123304838199	CG	evm.TU.scaffold1427.9	intron	--	gnl|BL_ORD_ID|94728 sp|Q9VD51|DDX18_DROME Probable ATP-dependent RNA helicase pitchoune OS=Drosophila melanogaster OX=7227 GN=pit PE=2 SV=2//0
scaffold1427	267782	268408	627	94	0.222407644331988	0.664381569710467	-0.44197392537848	-878.640007691819	CG	evm.TU.scaffold1427.9	intron	--	gnl|BL_ORD_ID|94728 sp|Q9VD51|DDX18_DROME Probable ATP-dependent RNA helicase pitchoune OS=Drosophila melanogaster OX=7227 GN=pit PE=2 SV=2//0
scaffold1427	274644	275343	700	52	0.0340751042447962	0.720667185435977	-0.686592081191181	-815.62742548244	CG	evm.TU.scaffold1427.9	intron	--	gnl|BL_ORD_ID|94728 sp|Q9VD51|DDX18_DROME Probable ATP-dependent RNA helicase pitchoune OS=Drosophila melanogaster OX=7227 GN=pit PE=2 SV=2//0
scaffold1427	322447	323136	690	84	0.340312275641909	0.766367114424141	-0.426054838782232	-505.182760611296	CG	evm.TU.scaffold1427.12	intron	--	gnl|BL_ORD_ID|490211 sp|A5D8M0|TYDP2_XENLA Tyrosyl-DNA phosphodiesterase 2 OS=Xenopus laevis OX=8355 GN=tdp2 PE=2 SV=1//9.0712e-69
scaffold1428	192041	192308	268	68	0.185260180094707	0.0131861976795742	0.172073982415133	721.456197226012	CG	scaffold1428:187401:192438	CGI
scaffold143	807378	807882	505	77	0.822166768422397	0.508701996038221	0.313464772384175	717.018894160106	CG	evm.TU.scaffold143.13	intron	--	-//-
scaffold143	807378	807882	505	77	0.822166768422397	0.508701996038221	0.313464772384175	717.018894160106	CG	scaffold143:807074:807656	CGI
scaffold143	807378	807882	505	77	0.822166768422397	0.508701996038221	0.313464772384175	717.018894160106	CG	scaffold143:807656:809657	CGI_shore
[truncated: 1,808,715 more chars]
