# Supplementary material for: Sexual epigenetics: genome-wide analysis revealed differential DNA methylation in the vector tick Haemaphysalis longicornis
Source: Parasit Vectors. 2025 Jun 1;18:202. doi: 10.1186/s13071-025-06810-2 (PMC12128260; doi:10.1186/s13071-025-06810-2)
Supplement: Supplementary file 3 — Additional file 3. [file 13071_2025_6810_MOESM3_ESM.xls]

#chr	start	end	length	nCG	Female_meanMethy	Male_meanMethy	diff.Methy	areaStat	C_context	regionID	region	Gene Name	Blast swiss prot
scaffold1	772065	772589	525	66	0.55354758382182	0.243566137401314	0.309981446420506	508.38060198774	CG	evm.TU.scaffold1.17	promoter	--	-//-
scaffold1017	154747	155898	1152	162	0.641408280115275	0.307973865534517	0.333434414580758	1545.4530891121	CG	evm.TU.scaffold1017.2	intron	--	gnl|BL_ORD_ID|16979 sp|Q7QIL2|ANM7_ANOGA Protein arginine N-methyltransferase 7 OS=Anopheles gambiae OX=7165 GN=Art7 PE=3 SV=4//3.02244e-161
scaffold1017	166510	166574	65	12	0.0816126312300469	0.010171792320537	0.0714408389095099	48.0134036409253	CHG	scaffold1017:164900:166901	CGI_shore
scaffold1017	166510	166574	65	12	0.0816126312300469	0.010171792320537	0.0714408389095099	48.0134036409253	CHG	scaffold1017:166046:168047	CGI_shore
scaffold1017	166510	166574	65	12	0.0816126312300469	0.010171792320537	0.0714408389095099	48.0134036409253	CHG	scaffold1017:166232:168232	CGI_shore
scaffold1017	166510	166574	65	12	0.0816126312300469	0.010171792320537	0.0714408389095099	48.0134036409253	CHG	scaffold1017:166443:167249	CGI
scaffold1017	166510	166574	65	12	0.0816126312300469	0.010171792320537	0.0714408389095099	48.0134036409253	CHG	evm.TU.scaffold1017.2	intron	--	gnl|BL_ORD_ID|16979 sp|Q7QIL2|ANM7_ANOGA Protein arginine N-methyltransferase 7 OS=Anopheles gambiae OX=7165 GN=Art7 PE=3 SV=4//3.02244e-161
scaffold1017	487278	487997	720	105	0.384667263076618	0.0561830752116554	0.328484187864962	713.405692083425	CG	evm.TU.scaffold1017.6	intron	--	gnl|BL_ORD_ID|236694 sp|Q6PDC8|MFD4A_MOUSE Major facilitator superfamily domain-containing protein 4A OS=Mus musculus OX=10090 GN=Mfsd4a PE=2 SV=2//1.69591e-45
scaffold1017	1213449	1213793	345	95	0.784325600773872	0.575290444945281	0.20903515582859	699.289559829547	CG	evm.TU.scaffold1017.13	intron	--	gnl|BL_ORD_ID|184820 sp|Q7Z6Z7|HUWE1_HUMAN E3 ubiquitin-protein ligase HUWE1 OS=Homo sapiens OX=9606 GN=HUWE1 PE=1 SV=3//2.80053e-14
scaffold1017	1703424	1703853	430	67	0.485977126722678	0.101639385215931	0.384337741506747	557.232008558982	CG	evm.TU.scaffold1017.18	intron	--	gnl|BL_ORD_ID|474821 sp|F6RWY9|TM17B_XENTR Transmembrane protein 17B OS=Xenopus tropicalis OX=8364 GN=Tmem17-b PE=2 SV=2//3.85949e-15
scaffold1018	31840	34317	2478	371	0.258305532778341	0.0106202367804315	0.24768529599791	3864.12419685618	CG	evm.TU.scaffold1018.2	exon	--	gnl|BL_ORD_ID|229873 sp|Q4ZIN3|MBRL_HUMAN Membralin OS=Homo sapiens OX=9606 GN=TMEM259 PE=1 SV=1//8.74059e-26
scaffold1018	31840	34317	2478	371	0.258305532778341	0.0106202367804315	0.24768529599791	3864.12419685618	CG	evm.TU.scaffold1018.2	intron	--	gnl|BL_ORD_ID|229873 sp|Q4ZIN3|MBRL_HUMAN Membralin OS=Homo sapiens OX=9606 GN=TMEM259 PE=1 SV=1//8.74059e-26
scaffold1018	360497	361005	509	119	0.332247457704409	0.164063398028225	0.168184059676184	832.114330667844	CG	scaffold1018:360495:361721	CGI
scaffold1018	360497	361005	509	119	0.332247457704409	0.164063398028225	0.168184059676184	832.114330667844	CG	scaffold1018:358702:360703	CGI_shore
scaffold1018	360497	361005	509	119	0.332247457704409	0.164063398028225	0.168184059676184	832.114330667844	CG	evm.TU.scaffold1018.7	intron	--	gnl|BL_ORD_ID|306244 sp|P27612|PLAP_MOUSE Phospholipase A-2-activating protein OS=Mus musculus OX=10090 GN=Plaa PE=1 SV=4//0
scaffold1018	445952	446138	187	28	0.03229225339289	0.000540354552470064	0.0317518988404199	93.5700903291035	CHG	scaffold1018:445771:447771	CGI_shore
scaffold1018	445952	446138	187	28	0.03229225339289	0.000540354552470064	0.0317518988404199	93.5700903291035	CHG	evm.TU.scaffold1018.11	intron	--	gnl|BL_ORD_ID|49726 sp|Q5VU97|CAHD1_HUMAN VWFA and cache domain-containing protein 1 OS=Homo sapiens OX=9606 GN=CACHD1 PE=2 SV=2//0
scaffold1018	445952	446138	187	28	0.03229225339289	0.000540354552470064	0.0317518988404199	93.5700903291035	CHG	scaffold1018:417813:446577	CGI
scaffold1019	644467	645999	1533	202	0.58815452510408	0.142129830531705	0.446024694572375	2189.41260588796	CG	evm.TU.scaffold1019.16	intron	--	-//-
scaffold1019	644467	645999	1533	202	0.58815452510408	0.142129830531705	0.446024694572375	2189.41260588796	CG	scaffold1019:643085:645085	CGI_shore
scaffold1019	644467	645999	1533	202	0.58815452510408	0.142129830531705	0.446024694572375	2189.41260588796	CG	scaffold1019:643231:645232	CGI_shore
scaffold1019	644467	645999	1533	202	0.58815452510408	0.142129830531705	0.446024694572375	2189.41260588796	CG	evm.TU.scaffold1019.16	exon	--	-//-
scaffold1019	644467	645999	1533	202	0.58815452510408	0.142129830531705	0.446024694572375	2189.41260588796	CG	scaffold1019:645086:646035	CGI
scaffold1019	654683	655504	822	124	0.391116982076456	0.0624187397757842	0.328698242300672	1017.80778891476	CG	scaffold1019:652730:654730	CGI_shore
scaffold1019	654683	655504	822	124	0.391116982076456	0.0624187397757842	0.328698242300672	1017.80778891476	CG	evm.TU.scaffold1019.16	intron	--	-//-
scaffold1019	654683	655504	822	124	0.391116982076456	0.0624187397757842	0.328698242300672	1017.80778891476	CG	scaffold1019:653433:655434	CGI_shore
scaffold1019	654683	655504	822	124	0.391116982076456	0.0624187397757842	0.328698242300672	1017.80778891476	CG	scaffold1019:654731:655730	CGI
scaffold1022	56152	56731	580	112	0.691464693900575	0.413022545630549	0.278442148270026	888.908089605781	CG	scaffold1022:56118:58118	CGI_shore
scaffold1022	56152	56731	580	112	0.691464693900575	0.413022545630549	0.278442148270026	888.908089605781	CG	evm.TU.scaffold1022.2	intron	--	gnl|BL_ORD_ID|314346 sp|Q9NQV7|PRDM9_HUMAN Histone-lysine N-methyltransferase PRDM9 OS=Homo sapiens OX=9606 GN=PRDM9 PE=1 SV=2//3.72394e-29
scaffold1022	56789	57148	360	73	0.740507214060404	0.487076774122622	0.253430439937782	508.954013294573	CG	scaffold1022:56118:58118	CGI_shore
scaffold1022	56789	57148	360	73	0.740507214060404	0.487076774122622	0.253430439937782	508.954013294573	CG	evm.TU.scaffold1022.2	intron	--	gnl|BL_ORD_ID|314346 sp|Q9NQV7|PRDM9_HUMAN Histone-lysine N-methyltransferase PRDM9 OS=Homo sapiens OX=9606 GN=PRDM9 PE=1 SV=2//3.72394e-29
scaffold1023	767689	767899	211	69	0.563185935370489	0.24546456609262	0.317721369277869	519.846772923627	CG	evm.TU.scaffold1023.8	intron	--	gnl|BL_ORD_ID|306379 sp|Q15147|PLCB4_HUMAN 1-phosphatidylinositol 4,5-bisphosphate phosphodiesterase beta-4 OS=Homo sapiens OX=9606 GN=PLCB4 PE=1 SV=3//7.69966e-27
scaffold1025	1550070	1550745	676	139	0.623411912246367	0.327378441987922	0.296033470258446	1307.92378563751	CG	evm.TU.scaffold1025.19	intron	--	gnl|BL_ORD_ID|421294 sp|Q2KID9|RT05_BOVIN 28S ribosomal protein S5, mitochondrial OS=Bos taurus OX=9913 GN=MRPS5 PE=1 SV=1//3.73389e-58
scaffold1025	1550070	1550745	676	139	0.623411912246367	0.327378441987922	0.296033470258446	1307.92378563751	CG	scaffold1025:1548263:1550264	CGI_shore
scaffold1025	1550070	1550745	676	139	0.623411912246367	0.327378441987922	0.296033470258446	1307.92378563751	CG	scaffold1025:1549396:1550650	CGI
scaffold1025	1550070	1550745	676	139	0.623411912246367	0.327378441987922	0.296033470258446	1307.92378563751	CG	scaffold1025:1550650:1552651	CGI_shore
scaffold1025	1738312	1739799	1488	248	0.104674557197582	0.00969157275698639	0.0949829844405954	1698.57126220392	CG	scaffold1025:1737711:1740284	CGI
scaffold1025	1738312	1739799	1488	248	0.104674557197582	0.00969157275698639	0.0949829844405954	1698.57126220392	CG	evm.TU.scaffold1025.24	intron	--	gnl|BL_ORD_ID|330695 sp|P06737|PYGL_HUMAN Glycogen phosphorylase, liver form OS=Homo sapiens OX=9606 GN=PYGL PE=1 SV=4//0
scaffold1025	1738312	1739799	1488	248	0.104674557197582	0.00969157275698639	0.0949829844405954	1698.57126220392	CG	scaffold1025:1736506:1738507	CGI_shore
scaffold1025	1842996	1843058	63	5	0.0673241423179066	0.0012206050509257	0.066103537266981	17.6033874331034	CHG	evm.TU.scaffold1025.29	intron	--	gnl|BL_ORD_ID|92986 sp|Q9VCU9|DCR1_DROME Endoribonuclease Dcr-1 OS=Drosophila melanogaster OX=7227 GN=Dcr-1 PE=1 SV=1//4.97012e-08
scaffold1025	1842996	1843058	63	5	0.0673241423179066	0.0012206050509257	0.066103537266981	17.6033874331034	CHG	scaffold1025:1833382:1848724	CGI
scaffold1025	1887091	1887497	407	93	0.799013087663509	0.491432051964856	0.307581035698653	572.528110739415	CG	scaffold1025:1886431:1888431	CGI_shore
scaffold1025	1887091	1887497	407	93	0.799013087663509	0.491432051964856	0.307581035698653	572.528110739415	CG	evm.TU.scaffold1025.29	intron	--	gnl|BL_ORD_ID|92986 sp|Q9VCU9|DCR1_DROME Endoribonuclease Dcr-1 OS=Drosophila melanogaster OX=7227 GN=Dcr-1 PE=1 SV=1//4.97012e-08
scaffold1025	1887091	1887497	407	93	0.799013087663509	0.491432051964856	0.307581035698653	572.528110739415	CG	scaffold1025:1882566:1887887	CGI
scaffold1025	2004187	2004995	809	86	0.254036240424808	0.0126129636853792	0.241423276739429	610.202130349932	CG	scaffold1025:2002390:2004391	CGI_shore
scaffold1025	2004187	2004995	809	86	0.254036240424808	0.0126129636853792	0.241423276739429	610.202130349932	CG	scaffold1025:2002810:2004811	CGI_shore
scaffold103	387567	388040	474	71	0.590843772485479	0.0309413454376913	0.559902427047788	935.249586947276	CG	scaffold103:385598:387598	CGI_shore
scaffold103	387567	388040	474	71	0.590843772485479	0.0309413454376913	0.559902427047788	935.249586947276	CG	scaffold103:387599:389944	CGI
scaffold1030	779222	780010	789	119	0.471164269277787	0.109175225714051	0.361989043563736	1340.57086043831	CG	evm.TU.scaffold1030.11	intron	--	gnl|BL_ORD_ID|57228 sp|Q9XSK2|CD63_BOVIN CD63 antigen OS=Bos taurus OX=9913 GN=CD63 PE=2 SV=4//5.95755e-26
scaffold1030	780426	781294	869	105	0.431408325599791	0.196096074656456	0.235312250943336	695.296217741483	CG	evm.TU.scaffold1030.11	intron	--	gnl|BL_ORD_ID|57228 sp|Q9XSK2|CD63_BOVIN CD63 antigen OS=Bos taurus OX=9913 GN=CD63 PE=2 SV=4//5.95755e-26
scaffold1030	780426	781294	869	105	0.431408325599791	0.196096074656456	0.235312250943336	695.296217741483	CG	scaffold1030:781088:783088	CGI_shore
scaffold1032	85377	86038	662	153	0.325019518561146	0.131280866993597	0.193738651567549	1015.84906402148	CG	evm.TU.scaffold1032.2	intron	--	gnl|BL_ORD_ID|555767 sp|Q9NW07|ZN358_HUMAN Zinc finger protein 358 OS=Homo sapiens OX=9606 GN=ZNF358 PE=1 SV=2//1.16709e-17
scaffold1032	154739	155479	741	187	0.540427204570944	0.26277715114404	0.277650053426904	1711.05701685322	CG	evm.TU.scaffold1032.3	intron	--	gnl|BL_ORD_ID|472178 sp|P97770|THUM3_MOUSE THUMP domain-containing protein 3 OS=Mus musculus OX=10090 GN=Thumpd3 PE=1 SV=1//1.00654e-07
scaffold1036	451091	452231	1141	155	0.550187842884484	0.112934225533156	0.437253617351328	1664.78219634763	CG	scaffold1036:449278:451278	CGI_shore
scaffold1036	451091	452231	1141	155	0.550187842884484	0.112934225533156	0.437253617351328	1664.78219634763	CG	evm.TU.scaffold1036.4	intron	--	gnl|BL_ORD_ID|210867 sp|A8WFR0|LAMP5_DANRE Lysosome-associated membrane glycoprotein 5 OS=Danio rerio OX=7955 GN=lamp5 PE=2 SV=1//1.84611e-13
scaffold1036	451091	452231	1141	155	0.550187842884484	0.112934225533156	0.437253617351328	1664.78219634763	CG	scaffold1036:450881:452881	CGI_shore
scaffold1036	451091	452231	1141	155	0.550187842884484	0.112934225533156	0.437253617351328	1664.78219634763	CG	evm.TU.scaffold1036.4	exon	--	gnl|BL_ORD_ID|210867 sp|A8WFR0|LAMP5_DANRE Lysosome-associated membrane glycoprotein 5 OS=Danio rerio OX=7955 GN=lamp5 PE=2 SV=1//1.84611e-13
scaffold1036	451091	452231	1141	155	0.550187842884484	0.112934225533156	0.437253617351328	1664.78219634763	CG	scaffold1036:451279:451965	CGI
scaffold1036	451091	452231	1141	155	0.550187842884484	0.112934225533156	0.437253617351328	1664.78219634763	CG	scaffold1036:451965:453966	CGI_shore
scaffold1036	554483	556457	1975	111	0.480819882833318	0.292262307719241	0.188557575114077	543.180662455474	CG	scaffold1036:553249:555250	CGI_shore
scaffold1036	554483	556457	1975	111	0.480819882833318	0.292262307719241	0.188557575114077	543.180662455474	CG	scaffold1036:553909:555909	CGI_shore
scaffold1036	554483	556457	1975	111	0.480819882833318	0.292262307719241	0.188557575114077	543.180662455474	CG	evm.TU.scaffold1036.7	intron	--	gnl|BL_ORD_ID|555163 sp|Q68DK2|ZFY26_HUMAN Zinc finger FYVE domain-containing protein 26 OS=Homo sapiens OX=9606 GN=ZFYVE26 PE=1 SV=3//1.22111e-54
scaffold1036	554483	556457	1975	111	0.480819882833318	0.292262307719241	0.188557575114077	543.180662455474	CG	scaffold1036:555910:558211	CGI
scaffold1041	551719	552203	485	58	0.621596983792036	0.141355328161251	0.480241655630786	578.217924652923	CG	scaffold1041:551066:553066	CGI_shore
scaffold1041	657465	657523	59	7	0.0244134440889691	0.000518351667617081	0.023895092421352	22.0092676105162	CHG	scaffold1041:655621:657621	CGI_shore
scaffold1041	657465	657523	59	7	0.0244134440889691	0.000518351667617081	0.023895092421352	22.0092676105162	CHG	scaffold1041:657036:659037	CGI_shore
scaffold1054	502170	503701	1532	239	0.691127328971105	0.152066757551612	0.539060571419494	3449.53412562405	CG	scaffold1054:500226:502227	CGI_shore
scaffold1056	1243873	1245337	1465	264	0.0810830145959381	0.00504926515654881	0.0760337494393893	1838.42930246472	CG	evm.TU.scaffold1056.16	intron	--	-//-
scaffold1056	1243873	1245337	1465	264	0.0810830145959381	0.00504926515654881	0.0760337494393893	1838.42930246472	CG	evm.TU.scaffold1056.16	exon	--	-//-
scaffold1056	1243873	1245337	1465	264	0.0810830145959381	0.00504926515654881	0.0760337494393893	1838.42930246472	CG	evm.TU.scaffold1056.16	utr3	--	-//-
scaffold1056	1243873	1245337	1465	264	0.0810830145959381	0.00504926515654881	0.0760337494393893	1838.42930246472	CG	evm.TU.scaffold1056.16	TES	--	-//-
scaffold1059	892495	896144	3650	460	0.310828564740827	0.0484642547147904	0.262364310026037	5181.64668935605	CG	scaffold1059:867019:902318	CGI
scaffold1059	1185588	1186637	1050	141	0.273346810181048	0.011199737137486	0.262147073043562	1258.42839230299	CG	scaffold1059:1184229:1186230	CGI_shore
scaffold1059	1185588	1186637	1050	141	0.273346810181048	0.011199737137486	0.262147073043562	1258.42839230299	CG	scaffold1059:1185462:1187462	CGI_shore
scaffold1059	1186766	1187866	1101	112	0.270258996033212	0.00979104351168417	0.260467952521528	866.367361333746	CG	scaffold1059:1185462:1187462	CGI_shore
scaffold1059	1186766	1187866	1101	112	0.270258996033212	0.00979104351168417	0.260467952521528	866.367361333746	CG	scaffold1059:1187463:1187875	CGI
scaffold106	140143	140774	632	132	0.44633113553187	0.143797394276134	0.302533741255737	998.034052632452	CG	evm.TU.scaffold106.4	intron	--	-//-
scaffold106	140143	140774	632	132	0.44633113553187	0.143797394276134	0.302533741255737	998.034052632452	CG	scaffold106:139822:141822	CGI_shore
scaffold106	140143	140774	632	132	0.44633113553187	0.143797394276134	0.302533741255737	998.034052632452	CG	scaffold106:140142:141314	CGI
scaffold1062	17129	17927	799	106	0.692921447503347	0.0866411644087002	0.606280283094647	2033.76176045134	CG	evm.TU.scaffold1062.2	exon	--	-//-
scaffold1062	17129	17927	799	106	0.692921447503347	0.0866411644087002	0.606280283094647	2033.76176045134	CG	evm.TU.scaffold1062.2	utr5	--	-//-
scaffold1062	17129	17927	799	106	0.692921447503347	0.0866411644087002	0.606280283094647	2033.76176045134	CG	scaffold1062:16499:17656	CGI
scaffold1062	17129	17927	799	106	0.692921447503347	0.0866411644087002	0.606280283094647	2033.76176045134	CG	evm.TU.scaffold1062.2	TSS	--	-//-
scaffold1062	17129	17927	799	106	0.692921447503347	0.0866411644087002	0.606280283094647	2033.76176045134	CG	evm.TU.scaffold1062.2	promoter	--	-//-
scaffold1062	17129	17927	799	106	0.692921447503347	0.0866411644087002	0.606280283094647	2033.76176045134	CG	scaffold1062:17656:19657	CGI_shore
scaffold1062	17129	17927	799	106	0.692921447503347	0.0866411644087002	0.606280283094647	2033.76176045134	CG	scaffold1062:15613:17614	CGI_shore
scaffold1062	18970	19638	669	70	0.763388329181933	0.149455610814373	0.61393271836756	923.990131402856	CG	evm.TU.scaffold1062.2	promoter	--	-//-
scaffold1062	18970	19638	669	70	0.763388329181933	0.149455610814373	0.61393271836756	923.990131402856	CG	scaffold1062:17656:19657	CGI_shore
scaffold1062	23548	23866	319	44	0.713492229322849	0.120899471561282	0.592592757761567	538.216416900057	CG	evm.TU.scaffold1062.3	intron	--	gnl|BL_ORD_ID|295923 sp|Q5ZID2|PDD2L_CHICK Programmed cell death protein 2-like OS=Gallus gallus OX=9031 GN=PDCD2L PE=2 SV=1//1.16282e-29
scaffold1062	23548	23866	319	44	0.713492229322849	0.120899471561282	0.592592757761567	538.216416900057	CG	scaffold1062:23175:25175	CGI_shore
scaffold1062	25065	25681	617	87	0.65035651460154	0.103183990010358	0.547172524591181	1418.19580156078	CG	evm.TU.scaffold1062.3	intron	--	gnl|BL_ORD_ID|295923 sp|Q5ZID2|PDD2L_CHICK Programmed cell death protein 2-like OS=Gallus gallus OX=9031 GN=PDCD2L PE=2 SV=1//1.16282e-29
scaffold1062	25065	25681	617	87	0.65035651460154	0.103183990010358	0.547172524591181	1418.19580156078	CG	scaffold1062:23175:25175	CGI_shore
scaffold1062	25065	25681	617	87	0.65035651460154	0.103183990010358	0.547172524591181	1418.19580156078	CG	scaffold1062:25176:25453	CGI
scaffold1062	25065	25681	617	87	0.65035651460154	0.103183990010358	0.547172524591181	1418.19580156078	CG	scaffold1062:25453:27454	CGI_shore
scaffold1062	39936	41864	1929	53	0.784230410504498	0.192113438252954	0.592116972251544	657.073249018559	CG	evm.TU.scaffold1062.4	intron	--	gnl|BL_ORD_ID|479243 sp|A6NAF9|TRD7A_DANRE Tudor domain-containing protein 7A OS=Danio rerio OX=7955 GN=tdrd7a PE=2 SV=2//2.61025e-11
scaffold1062	49078	49692	615	111	0.558991533044545	0.2225008532702	0.336490679774344	1056.71420189511	CG	evm.TU.scaffold1062.4	intron	--	gnl|BL_ORD_ID|479243 sp|A6NAF9|TRD7A_DANRE Tudor domain-containing protein 7A OS=Danio rerio OX=7955 GN=tdrd7a PE=2 SV=2//2.61025e-11
scaffold1062	49078	49692	615	111	0.558991533044545	0.2225008532702	0.336490679774344	1056.71420189511	CG	evm.TU.scaffold1062.4	exon	--	gnl|BL_ORD_ID|479243 sp|A6NAF9|TRD7A_DANRE Tudor domain-containing protein 7A OS=Danio rerio OX=7955 GN=tdrd7a PE=2 SV=2//2.61025e-11
scaffold1062	49078	49692	615	111	0.558991533044545	0.2225008532702	0.336490679774344	1056.71420189511	CG	scaffold1062:49266:50933	CGI
scaffold1062	49078	49692	615	111	0.558991533044545	0.2225008532702	0.336490679774344	1056.71420189511	CG	scaffold1062:47265:49265	CGI_shore
scaffold1062	49078	49692	615	111	0.558991533044545	0.2225008532702	0.336490679774344	1056.71420189511	CG	scaffold1062:48252:50253	CGI_shore
scaffold1062	52817	53524	708	123	0.434923134609848	0.0565628416246832	0.378360292985165	1586.24963946341	CG	scaffold1062:50933:52934	CGI_shore
scaffold1062	52817	53524	708	123	0.434923134609848	0.0565628416246832	0.378360292985165	1586.24963946341	CG	scaffold1062:51019:53019	CGI_shore
scaffold1062	52817	53524	708	123	0.434923134609848	0.0565628416246832	0.378360292985165	1586.24963946341	CG	scaffold1062:53020:53637	CGI
scaffold1062	52817	53524	708	123	0.434923134609848	0.0565628416246832	0.378360292985165	1586.24963946341	CG	evm.TU.scaffold1062.4	intron	--	gnl|BL_ORD_ID|479243 sp|A6NAF9|TRD7A_DANRE Tudor domain-containing protein 7A OS=Danio rerio OX=7955 GN=tdrd7a PE=2 SV=2//2.61025e-11
scaffold1062	63705	64605	901	100	0.606139522709042	0.0401281910631144	0.566011331645927	1598.10274388429	CG	scaffold1062:63264:65264	CGI_shore
scaffold1062	63705	64605	901	100	0.606139522709042	0.0401281910631144	0.566011331645927	1598.10274388429	CG	evm.TU.scaffold1062.4	intron	--	gnl|BL_ORD_ID|479243 sp|A6NAF9|TRD7A_DANRE Tudor domain-containing protein 7A OS=Danio rerio OX=7955 GN=tdrd7a PE=2 SV=2//2.61025e-11
scaffold1062	64721	65610	890	112	0.446914902833356	0.0635158190895281	0.383399083743828	1127.71824619664	CG	scaffold1062:63264:65264	CGI_shore
scaffold1062	64721	65610	890	112	0.446914902833356	0.0635158190895281	0.383399083743828	1127.71824619664	CG	evm.TU.scaffold1062.4	intron	--	gnl|BL_ORD_ID|479243 sp|A6NAF9|TRD7A_DANRE Tudor domain-containing protein 7A OS=Danio rerio OX=7955 GN=tdrd7a PE=2 SV=2//2.61025e-11
scaffold1062	64721	65610	890	112	0.446914902833356	0.0635158190895281	0.383399083743828	1127.71824619664	CG	scaffold1062:65265:65863	CGI
scaffold1062	70939	71767	829	115	0.656594034903828	0.127990667940645	0.528603366963183	1502.90654541946	CG	evm.TU.scaffold1062.4	intron	--	gnl|BL_ORD_ID|479243 sp|A6NAF9|TRD7A_DANRE Tudor domain-containing protein 7A OS=Danio rerio OX=7955 GN=tdrd7a PE=2 SV=2//2.61025e-11
scaffold1062	70939	71767	829	115	0.656594034903828	0.127990667940645	0.528603366963183	1502.90654541946	CG	scaffold1062:70354:72354	CGI_shore
scaffold1062	76022	76542	521	105	0.700669327035762	0.309593413372081	0.391075913663681	978.889346575416	CG	evm.TU.scaffold1062.4	intron	--	gnl|BL_ORD_ID|479243 sp|A6NAF9|TRD7A_DANRE Tudor domain-containing protein 7A OS=Danio rerio OX=7955 GN=tdrd7a PE=2 SV=2//2.61025e-11
scaffold1062	76022	76542	521	105	0.700669327035762	0.309593413372081	0.391075913663681	978.889346575416	CG	scaffold1062:74796:76797	CGI_shore
scaffold1062	76022	76542	521	105	0.700669327035762	0.309593413372081	0.391075913663681	978.889346575416	CG	scaffold1062:75993:76543	CGI
scaffold1062	83520	84130	611	90	0.722090423026187	0.454837376573792	0.267253046452395	575.726812919243	CG	evm.TU.scaffold1062.4	intron	--	gnl|BL_ORD_ID|479243 sp|A6NAF9|TRD7A_DANRE Tudor domain-containing protein 7A OS=Danio rerio OX=7955 GN=tdrd7a PE=2 SV=2//2.61025e-11
scaffold1062	83520	84130	611	90	0.722090423026187	0.454837376573792	0.267253046452395	575.726812919243	CG	scaffold1062:81840:89460	CGI
scaffold1062	88176	89159	984	220	0.614653330472029	0.226701208359064	0.387952122112966	2418.15760961995	CG	evm.TU.scaffold1062.4	intron	--	gnl|BL_ORD_ID|479243 sp|A6NAF9|TRD7A_DANRE Tudor domain-containing protein 7A OS=Danio rerio OX=7955 GN=tdrd7a PE=2 SV=2//2.61025e-11
scaffold1062	88176	89159	984	220	0.614653330472029	0.226701208359064	0.387952122112966	2418.15760961995	CG	scaffold1062:81840:89460	CGI
scaffold1062	105248	105787	540	71	0.478873699951952	0.0325135755911669	0.446360124360785	865.372385422105	CG	evm.TU.scaffold1062.4	intron	--	gnl|BL_ORD_ID|479243 sp|A6NAF9|TRD7A_DANRE Tudor domain-containing protein 7A OS=Danio rerio OX=7955 GN=tdrd7a PE=2 SV=2//2.61025e-11
scaffold1062	106315	107821	1507	124	0.432454907119293	0.0389568330863142	0.393498074032979	1401.15992734158	CG	evm.TU.scaffold1062.4	intron	--	gnl|BL_ORD_ID|479243 sp|A6NAF9|TRD7A_DANRE Tudor domain-containing protein 7A OS=Danio rerio OX=7955 GN=tdrd7a PE=2 SV=2//2.61025e-11
scaffold1063	157307	157961	655	86	0.811670446984997	0.406128432713912	0.405542014271085	518.017059088347	CG	evm.TU.scaffold1063.2	exon	--	gnl|BL_ORD_ID|493660 sp|Q9W3M3|UBR3_DROME E3 ubiquitin-protein ligase Ubr3 OS=Drosophila melanogaster OX=7227 GN=Ubr3 PE=1 SV=4//3.14347e-53
scaffold1063	157307	157961	655	86	0.811670446984997	0.406128432713912	0.405542014271085	518.017059088347	CG	evm.TU.scaffold1063.2	intron	--	gnl|BL_ORD_ID|493660 sp|Q9W3M3|UBR3_DROME E3 ubiquitin-protein ligase Ubr3 OS=Drosophila melanogaster OX=7227 GN=Ubr3 PE=1 SV=4//3.14347e-53
scaffold1063	227703	227993	291	89	0.586713388418847	0.42673108581136	0.159982302607488	552.19578146325	CG	evm.TU.scaffold1063.2	intron	--	gnl|BL_ORD_ID|493660 sp|Q9W3M3|UBR3_DROME E3 ubiquitin-protein ligase Ubr3 OS=Drosophila melanogaster OX=7227 GN=Ubr3 PE=1 SV=4//3.14347e-53
scaffold1063	892207	893021	815	176	0.625219224972632	0.299976047690773	0.325243177281859	1318.59992263868	CG	scaffold1063:891747:893061	CGI
scaffold1063	898385	899082	698	85	0.669262424303787	0.216674565293962	0.452587859009825	740.692353846315	CG	scaffold1063:895586:900543	CGI
scaffold1063	899276	900325	1050	102	0.746426370552584	0.405516812425856	0.340909558126728	709.667828234608	CG	scaffold1063:895586:900543	CGI
scaffold1063	1052206	1053065	860	111	0.563822891513642	0.147790036417132	0.41603285509651	897.863661371149	CG	scaffold1063:1052171:1053222	CGI
scaffold1063	1058113	1059085	973	122	0.691708304853318	0.138784579410577	0.552923725442741	1324.21003948369	CG	scaffold1063:1056009:1061000	CGI
scaffold1063	1062605	1063144	540	65	0.572660955933288	0.227748147400925	0.344912808532363	503.289193054092	CG	scaffold1063:1060627:1062627	CGI_shore
scaffold1063	1062605	1063144	540	65	0.572660955933288	0.227748147400925	0.344912808532363	503.289193054092	CG	scaffold1063:1061000:1063001	CGI_shore
scaffold1063	1062605	1063144	540	65	0.572660955933288	0.227748147400925	0.344912808532363	503.289193054092	CG	scaffold1063:1062628:1062932	CGI
scaffold1063	1062605	1063144	540	65	0.572660955933288	0.227748147400925	0.344912808532363	503.289193054092	CG	scaffold1063:1062932:1064933	CGI_shore
scaffold1063	1062605	1063144	540	65	0.572660955933288	0.227748147400925	0.344912808532363	503.289193054092	CG	scaffold1063:1063122:1065122	CGI_shore
scaffold1063	1909443	1909886	444	101	0.0852604239050778	0.0103183370934048	0.0749420868116731	540.85612406634	CG	evm.TU.scaffold1063.20	intron	--	-//-
scaffold107	28110	28435	326	53	0.59401875082555	0.258018752876433	0.335999997949118	589.257790681462	CG	scaffold107:26163:28163	CGI_shore
scaffold107	28110	28435	326	53	0.59401875082555	0.258018752876433	0.335999997949118	589.257790681462	CG	scaffold107:27056:29056	CGI_shore
scaffold107	28110	28435	326	53	0.59401875082555	0.258018752876433	0.335999997949118	589.257790681462	CG	scaffold107:28164:28436	CGI
scaffold107	127003	127449	447	54	0.418319086382638	0.0851020257076079	0.33321706067503	541.70041214385	CG	evm.TU.scaffold107.6	intron	--	gnl|BL_ORD_ID|507873 sp|B5DEN9|VPS28_RAT Vacuolar protein sorting-associated protein 28 homolog OS=Rattus norvegicus OX=10116 GN=Vps28 PE=2 SV=1//1.1776e-110
scaffold107	203601	204011	411	82	0.346194599756304	0.0696493175967443	0.27654528215956	748.720076560357	CG	evm.TU.scaffold107.12	intron	--	gnl|BL_ORD_ID|11455 sp|P55196|AFAD_HUMAN Afadin OS=Homo sapiens OX=9606 GN=AFDN PE=1 SV=3//1.47954e-92
scaffold107	203601	204011	411	82	0.346194599756304	0.0696493175967443	0.27654528215956	748.720076560357	CG	scaffold107:194594:204599	CGI
scaffold107	280204	281190	987	202	0.369936377315748	0.0965073987915121	0.273428978524236	1557.68341698117	CG	evm.TU.scaffold107.14	intron	--	gnl|BL_ORD_ID|210741 sp|Q00174|LAMA_DROME Laminin subunit alpha OS=Drosophila melanogaster OX=7227 GN=LanA PE=1 SV=2//5.76685e-09
scaffold107	280204	281190	987	202	0.369936377315748	0.0965073987915121	0.273428978524236	1557.68341698117	CG	scaffold107:278310:281191	CGI
scaffold107	289020	289313	294	71	0.768026124165455	0.433473258534569	0.334552865630886	501.78703303162	CG	evm.TU.scaffold107.14	intron	--	gnl|BL_ORD_ID|210741 sp|Q00174|LAMA_DROME Laminin subunit alpha OS=Drosophila melanogaster OX=7227 GN=LanA PE=1 SV=2//5.76685e-09
scaffold107	289020	289313	294	71	0.768026124165455	0.433473258534569	0.334552865630886	501.78703303162	CG	scaffold107:289019:289292	CGI
scaffold107	289020	289313	294	71	0.768026124165455	0.433473258534569	0.334552865630886	501.78703303162	CG	evm.TU.scaffold107.14	exon	--	gnl|BL_ORD_ID|210741 sp|Q00174|LAMA_DROME Laminin subunit alpha OS=Drosophila melanogaster OX=7227 GN=LanA PE=1 SV=2//5.76685e-09
scaffold107	289020	289313	294	71	0.768026124165455	0.433473258534569	0.334552865630886	501.78703303162	CG	scaffold107:289292:291293	CGI_shore
scaffold107	330858	331927	1070	161	0.48020990768027	0.045812221116464	0.434397686563806	1868.32906176111	CG	scaffold107:327774:332751	CGI
scaffold107	330858	331927	1070	161	0.48020990768027	0.045812221116464	0.434397686563806	1868.32906176111	CG	evm.TU.scaffold107.14	intron	--	gnl|BL_ORD_ID|210741 sp|Q00174|LAMA_DROME Laminin subunit alpha OS=Drosophila melanogaster OX=7227 GN=LanA PE=1 SV=2//5.76685e-09
scaffold107	970824	971283	460	89	0.209737485652434	0.0106415261864724	0.199095959465961	560.110048753188	CG	evm.TU.scaffold107.25	intron	--	gnl|BL_ORD_ID|17885 sp|Q6VUP9|AP2E_MOUSE Transcription factor AP-2-epsilon OS=Mus musculus OX=10090 GN=Tfap2e PE=1 SV=2//4.75874e-105
scaffold107	1123913	1125253	1341	152	0.613840300108137	0.283282015815415	0.330558284292722	998.422338206133	CG	scaffold107:1122370:1124370	CGI_shore
scaffold107	1123913	1125253	1341	152	0.613840300108137	0.283282015815415	0.330558284292722	998.422338206133	CG	evm.TU.scaffold107.30	intron	--	gnl|BL_ORD_ID|350276 sp|Q8U308|RIDA_PYRFU 2-iminobutanoate/2-iminopropanoate deaminase OS=Pyrococcus furiosus (strain ATCC 43587 / DSM 3638 / JCM 8422 / Vc1) OX=186497 GN=yjgF PE=1 SV=1//3.94497e-42
scaffold107	1123913	1125253	1341	152	0.613840300108137	0.283282015815415	0.330558284292722	998.422338206133	CG	scaffold107:1124371:1126865	CGI
scaffold107	1130371	1130873	503	81	0.62461570190803	0.142157512159415	0.482458189748615	821.968252015091	CG	scaffold107:1128447:1130447	CGI_shore
scaffold107	1130371	1130873	503	81	0.62461570190803	0.142157512159415	0.482458189748615	821.968252015091	CG	scaffold107:1130790:1132791	CGI_shore
scaffold107	1130371	1130873	503	81	0.62461570190803	0.142157512159415	0.482458189748615	821.968252015091	CG	evm.TU.scaffold107.30	intron	--	gnl|BL_ORD_ID|350276 sp|Q8U308|RIDA_PYRFU 2-iminobutanoate/2-iminopropanoate deaminase OS=Pyrococcus furiosus (strain ATCC 43587 / DSM 3638 / JCM 8422 / Vc1) OX=186497 GN=yjgF PE=1 SV=1//3.94497e-42
scaffold107	1130371	1130873	503	81	0.62461570190803	0.142157512159415	0.482458189748615	821.968252015091	CG	scaffold107:1130448:1130790	CGI
scaffold107	1173595	1174039	445	91	0.243708988278706	0.0669362558213448	0.176772732457362	673.778317622165	CG	evm.TU.scaffold107.32	intron	--	gnl|BL_ORD_ID|128280 sp|Q05397|FAK1_HUMAN Focal adhesion kinase 1 OS=Homo sapiens OX=9606 GN=PTK2 PE=1 SV=2//2.83248e-31
scaffold107	1173595	1174039	445	91	0.243708988278706	0.0669362558213448	0.176772732457362	673.778317622165	CG	scaffold107:1173312:1175312	CGI_shore
scaffold107	1173595	1174039	445	91	0.243708988278706	0.0669362558213448	0.176772732457362	673.778317622165	CG	scaffold107:1173481:1174290	CGI
scaffold107	1663804	1664929	1126	85	0.602805105205513	0.114684564719487	0.488120540486025	670.624915521097	CG	evm.TU.scaffold107.46	intron	--	gnl|BL_ORD_ID|437426 sp|Q6P9I7|SMC6_XENLA Structural maintenance of chromosomes protein 6 OS=Xenopus laevis OX=8355 GN=smc6 PE=2 SV=1//5.56631e-106
scaffold1070	489960	490699	740	93	0.298490011961811	0.0885396129100784	0.209950399051733	499.908330361073	CG	scaffold1070:222770:526705	CGI
scaffold1071	2910393	2910950	558	79	0.330611085823218	0.0239198174363657	0.306691268386853	608.070537146894	CG	scaffold1071:2908224:2911318	CGI
scaffold1075	54097	54823	727	105	0.612172740343538	0.185444620482799	0.426728119860739	919.92264440755	CG	scaffold1075:6508:69622	CGI
scaffold1075	54097	54823	727	105	0.612172740343538	0.185444620482799	0.426728119860739	919.92264440755	CG	evm.TU.scaffold1075.1	intron	--	gnl|BL_ORD_ID|477055 sp|Q9V8P9|TOPRS_DROME E3 ubiquitin-protein ligase Topors OS=Drosophila melanogaster OX=7227 GN=Topors PE=1 SV=1//4.1532e-12
scaffold1075	67463	67831	369	83	0.52968507593167	0.215299209086107	0.314385866845563	654.247367476921	CG	scaffold1075:6508:69622	CGI
scaffold1075	67463	67831	369	83	0.52968507593167	0.215299209086107	0.314385866845563	654.247367476921	CG	evm.TU.scaffold1075.1	intron	--	gnl|BL_ORD_ID|477055 sp|Q9V8P9|TOPRS_DROME E3 ubiquitin-protein ligase Topors OS=Drosophila melanogaster OX=7227 GN=Topors PE=1 SV=1//4.1532e-12
scaffold1075	429364	429743	380	88	0.812669108346425	0.645393064127181	0.167276044219244	556.868624911238	CG	evm.TU.scaffold1075.6	intron	--	gnl|BL_ORD_ID|203747 sp|Q9V6L0|KDM4B_DROME Probable lysine-specific demethylase 4B OS=Drosophila melanogaster OX=7227 GN=Kdm4B PE=3 SV=3//1.13608e-169
scaffold1075	489191	489795	605	126	0.499789628491013	0.244756936648338	0.255032691842675	975.421052479982	CG	evm.TU.scaffold1075.6	intron	--	gnl|BL_ORD_ID|203747 sp|Q9V6L0|KDM4B_DROME Probable lysine-specific demethylase 4B OS=Drosophila melanogaster OX=7227 GN=Kdm4B PE=3 SV=3//1.13608e-169
scaffold1075	876723	877028	306	91	0.086022601036546	0.0225253681338157	0.0634972329027303	506.081858710256	CG	evm.TU.scaffold1075.8	intron	--	gnl|BL_ORD_ID|325958 sp|Q15262|PTPRK_HUMAN Receptor-type tyrosine-protein phosphatase kappa OS=Homo sapiens OX=9606 GN=PTPRK PE=1 SV=2//7.14399e-105
scaffold1075	877111	877701	591	115	0.0966127694225268	0.021699930963831	0.0749128384586958	590.76688184229	CG	evm.TU.scaffold1075.8	intron	--	gnl|BL_ORD_ID|325958 sp|Q15262|PTPRK_HUMAN Receptor-type tyrosine-protein phosphatase kappa OS=Homo sapiens OX=9606 GN=PTPRK PE=1 SV=2//7.14399e-105
scaffold1076	1524111	1525234	1124	197	0.618788364907108	0.312324860635399	0.306463504271708	1822.42619700576	CG	evm.TU.scaffold1076.10	exon	--	gnl|BL_ORD_ID|88481 sp|P98081|DAB_DROME Protein disabled OS=Drosophila melanogaster OX=7227 GN=Dab PE=1 SV=2//7.4648e-48
scaffold1076	1524111	1525234	1124	197	0.618788364907108	0.312324860635399	0.306463504271708	1822.42619700576	CG	evm.TU.scaffold1076.10	intron	--	gnl|BL_ORD_ID|88481 sp|P98081|DAB_DROME Protein disabled OS=Drosophila melanogaster OX=7227 GN=Dab PE=1 SV=2//7.4648e-48
scaffold1076	1808648	1809099	452	116	0.171554494087759	0.030397506406584	0.141156987681175	767.066648915359	CG	evm.TU.scaffold1076.14	intron	--	gnl|BL_ORD_ID|4097 sp|Q99758|ABCA3_HUMAN ATP-binding cassette sub-family A member 3 OS=Homo sapiens OX=9606 GN=ABCA3 PE=1 SV=2//2.47169e-39
scaffold1076	2007243	2007757	515	117	0.678172794021233	0.258673559830213	0.419499234191021	1036.55120832705	CG	evm.TU.scaffold1076.15	intron	--	gnl|BL_ORD_ID|54591 sp|Q9UNH5|CC14A_HUMAN Dual specificity protein phosphatase CDC14A OS=Homo sapiens OX=9606 GN=CDC14A PE=1 SV=1//1.51455e-153
scaffold1076	2245862	2246219	358	75	0.518439206909928	0.0575649512724833	0.460874255637445	757.990863532893	CG	scaffold1076:2243770:2246852	CGI
scaffold1076	2245862	2246219	358	75	0.518439206909928	0.0575649512724833	0.460874255637445	757.990863532893	CG	evm.TU.scaffold1076.20	intron	--	gnl|BL_ORD_ID|148511 sp|Q8BMI4|GEN_MOUSE Flap endonuclease GEN homolog 1 OS=Mus musculus OX=10090 GN=Gen1 PE=1 SV=2//2.36154e-81
scaffold1081	338248	338544	297	64	0.337868327779239	0.00848075637943458	0.329387571399805	808.013533587034	CG	evm.TU.scaffold1081.6	promoter	--	gnl|BL_ORD_ID|317326 sp|Q5NVD0|PRP4_PONAB U4/U6 small nuclear ribonucleoprotein Prp4 OS=Pongo abelii OX=9601 GN=PRPF4 PE=2 SV=1//0
scaffold1081	480926	482325	1400	176	0.582969449325738	0.245204789719854	0.337764659605884	1490.2883647741	CG	scaffold1081:479183:481184	CGI_shore
scaffold1081	480926	482325	1400	176	0.582969449325738	0.245204789719854	0.337764659605884	1490.2883647741	CG	scaffold1081:480080:482080	CGI_shore
scaffold1081	480926	482325	1400	176	0.582969449325738	0.245204789719854	0.337764659605884	1490.2883647741	CG	scaffold1081:482081:482941	CGI
scaffold1081	482720	483870	1151	102	0.336787741587436	0.0346846371617059	0.30210310442573	786.353667250585	CG	scaffold1081:482081:482941	CGI
scaffold1081	482720	483870	1151	102	0.336787741587436	0.0346846371617059	0.30210310442573	786.353667250585	CG	scaffold1081:482815:484815	CGI_shore
scaffold1081	482720	483870	1151	102	0.336787741587436	0.0346846371617059	0.30210310442573	786.353667250585	CG	scaffold1081:482941:484942	CGI_shore
scaffold1081	645182	646849	1668	151	0.483502072750693	0.222040218062159	0.261461854688534	1063.29482767285	CG	scaffold1081:645062:646061	CGI
scaffold1081	645182	646849	1668	151	0.483502072750693	0.222040218062159	0.261461854688534	1063.29482767285	CG	scaffold1081:646061:648062	CGI_shore
scaffold1083	1016465	1017036	572	113	0.162125998421792	0.0206439339180807	0.141482064503711	919.608884311245	CG	evm.TU.scaffold1083.16	intron	--	gnl|BL_ORD_ID|223414 sp|O75096|LRP4_HUMAN Low-density lipoprotein receptor-related protein 4 OS=Homo sapiens OX=9606 GN=LRP4 PE=1 SV=4//8.72723e-28
scaffold1083	1017139	1017491	353	81	0.175903789366126	0.0137069800017035	0.162196809364423	577.612426629592	CG	evm.TU.scaffold1083.16	intron	--	gnl|BL_ORD_ID|223414 sp|O75096|LRP4_HUMAN Low-density lipoprotein receptor-related protein 4 OS=Homo sapiens OX=9606 GN=LRP4 PE=1 SV=4//8.72723e-28
scaffold1086	149308	150379	1072	105	0.427491310326282	0.153542879464057	0.273948430862225	797.110260241252	CG	scaffold1086:147858:149859	CGI_shore
scaffold1088	1015601	1016701	1101	111	0.491744374659947	0.10549293926863	0.386251435391317	1096.4449544663	CG	scaffold1088:1016297:1016531	CGI
scaffold1088	1015601	1016701	1101	111	0.491744374659947	0.10549293926863	0.386251435391317	1096.4449544663	CG	scaffold1088:1016487:1018487	CGI_shore
scaffold1088	1015601	1016701	1101	111	0.491744374659947	0.10549293926863	0.386251435391317	1096.4449544663	CG	scaffold1088:1016531:1018532	CGI_shore
scaffold1088	1015601	1016701	1101	111	0.491744374659947	0.10549293926863	0.386251435391317	1096.4449544663	CG	evm.TU.scaffold1088.13	intron	--	gnl|BL_ORD_ID|449193 sp|Q290X1|SWET1_DROPS Sugar transporter SWEET1 OS=Drosophila pseudoobscura pseudoobscura OX=46245 GN=slv PE=3 SV=1//3.58077e-30
scaffold1088	1015601	1016701	1101	111	0.491744374659947	0.10549293926863	0.386251435391317	1096.4449544663	CG	scaffold1088:1014296:1016296	CGI_shore
scaffold1088	1757701	1758554	854	182	0.533799527583945	0.302292257581417	0.231507270002528	1319.92716120633	CG	scaffold1088:1757642:1758707	CGI
scaffold1096	707605	708610	1006	72	0.535619148453879	0.127150750640756	0.408468397813122	608.864306714066	CG	evm.TU.scaffold1096.9	intron	--	gnl|BL_ORD_ID|325972 sp|Q62132|PTPRR_MOUSE Receptor-type tyrosine-protein phosphatase R OS=Mus musculus OX=10090 GN=Ptprr PE=1 SV=1//1.06542e-84
scaffold1096	707605	708610	1006	72	0.535619148453879	0.127150750640756	0.408468397813122	608.864306714066	CG	scaffold1096:704454:710491	CGI
scaffold1096	708674	709215	542	104	0.375505111190191	0.0947951431681731	0.280709968022018	876.539700343374	CG	evm.TU.scaffold1096.9	intron	--	gnl|BL_ORD_ID|325972 sp|Q62132|PTPRR_MOUSE Receptor-type tyrosine-protein phosphatase R OS=Mus musculus OX=10090 GN=Ptprr PE=1 SV=1//1.06542e-84
scaffold1096	708674	709215	542	104	0.375505111190191	0.0947951431681731	0.280709968022018	876.539700343374	CG	scaffold1096:704454:710491	CGI
scaffold1096	846890	847751	862	140	0.459374040196809	0.0742685276230679	0.385105512573741	1530.20484047251	CG	evm.TU.scaffold1096.11	intron	--	gnl|BL_ORD_ID|479242 sp|Q2LZZ7|TRC_DROPS Serine/threonine-protein kinase tricorner OS=Drosophila pseudoobscura pseudoobscura OX=46245 GN=trc PE=3 SV=1//0
scaffold11	65439	65916	478	88	0.375461209647468	0.102350307318941	0.273110902328527	902.724646575992	CG	scaffold11:63458:65458	CGI_shore
scaffold11	65439	65916	478	88	0.375461209647468	0.102350307318941	0.273110902328527	902.724646575992	CG	scaffold11:65594:67594	CGI_shore
scaffold11	65439	65916	478	88	0.375461209647468	0.102350307318941	0.273110902328527	902.724646575992	CG	evm.TU.scaffold11.3	intron	--	gnl|BL_ORD_ID|468299 sp|Q05B56|TF2H3_BOVIN General transcription factor IIH subunit 3 OS=Bos taurus OX=9913 GN=GTF2H3 PE=2 SV=1//1.52936e-55
scaffold11	65439	65916	478	88	0.375461209647468	0.102350307318941	0.273110902328527	902.724646575992	CG	scaffold11:65459:66073	CGI
scaffold1101	175685	176205	521	97	0.765943997309688	0.522513882698443	0.243430114611245	657.913360409547	CG	scaffold1101:175106:176206	CGI
scaffold1103	89759	90471	713	142	0.464763364565721	0.0718831249233833	0.392880239642337	1589.33679296473	CG	evm.TU.scaffold1103.1	intron	--	gnl|BL_ORD_ID|275020 sp|P20241|NRG_DROME Neuroglian OS=Drosophila melanogaster OX=7227 GN=Nrg PE=1 SV=2//6.80826e-15
scaffold1106	1183655	1184041	387	110	0.350886192422333	0.16672925960671	0.184156932815623	715.660297432348	CG	evm.TU.scaffold1106.8	intron	--	gnl|BL_ORD_ID|127520 sp|O75844|FACE1_HUMAN CAAX prenyl protease 1 homolog OS=Homo sapiens OX=9606 GN=ZMPSTE24 PE=1 SV=2//4.02867e-174
scaffold1106	1196275	1196985	711	142	0.745281617431074	0.442695794039805	0.302585823391269	1120.65251352718	CG	evm.TU.scaffold1106.8	intron	--	gnl|BL_ORD_ID|127520 sp|O75844|FACE1_HUMAN CAAX prenyl protease 1 homolog OS=Homo sapiens OX=9606 GN=ZMPSTE24 PE=1 SV=2//4.02867e-174
scaffold1108	199117	199780	664	114	0.319057748021661	0.0811290580527659	0.237928689968895	849.345600611506	CG	scaffold1108:188594:232715	CGI
scaffold1108	340531	341052	522	95	0.676796582925545	0.202718003331194	0.474078579594351	1235.09714881735	CG	evm.TU.scaffold1108.6	intron	--	gnl|BL_ORD_ID|52588 sp|P42575|CASP2_HUMAN Caspase-2 OS=Homo sapiens OX=9606 GN=CASP2 PE=1 SV=2//3.48808e-36
scaffold1110	542127	542184	58	7	0.022656836340918	0.0003211145096869	0.0223357218312311	30.04297857153	CHG	scaffold1110:541827:542630	CGI
scaffold1111	694470	694805	336	79	0.778890879246065	0.448588710886548	0.330302168359518	699.549254755145	CG	scaffold1111:694374:696374	CGI_shore
scaffold1111	694470	694805	336	79	0.778890879246065	0.448588710886548	0.330302168359518	699.549254755145	CG	scaffold1111:694391:695780	CGI
scaffold1111	694470	694805	336	79	0.778890879246065	0.448588710886548	0.330302168359518	699.549254755145	CG	evm.TU.scaffold1111.10	intron	--	gnl|BL_ORD_ID|177770 sp|Q5XIJ1|HMCES_RAT Embryonic stem cell-specific 5-hydroxymethylcytosine-binding protein OS=Rattus norvegicus OX=10116 GN=Hmces PE=2 SV=1//2.77122e-19
scaffold1111	701860	702453	594	73	0.529488646699764	0.242270443711832	0.287218202987932	574.668273398514	CG	Target=(CCCGAA)n:3-115;Class=Simple_repeat	repeat
scaffold1111	701860	702453	594	73	0.529488646699764	0.242270443711832	0.287218202987932	574.668273398514	CG	scaffold1111:702218:704218	CGI_shore
scaffold1111	701860	702453	594	73	0.529488646699764	0.242270443711832	0.287218202987932	574.668273398514	CG	evm.TU.scaffold1111.10	intron	--	gnl|BL_ORD_ID|177770 sp|Q5XIJ1|HMCES_RAT Embryonic stem cell-specific 5-hydroxymethylcytosine-binding protein OS=Rattus norvegicus OX=10116 GN=Hmces PE=2 SV=1//2.77122e-19
scaffold1111	702647	705901	3255	344	0.409297357580824	0.114454924778235	0.294842432802589	3109.25459779122	CG	scaffold1111:702218:704218	CGI_shore
scaffold1111	702647	705901	3255	344	0.409297357580824	0.114454924778235	0.294842432802589	3109.25459779122	CG	scaffold1111:704719:706720	CGI_shore
scaffold1111	702647	705901	3255	344	0.409297357580824	0.114454924778235	0.294842432802589	3109.25459779122	CG	scaffold1111:704734:706734	CGI_shore
scaffold1111	702647	705901	3255	344	0.409297357580824	0.114454924778235	0.294842432802589	3109.25459779122	CG	scaffold1111:705609:706017	CGI
scaffold1111	702647	705901	3255	344	0.409297357580824	0.114454924778235	0.294842432802589	3109.25459779122	CG	evm.TU.scaffold1111.10	intron	--	gnl|BL_ORD_ID|177770 sp|Q5XIJ1|HMCES_RAT Embryonic stem cell-specific 5-hydroxymethylcytosine-binding protein OS=Rattus norvegicus OX=10116 GN=Hmces PE=2 SV=1//2.77122e-19
scaffold1111	702647	705901	3255	344	0.409297357580824	0.114454924778235	0.294842432802589	3109.25459779122	CG	scaffold1111:703608:705608	CGI_shore
scaffold1111	702647	705901	3255	344	0.409297357580824	0.114454924778235	0.294842432802589	3109.25459779122	CG	scaffold1111:704219:704719	CGI
scaffold1111	706317	706904	588	74	0.446674474263456	0.117037932892633	0.329636541370823	781.419735021755	CG	scaffold1111:704719:706720	CGI_shore
scaffold1111	706317	706904	588	74	0.446674474263456	0.117037932892633	0.329636541370823	781.419735021755	CG	scaffold1111:704734:706734	CGI_shore
scaffold1111	706317	706904	588	74	0.446674474263456	0.117037932892633	0.329636541370823	781.419735021755	CG	scaffold1111:706017:708018	CGI_shore
scaffold1111	706317	706904	588	74	0.446674474263456	0.117037932892633	0.329636541370823	781.419735021755	CG	scaffold1111:706735:707083	CGI
scaffold1111	706317	706904	588	74	0.446674474263456	0.117037932892633	0.329636541370823	781.419735021755	CG	evm.TU.scaffold1111.10	intron	--	gnl|BL_ORD_ID|177770 sp|Q5XIJ1|HMCES_RAT Embryonic stem cell-specific 5-hydroxymethylcytosine-binding protein OS=Rattus norvegicus OX=10116 GN=Hmces PE=2 SV=1//2.77122e-19
scaffold1111	720542	721441	900	156	0.588286702733071	0.193470882984942	0.39481581974813	1610.18998628169	CG	evm.TU.scaffold1111.10	intron	--	gnl|BL_ORD_ID|177770 sp|Q5XIJ1|HMCES_RAT Embryonic stem cell-specific 5-hydroxymethylcytosine-binding protein OS=Rattus norvegicus OX=10116 GN=Hmces PE=2 SV=1//2.77122e-19
scaffold1111	722905	723481	577	108	0.654901546079488	0.457011860707586	0.197889685371901	664.412291808607	CG	evm.TU.scaffold1111.10	intron	--	gnl|BL_ORD_ID|177770 sp|Q5XIJ1|HMCES_RAT Embryonic stem cell-specific 5-hydroxymethylcytosine-binding protein OS=Rattus norvegicus OX=10116 GN=Hmces PE=2 SV=1//2.77122e-19
scaffold1111	725410	725988	579	90	0.401430112677604	0.125564762387361	0.275865350290243	730.498047370201	CG	scaffold1111:724878:726878	CGI_shore
scaffold1111	725410	725988	579	90	0.401430112677604	0.125564762387361	0.275865350290243	730.498047370201	CG	scaffold1111:725942:727942	CGI_shore
scaffold1111	725410	725988	579	90	0.401430112677604	0.125564762387361	0.275865350290243	730.498047370201	CG	evm.TU.scaffold1111.10	intron	--	gnl|BL_ORD_ID|177770 sp|Q5XIJ1|HMCES_RAT Embryonic stem cell-specific 5-hydroxymethylcytosine-binding protein OS=Rattus norvegicus OX=10116 GN=Hmces PE=2 SV=1//2.77122e-19
scaffold1111	738136	738614	479	93	0.777710629405468	0.531536848053527	0.246173781351941	537.186572355183	CG	scaffold1111:737355:739356	CGI_shore
scaffold1111	738136	738614	479	93	0.777710629405468	0.531536848053527	0.246173781351941	537.186572355183	CG	scaffold1111:737907:738897	CGI
scaffold1111	833324	834015	692	127	0.46414616575626	0.281990683673809	0.182155482082451	737.336820925735	CG	evm.TU.scaffold1111.11	intron	--	-//-
scaffold1111	838433	838971	539	114	0.828104898645211	0.355216245229193	0.472888653416018	1337.17914400182	CG	scaffold1111:838772:840772	CGI_shore
scaffold1111	838433	838971	539	114	0.828104898645211	0.355216245229193	0.472888653416018	1337.17914400182	CG	evm.TU.scaffold1111.11	exon	--	-//-
scaffold1111	838433	838971	539	114	0.828104898645211	0.355216245229193	0.472888653416018	1337.17914400182	CG	evm.TU.scaffold1111.11	TSS	--	-//-
scaffold1111	838433	838971	539	114	0.828104898645211	0.355216245229193	0.472888653416018	1337.17914400182	CG	evm.TU.scaffold1111.11	promoter	--	-//-
scaffold1111	838433	838971	539	114	0.828104898645211	0.355216245229193	0.472888653416018	1337.17914400182	CG	evm.TU.scaffold1111.11	intron	--	-//-
scaffold1111	846559	846776	218	48	0.850458469368166	0.231709903878826	0.61874856548934	687.377593198185	CG	scaffold1111:846480:848480	CGI_shore
scaffold1111	846559	846776	218	48	0.850458469368166	0.231709903878826	0.61874856548934	687.377593198185	CG	scaffold1111:846558:846943	CGI
scaffold1111	847299	848032	734	70	0.434933020754493	0.162886015253436	0.272047005501057	594.316689571844	CG	scaffold1111:846480:848480	CGI_shore
scaffold1111	847299	848032	734	70	0.434933020754493	0.162886015253436	0.272047005501057	594.316689571844	CG	scaffold1111:846943:848944	CGI_shore
scaffold1111	2314124	2315039	916	117	0.333673632125749	0.17755994042504	0.156113691700709	633.183316666531	CG	scaffold1111:2312732:2314733	CGI_shore
scaffold1111	2314124	2315039	916	117	0.333673632125749	0.17755994042504	0.156113691700709	633.183316666531	CG	scaffold1111:2314793:2316793	CGI_shore
scaffold1112	445894	446304	411	85	0.848399954645091	0.664102268130041	0.184297686515051	599.588321884438	CG	scaffold1112:443903:445904	CGI_shore
scaffold1112	445894	446304	411	85	0.848399954645091	0.664102268130041	0.184297686515051	599.588321884438	CG	evm.TU.scaffold1112.5_evm.TU.scaffold1112.6	intron	--	gnl|BL_ORD_ID|499113 sp|Q6BDS2|URFB1_HUMAN UHRF1-binding protein 1 OS=Homo sapiens OX=9606 GN=UHRF1BP1 PE=1 SV=1//8.9295e-75
scaffold1112	458399	460278	1880	237	0.713821809333216	0.244158777080512	0.469663032252704	2577.54562902011	CG	scaffold1112:458771:460057	CGI
scaffold1112	458399	460278	1880	237	0.713821809333216	0.244158777080512	0.469663032252704	2577.54562902011	CG	scaffold1112:460057:462058	CGI_shore
scaffold1112	458399	460278	1880	237	0.713821809333216	0.244158777080512	0.469663032252704	2577.54562902011	CG	evm.TU.scaffold1112.5_evm.TU.scaffold1112.6	intron	--	gnl|BL_ORD_ID|499113 sp|Q6BDS2|URFB1_HUMAN UHRF1-binding protein 1 OS=Homo sapiens OX=9606 GN=UHRF1BP1 PE=1 SV=1//8.9295e-75
scaffold1112	458399	460278	1880	237	0.713821809333216	0.244158777080512	0.469663032252704	2577.54562902011	CG	scaffold1112:456770:458770	CGI_shore
scaffold1112	824038	824351	314	66	0.211680222282424	0.063355725130585	0.148324497151839	526.26359280901	CG	scaffold1112:822095:824095	CGI_shore
scaffold1112	824038	824351	314	66	0.211680222282424	0.063355725130585	0.148324497151839	526.26359280901	CG	scaffold1112:824096:825038	CGI
scaffold1118	503651	503709	59	8	0.0323075893838552	0.00105462167192536	0.0312529677119299	32.3968352835397	CHG	scaffold1118:502458:504458	CGI_shore
scaffold1118	503651	503709	59	8	0.0323075893838552	0.00105462167192536	0.0312529677119299	32.3968352835397	CHG	scaffold1118:503665:505665	CGI_shore
scaffold1118	503651	503709	59	8	0.0323075893838552	0.00105462167192536	0.0312529677119299	32.3968352835397	CHG	evm.TU.scaffold1118.3	intron	--	gnl|BL_ORD_ID|275693 sp|Q9CPR8|NSE3_MOUSE Non-structural maintenance of chromosomes element 3 homolog OS=Mus musculus OX=10090 GN=Nsmce3 PE=1 SV=1//1.71354e-22
scaffold112	751070	751505	436	72	0.702098385331696	0.334061357779249	0.368037027552448	611.52992090777	CG	evm.TU.scaffold112.9	intron	--	gnl|BL_ORD_ID|233074 sp|Q6PFL0|MED27_DANRE Mediator of RNA polymerase II transcription subunit 27 OS=Danio rerio OX=7955 GN=med27 PE=2 SV=1//6.94604e-99
scaffold112	780154	780575	422	51	0.536771961458774	0.201299034677498	0.335472926781277	525.348890744238	CG	evm.TU.scaffold112.9	intron	--	gnl|BL_ORD_ID|233074 sp|Q6PFL0|MED27_DANRE Mediator of RNA polymerase II transcription subunit 27 OS=Danio rerio OX=7955 GN=med27 PE=2 SV=1//6.94604e-99
scaffold1122	447745	448578	834	89	0.37332906889124	0.144024582062774	0.229304486828466	581.195841303085	CG	evm.TU.scaffold1122.8	exon	--	gnl|BL_ORD_ID|83796 sp|Q503V1|CYBR1_DANRE Cytochrome b reductase 1 OS=Danio rerio OX=7955 GN=cybrd1 PE=2 SV=1//7.20878e-24
scaffold1122	447745	448578	834	89	0.37332906889124	0.144024582062774	0.229304486828466	581.195841303085	CG	evm.TU.scaffold1122.8	intron	--	gnl|BL_ORD_ID|83796 sp|Q503V1|CYBR1_DANRE Cytochrome b reductase 1 OS=Danio rerio OX=7955 GN=cybrd1 PE=2 SV=1//7.20878e-24
scaffold1122	448820	449345	526	75	0.299292422560878	0.0928291238001184	0.20646329876076	498.472572997171	CG	evm.TU.scaffold1122.8	intron	--	gnl|BL_ORD_ID|83796 sp|Q503V1|CYBR1_DANRE Cytochrome b reductase 1 OS=Danio rerio OX=7955 GN=cybrd1 PE=2 SV=1//7.20878e-24
scaffold1122	449439	450058	620	81	0.415104878276719	0.184344795065448	0.230760083211271	559.020009902256	CG	evm.TU.scaffold1122.8	intron	--	gnl|BL_ORD_ID|83796 sp|Q503V1|CYBR1_DANRE Cytochrome b reductase 1 OS=Danio rerio OX=7955 GN=cybrd1 PE=2 SV=1//7.20878e-24
scaffold1122	457509	457778	270	69	0.540183083994005	0.160554584749854	0.37962849924415	618.06125342309	CG	evm.TU.scaffold1122.9	intron	--	gnl|BL_ORD_ID|117401 sp|Q5EBD9|ELP2_XENTR Elongator complex protein 2 OS=Xenopus tropicalis OX=8364 GN=elp2 PE=2 SV=1//2.24032e-09
scaffold1128	239370	240327	958	213	0.867375689318331	0.327212954187865	0.540162735130467	3229.55204561041	CG	evm.TU.scaffold1128.6	intron	--	gnl|BL_ORD_ID|110168 sp|Q03001|DYST_HUMAN Dystonin OS=Homo sapiens OX=9606 GN=DST PE=1 SV=4//1.25746e-06
scaffold1128	247988	248514	527	89	0.780346779101308	0.340137554612	0.440209224489307	733.049256134444	CG	evm.TU.scaffold1128.6	intron	--	gnl|BL_ORD_ID|110168 sp|Q03001|DYST_HUMAN Dystonin OS=Homo sapiens OX=9606 GN=DST PE=1 SV=4//1.25746e-06
scaffold1128	448589	448974	386	80	0.608471038192518	0.314829256124447	0.293641782068071	705.724478522568	CG	evm.TU.scaffold1128.12	intron	--	gnl|BL_ORD_ID|457842 sp|Q6QM28|SYN_HELPO Synapsin OS=Helix pomatia OX=6536 GN=SYN PE=1 SV=1//2.15083e-135
scaffold1128	448589	448974	386	80	0.608471038192518	0.314829256124447	0.293641782068071	705.724478522568	CG	evm.TU.scaffold1128.12	exon	--	gnl|BL_ORD_ID|457842 sp|Q6QM28|SYN_HELPO Synapsin OS=Helix pomatia OX=6536 GN=SYN PE=1 SV=1//2.15083e-135
scaffold1128	499235	500605	1371	152	0.273274156782747	0.0126858779981659	0.260588278784581	1204.15535614956	CG	evm.TU.scaffold1128.16	TES	--	gnl|BL_ORD_ID|317622 sp|Q99MS4|PRS29_MOUSE Serine protease 29 OS=Mus musculus OX=10090 GN=Prss29 PE=1 SV=2//4.46863e-06
scaffold1128	499235	500605	1371	152	0.273274156782747	0.0126858779981659	0.260588278784581	1204.15535614956	CG	evm.TU.scaffold1128.16	exon	--	gnl|BL_ORD_ID|317622 sp|Q99MS4|PRS29_MOUSE Serine protease 29 OS=Mus musculus OX=10090 GN=Prss29 PE=1 SV=2//4.46863e-06
scaffold1128	499235	500605	1371	152	0.273274156782747	0.0126858779981659	0.260588278784581	1204.15535614956	CG	evm.TU.scaffold1128.16	intron	--	gnl|BL_ORD_ID|317622 sp|Q99MS4|PRS29_MOUSE Serine protease 29 OS=Mus musculus OX=10090 GN=Prss29 PE=1 SV=2//4.46863e-06
scaffold1128	501865	504264	2400	169	0.245157224846807	0.013301568331954	0.231855656514853	1298.09586643931	CG	evm.TU.scaffold1128.16	intron	--	gnl|BL_ORD_ID|317622 sp|Q99MS4|PRS29_MOUSE Serine protease 29 OS=Mus musculus OX=10090 GN=Prss29 PE=1 SV=2//4.46863e-06
scaffold1128	802137	802642	506	70	0.48042617972478	0.0279150925402933	0.452511087184486	673.818631494267	CG	evm.TU.scaffold1128.28	intron	--	gnl|BL_ORD_ID|30671 sp|Q9V727|ASX_DROME Polycomb protein Asx OS=Drosophila melanogaster OX=7227 GN=Asx PE=1 SV=1//5.89187e-09
scaffold1128	806434	807904	1471	132	0.339080599320847	0.0399594065048645	0.299121192815982	1154.32349596181	CG	evm.TU.scaffold1128.28	intron	--	gnl|BL_ORD_ID|30671 sp|Q9V727|ASX_DROME Polycomb protein Asx OS=Drosophila melanogaster OX=7227 GN=Asx PE=1 SV=1//5.89187e-09
scaffold1128	824301	825760	1460	174	0.517669995466286	0.215679800743071	0.301990194723215	1369.83002718751	CG	evm.TU.scaffold1128.29	intron	--	gnl|BL_ORD_ID|4246 sp|Q8T674|ABCGK_DICDI ABC transporter G family member 20 OS=Dictyostelium discoideum OX=44689 GN=abcG20 PE=3 SV=1//1.56555e-81
scaffold1129	265516	266049	534	115	0.145896395204116	0.029975298944985	0.115921096259131	684.401928397891	CG	evm.TU.scaffold1129.3	intron	--	-//-
scaffold1130	336021	336398	378	57	0.743612085742128	0.0315007021666527	0.712111383575475	980.851396421938	CG	evm.TU.scaffold1130.4	intron	--	gnl|BL_ORD_ID|436233 sp|Q8IVB4|SL9A9_HUMAN Sodium/hydrogen exchanger 9 OS=Homo sapiens OX=9606 GN=SLC9A9 PE=1 SV=1//1.38063e-148
scaffold1130	336021	336398	378	57	0.743612085742128	0.0315007021666527	0.712111383575475	980.851396421938	CG	scaffold1130:335967:336373	CGI
scaffold1130	336021	336398	378	57	0.743612085742128	0.0315007021666527	0.712111383575475	980.851396421938	CG	scaffold1130:336373:338374	CGI_shore
scaffold1130	379064	380777	1714	226	0.367507921795169	0.019847168826792	0.347660752968376	2072.41233125133	CG	evm.TU.scaffold1130.5	intron	--	gnl|BL_ORD_ID|217237 sp|Q7Z4I7|LIMS2_HUMAN LIM and senescent cell antigen-like-containing domain protein 2 OS=Homo sapiens OX=9606 GN=LIMS2 PE=1 SV=1//1.42558e-156
scaffold1130	388939	390125	1187	166	0.473798948250728	0.127262796338516	0.346536151912212	1656.24677972047	CG	evm.TU.scaffold1130.5	intron	--	gnl|BL_ORD_ID|217237 sp|Q7Z4I7|LIMS2_HUMAN LIM and senescent cell antigen-like-containing domain protein 2 OS=Homo sapiens OX=9606 GN=LIMS2 PE=1 SV=1//1.42558e-156
scaffold1130	388939	390125	1187	166	0.473798948250728	0.127262796338516	0.346536151912212	1656.24677972047	CG	scaffold1130:387315:389316	CGI_shore
scaffold1130	388939	390125	1187	166	0.473798948250728	0.127262796338516	0.346536151912212	1656.24677972047	CG	scaffold1130:387901:389902	CGI_shore
scaffold1130	388939	390125	1187	166	0.473798948250728	0.127262796338516	0.346536151912212	1656.24677972047	CG	scaffold1130:390069:392069	CGI_shore
scaffold1132	474248	474957	710	138	0.506005350139508	0.125441977690188	0.38056337244932	1470.90537492947	CG	scaffold1132:472287:474287	CGI_shore
scaffold1132	474248	474957	710	138	0.506005350139508	0.125441977690188	0.38056337244932	1470.90537492947	CG	evm.TU.scaffold1132.6	intron	--	gnl|BL_ORD_ID|128412 sp|Q9NVI1|FANCI_HUMAN Fanconi anemia group I protein OS=Homo sapiens OX=9606 GN=FANCI PE=1 SV=4//5.1619e-40
scaffold1132	474248	474957	710	138	0.506005350139508	0.125441977690188	0.38056337244932	1470.90537492947	CG	scaffold1132:473267:475268	CGI_shore
scaffold1132	474248	474957	710	138	0.506005350139508	0.125441977690188	0.38056337244932	1470.90537492947	CG	scaffold1132:474288:475894	CGI
scaffold1132	475231	475693	463	74	0.599702086984216	0.205907691552828	0.393794395431389	712.667789158161	CG	evm.TU.scaffold1132.6	intron	--	gnl|BL_ORD_ID|128412 sp|Q9NVI1|FANCI_HUMAN Fanconi anemia group I protein OS=Homo sapiens OX=9606 GN=FANCI PE=1 SV=4//5.1619e-40
scaffold1132	475231	475693	463	74	0.599702086984216	0.205907691552828	0.393794395431389	712.667789158161	CG	scaffold1132:473267:475268	CGI_shore
scaffold1132	475231	475693	463	74	0.599702086984216	0.205907691552828	0.393794395431389	712.667789158161	CG	scaffold1132:474288:475894	CGI
scaffold1132	514005	514242	238	62	0.770265912748689	0.217198553867183	0.553067358881506	809.394116384183	CG	evm.TU.scaffold1132.6	intron	--	gnl|BL_ORD_ID|128412 sp|Q9NVI1|FANCI_HUMAN Fanconi anemia group I protein OS=Homo sapiens OX=9606 GN=FANCI PE=1 SV=4//5.1619e-40
scaffold1132	526262	527011	750	136	0.535229647019536	0.0645565855619117	0.470673061457624	1557.89015336917	CG	evm.TU.scaffold1132.6	intron	--	gnl|BL_ORD_ID|128412 sp|Q9NVI1|FANCI_HUMAN Fanconi anemia group I protein OS=Homo sapiens OX=9606 GN=FANCI PE=1 SV=4//5.1619e-40
scaffold1132	527710	529769	2060	231	0.578399807701744	0.0656064208968802	0.512793386804864	2494.41324144193	CG	evm.TU.scaffold1132.6	intron	--	gnl|BL_ORD_ID|128412 sp|Q9NVI1|FANCI_HUMAN Fanconi anemia group I protein OS=Homo sapiens OX=9606 GN=FANCI PE=1 SV=4//5.1619e-40
scaffold1132	529939	530810	872	141	0.444436213246545	0.0220781185097052	0.42235809473684	1449.84826654211	CG	evm.TU.scaffold1132.6	intron	--	gnl|BL_ORD_ID|128412 sp|Q9NVI1|FANCI_HUMAN Fanconi anemia group I protein OS=Homo sapiens OX=9606 GN=FANCI PE=1 SV=4//5.1619e-40
scaffold1135	1330251	1331158	908	108	0.516519396079707	0.177498050177445	0.339021345902262	760.350492040486	CG	Target=(ATTG)n:4-66;Class=Simple_repeat	repeat
scaffold1135	1330251	1331158	908	108	0.516519396079707	0.177498050177445	0.339021345902262	760.350492040486	CG	evm.TU.scaffold1135.20	intron	--	gnl|BL_ORD_ID|4214 sp|Q64343|ABCG1_MOUSE ATP-binding cassette sub-family G member 1 OS=Mus musculus OX=10090 GN=Abcg1 PE=1 SV=1//4.12227e-138
scaffold1140	349759	350333	575	107	0.429394170566128	0.144631653699471	0.284762516866658	979.304014026686	CG	evm.TU.scaffold1140.2	intron	--	gnl|BL_ORD_ID|104517 sp|Q8BIK4|DOCK9_MOUSE Dedicator of cytokinesis protein 9 OS=Mus musculus OX=10090 GN=Dock9 PE=1 SV=2//0
scaffold1140	349759	350333	575	107	0.429394170566128	0.144631653699471	0.284762516866658	979.304014026686	CG	scaffold1140:349675:350719	CGI
scaffold1140	357720	358213	494	81	0.484696871443613	0.175938387242181	0.308758484201432	602.36761853324	CG	evm.TU.scaffold1140.2	intron	--	gnl|BL_ORD_ID|104517 sp|Q8BIK4|DOCK9_MOUSE Dedicator of cytokinesis protein 9 OS=Mus musculus OX=10090 GN=Dock9 PE=1 SV=2//0
scaffold1140	358289	358711	423	90	0.742412023560835	0.410581420349806	0.331830603211029	700.877633761663	CG	evm.TU.scaffold1140.2	intron	--	gnl|BL_ORD_ID|104517 sp|Q8BIK4|DOCK9_MOUSE Dedicator of cytokinesis protein 9 OS=Mus musculus OX=10090 GN=Dock9 PE=1 SV=2//0
scaffold1140	358289	358711	423	90	0.742412023560835	0.410581420349806	0.331830603211029	700.877633761663	CG	evm.TU.scaffold1140.2	exon	--	gnl|BL_ORD_ID|104517 sp|Q8BIK4|DOCK9_MOUSE Dedicator of cytokinesis protein 9 OS=Mus musculus OX=10090 GN=Dock9 PE=1 SV=2//0
scaffold1140	360158	360893	736	165	0.640796764592371	0.307542220880279	0.333254543712093	1887.90304945636	CG	evm.TU.scaffold1140.2	intron	--	gnl|BL_ORD_ID|104517 sp|Q8BIK4|DOCK9_MOUSE Dedicator of cytokinesis protein 9 OS=Mus musculus OX=10090 GN=Dock9 PE=1 SV=2//0
scaffold1140	363879	364115	237	63	0.681161995676612	0.411912205728041	0.26924978994857	517.575623338553	CG	evm.TU.scaffold1140.2	intron	--	gnl|BL_ORD_ID|104517 sp|Q8BIK4|DOCK9_MOUSE Dedicator of cytokinesis protein 9 OS=Mus musculus OX=10090 GN=Dock9 PE=1 SV=2//0
scaffold1140	414161	414724	564	126	0.37680154458278	0.0313902968932941	0.345411247689486	1091.77200454444	CG	scaffold1140:409357:415549	CGI
scaffold1140	414161	414724	564	126	0.37680154458278	0.0313902968932941	0.345411247689486	1091.77200454444	CG	evm.TU.scaffold1140.2	intron	--	gnl|BL_ORD_ID|104517 sp|Q8BIK4|DOCK9_MOUSE Dedicator of cytokinesis protein 9 OS=Mus musculus OX=10090 GN=Dock9 PE=1 SV=2//0
scaffold1141	1601342	1601643	302	77	0.624733883991082	0.319858155794323	0.304875728196759	509.092048862476	CG	scaffold1141:1601302:1602814	CGI
scaffold1141	1601342	1601643	302	77	0.624733883991082	0.319858155794323	0.304875728196759	509.092048862476	CG	evm.TU.scaffold1141.16	intron	--	gnl|BL_ORD_ID|386329 sp|Q6ZSG1|RN165_HUMAN E3 ubiquitin-protein ligase RNF165 OS=Homo sapiens OX=9606 GN=RNF165 PE=1 SV=1//2.8363e-27
scaffold1142	580351	580414	64	5	0.0220827231463386	0.000425173226796774	0.0216575499195418	19.604758934448	CHG	scaffold1142:578918:580918	CGI_shore
scaffold1143	193145	193261	117	33	0.2251025298302	0.0743295395438789	0.150772990286321	184.428127955613	CHH	Target=(TG)n:1-231;Class=Simple_repeat	repeat
scaffold1148	50192	50773	582	115	0.767580381957338	0.470904331030085	0.296676050927253	839.501787157103	CG	scaffold1148:43500:56542	CGI
scaffold1150	382981	383068	88	14	0.0265427242372875	0.000403936071480393	0.0261387881658071	57.4287178179953	CHG	scaffold1150:382275:384276	CGI_shore
scaffold1151	604513	604856	344	75	0.853682178571756	0.518962192650624	0.334719985921132	504.706040630623	CG	evm.TU.scaffold1151.5	intron	--	-//-
scaffold1151	604513	604856	344	75	0.853682178571756	0.518962192650624	0.334719985921132	504.706040630623	CG	scaffold1151:600860:604877	CGI
scaffold1151	604513	604856	344	75	0.853682178571756	0.518962192650624	0.334719985921132	504.706040630623	CG	scaffold1151:604005:606005	CGI_shore
scaffold1152	25591	26128	538	80	0.263870206673005	0.0406511046228692	0.223219102050136	662.578428030289	CG	evm.TU.scaffold1152.1	promoter	--	-//-
scaffold1152	59856	61230	1375	156	0.253496226463366	0.0684611536421095	0.185035072821256	1293.48810335271	CG	scaffold1152:57997:59998	CGI_shore
scaffold1152	59856	61230	1375	156	0.253496226463366	0.0684611536421095	0.185035072821256	1293.48810335271	CG	scaffold1152:59018:61018	CGI_shore
scaffold1152	59856	61230	1375	156	0.253496226463366	0.0684611536421095	0.185035072821256	1293.48810335271	CG	scaffold1152:59058:60195	CGI
scaffold1152	59856	61230	1375	156	0.253496226463366	0.0684611536421095	0.185035072821256	1293.48810335271	CG	scaffold1152:59640:61640	CGI_shore
scaffold1152	59856	61230	1375	156	0.253496226463366	0.0684611536421095	0.185035072821256	1293.48810335271	CG	scaffold1152:60195:62196	CGI_shore
scaffold1152	59856	61230	1375	156	0.253496226463366	0.0684611536421095	0.185035072821256	1293.48810335271	CG	scaffold1152:61019:61356	CGI
scaffold1153	140890	141166	277	58	0.651664282805417	0.147228239709447	0.50443604309597	563.456804202329	CG	evm.TU.scaffold1153.3	intron	--	gnl|BL_ORD_ID|527923 sp|Q9W5D0|Y34F_DROME Uncharacterized protein CG43867 OS=Drosophila melanogaster OX=7227 GN=CG43867 PE=1 SV=4//4.67677e-17
scaffold1153	141453	141899	447	104	0.397841822739755	0.12122206195789	0.276619760781865	650.88550313869	CG	evm.TU.scaffold1153.3	intron	--	gnl|BL_ORD_ID|527923 sp|Q9W5D0|Y34F_DROME Uncharacterized protein CG43867 OS=Drosophila melanogaster OX=7227 GN=CG43867 PE=1 SV=4//4.67677e-17
scaffold1154	87931	88451	521	84	0.645679759863378	0.450454210518912	0.195225549344466	523.593919873972	CG	scaffold1154:86552:88553	CGI_shore
scaffold1154	212017	213378	1362	245	0.70668621007809	0.34413619751421	0.36255001256388	1888.01826439409	CG	scaffold1154:211081:218332	CGI
scaffold1155	751717	752270	554	97	0.346236316537582	0.196023328767378	0.150212987770205	719.333350227434	CG	scaffold1155:746607:757594	CGI
scaffold1155	756805	757630	826	125	0.324583749635575	0.161725757429257	0.162857992206318	818.010647856538	CG	scaffold1155:757594:759595	CGI_shore
scaffold1155	756805	757630	826	125	0.324583749635575	0.161725757429257	0.162857992206318	818.010647856538	CG	scaffold1155:746607:757594	CGI
scaffold1157	158538	158970	433	92	0.717112848102183	0.471350046741722	0.24576280136046	614.415695516417	CG	scaffold1157:155104:159089	CGI
scaffold116	25019	25126	108	35	0.0235141687843058	0.000987463808695967	0.0225267049756098	155.678561196429	CHH	scaffold116:24099:26099	CGI_shore
scaffold116	25019	25126	108	35	0.0235141687843058	0.000987463808695967	0.0225267049756098	155.678561196429	CHH	evm.TU.scaffold116.3	exon	--	gnl|BL_ORD_ID|223529 sp|Q6GM71|LRWD1_XENLA Leucine-rich repeat and WD repeat-containing protein 1 OS=Xenopus laevis OX=8355 GN=lrwd1 PE=2 SV=1//1.43812e-88
scaffold116	212957	213544	588	108	0.376506748953361	0.0222159720168589	0.354290776936502	1219.2563189775	CG	evm.TU.scaffold116.14	promoter	--	-//-
scaffold116	212957	213544	588	108	0.376506748953361	0.0222159720168589	0.354290776936502	1219.2563189775	CG	scaffold116:211573:213574	CGI_shore
scaffold116	212957	213544	588	108	0.376506748953361	0.0222159720168589	0.354290776936502	1219.2563189775	CG	scaffold116:212182:213945	CGI
scaffold116	212957	213544	588	108	0.376506748953361	0.0222159720168589	0.354290776936502	1219.2563189775	CG	scaffold116:212976:214976	CGI_shore
scaffold1161	775127	775518	392	76	0.507600664909728	0.245113345832228	0.2624873190775	531.487827111024	CG	scaffold1161:773670:775671	CGI_shore
scaffold1161	775127	775518	392	76	0.507600664909728	0.245113345832228	0.2624873190775	531.487827111024	CG	scaffold1161:774567:779000	CGI
scaffold1161	775127	775518	392	76	0.507600664909728	0.245113345832228	0.2624873190775	531.487827111024	CG	evm.TU.scaffold1161.14	intron	--	-//-
scaffold1161	801737	801835	99	12	0.233985354646168	0.108024796465667	0.125960558180501	48.8254358856879	CHG	scaffold1161:801592:801819	CGI
scaffold1161	801737	801835	99	12	0.233985354646168	0.108024796465667	0.125960558180501	48.8254358856879	CHG	evm.TU.scaffold1161.15	intron	--	gnl|BL_ORD_ID|556057 sp|Q6A085|ZN629_MOUSE Zinc finger protein 629 OS=Mus musculus OX=10090 GN=Znf629 PE=2 SV=2//3.61273e-11
scaffold1161	801737	801835	99	12	0.233985354646168	0.108024796465667	0.125960558180501	48.8254358856879	CHG	scaffold1161:801819:803820	CGI_shore
scaffold1161	851582	852038	457	120	0.156839161047789	0.0575696739121582	0.0992694871356307	692.947663909834	CG	scaffold1161:848753:857111	CGI
scaffold1161	910455	911241	787	132	0.172681496817348	0.0553136421678736	0.117367854649474	743.136611554624	CG	scaffold1161:899558:914519	CGI
scaffold1161	973905	974368	464	85	0.330543835068736	0.0489713891220076	0.281572445946729	668.944167998262	CG	scaffold1161:973442:974424	CGI
scaffold1161	976539	977046	508	86	0.390128171172458	0.030309877299547	0.359818293872911	855.161419058077	CG	scaffold1161:974579:976579	CGI_shore
scaffold1161	976539	977046	508	86	0.390128171172458	0.030309877299547	0.359818293872911	855.161419058077	CG	scaffold1161:976580:977321	CGI
scaffold1163	64833	65064	232	87	0.0494201342491803	0.00134389192858794	0.0480762423205924	526.608335249702	CHH	Target=(TTC)n:1-303;Class=Simple_repeat	repeat
scaffold1163	600090	601378	1289	235	0.0923603024706386	0.0061817166728004	0.0861785857978382	1612.06925767409	CG	evm.TU.scaffold1163.14	exon	--	gnl|BL_ORD_ID|476115 sp|Q8BFY9|TNPO1_MOUSE Transportin-1 OS=Mus musculus OX=10090 GN=Tnpo1 PE=1 SV=2//0
scaffold1163	1018991	1019413	423	107	0.076968477639423	0.0067635398893914	0.0702049377500316	701.32917972311	CG	evm.TU.scaffold1163.22	exon	--	gnl|BL_ORD_ID|425271 sp|O76082|S22A5_HUMAN Solute carrier family 22 member 5 OS=Homo sapiens OX=9606 GN=SLC22A5 PE=1 SV=1//1.58974e-12
scaffold1163	1018991	1019413	423	107	0.076968477639423	0.0067635398893914	0.0702049377500316	701.32917972311	CG	evm.TU.scaffold1163.22	utr5	--	gnl|BL_ORD_ID|425271 sp|O76082|S22A5_HUMAN Solute carrier family 22 member 5 OS=Homo sapiens OX=9606 GN=SLC22A5 PE=1 SV=1//1.58974e-12
scaffold1163	1796663	1797217	555	95	0.20097171338346	0.024217802299995	0.176753911083465	928.977606633828	CG	evm.TU.scaffold1163.32	TES	--	-//-
scaffold1163	1796663	1797217	555	95	0.20097171338346	0.024217802299995	0.176753911083465	928.977606633828	CG	evm.TU.scaffold1163.32	exon	--	-//-
scaffold1164	30352	30981	630	81	0.751353490190588	0.240078590175498	0.511274900015089	821.200279450903	CG	evm.TU.scaffold1164.1	promoter	--	-//-
scaffold1164	30352	30981	630	81	0.751353490190588	0.240078590175498	0.511274900015089	821.200279450903	CG	scaffold1164:49:33291	CGI
scaffold1164	53211	53275	65	26	0.0392010902775752	0.00882295407873394	0.0303781361988413	109.245605497465	CHH	scaffold1164:51929:53929	CGI_shore
scaffold1164	53211	53275	65	26	0.0392010902775752	0.00882295407873394	0.0303781361988413	109.245605497465	CHH	evm.TU.scaffold1164.2	intron	--	gnl|BL_ORD_ID|556160 sp|A8MTY0|ZN724_HUMAN Zinc finger protein 724 OS=Homo sapiens OX=9606 GN=ZNF724 PE=2 SV=3//1.40238e-06
scaffold1164	53211	53275	65	26	0.0392010902775752	0.00882295407873394	0.0303781361988413	109.245605497465	CHH	scaffold1164:52622:54623	CGI_shore
scaffold1164	53211	53275	65	26	0.0392010902775752	0.00882295407873394	0.0303781361988413	109.245605497465	CHH	scaffold1164:52718:54718	CGI_shore
scaffold1164	68388	69081	694	133	0.153743394133367	0.00774899890161424	0.145994395231753	1012.12409033069	CG	evm.TU.scaffold1164.3	intron	--	gnl|BL_ORD_ID|555085 sp|Q02525|ZFP39_MOUSE Zinc finger protein 39 OS=Mus musculus OX=10090 GN=Zfp39 PE=2 SV=2//3.15743e-06
scaffold1164	68388	69081	694	133	0.153743394133367	0.00774899890161424	0.145994395231753	1012.12409033069	CG	scaffold1164:62688:69105	CGI
scaffold1164	97789	97853	65	15	0.0781872123188786	0.000776753170459408	0.0774104591484192	76.5527372067134	CHG	evm.TU.scaffold1164.4	intron	--	gnl|BL_ORD_ID|554150 sp|Q5RB30|Z585B_PONAB Zinc finger protein 585B OS=Pongo abelii OX=9601 GN=ZNF585B PE=2 SV=1//9.45621e-06
scaffold1164	97789	97853	65	15	0.0781872123188786	0.000776753170459408	0.0774104591484192	76.5527372067134	CHG	scaffold1164:97709:98090	CGI
scaffold1164	281865	282259	395	59	0.379015012773599	0.023782769412066	0.355232243361533	581.289185652836	CG	evm.TU.scaffold1164.9	promoter	--	gnl|BL_ORD_ID|479025 sp|Q13114|TRAF3_HUMAN TNF receptor-associated factor 3 OS=Homo sapiens OX=9606 GN=TRAF3 PE=1 SV=2//2.64318e-21
scaffold1164	281865	282259	395	59	0.379015012773599	0.023782769412066	0.355232243361533	581.289185652836	CG	scaffold1164:117852:282457	CGI
scaffold1164	349696	350364	669	134	0.636713725751606	0.113940418968273	0.522773306783333	1788.05065894689	CG	scaffold1164:348252:351164	CGI
scaffold1164	349696	350364	669	134	0.636713725751606	0.113940418968273	0.522773306783333	1788.05065894689	CG	evm.TU.scaffold1164.13	intron	--	gnl|BL_ORD_ID|556036 sp|Q8N8J6|ZN615_HUMAN Zinc finger protein 615 OS=Homo sapiens OX=9606 GN=ZNF615 PE=2 SV=2//3.01307e-37
scaffold1164	350482	350771	290	54	0.513768068768505	0.0859412622256942	0.42782680654281	561.067861724199	CG	scaffold1164:348252:351164	CGI
scaffold1164	350482	350771	290	54	0.513768068768505	0.0859412622256942	0.42782680654281	561.067861724199	CG	evm.TU.scaffold1164.13	intron	--	gnl|BL_ORD_ID|556036 sp|Q8N8J6|ZN615_HUMAN Zinc finger protein 615 OS=Homo sapiens OX=9606 GN=ZNF615 PE=2 SV=2//3.01307e-37
scaffold1164	515544	515958	415	88	0.253713130525658	0.058743184715926	0.194969945809732	655.438629011354	CG	scaffold1164:515384:516206	CGI
scaffold1164	1101142	1101912	771	98	0.458889592556206	0.131077371879634	0.327812220676573	828.326705490128	CG	evm.TU.scaffold1164.35	intron	--	-//-
scaffold1164	1101142	1101912	771	98	0.458889592556206	0.131077371879634	0.327812220676573	828.326705490128	CG	scaffold1164:1100924:1101710	CGI
scaffold1164	1101142	1101912	771	98	0.458889592556206	0.131077371879634	0.327812220676573	828.326705490128	CG	scaffold1164:1101710:1103711	CGI_shore
scaffold1164	1242518	1243086	569	87	0.483894465620626	0.203647239257323	0.280247226363303	585.79727777576	CG	scaffold1164:1242472:1243087	CGI
scaffold1164	1285966	1286895	930	155	0.767247137000713	0.399845921264996	0.367401215735717	999.967185696459	CG	evm.TU.scaffold1164.39	intron	--	gnl|BL_ORD_ID|556793 sp|B2KFW1|ZSC20_MOUSE Zinc finger and SCAN domain-containing protein 20 OS=Mus musculus OX=10090 GN=Zscan20 PE=2 SV=2//5.49008e-08
scaffold1164	1285966	1286895	930	155	0.767247137000713	0.399845921264996	0.367401215735717	999.967185696459	CG	scaffold1164:1284467:1286468	CGI_shore
scaffold1164	1285966	1286895	930	155	0.767247137000713	0.399845921264996	0.367401215735717	999.967185696459	CG	scaffold1164:1285964:1287308	CGI
scaffold1164	1285966	1286895	930	155	0.767247137000713	0.399845921264996	0.367401215735717	999.967185696459	CG	scaffold1164:1286217:1288217	CGI_shore
scaffold1164	1301203	1302025	823	137	0.704234054627569	0.437875894313423	0.266358160314146	975.104720128599	CG	scaffold1164:1301044:1301985	CGI
scaffold1164	1301203	1302025	823	137	0.704234054627569	0.437875894313423	0.266358160314146	975.104720128599	CG	scaffold1164:1301985:1303986	CGI_shore
scaffold1164	1304488	1304627	140	15	0.146037475375664	0.00278656301289826	0.143250912362766	73.0325883716609	CHG	scaffold1164:1303709:1305709	CGI_shore
scaffold1164	1457604	1458511	908	146	0.775790274146106	0.568123372802956	0.207666901343151	894.971523353852	CG	evm.TU.scaffold1164.48	intron	--	gnl|BL_ORD_ID|554148 sp|Q5RDX1|Z585A_PONAB Zinc finger protein 585A OS=Pongo abelii OX=9601 GN=ZNF585A PE=2 SV=1//3.28343e-11
scaffold1164	1457604	1458511	908	146	0.775790274146106	0.568123372802956	0.207666901343151	894.971523353852	CG	scaffold1164:1455647:1457647	CGI_shore
scaffold1164	1457604	1458511	908	146	0.775790274146106	0.568123372802956	0.207666901343151	894.971523353852	CG	scaffold1164:1455942:1457943	CGI_shore
scaffold1164	1457604	1458511	908	146	0.775790274146106	0.568123372802956	0.207666901343151	894.971523353852	CG	scaffold1164:1457648:1460301	CGI
scaffold1164	1457604	1458511	908	146	0.775790274146106	0.568123372802956	0.207666901343151	894.971523353852	CG	evm.TU.scaffold1164.48	exon	--	gnl|BL_ORD_ID|554148 sp|Q5RDX1|Z585A_PONAB Zinc finger protein 585A OS=Pongo abelii OX=9601 GN=ZNF585A PE=2 SV=1//3.28343e-11
scaffold1164	1458869	1459262	394	77	0.813487601849029	0.539521847011697	0.273965754837333	634.68053456895	CG	evm.TU.scaffold1164.48	utr3	--	gnl|BL_ORD_ID|554148 sp|Q5RDX1|Z585A_PONAB Zinc finger protein 585A OS=Pongo abelii OX=9601 GN=ZNF585A PE=2 SV=1//3.28343e-11
scaffold1164	1458869	1459262	394	77	0.813487601849029	0.539521847011697	0.273965754837333	634.68053456895	CG	scaffold1164:1457648:1460301	CGI
scaffold1164	1458869	1459262	394	77	0.813487601849029	0.539521847011697	0.273965754837333	634.68053456895	CG	evm.TU.scaffold1164.48	exon	--	gnl|BL_ORD_ID|554148 sp|Q5RDX1|Z585A_PONAB Zinc finger protein 585A OS=Pongo abelii OX=9601 GN=ZNF585A PE=2 SV=1//3.28343e-11
scaffold1164	1490278	1491269	992	184	0.325005870115356	0.101301135565753	0.223704734549602	1365.85979156336	CG	evm.TU.scaffold1164.50	intron	--	gnl|BL_ORD_ID|556360 sp|P51523|ZNF84_HUMAN Zinc finger protein 84 OS=Homo sapiens OX=9606 GN=ZNF84 PE=1 SV=2//5.58851e-52
scaffold1164	1490278	1491269	992	184	0.325005870115356	0.101301135565753	0.223704734549602	1365.85979156336	CG	scaffold1164:1489330:1491668	CGI
scaffold1164	1490278	1491269	992	184	0.325005870115356	0.101301135565753	0.223704734549602	1365.85979156336	CG	scaffold1164:1490917:1492917	CGI_shore
scaffold1164	1497453	1497965	513	83	0.797604765279879	0.533924033490727	0.263680731789153	632.111603732163	CG	scaffold1164:1495481:1497481	CGI_shore
scaffold1164	1497453	1497965	513	83	0.797604765279879	0.533924033490727	0.263680731789153	632.111603732163	CG	scaffold1164:1496864:1498864	CGI_shore
scaffold1164	1497453	1497965	513	83	0.797604765279879	0.533924033490727	0.263680731789153	632.111603732163	CG	evm.TU.scaffold1164.51	promoter	--	gnl|BL_ORD_ID|207310 sp|F1MBP6|KLHL3_BOVIN Kelch-like protein 3 OS=Bos taurus OX=9913 GN=KLHL3 PE=3 SV=3//2.55047e-98
scaffold1164	1497453	1497965	513	83	0.797604765279879	0.533924033490727	0.263680731789153	632.111603732163	CG	scaffold1164:1497482:1497867	CGI
scaffold1164	1497453	1497965	513	83	0.797604765279879	0.533924033490727	0.263680731789153	632.111603732163	CG	scaffold1164:1497867:1499868	CGI_shore
scaffold1164	1534559	1535507	949	104	0.809546737248997	0.467159544672739	0.342387192576258	993.540468002912	CG	evm.TU.scaffold1164.54	intron	--	gnl|BL_ORD_ID|556034 sp|Q95K49|ZN614_MACFA Zinc finger protein 614 OS=Macaca fascicularis OX=9541 GN=ZNF614 PE=2 SV=1//3.0967e-06
scaffold1164	1534559	1535507	949	104	0.809546737248997	0.467159544672739	0.342387192576258	993.540468002912	CG	scaffold1164:1533947:1535947	CGI_shore
scaffold1164	1535872	1536808	937	131	0.775412803852721	0.435649114635666	0.339763689217055	1291.40651059165	CG	evm.TU.scaffold1164.54	intron	--	gnl|BL_ORD_ID|556034 sp|Q95K49|ZN614_MACFA Zinc finger protein 614 OS=Macaca fascicularis OX=9541 GN=ZNF614 PE=2 SV=1//3.0967e-06
scaffold1164	1535872	1536808	937	131	0.775412803852721	0.435649114635666	0.339763689217055	1291.40651059165	CG	scaffold1164:1533947:1535947	CGI_shore
scaffold1164	1535872	1536808	937	131	0.775412803852721	0.435649114635666	0.339763689217055	1291.40651059165	CG	scaffold1164:1535948:1536740	CGI
scaffold1164	1535872	1536808	937	131	0.775412803852721	0.435649114635666	0.339763689217055	1291.40651059165	CG	evm.TU.scaffold1164.54	exon	--	gnl|BL_ORD_ID|556034 sp|Q95K49|ZN614_MACFA Zinc finger protein 614 OS=Macaca fascicularis OX=9541 GN=ZNF614 PE=2 SV=1//3.0967e-06
scaffold1164	1535872	1536808	937	131	0.775412803852721	0.435649114635666	0.339763689217055	1291.40651059165	CG	scaffold1164:1536740:1538741	CGI_shore
scaffold1164	1537934	1540033	2100	247	0.745902518546308	0.342942427432065	0.402960091114244	2574.6054771929	CG	scaffold1164:1536740:1538741	CGI_shore
scaffold1164	1537934	1540033	2100	247	0.745902518546308	0.342942427432065	0.402960091114244	2574.6054771929	CG	evm.TU.scaffold1164.54	intron	--	gnl|BL_ORD_ID|556034 sp|Q95K49|ZN614_MACFA Zinc finger protein 614 OS=Macaca fascicularis OX=9541 GN=ZNF614 PE=2 SV=1//3.0967e-06
scaffold1164	1537934	1540033	2100	247	0.745902518546308	0.342942427432065	0.402960091114244	2574.6054771929	CG	scaffold1164:1539244:1541244	CGI_shore
scaffold1164	1541122	1542328	1207	164	0.79108302939607	0.477857999640201	0.313225029755869	1463.58593799329	CG	evm.TU.scaffold1164.54	exon	--	gnl|BL_ORD_ID|556034 sp|Q95K49|ZN614_MACFA Zinc finger protein 614 OS=Macaca fascicularis OX=9541 GN=ZNF614 PE=2 SV=1//3.0967e-06
scaffold1164	1541122	1542328	1207	164	0.79108302939607	0.477857999640201	0.313225029755869	1463.58593799329	CG	scaffold1164:1541245:1541650	CGI
scaffold1164	1541122	1542328	1207	164	0.79108302939607	0.477857999640201	0.313225029755869	1463.58593799329	CG	scaffold1164:1541650:1543651	CGI_shore
scaffold1164	1541122	1542328	1207	164	0.79108302939607	0.477857999640201	0.313225029755869	1463.58593799329	CG	evm.TU.scaffold1164.54	utr3	--	gnl|BL_ORD_ID|556034 sp|Q95K49|ZN614_MACFA Zinc finger protein 614 OS=Macaca fascicularis OX=9541 GN=ZNF614 PE=2 SV=1//3.0967e-06
scaffold1164	1541122	1542328	1207	164	0.79108302939607	0.477857999640201	0.313225029755869	1463.58593799329	CG	evm.TU.scaffold1164.54	intron	--	gnl|BL_ORD_ID|556034 sp|Q95K49|ZN614_MACFA Zinc finger protein 614 OS=Macaca fascicularis OX=9541 GN=ZNF614 PE=2 SV=1//3.0967e-06
scaffold1164	1541122	1542328	1207	164	0.79108302939607	0.477857999640201	0.313225029755869	1463.58593799329	CG	scaffold1164:1539244:1541244	CGI_shore
scaffold1164	1543475	1543884	410	50	0.735041396189292	0.300973686851378	0.434067709337913	552.731849907427	CG	evm.TU.scaffold1164.54	exon	--	gnl|BL_ORD_ID|556034 sp|Q95K49|ZN614_MACFA Zinc finger protein 614 OS=Macaca fascicularis OX=9541 GN=ZNF614 PE=2 SV=1//3.0967e-06
scaffold1164	1543475	1543884	410	50	0.735041396189292	0.300973686851378	0.434067709337913	552.731849907427	CG	scaffold1164:1541650:1543651	CGI_shore
scaffold1164	1543475	1543884	410	50	0.735041396189292	0.300973686851378	0.434067709337913	552.731849907427	CG	evm.TU.scaffold1164.54	utr3	--	gnl|BL_ORD_ID|556034 sp|Q95K49|ZN614_MACFA Zinc finger protein 614 OS=Macaca fascicularis OX=9541 GN=ZNF614 PE=2 SV=1//3.0967e-06
scaffold1164	1543475	1543884	410	50	0.735041396189292	0.300973686851378	0.434067709337913	552.731849907427	CG	scaffold1164:1542628:1544628	CGI_shore
scaffold1164	1557481	1557986	506	93	0.726861205321161	0.528183677016683	0.198677528304478	575.436803287856	CG	evm.TU.scaffold1164.55	exon	--	gnl|BL_ORD_ID|556032 sp|Q6PF04|ZN613_HUMAN Zinc finger protein 613 OS=Homo sapiens OX=9606 GN=ZNF613 PE=2 SV=2//2.3644e-15
scaffold1164	1557481	1557986	506	93	0.726861205321161	0.528183677016683	0.198677528304478	575.436803287856	CG	scaffold1164:1557522:1557921	CGI
scaffold1164	1557481	1557986	506	93	0.726861205321161	0.528183677016683	0.198677528304478	575.436803287856	CG	scaffold1164:1557921:1559922	CGI_shore
scaffold1164	1557481	1557986	506	93	0.726861205321161	0.528183677016683	0.198677528304478	575.436803287856	CG	scaffold1164:1555521:1557521	CGI_shore
scaffold1164	2192373	2194401	2029	116	0.576553935302704	0.170470071633456	0.406083863669248	936.992157367985	CG	scaffold1164:2191452:2193453	CGI_shore
scaffold1164	2192373	2194401	2029	116	0.576553935302704	0.170470071633456	0.406083863669248	936.992157367985	CG	evm.TU.scaffold1164.72	intron	--	-//-
scaffold1164	2195231	2196797	1567	73	0.603019168494585	0.03195970325702	0.571059465237565	856.070503073019	CG	evm.TU.scaffold1164.72	intron	--	-//-
scaffold1164	2198174	2199259	1086	114	0.491229921448216	0.126032642331882	0.365197279116334	872.797580240773	CG	evm.TU.scaffold1164.72	intron	--	-//-
scaffold1164	2212619	2212875	257	43	0.638263302126254	0.0354080474065292	0.602855254719725	505.236454688799	CG	scaffold1164:2212866:2214866	CGI_shore
scaffold1164	2212619	2212875	257	43	0.638263302126254	0.0354080474065292	0.602855254719725	505.236454688799	CG	evm.TU.scaffold1164.73	intron	--	-//-
scaffold1164	2212619	2212875	257	43	0.638263302126254	0.0354080474065292	0.602855254719725	505.236454688799	CG	scaffold1164:2210981:2212917	CGI
scaffold1170	203191	204553	1363	234	0.11049455936709	0.00616631762704427	0.104328241740046	1365.71316248051	CG	evm.TU.scaffold1170.8	promoter	--	gnl|BL_ORD_ID|305698 sp|Q8UVX0|PIWL1_DANRE Piwi-like protein 1 OS=Danio rerio OX=7955 GN=piwil1 PE=1 SV=1//1.11041e-22
scaffold1170	203191	204553	1363	234	0.11049455936709	0.00616631762704427	0.104328241740046	1365.71316248051	CG	evm.TU.scaffold1170.8	TSS	--	gnl|BL_ORD_ID|305698 sp|Q8UVX0|PIWL1_DANRE Piwi-like protein 1 OS=Danio rerio OX=7955 GN=piwil1 PE=1 SV=1//1.11041e-22
scaffold1170	203191	204553	1363	234	0.11049455936709	0.00616631762704427	0.104328241740046	1365.71316248051	CG	evm.TU.scaffold1170.8	exon	--	gnl|BL_ORD_ID|305698 sp|Q8UVX0|PIWL1_DANRE Piwi-like protein 1 OS=Danio rerio OX=7955 GN=piwil1 PE=1 SV=1//1.11041e-22
scaffold1170	203191	204553	1363	234	0.11049455936709	0.00616631762704427	0.104328241740046	1365.71316248051	CG	evm.TU.scaffold1170.8	intron	--	gnl|BL_ORD_ID|305698 sp|Q8UVX0|PIWL1_DANRE Piwi-like protein 1 OS=Danio rerio OX=7955 GN=piwil1 PE=1 SV=1//1.11041e-22
scaffold1170	831545	831634	90	20	0.0547722304643493	0.00211596118386343	0.0526562692804859	91.666607002894	CHH	evm.TU.scaffold1170.21	intron	--	gnl|BL_ORD_ID|425529 sp|O54698|S29A1_RAT Equilibrative nucleoside transporter 1 OS=Rattus norvegicus OX=10116 GN=Slc29a1 PE=1 SV=3//4.64789e-47
scaffold1175	240845	241663	819	165	0.838348061137399	0.343597097933449	0.49475096320395	2055.13769176595	CG	scaffold1175:240458:242458	CGI_shore
scaffold1175	308115	308902	788	101	0.822904063361107	0.236262101508162	0.586641961852944	1815.7330220729	CG	evm.TU.scaffold1175.3	intron	--	gnl|BL_ORD_ID|433366 sp|E9Q5F9|SETD2_MOUSE Histone-lysine N-methyltransferase SETD2 OS=Mus musculus OX=10090 GN=Setd2 PE=1 SV=1//2.05727e-54
scaffold1175	308115	308902	788	101	0.822904063361107	0.236262101508162	0.586641961852944	1815.7330220729	CG	scaffold1175:306216:308216	CGI_shore
scaffold1175	308115	308902	788	101	0.822904063361107	0.236262101508162	0.586641961852944	1815.7330220729	CG	evm.TU.scaffold1175.3	exon	--	gnl|BL_ORD_ID|433366 sp|E9Q5F9|SETD2_MOUSE Histone-lysine N-methyltransferase SETD2 OS=Mus musculus OX=10090 GN=Setd2 PE=1 SV=1//2.05727e-54
scaffold1175	308115	308902	788	101	0.822904063361107	0.236262101508162	0.586641961852944	1815.7330220729	CG	scaffold1175:308217:313979	CGI
scaffold1175	354265	355309	1045	110	0.66940667664774	0.333190543519767	0.336216133127973	752.508460950492	CG	scaffold1175:352749:354750	CGI_shore
scaffold1175	354265	355309	1045	110	0.66940667664774	0.333190543519767	0.336216133127973	752.508460950492	CG	scaffold1175:354263:354721	CGI
scaffold1175	354265	355309	1045	110	0.66940667664774	0.333190543519767	0.336216133127973	752.508460950492	CG	scaffold1175:354380:356380	CGI_shore
scaffold1175	354265	355309	1045	110	0.66940667664774	0.333190543519767	0.336216133127973	752.508460950492	CG	scaffold1175:354721:356722	CGI_shore
scaffold1175	354265	355309	1045	110	0.66940667664774	0.333190543519767	0.336216133127973	752.508460950492	CG	evm.TU.scaffold1175.3	intron	--	gnl|BL_ORD_ID|433366 sp|E9Q5F9|SETD2_MOUSE Histone-lysine N-methyltransferase SETD2 OS=Mus musculus OX=10090 GN=Setd2 PE=1 SV=1//2.05727e-54
scaffold1177	301294	301534	241	52	0.237073236720453	0.0159930169540986	0.221080219766355	605.06990308961	CG	scaffold1177:300440:302441	CGI_shore
scaffold1177	301294	301534	241	52	0.237073236720453	0.0159930169540986	0.221080219766355	605.06990308961	CG	scaffold1177:301293:301534	CGI
scaffold1177	301294	301534	241	52	0.237073236720453	0.0159930169540986	0.221080219766355	605.06990308961	CG	scaffold1177:301316:303316	CGI_shore
scaffold118	700762	701323	562	147	0.789443646988932	0.575668539232406	0.213775107756526	1117.31686715216	CG	evm.TU.scaffold118.12	intron	--	gnl|BL_ORD_ID|46855 sp|Q9NW68|BSDC1_HUMAN BSD domain-containing protein 1 OS=Homo sapiens OX=9606 GN=BSDC1 PE=1 SV=1//5.34573e-46
scaffold118	1377993	1378414	422	67	0.648757063977187	0.380287034242606	0.26847002973458	506.521513319691	CG	scaffold118:1377343:1378414	CGI
scaffold118	1377993	1378414	422	67	0.648757063977187	0.380287034242606	0.26847002973458	506.521513319691	CG	scaffold118:1377844:1379844	CGI_shore
scaffold118	1377993	1378414	422	67	0.648757063977187	0.380287034242606	0.26847002973458	506.521513319691	CG	evm.TU.scaffold118.22	intron	--	gnl|BL_ORD_ID|509016 sp|Q6DIP9|WASC5_XENTR WASH complex subunit 5 OS=Xenopus tropicalis OX=8364 GN=washc5 PE=2 SV=1//0
scaffold118	1418017	1418349	333	69	0.808963743866941	0.588177195769592	0.22078654809735	544.194728133083	CG	scaffold118:1417134:1418375	CGI
scaffold118	1418017	1418349	333	69	0.808963743866941	0.588177195769592	0.22078654809735	544.194728133083	CG	scaffold118:1417414:1419414	CGI_shore
scaffold118	1418017	1418349	333	69	0.808963743866941	0.588177195769592	0.22078654809735	544.194728133083	CG	evm.TU.scaffold118.22	intron	--	gnl|BL_ORD_ID|509016 sp|Q6DIP9|WASC5_XENTR WASH complex subunit 5 OS=Xenopus tropicalis OX=8364 GN=washc5 PE=2 SV=1//0
scaffold118	1544810	1545433	624	137	0.278059229037927	0.11586748241313	0.162191746624797	835.892307061773	CG	evm.TU.scaffold118.23	intron	--	gnl|BL_ORD_ID|230568 sp|Q7TT79|MCPH1_MOUSE Microcephalin OS=Mus musculus OX=10090 GN=Mcph1 PE=1 SV=1//1.13111e-11
scaffold118	1544810	1545433	624	137	0.278059229037927	0.11586748241313	0.162191746624797	835.892307061773	CG	scaffold118:1543999:1583135	CGI
scaffold118	1546146	1546949	804	173	0.359986130118375	0.15066876772982	0.209317362388555	1389.82392208753	CG	evm.TU.scaffold118.23	intron	--	gnl|BL_ORD_ID|230568 sp|Q7TT79|MCPH1_MOUSE Microcephalin OS=Mus musculus OX=10090 GN=Mcph1 PE=1 SV=1//1.13111e-11
scaffold118	1546146	1546949	804	173	0.359986130118375	0.15066876772982	0.209317362388555	1389.82392208753	CG	scaffold118:1543999:1583135	CGI
scaffold1182	126923	127211	289	72	0.540197434972465	0.207521051807271	0.332676383165195	530.152971510244	CG	evm.TU.scaffold1182.1	intron	--	gnl|BL_ORD_ID|349145 sp|Q9R0Z9|RHG07_MOUSE Rho GTPase-activating protein 7 OS=Mus musculus OX=10090 GN=Dlc1 PE=1 SV=2//1.02567e-144
scaffold1182	126923	127211	289	72	0.540197434972465	0.207521051807271	0.332676383165195	530.152971510244	CG	scaffold1182:126922:127380	CGI
scaffold1182	126923	127211	289	72	0.540197434972465	0.207521051807271	0.332676383165195	530.152971510244	CG	scaffold1182:127068:129068	CGI_shore
scaffold1190	543217	543814	598	91	0.148164521944585	0.0170696874288356	0.131094834515749	635.237666772145	CG	evm.TU.scaffold1190.8	intron	--	gnl|BL_ORD_ID|488648 sp|P50607|TUB_HUMAN Tubby protein homolog OS=Homo sapiens OX=9606 GN=TUB PE=1 SV=1//4.53676e-125
scaffold1192	1140370	1140823	454	110	0.232999026329336	0.073249250087556	0.15974977624178	734.248351171476	CG	evm.TU.scaffold1192.19	intron	--	gnl|BL_ORD_ID|428741 sp|Q25390|SCRA_LIMPO Alpha-scruin OS=Limulus polyphemus OX=6850 PE=2 SV=1//5.16601e-14
scaffold1192	1140370	1140823	454	110	0.232999026329336	0.073249250087556	0.15974977624178	734.248351171476	CG	scaffold1192:1027942:1210921	CGI
scaffold1192	1391814	1392304	491	125	0.850466016592717	0.6595370069656	0.190929009627117	862.087423071077	CG	scaffold1192:1358012:1394053	CGI
scaffold1192	1391814	1392304	491	125	0.850466016592717	0.6595370069656	0.190929009627117	862.087423071077	CG	evm.TU.scaffold1192.26	intron	--	gnl|BL_ORD_ID|99460 sp|Q8C9B9|DIDO1_MOUSE Death-inducer obliterator 1 OS=Mus musculus OX=10090 GN=Dido1 PE=1 SV=4//9.94873e-18
scaffold1193	394714	395067	354	82	0.743757526335142	0.35152118803687	0.392236338298272	719.304093793838	CG	evm.TU.scaffold1193.10	intron	--	gnl|BL_ORD_ID|57846 sp|Q3UMM4|CDK10_MOUSE Cyclin-dependent kinase 10 OS=Mus musculus OX=10090 GN=Cdk10 PE=1 SV=1//1.55025e-163
scaffold1193	394714	395067	354	82	0.743757526335142	0.35152118803687	0.392236338298272	719.304093793838	CG	scaffold1193:390199:395264	CGI
scaffold1193	983425	983846	422	64	0.568920110887395	0.155464644453776	0.413455466433619	513.58415256566	CG	scaffold1193:981751:987277	CGI
scaffold1193	1684207	1684688	482	107	0.808249035730772	0.549611220826409	0.258637814904363	580.649090065416	CG	evm.TU.scaffold1193.21	intron	--	-//-
scaffold1193	1684778	1685058	281	74	0.848867300810902	0.523216590320911	0.325650710489991	531.711679276821	CG	scaffold1193:1684983:1686983	CGI_shore
scaffold1193	1684778	1685058	281	74	0.848867300810902	0.523216590320911	0.325650710489991	531.711679276821	CG	evm.TU.scaffold1193.21	intron	--	-//-
scaffold1194	68095	68414	320	73	0.212227649568181	0.0631847517539329	0.149042897814248	563.777874024477	CG	scaffold1194:66234:68235	CGI_shore
scaffold1194	806756	807504	749	80	0.816451002749494	0.494159227475261	0.322291775274233	545.820330860161	CG	scaffold1194:804992:806992	CGI_shore
scaffold1194	806756	807504	749	80	0.816451002749494	0.494159227475261	0.322291775274233	545.820330860161	CG	evm.TU.scaffold1194.8	intron	--	gnl|BL_ORD_ID|436466 sp|Q9BRT9|SLD5_HUMAN DNA replication complex GINS protein SLD5 OS=Homo sapiens OX=9606 GN=GINS4 PE=1 SV=1//6.48844e-57
scaffold1194	806756	807504	749	80	0.816451002749494	0.494159227475261	0.322291775274233	545.820330860161	CG	scaffold1194:806993:807325	CGI
scaffold1194	806756	807504	749	80	0.816451002749494	0.494159227475261	0.322291775274233	545.820330860161	CG	scaffold1194:807325:809326	CGI_shore
scaffold1194	812507	813056	550	130	0.752356235066048	0.438791939639172	0.313564295426876	944.874523563171	CG	evm.TU.scaffold1194.8	intron	--	gnl|BL_ORD_ID|436466 sp|Q9BRT9|SLD5_HUMAN DNA replication complex GINS protein SLD5 OS=Homo sapiens OX=9606 GN=GINS4 PE=1 SV=1//6.48844e-57
scaffold1194	812507	813056	550	130	0.752356235066048	0.438791939639172	0.313564295426876	944.874523563171	CG	scaffold1194:812127:814127	CGI_shore
scaffold1194	826258	826702	445	101	0.318440979336553	0.0951791524996323	0.223261826836921	905.035742683175	CG	evm.TU.scaffold1194.8	intron	--	gnl|BL_ORD_ID|436466 sp|Q9BRT9|SLD5_HUMAN DNA replication complex GINS protein SLD5 OS=Homo sapiens OX=9606 GN=GINS4 PE=1 SV=1//6.48844e-57
scaffold1194	826258	826702	445	101	0.318440979336553	0.0951791524996323	0.223261826836921	905.035742683175	CG	scaffold1194:825136:834646	CGI
scaffold1194	826258	826702	445	101	0.318440979336553	0.0951791524996323	0.223261826836921	905.035742683175	CG	evm.TU.scaffold1194.9	intron	--	gnl|BL_ORD_ID|502450 sp|P31401|VATB_MANSE V-type proton ATPase subunit B OS=Manduca sexta OX=7130 GN=VHA55 PE=2 SV=1//0
scaffold1194	829053	829543	491	90	0.17459059584109	0.0192882181317906	0.1553023777093	795.071716797597	CG	evm.TU.scaffold1194.8	intron	--	gnl|BL_ORD_ID|436466 sp|Q9BRT9|SLD5_HUMAN DNA replication complex GINS protein SLD5 OS=Homo sapiens OX=9606 GN=GINS4 PE=1 SV=1//6.48844e-57
scaffold1194	829053	829543	491	90	0.17459059584109	0.0192882181317906	0.1553023777093	795.071716797597	CG	scaffold1194:825136:834646	CGI
scaffold1194	829053	829543	491	90	0.17459059584109	0.0192882181317906	0.1553023777093	795.071716797597	CG	evm.TU.scaffold1194.9	intron	--	gnl|BL_ORD_ID|502450 sp|P31401|VATB_MANSE V-type proton ATPase subunit B OS=Manduca sexta OX=7130 GN=VHA55 PE=2 SV=1//0
scaffold1194	908749	909545	797	114	0.588075771541449	0.181878973750482	0.406196797790967	1181.1867564954	CG	evm.TU.scaffold1194.11	intron	--	gnl|BL_ORD_ID|399984 sp|Q14690|RRP5_HUMAN Protein RRP5 homolog OS=Homo sapiens OX=9606 GN=PDCD11 PE=1 SV=3//2.64031e-80
scaffold1194	908749	909545	797	114	0.588075771541449	0.181878973750482	0.406196797790967	1181.1867564954	CG	scaffold1194:907994:909496	CGI
scaffold1194	908749	909545	797	114	0.588075771541449	0.181878973750482	0.406196797790967	1181.1867564954	CG	scaffold1194:909496:911497	CGI_shore
scaffold1194	1049057	1049432	376	85	0.759753261677378	0.497912859798527	0.261840401878851	637.890364251893	CG	scaffold1194:1048610:1050087	CGI
scaffold1194	1049057	1049432	376	85	0.759753261677378	0.497912859798527	0.261840401878851	637.890364251893	CG	evm.TU.scaffold1194.17	intron	--	gnl|BL_ORD_ID|314430 sp|Q9V579|PREL_DROME Protein preli-like OS=Drosophila melanogaster OX=7227 GN=prel PE=2 SV=3//7.39405e-51
scaffold1194	1049057	1049432	376	85	0.759753261677378	0.497912859798527	0.261840401878851	637.890364251893	CG	scaffold1194:1047742:1049743	CGI_shore
scaffold1198	331930	332114	185	27	0.456042350691682	0.124040638782803	0.332001711908879	143.586486994212	CHH	Target=(TG)n:1-80;Class=Simple_repeat	repeat
scaffold1198	340068	341646	1579	116	0.421923435886132	0.063421249259654	0.358502186626478	855.094571452335	CG	evm.TU.scaffold1198.4	intron	--	-//-
scaffold120	324535	325194	660	183	0.462651464565497	0.217963886889562	0.244687577675935	1389.64589969568	CG	scaffold120:324395:325648	CGI
scaffold1200	1036748	1037548	801	168	0.0848342515369574	0.00971039469065694	0.0751238568463005	885.737535264939	CG	evm.TU.scaffold1200.11	intron	--	gnl|BL_ORD_ID|308283 sp|Q9V4A7|PLXB_DROME Plexin-B OS=Drosophila melanogaster OX=7227 GN=PlexB PE=1 SV=2//0
scaffold1200	1367646	1368420	775	117	0.151914217973604	0.0132411084004945	0.13867310957311	674.489408423336	CG	evm.TU.scaffold1200.15	intron	--	gnl|BL_ORD_ID|425184 sp|D3Z5L6|S18B1_MOUSE MFS-type transporter SLC18B1 OS=Mus musculus OX=10090 GN=Slc18b1 PE=2 SV=2//2.82804e-10
scaffold1200	1895386	1895769	384	83	0.800514499716305	0.599799519863698	0.200714979852607	503.280744264477	CG	evm.TU.scaffold1200.23	intron	--	gnl|BL_ORD_ID|427781 sp|Q9UPN6|SCAF8_HUMAN Protein SCAF8 OS=Homo sapiens OX=9606 GN=SCAF8 PE=1 SV=1//7.07641e-38
scaffold1203	13597	13935	339	95	0.102202026285916	0.0107610090722495	0.0914410172136664	553.08939198256	CG	scaffold1203:11249:15302	CGI
scaffold1207	1143863	1144052	190	62	0.35404655953508	0.0664719112262911	0.287574648308789	612.983665254132	CHH	Target=(CACG)n:2-66;Class=Simple_repeat	repeat
scaffold1207	1262238	1262857	620	74	0.352556901056439	0.102799018702968	0.249757882353471	500.50075545451	CG	evm.TU.scaffold1207.9	exon	--	gnl|BL_ORD_ID|212495 sp|P38552|LEG4_RAT Galectin-4 OS=Rattus norvegicus OX=10116 GN=Lgals4 PE=1 SV=1//4.78059e-46
scaffold1207	1262238	1262857	620	74	0.352556901056439	0.102799018702968	0.249757882353471	500.50075545451	CG	evm.TU.scaffold1207.9	utr3	--	gnl|BL_ORD_ID|212495 sp|P38552|LEG4_RAT Galectin-4 OS=Rattus norvegicus OX=10116 GN=Lgals4 PE=1 SV=1//4.78059e-46
scaffold1207	1262238	1262857	620	74	0.352556901056439	0.102799018702968	0.249757882353471	500.50075545451	CG	evm.TU.scaffold1207.9	intron	--	gnl|BL_ORD_ID|212495 sp|P38552|LEG4_RAT Galectin-4 OS=Rattus norvegicus OX=10116 GN=Lgals4 PE=1 SV=1//4.78059e-46
scaffold1210	66342	67039	698	78	0.241725441488543	0.0416342348693452	0.200091206619198	662.171150871099	CG	scaffold1210:66251:68252	CGI_shore
scaffold1214	914225	914995	771	80	0.633567921145728	0.0249684813217006	0.608599439824028	827.607418137864	CG	scaffold1214:914792:916792	CGI_shore
scaffold1214	914225	914995	771	80	0.633567921145728	0.0249684813217006	0.608599439824028	827.607418137864	CG	evm.TU.scaffold1214.10	intron	--	-//-
scaffold1216	34038	34101	64	6	0.0398524388001017	0.000439476013915742	0.0394129627861859	28.0095461643251	CHG	scaffold1216:33084:35085	CGI_shore
scaffold1216	34038	34101	64	6	0.0398524388001017	0.000439476013915742	0.0394129627861859	28.0095461643251	CHG	scaffold1216:33899:34154	CGI
scaffold1216	34038	34101	64	6	0.0398524388001017	0.000439476013915742	0.0394129627861859	28.0095461643251	CHG	scaffold1216:32330:34331	CGI_shore
scaffold1220	739179	739233	55	7	0.189302610173112	0.0148137177274449	0.174488892445667	26.649482371646	CHG	scaffold1220:738735:740735	CGI_shore
scaffold1220	739179	739233	55	7	0.189302610173112	0.0148137177274449	0.174488892445667	26.649482371646	CHG	evm.TU.scaffold1220.5	intron	--	gnl|BL_ORD_ID|264689 sp|Q4PJW2|NCOA1_PIG Nuclear receptor coactivator 1 OS=Sus scrofa OX=9823 GN=NCOA1 PE=2 SV=1//1.1216e-55
scaffold1223	828994	830012	1019	158	0.789932371592982	0.546141429066448	0.243790942526534	1233.06385766895	CG	evm.TU.scaffold1223.11	intron	--	gnl|BL_ORD_ID|282330 sp|P70581|NUP58_RAT Nucleoporin p58/p45 OS=Rattus norvegicus OX=10116 GN=Nup58 PE=1 SV=1//1.08324e-52
scaffold1223	979829	980556	728	136	0.415434933489544	0.238877662703398	0.176557270786146	817.184664453582	CG	scaffold1223:977849:979849	CGI_shore
scaffold1223	979829	980556	728	136	0.415434933489544	0.238877662703398	0.176557270786146	817.184664453582	CG	scaffold1223:978493:980494	CGI_shore
scaffold1223	979829	980556	728	136	0.415434933489544	0.238877662703398	0.176557270786146	817.184664453582	CG	evm.TU.scaffold1223.15	intron	--	gnl|BL_ORD_ID|171449 sp|O95714|HERC2_HUMAN E3 ubiquitin-protein ligase HERC2 OS=Homo sapiens OX=9606 GN=HERC2 PE=1 SV=2//2.66878e-06
scaffold1223	979829	980556	728	136	0.415434933489544	0.238877662703398	0.176557270786146	817.184664453582	CG	scaffold1223:979850:980642	CGI
scaffold1223	979829	980556	728	136	0.415434933489544	0.238877662703398	0.176557270786146	817.184664453582	CG	scaffold1223:980187:982187	CGI_shore
scaffold1230	3993716	3993910	195	46	0.369846150264607	0.122927170659559	0.246918979605049	268.143214466563	CHH	Target=(CACG)n:2-175;Class=Simple_repeat	repeat
scaffold1232	280537	281220	684	119	0.541451026488655	0.164036218744461	0.377414807744194	957.487037503498	CG	scaffold1232:279764:281220	CGI
scaffold1232	280537	281220	684	119	0.541451026488655	0.164036218744461	0.377414807744194	957.487037503498	CG	evm.TU.scaffold1232.6	intron	--	gnl|BL_ORD_ID|121589 sp|Q9EQY0|ERN1_MOUSE Serine/threonine-protein kinase/endoribonuclease IRE1 OS=Mus musculus OX=10090 GN=Ern1 PE=1 SV=1//1.77512e-68
scaffold1237	623725	624091	367	78	0.858090209070787	0.626244464419382	0.231845744651406	592.252607843962	CG	scaffold1237:623724:624005	CGI
scaffold1237	623725	624091	367	78	0.858090209070787	0.626244464419382	0.231845744651406	592.252607843962	CG	scaffold1237:624005:626006	CGI_shore
scaffold1238	684442	685312	871	192	0.450996140066595	0.125349377564713	0.325646762501882	1813.53487354535	CG	scaffold1238:682935:684936	CGI_shore
scaffold1238	684442	685312	871	192	0.450996140066595	0.125349377564713	0.325646762501882	1813.53487354535	CG	scaffold1238:684377:685312	CGI
scaffold1238	684442	685312	871	192	0.450996140066595	0.125349377564713	0.325646762501882	1813.53487354535	CG	evm.TU.scaffold1238.4	intron	--	gnl|BL_ORD_ID|52573 sp|P89116|CASP1_SPOFR Caspase-1 OS=Spodoptera frugiperda OX=7108 PE=1 SV=1//4.52377e-76
scaffold1238	765518	766719	1202	127	0.575880116817573	0.316007169259631	0.259872947557942	827.131353659778	CG	evm.TU.scaffold1238.6	intron	--	gnl|BL_ORD_ID|285302 sp|Q9V6X7|OFUT1_DROME GDP-fucose protein O-fucosyltransferase 1 OS=Drosophila melanogaster OX=7227 GN=O-fut1 PE=1 SV=1//1.61617e-133
scaffold1238	765518	766719	1202	127	0.575880116817573	0.316007169259631	0.259872947557942	827.131353659778	CG	scaffold1238:765113:767113	CGI_shore
scaffold1238	765518	766719	1202	127	0.575880116817573	0.316007169259631	0.259872947557942	827.131353659778	CG	scaffold1238:765458:767459	CGI_shore
scaffold1238	765518	766719	1202	127	0.575880116817573	0.316007169259631	0.259872947557942	827.131353659778	CG	scaffold1238:766586:768586	CGI_shore
scaffold1238	784356	786922	2567	391	0.481825674279654	0.218922890916161	0.262902783363493	3320.13806169361	CG	evm.TU.scaffold1238.6	intron	--	gnl|BL_ORD_ID|285302 sp|Q9V6X7|OFUT1_DROME GDP-fucose protein O-fucosyltransferase 1 OS=Drosophila melanogaster OX=7227 GN=O-fut1 PE=1 SV=1//1.61617e-133
scaffold1238	784356	786922	2567	391	0.481825674279654	0.218922890916161	0.262902783363493	3320.13806169361	CG	scaffold1238:784338:787707	CGI
scaffold1238	797560	797931	372	71	0.5730421833234	0.262575035338031	0.310467147985369	535.642834910038	CG	scaffold1238:797359:798318	CGI
scaffold1238	802335	802878	544	85	0.761863822368971	0.440024072382525	0.321839749986445	560.611713804256	CG	scaffold1238:800707:802708	CGI_shore
scaffold1238	802335	802878	544	85	0.761863822368971	0.440024072382525	0.321839749986445	560.611713804256	CG	scaffold1238:801810:802889	CGI
scaffold1240	235635	236179	545	97	0.133954368791969	0.00506794571841334	0.128886423073555	743.808655868101	CG	evm.TU.scaffold1240.1	intron	--	-//-
scaffold1240	917769	918066	298	74	0.703679701489322	0.4620542075014	0.241625493987923	532.176624958543	CG	evm.TU.scaffold1240.13	intron	--	-//-
scaffold1240	918193	918878	686	170	0.598617746588878	0.342318517685391	0.256299228903487	1200.48186471791	CG	evm.TU.scaffold1240.13	intron	--	-//-
scaffold1240	937013	937358	346	101	0.461334501705914	0.130288374838714	0.331046126867201	1052.04686281487	CG	evm.TU.scaffold1240.13	intron	--	-//-
scaffold1240	1274394	1274750	357	89	0.264204640093174	0.0900921806014006	0.174112459491773	589.755329464112	CG	evm.TU.scaffold1240.17	intron	--	gnl|BL_ORD_ID|427646 sp|Q49B93|SC5AC_MOUSE Sodium-coupled monocarboxylate transporter 2 OS=Mus musculus OX=10090 GN=Slc5a12 PE=1 SV=1//4.7008e-28
scaffold1242	202245	202637	393	95	0.482769531757317	0.231270084428536	0.251499447328781	608.350119326681	CG	evm.TU.scaffold1242.2	intron	--	gnl|BL_ORD_ID|293491 sp|P69341|PARN_BOVIN Poly(A)-specific ribonuclease PARN OS=Bos taurus OX=9913 GN=PARN PE=1 SV=2//4.48117e-119
scaffold1243	375525	376260	736	187	0.366395145258304	0.176690263300771	0.189704881957533	1503.76276490489	CG	evm.TU.scaffold1243.6	intron	--	gnl|BL_ORD_ID|326557 sp|P21872|PUR2_CHICK Trifunctional purine biosynthetic protein adenosine-3 OS=Gallus gallus OX=9031 GN=GART PE=2 SV=1//0
scaffold1243	497396	497489	94	10	0.063476997392984	0.000499107460823627	0.0629778899321604	35.2836562861811	CHG	evm.TU.scaffold1243.9	intron	--	gnl|BL_ORD_ID|546563 sp|Q9BSR8|YIPF4_HUMAN Protein YIPF4 OS=Homo sapiens OX=9606 GN=YIPF4 PE=1 SV=1//1.13859e-57
scaffold1243	497396	497489	94	10	0.063476997392984	0.000499107460823627	0.0629778899321604	35.2836562861811	CHG	scaffold1243:496611:498612	CGI_shore
scaffold1247	303673	304112	440	80	0.545943494185713	0.226360667826276	0.319582826359437	559.026127360966	CG	scaffold1247:293508:309078	CGI
scaffold1247	367948	368125	178	50	0.810596087189925	0.304850896765206	0.505745190424719	688.095266940251	CG	scaffold1247:366043:369744	CGI
scaffold1247	1363023	1363629	607	81	0.674162415288554	0.389703814752283	0.284458600536271	597.978042699812	CG	scaffold1247:1359391:1364584	CGI
scaffold1247	1371809	1372655	847	82	0.37637139204858	0.124080628786319	0.252290763262261	572.907264865783	CG	scaffold1247:1371070:1373070	CGI_shore
scaffold1247	1499384	1499684	301	90	0.111872400751301	0.0106351303970269	0.101237270354274	554.730699185094	CG	scaffold1247:1498161:1534164	CGI
scaffold1247	1628567	1628910	344	72	0.548895454394338	0.149422490218866	0.399472964175472	752.977127739354	CG	scaffold1247:1627975:1629976	CGI_shore
scaffold1247	1628567	1628910	344	72	0.548895454394338	0.149422490218866	0.399472964175472	752.977127739354	CG	scaffold1247:1628353:1629045	CGI
scaffold125	180306	180720	415	84	0.129548190638396	0.00912445620037333	0.120423734438023	621.259040864323	CG	evm.TU.scaffold125.3	intron	--	-//-
scaffold1250	1791019	1791099	81	30	0.0658538888804913	0.00524788462998294	0.0606060042505084	143.965472209348	CHH	evm.TU.scaffold1250.35	intron	--	gnl|BL_ORD_ID|291344 sp|Q5F450|PAN2_CHICK PAN2-PAN3 deadenylation complex catalytic subunit PAN2 OS=Gallus gallus OX=9031 GN=PAN2 PE=2 SV=1//0
scaffold1250	1791019	1791099	81	30	0.0658538888804913	0.00524788462998294	0.0606060042505084	143.965472209348	CHH	scaffold1250:1789304:1791304	CGI_shore
scaffold1256	614172	614491	320	93	0.765760643214892	0.621312687738915	0.144447955475978	536.959810990747	CG	evm.TU.scaffold1256.5	intron	--	gnl|BL_ORD_ID|293197 sp|P25500|PAPOA_BOVIN Poly(A) polymerase alpha OS=Bos taurus OX=9913 GN=PAPOLA PE=1 SV=3//0
scaffold1256	614172	614491	320	93	0.765760643214892	0.621312687738915	0.144447955475978	536.959810990747	CG	scaffold1256:601791:617869	CGI
scaffold1261	769510	769778	269	64	0.175424713405903	0.0422371484520937	0.133187564953809	516.617684168562	CG	evm.TU.scaffold1261.5	intron	--	gnl|BL_ORD_ID|267566 sp|Q5R412|NEGR1_PONAB Neuronal growth regulator 1 OS=Pongo abelii OX=9601 GN=NEGR1 PE=2 SV=1//5.20013e-08
scaffold1263	548812	549267	456	99	0.794751782342077	0.503961356328864	0.290790426013213	515.092795080193	CG	evm.TU.scaffold1263.5	intron	--	gnl|BL_ORD_ID|285173 sp|Q9D051|ODPB_MOUSE Pyruvate dehydrogenase E1 component subunit beta, mitochondrial OS=Mus musculus OX=10090 GN=Pdhb PE=1 SV=1//9.21443e-168
scaffold1263	550487	550949	463	106	0.708446895246854	0.289659425453903	0.418787469792951	948.013149315943	CG	evm.TU.scaffold1263.5	intron	--	gnl|BL_ORD_ID|285173 sp|Q9D051|ODPB_MOUSE Pyruvate dehydrogenase E1 component subunit beta, mitochondrial OS=Mus musculus OX=10090 GN=Pdhb PE=1 SV=1//9.21443e-168
scaffold1264	58180	58560	381	58	0.826611264643643	0.503874737889131	0.322736526754512	584.757378254157	CG	evm.TU.scaffold1264.2	promoter	--	gnl|BL_ORD_ID|300912 sp|P52034|PFKA_DROME ATP-dependent 6-phosphofructokinase OS=Drosophila melanogaster OX=7227 GN=Pfk PE=2 SV=2//0
scaffold1264	58180	58560	381	58	0.826611264643643	0.503874737889131	0.322736526754512	584.757378254157	CG	scaffold1264:56782:58783	CGI_shore
scaffold1264	58180	58560	381	58	0.826611264643643	0.503874737889131	0.322736526754512	584.757378254157	CG	evm.TU.scaffold1264.3	intron	--	gnl|BL_ORD_ID|362198 sp|P36241|RL19_DROME 60S ribosomal protein L19 OS=Drosophila melanogaster OX=7227 GN=RpL19 PE=1 SV=2//7.35065e-90
scaffold1264	58180	58560	381	58	0.826611264643643	0.503874737889131	0.322736526754512	584.757378254157	CG	scaffold1264:57906:59907	CGI_shore
scaffold1264	58180	58560	381	58	0.826611264643643	0.503874737889131	0.322736526754512	584.757378254157	CG	evm.TU.scaffold1264.3	exon	--	gnl|BL_ORD_ID|362198 sp|P36241|RL19_DROME 60S ribosomal protein L19 OS=Drosophila melanogaster OX=7227 GN=RpL19 PE=1 SV=2//7.35065e-90
scaffold1264	58180	58560	381	58	0.826611264643643	0.503874737889131	0.322736526754512	584.757378254157	CG	scaffold1264:58278:60278	CGI_shore
scaffold1264	155339	158330	2992	406	0.32057228058812	0.0777477041697172	0.242824576418403	3377.89432561555	CG	evm.TU.scaffold1264.8	intron	--	gnl|BL_ORD_ID|250460 sp|Q8C436|MT21D_MOUSE Protein-lysine methyltransferase METTL21D OS=Mus musculus OX=10090 GN=Vcpkmt PE=2 SV=2//4.25368e-33
scaffold1264	155339	158330	2992	406	0.32057228058812	0.0777477041697172	0.242824576418403	3377.89432561555	CG	evm.TU.scaffold1264.8	exon	--	gnl|BL_ORD_ID|250460 sp|Q8C436|MT21D_MOUSE Protein-lysine methyltransferase METTL21D OS=Mus musculus OX=10090 GN=Vcpkmt PE=2 SV=2//4.25368e-33
scaffold1264	155339	158330	2992	406	0.32057228058812	0.0777477041697172	0.242824576418403	3377.89432561555	CG	evm.TU.scaffold1264.8	utr3	--	gnl|BL_ORD_ID|250460 sp|Q8C436|MT21D_MOUSE Protein-lysine methyltransferase METTL21D OS=Mus musculus OX=10090 GN=Vcpkmt PE=2 SV=2//4.25368e-33
scaffold1264	155339	158330	2992	406	0.32057228058812	0.0777477041697172	0.242824576418403	3377.89432561555	CG	evm.TU.scaffold1264.8	TES	--	gnl|BL_ORD_ID|250460 sp|Q8C436|MT21D_MOUSE Protein-lysine methyltransferase METTL21D OS=Mus musculus OX=10090 GN=Vcpkmt PE=2 SV=2//4.25368e-33
scaffold1267	143158	143543	386	89	0.236538783462965	0.0403683848009472	0.196170398662018	616.330599263099	CG	scaffold1267:140851:144411	CGI
scaffold1267	143158	143543	386	89	0.236538783462965	0.0403683848009472	0.196170398662018	616.330599263099	CG	evm.TU.scaffold1267.2	promoter	--	gnl|BL_ORD_ID|479442 sp|Q3MV19|TRF6A_XENLA TNF receptor-associated factor 6-A OS=Xenopus laevis OX=8355 GN=traf6-a PE=1 SV=1//1.49237e-06
scaffold1270	427024	427597	574	100	0.26722804090485	0.0941611598630133	0.173066881041837	563.349868537594	CG	evm.TU.scaffold1270.9	intron	--	gnl|BL_ORD_ID|81515 sp|O14578|CTRO_HUMAN Citron Rho-interacting kinase OS=Homo sapiens OX=9606 GN=CIT PE=1 SV=2//9.75992e-117
scaffold1271	386392	386918	527	101	0.676178646248621	0.373273551125221	0.302905095123401	642.221299801384	CG	evm.TU.scaffold1271.5	intron	--	gnl|BL_ORD_ID|110055 sp|P27619|DYN_DROME Dynamin OS=Drosophila melanogaster OX=7227 GN=shi PE=1 SV=2//0
scaffold1271	657301	658520	1220	169	0.1251544232069	0.00618340098838851	0.118971022218511	1127.88536010931	CG	evm.TU.scaffold1271.7	intron	--	gnl|BL_ORD_ID|272453 sp|P07207|NOTCH_DROME Neurogenic locus Notch protein OS=Drosophila melanogaster OX=7227 GN=N PE=1 SV=3//8.2537e-76
scaffold1272	300246	300509	264	75	0.0891236445537681	0.00838252963115654	0.0807411149226115	511.662794440092	CG	scaffold1272:263327:304465	CGI
scaffold1272	516316	516886	571	99	0.161689375259873	0.0365174742773714	0.125171900982502	631.391376455941	CG	evm.TU.scaffold1272.6	exon	--	gnl|BL_ORD_ID|465812 sp|P41937|TBB4_CAEEL Tubulin beta-4 chain OS=Caenorhabditis elegans OX=6239 GN=tbb-4 PE=3 SV=1//0
scaffold1272	516316	516886	571	99	0.161689375259873	0.0365174742773714	0.125171900982502	631.391376455941	CG	evm.TU.scaffold1272.6	intron	--	gnl|BL_ORD_ID|465812 sp|P41937|TBB4_CAEEL Tubulin beta-4 chain OS=Caenorhabditis elegans OX=6239 GN=tbb-4 PE=3 SV=1//0
scaffold1272	560729	561584	856	69	0.54457944602793	0.164779630142291	0.379799815885639	593.535460600819	CG	scaffold1272:559828:561829	CGI_shore
scaffold1272	562580	565128	2549	230	0.579371683768813	0.228279003078135	0.351092680690678	1937.78380671779	CG	scaffold1272:563837:565837	CGI_shore
scaffold1272	616189	617252	1064	140	0.360013569796875	0.0337642011122875	0.326249368684587	1459.92348573326	CG	Target=(GA)n:1-104;Class=Simple_repeat	repeat
scaffold1272	616189	617252	1064	140	0.360013569796875	0.0337642011122875	0.326249368684587	1459.92348573326	CG	scaffold1272:615718:631391	CGI
scaffold1272	617752	618102	351	49	0.311044538826534	0.00749306082862037	0.303551477997914	509.962946820312	CG	evm.TU.scaffold1272.8	exon	--	gnl|BL_ORD_ID|465724 sp|Q9YHC3|TBB1_GADMO Tubulin beta-1 chain OS=Gadus morhua OX=8049 PE=2 SV=1//4.2328e-57
scaffold1272	617752	618102	351	49	0.311044538826534	0.00749306082862037	0.303551477997914	509.962946820312	CG	evm.TU.scaffold1272.8	intron	--	gnl|BL_ORD_ID|465724 sp|Q9YHC3|TBB1_GADMO Tubulin beta-1 chain OS=Gadus morhua OX=8049 PE=2 SV=1//4.2328e-57
scaffold1272	617752	618102	351	49	0.311044538826534	0.00749306082862037	0.303551477997914	509.962946820312	CG	scaffold1272:615718:631391	CGI
scaffold1272	621657	622164	508	98	0.277504303728851	0.0582664962507208	0.219237807478131	793.979906295246	CG	evm.TU.scaffold1272.8	promoter	--	gnl|BL_ORD_ID|465724 sp|Q9YHC3|TBB1_GADMO Tubulin beta-1 chain OS=Gadus morhua OX=8049 PE=2 SV=1//4.2328e-57
scaffold1272	621657	622164	508	98	0.277504303728851	0.0582664962507208	0.219237807478131	793.979906295246	CG	scaffold1272:615718:631391	CGI
scaffold1272	629508	629988	481	81	0.345955195348931	0.111507880709009	0.234447314639922	552.262361786781	CG	scaffold1272:615718:631391	CGI
scaffold1272	630290	631391	1102	147	0.479092275460464	0.14542942076474	0.333662854695724	1270.68707955828	CG	scaffold1272:630514:632514	CGI_shore
scaffold1272	630290	631391	1102	147	0.479092275460464	0.14542942076474	0.333662854695724	1270.68707955828	CG	scaffold1272:615718:631391	CGI
scaffold1272	632216	632824	609	73	0.323449123134156	0.0775442421027877	0.245904881031368	534.117310986532	CG	scaffold1272:630514:632514	CGI_shore
scaffold1272	632216	632824	609	73	0.323449123134156	0.0775442421027877	0.245904881031368	534.117310986532	CG	scaffold1272:631391:633392	CGI_shore
scaffold1272	632216	632824	609	73	0.323449123134156	0.0775442421027877	0.245904881031368	534.117310986532	CG	scaffold1272:632515:632952	CGI
scaffold1272	633091	633931	841	95	0.378532028369999	0.126098678419445	0.252433349950553	715.122810517863	CG	scaffold1272:631391:633392	CGI_shore
scaffold1272	633091	633931	841	95	0.378532028369999	0.126098678419445	0.252433349950553	715.122810517863	CG	scaffold1272:632952:634953	CGI_shore
scaffold1275	98068	98802	735	71	0.896776993058214	0.593025055135004	0.303751937923211	528.155668711407	CG	scaffold1275:98499:98777	CGI
scaffold1275	98068	98802	735	71	0.896776993058214	0.593025055135004	0.303751937923211	528.155668711407	CG	scaffold1275:98777:100778	CGI_shore
scaffold1275	98068	98802	735	71	0.896776993058214	0.593025055135004	0.303751937923211	528.155668711407	CG	evm.TU.scaffold1275.1	intron	--	gnl|BL_ORD_ID|326339 sp|Q8T6B9|PUF68_DROME Poly(U)-binding-splicing factor half pint OS=Drosophila melanogaster OX=7227 GN=hfp PE=1 SV=2//1.68072e-34
scaffold1275	98068	98802	735	71	0.896776993058214	0.593025055135004	0.303751937923211	528.155668711407	CG	scaffold1275:96498:98498	CGI_shore
scaffold1275	98068	98802	735	71	0.896776993058214	0.593025055135004	0.303751937923211	528.155668711407	CG	scaffold1275:97380:99380	CGI_shore
scaffold1275	230419	230959	541	100	0.0981968819076941	0.00644994072765198	0.0917469411800421	673.319680534382	CG	evm.TU.scaffold1275.3	intron	--	gnl|BL_ORD_ID|542051 sp|O02485|YDJ1_CAEEL Uncharacterized protein ZK1073.1 OS=Caenorhabditis elegans OX=6239 GN=ZK1073.1 PE=3 SV=1//1.03085e-95
scaffold1279	1414474	1414783	310	53	0.808354282791209	0.218890695217621	0.589463587573588	690.340012027091	CG	evm.TU.scaffold1279.21	intron	--	gnl|BL_ORD_ID|79819 sp|Q2KI56|CSN7B_BOVIN COP9 signalosome complex subunit 7b OS=Bos taurus OX=9913 GN=COPS7B PE=2 SV=1//1.50713e-79
scaffold1279	1414474	1414783	310	53	0.808354282791209	0.218890695217621	0.589463587573588	690.340012027091	CG	scaffold1279:1414472:1414863	CGI
scaffold1283	301890	302540	651	142	0.20702985924268	0.00769618951519134	0.199333669727489	1423.41842848925	CG	scaffold1283:291430:309037	CGI
scaffold1284	425611	426135	525	65	0.402798169036548	0.11068135915209	0.292116809884458	665.330715754562	CG	evm.TU.scaffold1284.6	intron	--	gnl|BL_ORD_ID|260409 sp|S4R2P9|NAC3_MOUSE Sodium/calcium exchanger 3 OS=Mus musculus OX=10090 GN=Slc8a3 PE=1 SV=1//1.03118e-170
scaffold1285	154972	155515	544	113	0.154449466012456	0.00787177251676088	0.146577693495695	1008.12766751397	CG	evm.TU.scaffold1285.1	intron	--	-//-
scaffold1285	154972	155515	544	113	0.154449466012456	0.00787177251676088	0.146577693495695	1008.12766751397	CG	evm.TU.scaffold1285.1	exon	--	-//-
scaffold1285	154972	155515	544	113	0.154449466012456	0.00787177251676088	0.146577693495695	1008.12766751397	CG	evm.TU.scaffold1285.1	utr3	--	-//-
scaffold1285	154972	155515	544	113	0.154449466012456	0.00787177251676088	0.146577693495695	1008.12766751397	CG	evm.TU.scaffold1285.1	TES	--	-//-
scaffold1285	250245	250511	267	64	0.605760493636837	0.0429784899572017	0.562782003679636	1081.25816387178	CG	scaffold1285:245934:250679	CGI
scaffold1285	250245	250511	267	64	0.605760493636837	0.0429784899572017	0.562782003679636	1081.25816387178	CG	evm.TU.scaffold1285.7	intron	--	-//-
scaffold1285	250245	250511	267	64	0.605760493636837	0.0429784899572017	0.562782003679636	1081.25816387178	CG	scaffold1285:250319:252319	CGI_shore
scaffold1285	316091	316420	330	91	0.122256495355235	0.0143925065887564	0.107863988766479	729.829819359186	CG	scaffold1285:300145:331033	CGI
scaffold1285	316091	316420	330	91	0.122256495355235	0.0143925065887564	0.107863988766479	729.829819359186	CG	evm.TU.scaffold1285.10	intron	--	gnl|BL_ORD_ID|446566 sp|Q5ZL33|STRAP_CHICK Serine-threonine kinase receptor-associated protein OS=Gallus gallus OX=9031 GN=STRAP PE=2 SV=2//7.92462e-110
scaffold1288	346370	346911	542	103	0.285960993665585	0.0998009917387222	0.186160001926862	526.831294411551	CG	scaffold1288:346238:347341	CGI
scaffold129	383278	384553	1276	159	0.425822320548729	0.122538193050155	0.303284127498574	1426.90919508019	CG	evm.TU.scaffold129.2_evm.TU.scaffold129.1	intron	--	gnl|BL_ORD_ID|441657 sp|Q01083|SPITZ_DROME Protein spitz OS=Drosophila melanogaster OX=7227 GN=spi PE=1 SV=2//8.19096e-32
scaffold129	690122	690606	485	97	0.377706402822903	0.0821195504384732	0.29558685238443	715.971184624912	CG	Target=(CAATC)n:1-99;Class=Simple_repeat	repeat
scaffold129	690122	690606	485	97	0.377706402822903	0.0821195504384732	0.29558685238443	715.971184624912	CG	scaffold129:686274:692416	CGI
scaffold129	690122	690606	485	97	0.377706402822903	0.0821195504384732	0.29558685238443	715.971184624912	CG	evm.TU.scaffold129.7	intron	--	-//-
scaffold129	691289	692380	1092	173	0.495669049692907	0.128321409749674	0.367347639943234	1356.60696949344	CG	Target=(CAATC)n:1-71;Class=Simple_repeat	repeat
scaffold129	691289	692380	1092	173	0.495669049692907	0.128321409749674	0.367347639943234	1356.60696949344	CG	Target=(CAACC)n:6-89;Class=Simple_repeat	repeat
scaffold129	691289	692380	1092	173	0.495669049692907	0.128321409749674	0.367347639943234	1356.60696949344	CG	scaffold129:686274:692416	CGI
scaffold129	691289	692380	1092	173	0.495669049692907	0.128321409749674	0.367347639943234	1356.60696949344	CG	evm.TU.scaffold129.7	intron	--	-//-
scaffold129	738366	739689	1324	41	0.68985246931015	0.04753600538004	0.64231646393011	533.495928291874	CG	evm.TU.scaffold129.8	intron	--	gnl|BL_ORD_ID|10845 sp|P81600|ADHH_GADMO Alcohol dehydrogenase class-3 chain H OS=Gadus morhua OX=8049 PE=1 SV=1//3.0287e-154
scaffold129	755881	756477	597	86	0.522667194999844	0.115941922326982	0.406725272672863	986.461053246586	CG	scaffold129:755880:756477	CGI
scaffold129	755881	756477	597	86	0.522667194999844	0.115941922326982	0.406725272672863	986.461053246586	CG	evm.TU.scaffold129.9	intron	--	gnl|BL_ORD_ID|442332 sp|Q571F5|SPSB3_MOUSE SPRY domain-containing SOCS box protein 3 OS=Mus musculus OX=10090 GN=Spsb3 PE=2 SV=2//5.4771e-27
scaffold1294	891956	892326	371	53	0.848663790371833	0.487296495260636	0.361367295111196	513.205171915601	CG	evm.TU.scaffold1294.16	intron	--	gnl|BL_ORD_ID|438495 sp|O43290|SNUT1_HUMAN U4/U6.U5 tri-snRNP-associated protein 1 OS=Homo sapiens OX=9606 GN=SART1 PE=1 SV=1//1.72074e-57
scaffold1297	3325982	3326091	110	39	0.0252797872374813	0.00149816661950235	0.023781620617979	176.569683084205	CHH	scaffold1297:3325976:3329044	CGI
scaffold1300	251710	251773	64	22	0.0757059250507277	0.0154141747779128	0.0602917502728149	116.781345425979	CHH	Target=(CTA)n:1-402;Class=Simple_repeat	repeat
scaffold1300	3330357	3330447	91	22	0.33707963216736	0.0702324535132323	0.266847178654128	142.418696387334	CHH	scaffold1300:3329451:3331451	CGI_shore
scaffold1301	659725	660103	379	60	0.387558325878044	0.0445599494475199	0.342998376430524	710.140438873396	CG	evm.TU.scaffold1301.9	intron	--	-//-
scaffold1301	659725	660103	379	60	0.387558325878044	0.0445599494475199	0.342998376430524	710.140438873396	CG	scaffold1301:649313:690619	CGI
scaffold1301	660488	660799	312	65	0.429683669831256	0.0591786362537894	0.370505033577466	724.000612981759	CG	evm.TU.scaffold1301.9	intron	--	-//-
scaffold1301	660488	660799	312	65	0.429683669831256	0.0591786362537894	0.370505033577466	724.000612981759	CG	scaffold1301:649313:690619	CGI
scaffold1301	689868	690641	774	142	0.806502655544072	0.425936303090782	0.38056635245329	1340.85285079588	CG	scaffold1301:690619:692620	CGI_shore
scaffold1301	689868	690641	774	142	0.806502655544072	0.425936303090782	0.38056635245329	1340.85285079588	CG	evm.TU.scaffold1301.12	intron	--	gnl|BL_ORD_ID|345888 sp|Q80TZ9|RERE_MOUSE Arginine-glutamic acid dipeptide repeats protein OS=Mus musculus OX=10090 GN=Rere PE=1 SV=3//5.43361e-72
scaffold1301	689868	690641	774	142	0.806502655544072	0.425936303090782	0.38056635245329	1340.85285079588	CG	scaffold1301:649313:690619	CGI
scaffold1301	744024	744328	305	77	0.499653762456295	0.233591673193027	0.266062089263268	594.82627044889	CG	scaffold1301:742538:746664	CGI
scaffold1301	744024	744328	305	77	0.499653762456295	0.233591673193027	0.266062089263268	594.82627044889	CG	evm.TU.scaffold1301.14	intron	--	gnl|BL_ORD_ID|30735 sp|Q9H7F0|AT133_HUMAN Probable cation-transporting ATPase 13A3 OS=Homo sapiens OX=9606 GN=ATP13A3 PE=1 SV=4//2.83946e-130
scaffold1303	1007081	1007473	393	79	0.770662120513706	0.400230743340586	0.37043137717312	737.786454359767	CG	evm.TU.scaffold1303.12	intron	--	gnl|BL_ORD_ID|323309 sp|Q7SYV1|PSMG2_XENLA Proteasome assembly chaperone 2 OS=Xenopus laevis OX=8355 GN=psmg2 PE=2 SV=1//5.4503e-44
scaffold1303	1011901	1012791	891	67	0.754351043324886	0.165233449072364	0.589117594252522	993.991439345334	CG	evm.TU.scaffold1303.12	intron	--	gnl|BL_ORD_ID|323309 sp|Q7SYV1|PSMG2_XENLA Proteasome assembly chaperone 2 OS=Xenopus laevis OX=8355 GN=psmg2 PE=2 SV=1//5.4503e-44
scaffold1303	1024079	1025092	1014	128	0.600718647990335	0.169829940410035	0.4308887075803	1184.39650961325	CG	evm.TU.scaffold1303.12	intron	--	gnl|BL_ORD_ID|323309 sp|Q7SYV1|PSMG2_XENLA Proteasome assembly chaperone 2 OS=Xenopus laevis OX=8355 GN=psmg2 PE=2 SV=1//5.4503e-44
scaffold1304	82082	82900	819	182	0.657713637900717	0.217117810832497	0.440595827068221	1972.43322807354	CG	evm.TU.scaffold1304.2	intron	--	-//-
scaffold1305	322127	325915	3789	113	0.783771965485193	0.233500679918026	0.550271285567167	1054.26757223933	CG	evm.TU.scaffold1305.3	intron	--	gnl|BL_ORD_ID|309199 sp|Q5RCW2|PNPT1_PONAB Polyribonucleotide nucleotidyltransferase 1, mitochondrial OS=Pongo abelii OX=9601 GN=PNPT1 PE=2 SV=2//0
scaffold1305	322127	325915	3789	113	0.783771965485193	0.233500679918026	0.550271285567167	1054.26757223933	CG	scaffold1305:322743:324743	CGI_shore
scaffold1305	322127	325915	3789	113	0.783771965485193	0.233500679918026	0.550271285567167	1054.26757223933	CG	scaffold1305:323523:325523	CGI_shore
scaffold1305	322127	325915	3789	113	0.783771965485193	0.233500679918026	0.550271285567167	1054.26757223933	CG	Target=(ATTG)n:1-52;Class=Simple_repeat	repeat
scaffold1305	322127	325915	3789	113	0.783771965485193	0.233500679918026	0.550271285567167	1054.26757223933	CG	evm.TU.scaffold1305.3	exon	--	gnl|BL_ORD_ID|309199 sp|Q5RCW2|PNPT1_PONAB Polyribonucleotide nucleotidyltransferase 1, mitochondrial OS=Pongo abelii OX=9601 GN=PNPT1 PE=2 SV=2//0
scaffold1305	322127	325915	3789	113	0.783771965485193	0.233500679918026	0.550271285567167	1054.26757223933	CG	scaffold1305:324744:325054	CGI
scaffold1305	322127	325915	3789	113	0.783771965485193	0.233500679918026	0.550271285567167	1054.26757223933	CG	scaffold1305:324847:326847	CGI_shore
scaffold1305	322127	325915	3789	113	0.783771965485193	0.233500679918026	0.550271285567167	1054.26757223933	CG	scaffold1305:325054:327055	CGI_shore
scaffold1305	322127	325915	3789	113	0.783771965485193	0.233500679918026	0.550271285567167	1054.26757223933	CG	scaffold1305:325524:325874	CGI
scaffold1305	322127	325915	3789	113	0.783771965485193	0.233500679918026	0.550271285567167	1054.26757223933	CG	scaffold1305:325874:327875	CGI_shore
scaffold1305	341027	342229	1203	182	0.580752459311503	0.264173385091445	0.316579074220058	1263.90525310004	CG	scaffold1305:339256:341256	CGI_shore
scaffold1305	341027	342229	1203	182	0.580752459311503	0.264173385091445	0.316579074220058	1263.90525310004	CG	evm.TU.scaffold1305.3	intron	--	gnl|BL_ORD_ID|309199 sp|Q5RCW2|PNPT1_PONAB Polyribonucleotide nucleotidyltransferase 1, mitochondrial OS=Pongo abelii OX=9601 GN=PNPT1 PE=2 SV=2//0
scaffold1305	341027	342229	1203	182	0.580752459311503	0.264173385091445	0.316579074220058	1263.90525310004	CG	scaffold1305:341257:345281	CGI
scaffold1305	352907	353822	916	193	0.340028456853158	0.0811546279115955	0.258873828941562	1820.56970566572	CG	evm.TU.scaffold1305.3	intron	--	gnl|BL_ORD_ID|309199 sp|Q5RCW2|PNPT1_PONAB Polyribonucleotide nucleotidyltransferase 1, mitochondrial OS=Pongo abelii OX=9601 GN=PNPT1 PE=2 SV=2//0
scaffold1305	352907	353822	916	193	0.340028456853158	0.0811546279115955	0.258873828941562	1820.56970566572	CG	scaffold1305:352906:355670	CGI
scaffold1305	365342	365745	404	80	0.643981837236437	0.232721801941997	0.411260035294441	632.023038269855	CG	evm.TU.scaffold1305.4	intron	--	gnl|BL_ORD_ID|185584 sp|Q95X94|HYLS1_CAEEL Hydrolethalus syndrome protein 1 homolog OS=Caenorhabditis elegans OX=6239 GN=hyls-1 PE=1 SV=1//1.04983e-07
scaffold1305	365342	365745	404	80	0.643981837236437	0.232721801941997	0.411260035294441	632.023038269855	CG	scaffold1305:363391:365392	CGI_shore
scaffold1305	365342	365745	404	80	0.643981837236437	0.232721801941997	0.411260035294441	632.023038269855	CG	scaffold1305:365340:365880	CGI
scaffold1305	367690	369098	1409	135	0.242475857695004	0.0502971943940658	0.192178663300938	983.043297536949	CG	evm.TU.scaffold1305.4	intron	--	gnl|BL_ORD_ID|185584 sp|Q95X94|HYLS1_CAEEL Hydrolethalus syndrome protein 1 homolog OS=Caenorhabditis elegans OX=6239 GN=hyls-1 PE=1 SV=1//1.04983e-07
scaffold1305	367690	369098	1409	135	0.242475857695004	0.0502971943940658	0.192178663300938	983.043297536949	CG	scaffold1305:365880:367881	CGI_shore
scaffold1305	367690	369098	1409	135	0.242475857695004	0.0502971943940658	0.192178663300938	983.043297536949	CG	scaffold1305:367497:369497	CGI_shore
scaffold1305	367690	369098	1409	135	0.242475857695004	0.0502971943940658	0.192178663300938	983.043297536949	CG	Target=(CAATC)n:1-132;Class=Simple_repeat	repeat
scaffold1305	367690	369098	1409	135	0.242475857695004	0.0502971943940658	0.192178663300938	983.043297536949	CG	Target=(GATTG)n:1-191;Class=Simple_repeat	repeat
scaffold1305	367690	369098	1409	135	0.242475857695004	0.0502971943940658	0.192178663300938	983.043297536949	CG	scaffold1305:368900:370900	CGI_shore
scaffold1306	38973	39427	455	73	0.418873497312527	0.0195096533333787	0.399363843979148	915.54684301906	CG	scaffold1306:31741:52017	CGI
scaffold1306	823360	824087	728	147	0.706864442931331	0.375357237983213	0.331507204948118	1158.78854779458	CG	evm.TU.scaffold1306.7	intron	--	gnl|BL_ORD_ID|248994 sp|P54276|MSH6_MOUSE DNA mismatch repair protein Msh6 OS=Mus musculus OX=10090 GN=Msh6 PE=1 SV=3//1.40254e-12
scaffold1306	902233	902560	328	68	0.487847149833635	0.0721660220128204	0.415681127820814	553.039150714467	CG	evm.TU.scaffold1306.7	intron	--	gnl|BL_ORD_ID|248994 sp|P54276|MSH6_MOUSE DNA mismatch repair protein Msh6 OS=Mus musculus OX=10090 GN=Msh6 PE=1 SV=3//1.40254e-12
scaffold1306	902233	902560	328	68	0.487847149833635	0.0721660220128204	0.415681127820814	553.039150714467	CG	scaffold1306:896268:906536	CGI
scaffold1306	915838	916217	380	100	0.756772726940026	0.207108952596485	0.54966377434354	1663.23440744597	CG	scaffold1306:915202:916888	CGI
scaffold1311	935749	936526	778	184	0.698102870291428	0.509000445225871	0.189102425065558	1161.22581447815	CG	evm.TU.scaffold1311.4	exon	--	-//-
scaffold1311	943725	944354	630	104	0.285243496009866	0.0518098949635354	0.233433601046331	851.991865432088	CG	evm.TU.scaffold1311.4	intron	--	-//-
scaffold1311	957575	958739	1165	205	0.616608982076099	0.346456441099403	0.270152540976696	1604.0837391949	CG	evm.TU.scaffold1311.4	intron	--	-//-
scaffold1311	964873	965707	835	196	0.715015278637276	0.42028586219576	0.294729416441516	1687.42042835555	CG	evm.TU.scaffold1311.4	intron	--	-//-
scaffold1311	964873	965707	835	196	0.715015278637276	0.42028586219576	0.294729416441516	1687.42042835555	CG	evm.TU.scaffold1311.4	exon	--	-//-
scaffold1311	964873	965707	835	196	0.715015278637276	0.42028586219576	0.294729416441516	1687.42042835555	CG	evm.TU.scaffold1311.4	utr3	--	-//-
scaffold1311	1144094	1144677	584	110	0.759181419740517	0.417686752872401	0.341494666868116	640.218859640527	CG	evm.TU.scaffold1311.8	intron	--	gnl|BL_ORD_ID|168649 sp|Q20296|HDA6_CAEEL Histone deacetylase 6 OS=Caenorhabditis elegans OX=6239 GN=hda-6 PE=3 SV=2//0
scaffold1311	1144094	1144677	584	110	0.759181419740517	0.417686752872401	0.341494666868116	640.218859640527	CG	scaffold1311:1144025:1144677	CGI
scaffold1311	1165617	1166208	592	104	0.411869682185056	0.188556643816832	0.223313038368225	643.474907277697	CG	evm.TU.scaffold1311.8	intron	--	gnl|BL_ORD_ID|168649 sp|Q20296|HDA6_CAEEL Histone deacetylase 6 OS=Caenorhabditis elegans OX=6239 GN=hda-6 PE=3 SV=2//0
scaffold1311	1165617	1166208	592	104	0.411869682185056	0.188556643816832	0.223313038368225	643.474907277697	CG	scaffold1311:1164892:1166893	CGI_shore
scaffold1311	1165617	1166208	592	104	0.411869682185056	0.188556643816832	0.223313038368225	643.474907277697	CG	scaffold1311:1165149:1167149	CGI_shore
scaffold1311	1165617	1166208	592	104	0.411869682185056	0.188556643816832	0.223313038368225	643.474907277697	CG	scaffold1311:1165616:1166054	CGI
scaffold1311	1165617	1166208	592	104	0.411869682185056	0.188556643816832	0.223313038368225	643.474907277697	CG	scaffold1311:1165837:1167837	CGI_shore
scaffold1311	1165617	1166208	592	104	0.411869682185056	0.188556643816832	0.223313038368225	643.474907277697	CG	scaffold1311:1166054:1168055	CGI_shore
scaffold1314	146223	146500	278	89	0.13593976874209	0.014336212785923	0.121603555956167	580.567024191349	CG	evm.TU.scaffold1314.4_evm.TU.scaffold1314.5	intron	--	gnl|BL_ORD_ID|65519 sp|Q9UQC9|CLCA2_HUMAN Calcium-activated chloride channel regulator 2 OS=Homo sapiens OX=9606 GN=CLCA2 PE=1 SV=2//2.9884e-63
scaffold1314	383272	383731	460	99	0.153929621364846	0.0054113991002253	0.148518222264621	697.097049027054	CG	evm.TU.scaffold1314.4_evm.TU.scaffold1314.5	intron	--	gnl|BL_ORD_ID|65519 sp|Q9UQC9|CLCA2_HUMAN Calcium-activated chloride channel regulator 2 OS=Homo sapiens OX=9606 GN=CLCA2 PE=1 SV=2//2.9884e-63
scaffold1318	20693	21516	824	77	0.422213489717091	0.07837590277033	0.343837586946761	547.665785038694	CG	evm.TU.scaffold1318.1	intron	--	gnl|BL_ORD_ID|262827 sp|Q8IZF0|NALCN_HUMAN Sodium leak channel non-selective protein OS=Homo sapiens OX=9606 GN=NALCN PE=1 SV=1//0
scaffold1318	20693	21516	824	77	0.422213489717091	0.07837590277033	0.343837586946761	547.665785038694	CG	scaffold1318:19557:24492	CGI
scaffold1318	22726	23156	431	97	0.160558251841436	0.0265278665190546	0.134030385322382	650.927627800361	CG	evm.TU.scaffold1318.1	intron	--	gnl|BL_ORD_ID|262827 sp|Q8IZF0|NALCN_HUMAN Sodium leak channel non-selective protein OS=Homo sapiens OX=9606 GN=NALCN PE=1 SV=1//0
scaffold1318	22726	23156	431	97	0.160558251841436	0.0265278665190546	0.134030385322382	650.927627800361	CG	scaffold1318:19557:24492	CGI
scaffold1318	90247	90708	462	94	0.746230347815104	0.443052688561501	0.303177659253603	745.287496642795	CG	evm.TU.scaffold1318.2	intron	--	gnl|BL_ORD_ID|16919 sp|Q9V4P1|ANLN_DROME Anillin OS=Drosophila melanogaster OX=7227 GN=scra PE=1 SV=3//1.24529e-62
scaffold1318	90247	90708	462	94	0.746230347815104	0.443052688561501	0.303177659253603	745.287496642795	CG	scaffold1318:90067:91333	CGI
scaffold1324	142511	143070	560	83	0.287577193054273	0.0509634266643936	0.236613766389879	615.933196724012	CG	evm.TU.scaffold1324.3	intron	--	gnl|BL_ORD_ID|463000 sp|Q05913|T2FA_DROME General transcription factor IIF subunit 1 OS=Drosophila melanogaster OX=7227 GN=TfIIFalpha PE=1 SV=3//4.22064e-18
scaffold1324	142511	143070	560	83	0.287577193054273	0.0509634266643936	0.236613766389879	615.933196724012	CG	evm.TU.scaffold1324.4	promoter	--	gnl|BL_ORD_ID|276593 sp|Q12769|NU160_HUMAN Nuclear pore complex protein Nup160 OS=Homo sapiens OX=9606 GN=NUP160 PE=1 SV=3//0
scaffold1324	387851	388338	488	99	0.294440524660021	0.0123755361265084	0.282064988533513	653.05552839887	CG	scaffold1324:387314:389314	CGI_shore
scaffold1324	2040615	2040729	115	34	0.818048724280418	0.539118579022742	0.278930145257676	287.83880103293	CHH	scaffold1324:2039053:2041053	CGI_shore
scaffold1324	2040615	2040729	115	34	0.818048724280418	0.539118579022742	0.278930145257676	287.83880103293	CHH	scaffold1324:2039276:2041277	CGI_shore
scaffold1324	2040615	2040729	115	34	0.818048724280418	0.539118579022742	0.278930145257676	287.83880103293	CHH	Target=(CA)n:1-108;Class=Simple_repeat	repeat
scaffold1324	2094811	2095305	495	96	0.182992686591984	0.0291943385836897	0.153798348008294	813.144486874919	CG	evm.TU.scaffold1324.20	intron	--	-//-
scaffold1324	2094811	2095305	495	96	0.182992686591984	0.0291943385836897	0.153798348008294	813.144486874919	CG	scaffold1324:2092843:2094844	CGI_shore
scaffold1324	2094811	2095305	495	96	0.182992686591984	0.0291943385836897	0.153798348008294	813.144486874919	CG	scaffold1324:2094213:2095831	CGI
scaffold1324	2476687	2477142	456	81	0.493140047868477	0.150087346483536	0.34305270138494	736.576407914339	CG	scaffold1324:2474290:2477782	CGI
scaffold1324	2476687	2477142	456	81	0.493140047868477	0.150087346483536	0.34305270138494	736.576407914339	CG	evm.TU.scaffold1324.23	intron	--	gnl|BL_ORD_ID|4144 sp|Q56A55|ABCB8_DANRE ATP-binding cassette sub-family B member 8, mitochondrial OS=Danio rerio OX=7955 GN=abcb8 PE=2 SV=1//0
scaffold1326	1263934	1264246	313	67	0.518751703828263	0.255940269586974	0.262811434241289	535.554761435489	CG	scaffold1326:1262742:1264743	CGI_shore
scaffold1326	1263934	1264246	313	67	0.518751703828263	0.255940269586974	0.262811434241289	535.554761435489	CG	scaffold1326:1263105:1265105	CGI_shore
scaffold1326	1263934	1264246	313	67	0.518751703828263	0.255940269586974	0.262811434241289	535.554761435489	CG	scaffold1326:1263392:1264366	CGI
scaffold1326	1297037	1297451	415	92	0.433986277802804	0.168797983127639	0.265188294675165	882.946626704548	CG	scaffold1326:1296550:1297488	CGI
scaffold1331	89087	89949	863	104	0.390231358548596	0.0949277143107703	0.295303644237826	624.592892901632	CG	scaffold1331:88470:90471	CGI_shore
scaffold1331	89087	89949	863	104	0.390231358548596	0.0949277143107703	0.295303644237826	624.592892901632	CG	scaffold1331:88990:90499	CGI
scaffold1331	178136	178227	92	15	0.0519628505345083	0.0134491428515674	0.0385137076829409	47.9290824464067	CHG	scaffold1331:177668:179668	CGI_shore
scaffold1332	703923	704311	389	89	0.425277268537303	0.152305474415549	0.272971794121754	873.291349721916	CG	evm.TU.scaffold1332.5	intron	--	gnl|BL_ORD_ID|59943 sp|P22978|CG445_DROME Rhodanese domain-containing protein CG4456 OS=Drosophila melanogaster OX=7227 GN=CG4456 PE=2 SV=1//1.13241e-22
scaffold1332	1084783	1085054	272	62	0.696549154861937	0.190019897660544	0.506529257201393	962.879033334066	CG	scaffold1332:1083661:1085661	CGI_shore
scaffold1332	1084783	1085054	272	62	0.696549154861937	0.190019897660544	0.506529257201393	962.879033334066	CG	scaffold1332:1084782:1084996	CGI
scaffold1332	1084783	1085054	272	62	0.696549154861937	0.190019897660544	0.506529257201393	962.879033334066	CG	scaffold1332:1084996:1086997	CGI_shore
scaffold1333	2052054	2052475	422	118	0.0766522190211397	0.00543147013080075	0.0712207488903389	905.531253714478	CG	scaffold1333:2047876:2052614	CGI
scaffold1333	2121589	2122461	873	88	0.739198301709972	0.488201471819777	0.250996829890195	506.819853447781	CG	Target=(TAG)n:3-50;Class=Simple_repeat	repeat
scaffold1340	1848410	1848903	494	75	0.331494086297752	0.0132153846045505	0.318278701693202	721.332647765581	CG	scaffold1340:1846454:1848455	CGI_shore
scaffold1340	1848410	1848903	494	75	0.331494086297752	0.0132153846045505	0.318278701693202	721.332647765581	CG	scaffold1340:1847614:1849615	CGI_shore
scaffold1340	1848410	1848903	494	75	0.331494086297752	0.0132153846045505	0.318278701693202	721.332647765581	CG	scaffold1340:1847690:1849690	CGI_shore
scaffold1340	1848410	1848903	494	75	0.331494086297752	0.0132153846045505	0.318278701693202	721.332647765581	CG	scaffold1340:1848196:1850196	CGI_shore
scaffold1340	2695548	2697895	2348	309	0.390405280246017	0.0821391086442916	0.308266171601726	2675.91361020417	CG	scaffold1340:2693577:2695577	CGI_shore
scaffold1340	2695548	2697895	2348	309	0.390405280246017	0.0821391086442916	0.308266171601726	2675.91361020417	CG	scaffold1340:2695578:2727882	CGI
scaffold1340	2697995	2698735	741	86	0.509510257708208	0.160470520899158	0.349039736809051	649.870255211909	CG	scaffold1340:2695578:2727882	CGI
scaffold1340	2894651	2895590	940	199	0.800249145497697	0.512351118956181	0.287898026541516	1786.88456070107	CG	scaffold1340:2893952:2895952	CGI_shore
scaffold1340	2894651	2895590	940	199	0.800249145497697	0.512351118956181	0.287898026541516	1786.88456070107	CG	scaffold1340:2894649:2895622	CGI
scaffold1340	2894651	2895590	940	199	0.800249145497697	0.512351118956181	0.287898026541516	1786.88456070107	CG	evm.TU.scaffold1340.14	intron	--	gnl|BL_ORD_ID|276906 sp|P35658|NU214_HUMAN Nuclear pore complex protein Nup214 OS=Homo sapiens OX=9606 GN=NUP214 PE=1 SV=2//2.54338e-25
scaffold1340	2931257	2931632	376	72	0.839025234206782	0.543496655559315	0.295528578647467	590.505640511144	CG	scaffold1340:2926513:2932655	CGI
scaffold1340	2931257	2931632	376	72	0.839025234206782	0.543496655559315	0.295528578647467	590.505640511144	CG	evm.TU.scaffold1340.14	intron	--	gnl|BL_ORD_ID|276906 sp|P35658|NU214_HUMAN Nuclear pore complex protein Nup214 OS=Homo sapiens OX=9606 GN=NUP214 PE=1 SV=2//2.54338e-25
scaffold1340	2931912	2932347	436	93	0.832082146641582	0.570874734209765	0.261207412431817	597.670337950908	CG	scaffold1340:2926513:2932655	CGI
scaffold1340	2931912	2932347	436	93	0.832082146641582	0.570874734209765	0.261207412431817	597.670337950908	CG	evm.TU.scaffold1340.14	intron	--	gnl|BL_ORD_ID|276906 sp|P35658|NU214_HUMAN Nuclear pore complex protein Nup214 OS=Homo sapiens OX=9606 GN=NUP214 PE=1 SV=2//2.54338e-25
scaffold1340	2961974	2962322	349	104	0.840703992707167	0.624207181277743	0.216496811429424	572.969633260922	CG	scaffold1340:2960901:2963130	CGI
scaffold1340	2961974	2962322	349	104	0.840703992707167	0.624207181277743	0.216496811429424	572.969633260922	CG	evm.TU.scaffold1340.14	intron	--	gnl|BL_ORD_ID|276906 sp|P35658|NU214_HUMAN Nuclear pore complex protein Nup214 OS=Homo sapiens OX=9606 GN=NUP214 PE=1 SV=2//2.54338e-25
scaffold1340	2962447	2962780	334	89	0.876299219681407	0.679946647492239	0.196352572189168	565.875106434259	CG	scaffold1340:2960901:2963130	CGI
scaffold1340	2962447	2962780	334	89	0.876299219681407	0.679946647492239	0.196352572189168	565.875106434259	CG	evm.TU.scaffold1340.14	intron	--	gnl|BL_ORD_ID|276906 sp|P35658|NU214_HUMAN Nuclear pore complex protein Nup214 OS=Homo sapiens OX=9606 GN=NUP214 PE=1 SV=2//2.54338e-25
scaffold1340	3192996	3193447	452	94	0.114866342512315	0.0124413497390959	0.102424992773219	687.862481783821	CG	evm.TU.scaffold1340.20	promoter	--	gnl|BL_ORD_ID|200411 sp|P00570|KAD1_BOVIN Adenylate kinase isoenzyme 1 OS=Bos taurus OX=9913 GN=AK1 PE=1 SV=2//1.22032e-52
scaffold1340	3707901	3709008	1108	235	0.822608637646705	0.627444782066355	0.19516385558035	1512.79330047172	CG	evm.TU.scaffold1340.26	intron	--	gnl|BL_ORD_ID|435644 sp|A0A0G2JZ79|SIR1_RAT NAD-dependent protein deacetylase sirtuin-1 OS=Rattus norvegicus OX=10116 GN=Sirt1 PE=3 SV=2//3.06014e-145
scaffold1340	3707901	3709008	1108	235	0.822608637646705	0.627444782066355	0.19516385558035	1512.79330047172	CG	scaffold1340:3705953:3707954	CGI_shore
scaffold1340	3707901	3709008	1108	235	0.822608637646705	0.627444782066355	0.19516385558035	1512.79330047172	CG	scaffold1340:3707607:3709008	CGI
scaffold1340	3983901	3984109	209	55	0.365417364812289	0.0558795664359121	0.309537798376376	558.843124010845	CG	scaffold1340:3968553:3987357	CGI
scaffold1340	3983901	3984109	209	55	0.365417364812289	0.0558795664359121	0.309537798376376	558.843124010845	CG	evm.TU.scaffold1340.30	intron	--	gnl|BL_ORD_ID|233373 sp|Q9QYP0|MEGF8_RAT Multiple epidermal growth factor-like domains protein 8 OS=Rattus norvegicus OX=10116 GN=Megf8 PE=1 SV=2//0
scaffold1340	3985416	3986002	587	135	0.360494586297222	0.169731961616924	0.190762624680298	942.469391898589	CG	scaffold1340:3985832:3987832	CGI_shore
scaffold1340	3985416	3986002	587	135	0.360494586297222	0.169731961616924	0.190762624680298	942.469391898589	CG	scaffold1340:3968553:3987357	CGI
scaffold1340	3985416	3986002	587	135	0.360494586297222	0.169731961616924	0.190762624680298	942.469391898589	CG	evm.TU.scaffold1340.30	intron	--	gnl|BL_ORD_ID|233373 sp|Q9QYP0|MEGF8_RAT Multiple epidermal growth factor-like domains protein 8 OS=Rattus norvegicus OX=10116 GN=Megf8 PE=1 SV=2//0
scaffold1342	97001	98104	1104	197	0.146553784180953	0.0159276519286557	0.130626132252297	1378.66696528531	CG	evm.TU.scaffold1342.3	intron	--	gnl|BL_ORD_ID|282377 sp|P49793|NUP98_RAT Nuclear pore complex protein Nup98-Nup96 OS=Rattus norvegicus OX=10116 GN=Nup98 PE=1 SV=2//1.20015e-26
scaffold1342	110818	111170	353	76	0.772455211717829	0.410052658239814	0.362402553478015	645.674612892995	CG	scaffold1342:110488:112154	CGI
scaffold1342	110818	111170	353	76	0.772455211717829	0.410052658239814	0.362402553478015	645.674612892995	CG	evm.TU.scaffold1342.3	intron	--	gnl|BL_ORD_ID|282377 sp|P49793|NUP98_RAT Nuclear pore complex protein Nup98-Nup96 OS=Rattus norvegicus OX=10116 GN=Nup98 PE=1 SV=2//1.20015e-26
scaffold1343	1155129	1155351	223	73	0.0874857955827302	0.0243074053416358	0.0631783902410944	471.640571703035	CHG	Target=(GCTG)n:1-239;Class=Simple_repeat	repeat
scaffold1343	1594505	1596269	1765	233	0.157655385214298	0.00575932117814425	0.151896064036154	1690.81309563194	CG	evm.TU.scaffold1343.14	intron	--	gnl|BL_ORD_ID|469449 sp|Q9FPH3|THA2_ARATH Probable low-specificity L-threonine aldolase 2 OS=Arabidopsis thaliana OX=3702 GN=THA2 PE=1 SV=1//7.56572e-86
scaffold1343	1594505	1596269	1765	233	0.157655385214298	0.00575932117814425	0.151896064036154	1690.81309563194	CG	evm.TU.scaffold1343.14	exon	--	gnl|BL_ORD_ID|469449 sp|Q9FPH3|THA2_ARATH Probable low-specificity L-threonine aldolase 2 OS=Arabidopsis thaliana OX=3702 GN=THA2 PE=1 SV=1//7.56572e-86
scaffold1343	1596445	1596897	453	54	0.230601980294553	0.00452634267839546	0.226075637616157	527.52695291248	CG	evm.TU.scaffold1343.14	intron	--	gnl|BL_ORD_ID|469449 sp|Q9FPH3|THA2_ARATH Probable low-specificity L-threonine aldolase 2 OS=Arabidopsis thaliana OX=3702 GN=THA2 PE=1 SV=1//7.56572e-86
scaffold1343	1597184	1598419	1236	176	0.171919032497775	0.00570103862478039	0.166217993872994	1547.10439214815	CG	evm.TU.scaffold1343.14	intron	--	gnl|BL_ORD_ID|469449 sp|Q9FPH3|THA2_ARATH Probable low-specificity L-threonine aldolase 2 OS=Arabidopsis thaliana OX=3702 GN=THA2 PE=1 SV=1//7.56572e-86
scaffold1345	1089708	1090183	476	68	0.386261250051988	0.0717055950508246	0.314555655001163	587.480934822018	CG	scaffold1345:1045167:1174658	CGI
scaffold1345	1090274	1091248	975	84	0.704485257780377	0.260299695601949	0.444185562178428	667.168193425728	CG	scaffold1345:1045167:1174658	CGI
scaffold1345	1092449	1092810	362	80	0.750365894331567	0.296496657967471	0.453869236364095	699.934657921289	CG	scaffold1345:1045167:1174658	CGI
scaffold1345	1095754	1096509	756	134	0.814148051389987	0.456670965697808	0.357477085692179	810.329564010168	CG	scaffold1345:1045167:1174658	CGI
scaffold1345	1125299	1125842	544	74	0.453664412827763	0.169837472932143	0.28382693989562	613.271334938566	CG	scaffold1345:1045167:1174658	CGI
scaffold1347	189205	189712	508	85	0.168803981964509	0.0144196644685897	0.15438431749592	555.393765529398	CG	evm.TU.scaffold1347.2	intron	--	gnl|BL_ORD_ID|239073 sp|Q5ZIJ9|MIB2_CHICK E3 ubiquitin-protein ligase MIB2 OS=Gallus gallus OX=9031 GN=MIB2 PE=2 SV=1//4.71843e-07
scaffold1347	189205	189712	508	85	0.168803981964509	0.0144196644685897	0.15438431749592	555.393765529398	CG	scaffold1347:187348:189349	CGI_shore
scaffold1347	189205	189712	508	85	0.168803981964509	0.0144196644685897	0.15438431749592	555.393765529398	CG	scaffold1347:189076:189642	CGI
scaffold1347	189205	189712	508	85	0.168803981964509	0.0144196644685897	0.15438431749592	555.393765529398	CG	scaffold1347:189642:191643	CGI_shore
scaffold1347	192227	192826	600	61	0.445550225138391	0.0196699420305751	0.425880283107816	498.910856678473	CG	evm.TU.scaffold1347.2	intron	--	gnl|BL_ORD_ID|239073 sp|Q5ZIJ9|MIB2_CHICK E3 ubiquitin-protein ligase MIB2 OS=Gallus gallus OX=9031 GN=MIB2 PE=2 SV=1//4.71843e-07
scaffold1347	192227	192826	600	61	0.445550225138391	0.0196699420305751	0.425880283107816	498.910856678473	CG	evm.TU.scaffold1347.2	exon	--	gnl|BL_ORD_ID|239073 sp|Q5ZIJ9|MIB2_CHICK E3 ubiquitin-protein ligase MIB2 OS=Gallus gallus OX=9031 GN=MIB2 PE=2 SV=1//4.71843e-07
scaffold1347	192938	195824	2887	76	0.186489158162472	0.0172499016660663	0.169239256496406	576.148336813231	CG	evm.TU.scaffold1347.2	exon	--	gnl|BL_ORD_ID|239073 sp|Q5ZIJ9|MIB2_CHICK E3 ubiquitin-protein ligase MIB2 OS=Gallus gallus OX=9031 GN=MIB2 PE=2 SV=1//4.71843e-07
scaffold1347	192938	195824	2887	76	0.186489158162472	0.0172499016660663	0.169239256496406	576.148336813231	CG	scaffold1347:192864:194864	CGI_shore
scaffold1347	192938	195824	2887	76	0.186489158162472	0.0172499016660663	0.169239256496406	576.148336813231	CG	evm.TU.scaffold1347.2	TES	--	gnl|BL_ORD_ID|239073 sp|Q5ZIJ9|MIB2_CHICK E3 ubiquitin-protein ligase MIB2 OS=Gallus gallus OX=9031 GN=MIB2 PE=2 SV=1//4.71843e-07
scaffold1347	192938	195824	2887	76	0.186489158162472	0.0172499016660663	0.169239256496406	576.148336813231	CG	scaffold1347:193616:195616	CGI_shore
scaffold1347	192938	195824	2887	76	0.186489158162472	0.0172499016660663	0.169239256496406	576.148336813231	CG	scaffold1347:194865:195109	CGI
scaffold1347	192938	195824	2887	76	0.186489158162472	0.0172499016660663	0.169239256496406	576.148336813231	CG	scaffold1347:195109:197110	CGI_shore
scaffold1347	192938	195824	2887	76	0.186489158162472	0.0172499016660663	0.169239256496406	576.148336813231	CG	scaffold1347:195617:209480	CGI
scaffold1347	199565	201975	2411	140	0.251724302009202	0.0169163059385005	0.234807996070701	1072.11740219598	CG	scaffold1347:195617:209480	CGI
scaffold1347	206324	206772	449	71	0.223931492414054	0.0159964953901293	0.207934997023925	514.448158554639	CG	scaffold1347:195617:209480	CGI
scaffold1347	208686	209479	794	124	0.309080486171045	0.0167888892399988	0.292291596931047	1029.37099017008	CG	scaffold1347:195617:209480	CGI
scaffold1347	216392	217107	716	79	0.238612429554144	0.0183113553212585	0.220301074232886	543.587656789469	CG	Target=(CAAAT)n:5-44;Class=Simple_repeat	repeat
scaffold1347	217939	220187	2249	115	0.293077884419306	0.0172282274026655	0.275849657016641	718.447872901359	CG	scaffold1347:217124:219124	CGI_shore
scaffold1347	217939	220187	2249	115	0.293077884419306	0.0172282274026655	0.275849657016641	718.447872901359	CG	Target=(TA)n:1-82;Class=Simple_repeat	repeat
scaffold1347	217939	220187	2249	115	0.293077884419306	0.0172282274026655	0.275849657016641	718.447872901359	CG	scaffold1347:219125:219677	CGI
scaffold1347	217939	220187	2249	115	0.293077884419306	0.0172282274026655	0.275849657016641	718.447872901359	CG	scaffold1347:219677:221678	CGI_shore
scaffold1349	15489	15930	442	75	0.453276598474481	0.166621955792424	0.286654642682057	530.969456044772	CG	scaffold1349:14602:16603	CGI_shore
scaffold1350	238568	238823	256	63	0.320337902114816	0.0144399264012581	0.305897975713558	605.63176200754	CG	evm.TU.scaffold1350.3	intron	--	-//-
scaffold1352	116483	117220	738	87	0.229147100566513	0.0839698782750222	0.145177222291491	570.241092883277	CG	evm.TU.scaffold1352.2	intron	--	gnl|BL_ORD_ID|427705 sp|P30531|SC6A1_HUMAN Sodium- and chloride-dependent GABA transporter 1 OS=Homo sapiens OX=9606 GN=SLC6A1 PE=1 SV=2//0
scaffold1360	438249	438895	647	123	0.748810833141153	0.427218507158847	0.321592325982306	1032.51999746215	CG	evm.TU.scaffold1360.8	promoter	--	-//-
scaffold1360	438249	438895	647	123	0.748810833141153	0.427218507158847	0.321592325982306	1032.51999746215	CG	scaffold1360:437792:439792	CGI_shore
scaffold1360	438249	438895	647	123	0.748810833141153	0.427218507158847	0.321592325982306	1032.51999746215	CG	scaffold1360:438204:438945	CGI
scaffold1360	438249	438895	647	123	0.748810833141153	0.427218507158847	0.321592325982306	1032.51999746215	CG	evm.TU.scaffold1360.9	intron	--	-//-
scaffold1360	878722	879461	740	100	0.800183152833437	0.560813184043979	0.239369968789458	519.330089885488	CG	scaffold1360:877923:879923	CGI_shore
scaffold1360	878722	879461	740	100	0.800183152833437	0.560813184043979	0.239369968789458	519.330089885488	CG	scaffold1360:878584:879309	CGI
scaffold1360	878722	879461	740	100	0.800183152833437	0.560813184043979	0.239369968789458	519.330089885488	CG	scaffold1360:879309:881310	CGI_shore
scaffold1360	878722	879461	740	100	0.800183152833437	0.560813184043979	0.239369968789458	519.330089885488	CG	evm.TU.scaffold1360.12	intron	--	-//-
scaffold1360	897795	898096	302	70	0.356298993948203	0.121849022533032	0.234449971415171	515.869135330858	CG	scaffold1360:896319:901307	CGI
scaffold1360	1089115	1089722	608	116	0.754304526300625	0.538671479268904	0.215633047031721	660.138535343872	CG	scaffold1360:1084739:1090163	CGI
scaffold1360	1089115	1089722	608	116	0.754304526300625	0.538671479268904	0.215633047031721	660.138535343872	CG	scaffold1360:1089662:1091662	CGI_shore
scaffold1363	164938	165008	71	5	0.0849719435006653	0.00193133945952019	0.0830406040411451	20.2801088770052	CHG	scaffold1363:164934:166935	CGI_shore
scaffold1363	164938	165008	71	5	0.0849719435006653	0.00193133945952019	0.0830406040411451	20.2801088770052	CHG	scaffold1363:163341:165341	CGI_shore
scaffold1363	269882	270644	763	107	0.73917761032579	0.500098760814431	0.239078849511359	764.60091408604	CG	scaffold1363:268942:270942	CGI_shore
scaffold1363	316789	317251	463	79	0.832606934181927	0.614240125289335	0.218366808892592	501.091310909066	CG	evm.TU.scaffold1363.1	intron	--	gnl|BL_ORD_ID|422183 sp|P57784|RU2A_MOUSE U2 small nuclear ribonucleoprotein A&apos; OS=Mus musculus OX=10090 GN=Snrpa1 PE=1 SV=2//5.08159e-70
scaffold1364	999732	999832	101	28	0.0730462777593237	0.00437661159896936	0.0686696661603544	122.990012375584	CHH	scaffold1364:998245:1000245	CGI_shore
scaffold1368	722587	723604	1018	226	0.794764625327264	0.47756693859612	0.317197686731144	1505.43167571892	CG	evm.TU.scaffold1368.12	intron	--	gnl|BL_ORD_ID|17955 sp|P53677|AP3M2_HUMAN AP-3 complex subunit mu-2 OS=Homo sapiens OX=9606 GN=AP3M2 PE=2 SV=1//7.6828e-170
scaffold1368	728067	728706	640	136	0.827303793617213	0.424229491043349	0.403074302573864	1051.06120193321	CG	evm.TU.scaffold1368.12	intron	--	gnl|BL_ORD_ID|17955 sp|P53677|AP3M2_HUMAN AP-3 complex subunit mu-2 OS=Homo sapiens OX=9606 GN=AP3M2 PE=2 SV=1//7.6828e-170
scaffold1368	738612	739014	403	86	0.715395995174781	0.258782387288219	0.456613607886562	817.62406918754	CG	evm.TU.scaffold1368.12	intron	--	gnl|BL_ORD_ID|17955 sp|P53677|AP3M2_HUMAN AP-3 complex subunit mu-2 OS=Homo sapiens OX=9606 GN=AP3M2 PE=2 SV=1//7.6828e-170
scaffold1368	739160	740365	1206	191	0.511219334600061	0.145625484381203	0.365593850218857	1931.41055170985	CG	evm.TU.scaffold1368.12	intron	--	gnl|BL_ORD_ID|17955 sp|P53677|AP3M2_HUMAN AP-3 complex subunit mu-2 OS=Homo sapiens OX=9606 GN=AP3M2 PE=2 SV=1//7.6828e-170
scaffold1368	747636	748257	622	83	0.835977890470859	0.486017935236051	0.349959955234808	568.563122396045	CG	evm.TU.scaffold1368.12	intron	--	gnl|BL_ORD_ID|17955 sp|P53677|AP3M2_HUMAN AP-3 complex subunit mu-2 OS=Homo sapiens OX=9606 GN=AP3M2 PE=2 SV=1//7.6828e-170
scaffold1368	2487074	2487353	280	60	0.399293511763777	0.0654651176786215	0.333828394085155	723.409919611531	CG	evm.TU.scaffold1368.48	promoter	--	gnl|BL_ORD_ID|210836 sp|P15215|LAMC1_DROME Laminin subunit gamma-1 OS=Drosophila melanogaster OX=7227 GN=LanB2 PE=2 SV=2//5.02694e-08
scaffold1368	2487074	2487353	280	60	0.399293511763777	0.0654651176786215	0.333828394085155	723.409919611531	CG	scaffold1368:2486841:2487275	CGI
scaffold1368	2487074	2487353	280	60	0.399293511763777	0.0654651176786215	0.333828394085155	723.409919611531	CG	scaffold1368:2487275:2489276	CGI_shore
scaffold1368	2505715	2506971	1257	235	0.721184750013197	0.366760892159024	0.354423857854173	1852.16860298239	CG	evm.TU.scaffold1368.48	intron	--	gnl|BL_ORD_ID|210836 sp|P15215|LAMC1_DROME Laminin subunit gamma-1 OS=Drosophila melanogaster OX=7227 GN=LanB2 PE=2 SV=2//5.02694e-08
scaffold1368	2505715	2506971	1257	235	0.721184750013197	0.366760892159024	0.354423857854173	1852.16860298239	CG	scaffold1368:2505644:2508124	CGI
scaffold1368	2519088	2519959	872	100	0.755574683099432	0.449638044961701	0.30593663813773	510.225034252858	CG	evm.TU.scaffold1368.48	intron	--	gnl|BL_ORD_ID|210836 sp|P15215|LAMC1_DROME Laminin subunit gamma-1 OS=Drosophila melanogaster OX=7227 GN=LanB2 PE=2 SV=2//5.02694e-08
scaffold1368	2519088	2519959	872	100	0.755574683099432	0.449638044961701	0.30593663813773	510.225034252858	CG	scaffold1368:2518357:2520019	CGI
scaffold1368	2519088	2519959	872	100	0.755574683099432	0.449638044961701	0.30593663813773	510.225034252858	CG	evm.TU.scaffold1368.48	exon	--	gnl|BL_ORD_ID|210836 sp|P15215|LAMC1_DROME Laminin subunit gamma-1 OS=Drosophila melanogaster OX=7227 GN=LanB2 PE=2 SV=2//5.02694e-08
scaffold1368	2525016	2525451	436	83	0.474118657411076	0.0591763365222475	0.414942320888829	912.274472549595	CG	evm.TU.scaffold1368.48	intron	--	gnl|BL_ORD_ID|210836 sp|P15215|LAMC1_DROME Laminin subunit gamma-1 OS=Drosophila melanogaster OX=7227 GN=LanB2 PE=2 SV=2//5.02694e-08
scaffold1368	2525016	2525451	436	83	0.474118657411076	0.0591763365222475	0.414942320888829	912.274472549595	CG	scaffold1368:2524919:2525504	CGI
scaffold1368	3377461	3377968	508	92	0.662658814967977	0.464761546081374	0.197897268886603	550.098842025174	CG	scaffold1368:3376722:3377968	CGI
scaffold1368	3466937	3467197	261	67	0.411445329465416	0.0680778877746092	0.343367441690807	571.361914595753	CG	scaffold1368:3465747:3472590	CGI
scaffold1368	3505254	3505334	81	17	0.115188117735628	0.0397254939495686	0.0754626237860589	60.405562815056	CHG	scaffold1368:3504731:3505424	CGI
scaffold1368	3505254	3505334	81	17	0.115188117735628	0.0397254939495686	0.0754626237860589	60.405562815056	CHG	scaffold1368:3504928:3506928	CGI_shore
scaffold1368	4066467	4067268	802	169	0.220201661977631	0.0946944552348254	0.125507206742806	961.780133345934	CG	scaffold1368:4065846:4067846	CGI_shore
scaffold1368	4066467	4067268	802	169	0.220201661977631	0.0946944552348254	0.125507206742806	961.780133345934	CG	scaffold1368:4066413:4067351	CGI
scaffold1368	4366608	4367478	871	89	0.54007682161198	0.197144825501555	0.342931996110425	773.738851967106	CG	scaffold1368:4364883:4366884	CGI_shore
scaffold1368	4366608	4367478	871	89	0.54007682161198	0.197144825501555	0.342931996110425	773.738851967106	CG	scaffold1368:4366454:4368454	CGI_shore
scaffold1368	4403446	4404177	732	113	0.557648251046453	0.20860655002171	0.349041701024743	937.360764738011	CG	scaffold1368:4401562:4404926	CGI
scaffold1368	4404303	4404665	363	84	0.552602650822242	0.211647428763842	0.3409552220584	709.041438750365	CG	scaffold1368:4401562:4404926	CGI
scaffold1368	4447385	4448134	750	106	0.748883121598592	0.505619376626587	0.243263744972006	771.061357257557	CG	scaffold1368:4447384:4452571	CGI
scaffold1368	4460265	4460922	658	82	0.732559440305162	0.424477328372035	0.308082111933127	611.685794364146	CG	scaffold1368:4458830:4460831	CGI_shore
scaffold1368	4465509	4466150	642	79	0.639196138468549	0.297233853983441	0.341962284485108	608.744915277341	CG	scaffold1368:4463562:4465562	CGI_shore
scaffold1368	4465509	4466150	642	79	0.639196138468549	0.297233853983441	0.341962284485108	608.744915277341	CG	scaffold1368:4465563:4466773	CGI
scaffold1368	4469972	4470047	76	7	0.128350087836191	0.00376725791198435	0.124582829924207	33.8252169862743	CHG	scaffold1368:4469403:4471403	CGI_shore
scaffold1368	4471125	4471702	578	96	0.687796117885654	0.338839643704172	0.348956474181481	991.452307319823	CG	scaffold1368:4469403:4471403	CGI_shore
scaffold1368	4471125	4471702	578	96	0.687796117885654	0.338839643704172	0.348956474181481	991.452307319823	CG	scaffold1368:4470780:4472780	CGI_shore
scaffold1368	4471125	4471702	578	96	0.687796117885654	0.338839643704172	0.348956474181481	991.452307319823	CG	scaffold1368:4471404:4471702	CGI
scaffold1370	925882	926975	1094	151	0.212063081072703	0.0111548174832839	0.200908263589419	1191.17288640487	CG	scaffold1370:926902:928902	CGI_shore
scaffold1370	942677	943166	490	75	0.400391619780367	0.173137774316036	0.227253845464331	558.292220047141	CG	scaffold1370:940925:942925	CGI_shore
scaffold1370	942677	943166	490	75	0.400391619780367	0.173137774316036	0.227253845464331	558.292220047141	CG	scaffold1370:942528:944529	CGI_shore
scaffold1370	942677	943166	490	75	0.400391619780367	0.173137774316036	0.227253845464331	558.292220047141	CG	scaffold1370:942926:943891	CGI
scaffold1370	942677	943166	490	75	0.400391619780367	0.173137774316036	0.227253845464331	558.292220047141	CG	evm.TU.scaffold1370.4	intron	--	gnl|BL_ORD_ID|314346 sp|Q9NQV7|PRDM9_HUMAN Histone-lysine N-methyltransferase PRDM9 OS=Homo sapiens OX=9606 GN=PRDM9 PE=1 SV=2//9.61909e-11
scaffold1370	943549	944020	472	74	0.431264564227753	0.159574714171711	0.271689850056043	597.659707505921	CG	scaffold1370:942528:944529	CGI_shore
scaffold1370	943549	944020	472	74	0.431264564227753	0.159574714171711	0.271689850056043	597.659707505921	CG	scaffold1370:942926:943891	CGI
scaffold1370	943549	944020	472	74	0.431264564227753	0.159574714171711	0.271689850056043	597.659707505921	CG	scaffold1370:943891:945892	CGI_shore
scaffold1370	943549	944020	472	74	0.431264564227753	0.159574714171711	0.271689850056043	597.659707505921	CG	evm.TU.scaffold1370.4	intron	--	gnl|BL_ORD_ID|314346 sp|Q9NQV7|PRDM9_HUMAN Histone-lysine N-methyltransferase PRDM9 OS=Homo sapiens OX=9606 GN=PRDM9 PE=1 SV=2//9.61909e-11
scaffold1370	963735	965368	1634	272	0.420443270816569	0.208241588232357	0.212201682584213	2210.91368929935	CG	evm.TU.scaffold1370.4	intron	--	gnl|BL_ORD_ID|314346 sp|Q9NQV7|PRDM9_HUMAN Histone-lysine N-methyltransferase PRDM9 OS=Homo sapiens OX=9606 GN=PRDM9 PE=1 SV=2//9.61909e-11
scaffold1370	963735	965368	1634	272	0.420443270816569	0.208241588232357	0.212201682584213	2210.91368929935	CG	scaffold1370:963536:970684	CGI
scaffold1374	388783	389230	448	86	0.887713925449573	0.526899636342134	0.360814289107439	695.201096736294	CG	evm.TU.scaffold1374.8	intron	--	gnl|BL_ORD_ID|311825 sp|Q27889|PP2B2_DROME Serine/threonine-protein phosphatase 2B catalytic subunit 2 OS=Drosophila melanogaster OX=7227 GN=Pp2B-14D PE=1 SV=2//0
scaffold1374	405876	406509	634	101	0.792309106214982	0.428488078512038	0.363821027702945	880.748020965709	CG	evm.TU.scaffold1374.8	intron	--	gnl|BL_ORD_ID|311825 sp|Q27889|PP2B2_DROME Serine/threonine-protein phosphatase 2B catalytic subunit 2 OS=Drosophila melanogaster OX=7227 GN=Pp2B-14D PE=1 SV=2//0
scaffold1374	409282	409902	621	51	0.692384826768261	0.287631682898872	0.404753143869389	506.037026457805	CG	evm.TU.scaffold1374.8	intron	--	gnl|BL_ORD_ID|311825 sp|Q27889|PP2B2_DROME Serine/threonine-protein phosphatase 2B catalytic subunit 2 OS=Drosophila melanogaster OX=7227 GN=Pp2B-14D PE=1 SV=2//0
scaffold1374	410193	410948	756	113	0.825476467150919	0.442021547257368	0.383454919893551	829.256150144977	CG	evm.TU.scaffold1374.8	intron	--	gnl|BL_ORD_ID|311825 sp|Q27889|PP2B2_DROME Serine/threonine-protein phosphatase 2B catalytic subunit 2 OS=Drosophila melanogaster OX=7227 GN=Pp2B-14D PE=1 SV=2//0
scaffold1374	673242	673947	706	76	0.730480029859987	0.348683048357439	0.381796981502548	650.865623905975	CG	evm.TU.scaffold1374.10	intron	--	gnl|BL_ORD_ID|442982 sp|Q62417|SRBS1_MOUSE Sorbin and SH3 domain-containing protein 1 OS=Mus musculus OX=10090 GN=Sorbs1 PE=1 SV=2//2.14864e-56
scaffold1374	676754	677489	736	118	0.526731606547721	0.165884400352141	0.36084720619558	1225.00811411672	CG	evm.TU.scaffold1374.10	intron	--	gnl|BL_ORD_ID|442982 sp|Q62417|SRBS1_MOUSE Sorbin and SH3 domain-containing protein 1 OS=Mus musculus OX=10090 GN=Sorbs1 PE=1 SV=2//2.14864e-56
scaffold1374	682139	682604	466	76	0.501283143117485	0.253944152181281	0.247338990936204	561.890401927713	CG	evm.TU.scaffold1374.10	intron	--	gnl|BL_ORD_ID|442982 sp|Q62417|SRBS1_MOUSE Sorbin and SH3 domain-containing protein 1 OS=Mus musculus OX=10090 GN=Sorbs1 PE=1 SV=2//2.14864e-56
scaffold1374	683507	684064	558	96	0.821335172756816	0.430793969716386	0.39054120304043	751.268177968063	CG	evm.TU.scaffold1374.10	intron	--	gnl|BL_ORD_ID|442982 sp|Q62417|SRBS1_MOUSE Sorbin and SH3 domain-containing protein 1 OS=Mus musculus OX=10090 GN=Sorbs1 PE=1 SV=2//2.14864e-56
scaffold1374	711131	711745	615	134	0.737984097854209	0.546429069443431	0.191555028410778	739.875548549487	CG	evm.TU.scaffold1374.10	intron	--	gnl|BL_ORD_ID|442982 sp|Q62417|SRBS1_MOUSE Sorbin and SH3 domain-containing protein 1 OS=Mus musculus OX=10090 GN=Sorbs1 PE=1 SV=2//2.14864e-56
scaffold1374	1206081	1206890	810	184	0.819062035108421	0.50283049009426	0.316231545014161	1204.93140045594	CG	evm.TU.scaffold1374.12	intron	--	gnl|BL_ORD_ID|555004 sp|Q9W0E8|ZER1_DROME Protein zer-1 homolog OS=Drosophila melanogaster OX=7227 GN=CG12084 PE=2 SV=2//6.97038e-39
scaffold1374	1206081	1206890	810	184	0.819062035108421	0.50283049009426	0.316231545014161	1204.93140045594	CG	scaffold1374:1204380:1206381	CGI_shore
scaffold1374	1206081	1206890	810	184	0.819062035108421	0.50283049009426	0.316231545014161	1204.93140045594	CG	scaffold1374:1205773:1207017	CGI
scaffold1374	1206081	1206890	810	184	0.819062035108421	0.50283049009426	0.316231545014161	1204.93140045594	CG	scaffold1374:1206717:1208717	CGI_shore
scaffold1374	1233368	1234443	1076	237	0.795447147495169	0.45270888028279	0.342738267212379	1939.55355870251	CG	evm.TU.scaffold1374.12	intron	--	gnl|BL_ORD_ID|555004 sp|Q9W0E8|ZER1_DROME Protein zer-1 homolog OS=Drosophila melanogaster OX=7227 GN=CG12084 PE=2 SV=2//6.97038e-39
scaffold1375	647874	648591	718	101	0.323112075860616	0.0225758850104319	0.300536190850184	918.890417776573	CG	scaffold1375:645890:647890	CGI_shore
scaffold1375	647874	648591	718	101	0.323112075860616	0.0225758850104319	0.300536190850184	918.890417776573	CG	scaffold1375:647891:648972	CGI
scaffold1375	647874	648591	718	101	0.323112075860616	0.0225758850104319	0.300536190850184	918.890417776573	CG	evm.TU.scaffold1375.6	intron	--	gnl|BL_ORD_ID|347644 sp|P35244|RFA3_HUMAN Replication protein A 14 kDa subunit OS=Homo sapiens OX=9606 GN=RPA3 PE=1 SV=1//1.36388e-16
scaffold1375	648691	648972	282	76	0.191067859080825	0.0133375446399797	0.177730314440845	761.377532202372	CG	scaffold1375:647891:648972	CGI
scaffold1375	648691	648972	282	76	0.191067859080825	0.0133375446399797	0.177730314440845	761.377532202372	CG	evm.TU.scaffold1375.6	intron	--	gnl|BL_ORD_ID|347644 sp|P35244|RFA3_HUMAN Replication protein A 14 kDa subunit OS=Homo sapiens OX=9606 GN=RPA3 PE=1 SV=1//1.36388e-16
scaffold1375	726839	727350	512	85	0.421466112735217	0.159893421560242	0.261572691174975	561.439208760169	CG	scaffold1375:725442:727308	CGI
scaffold1375	726839	727350	512	85	0.421466112735217	0.159893421560242	0.261572691174975	561.439208760169	CG	scaffold1375:726462:728462	CGI_shore
scaffold1375	726839	727350	512	85	0.421466112735217	0.159893421560242	0.261572691174975	561.439208760169	CG	scaffold1375:727308:729309	CGI_shore
scaffold1375	726839	727350	512	85	0.421466112735217	0.159893421560242	0.261572691174975	561.439208760169	CG	evm.TU.scaffold1375.9	intron	--	gnl|BL_ORD_ID|2673 sp|Q8C0J2|A16L1_MOUSE Autophagy-related protein 16-1 OS=Mus musculus OX=10090 GN=Atg16l1 PE=1 SV=1//5.32817e-149
scaffold1375	762137	762587	451	104	0.305512233172689	0.0140990926518066	0.291413140520883	1252.16869340394	CG	evm.TU.scaffold1375.9	intron	--	gnl|BL_ORD_ID|2673 sp|Q8C0J2|A16L1_MOUSE Autophagy-related protein 16-1 OS=Mus musculus OX=10090 GN=Atg16l1 PE=1 SV=1//5.32817e-149
scaffold1375	769395	769857	463	84	0.506015262077126	0.0375849799361683	0.468430282140957	850.980385279639	CG	evm.TU.scaffold1375.9	intron	--	gnl|BL_ORD_ID|2673 sp|Q8C0J2|A16L1_MOUSE Autophagy-related protein 16-1 OS=Mus musculus OX=10090 GN=Atg16l1 PE=1 SV=1//5.32817e-149
scaffold1375	769918	771137	1220	135	0.526147049642763	0.0999240323756207	0.426223017267143	1437.45732058215	CG	scaffold1375:770973:772973	CGI_shore
scaffold1375	769918	771137	1220	135	0.526147049642763	0.0999240323756207	0.426223017267143	1437.45732058215	CG	evm.TU.scaffold1375.9	intron	--	gnl|BL_ORD_ID|2673 sp|Q8C0J2|A16L1_MOUSE Autophagy-related protein 16-1 OS=Mus musculus OX=10090 GN=Atg16l1 PE=1 SV=1//5.32817e-149
scaffold1376	71731	72972	1242	70	0.55613580582341	0.0789409454580428	0.477194860365367	644.037765106109	CG	evm.TU.scaffold1376.1	intron	--	gnl|BL_ORD_ID|245956 sp|O75970|MPDZ_HUMAN Multiple PDZ domain protein OS=Homo sapiens OX=9606 GN=MPDZ PE=1 SV=2//1.37547e-06
scaffold1376	73937	75405	1469	109	0.599830929216388	0.0802145046206969	0.519616424595691	1009.44641375289	CG	evm.TU.scaffold1376.1	intron	--	gnl|BL_ORD_ID|245956 sp|O75970|MPDZ_HUMAN Multiple PDZ domain protein OS=Homo sapiens OX=9606 GN=MPDZ PE=1 SV=2//1.37547e-06
scaffold1377	323621	323676	56	8	0.116213656870234	0.000765778419435523	0.115447878450799	53.0774178235238	CHG	scaffold1377:321665:323665	CGI_shore
scaffold1377	323621	323676	56	8	0.116213656870234	0.000765778419435523	0.115447878450799	53.0774178235238	CHG	scaffold1377:322812:324813	CGI_shore
scaffold1377	323621	323676	56	8	0.116213656870234	0.000765778419435523	0.115447878450799	53.0774178235238	CHG	scaffold1377:323666:323918	CGI
scaffold1377	323621	323676	56	8	0.116213656870234	0.000765778419435523	0.115447878450799	53.0774178235238	CHG	scaffold1377:323675:325675	CGI_shore
scaffold1378	143807	145017	1211	111	0.255250655199795	0.0610104282435947	0.1942402269562	829.02749765818	CG	Target=(CACG)n:3-56;Class=Simple_repeat	repeat
scaffold1378	143807	145017	1211	111	0.255250655199795	0.0610104282435947	0.1942402269562	829.02749765818	CG	evm.TU.scaffold1378.2	intron	--	gnl|BL_ORD_ID|10660 sp|P05552|ADF1_DROME Transcription factor Adf-1 OS=Drosophila melanogaster OX=7227 GN=Adf1 PE=2 SV=2//2.67239e-07
scaffold1378	143807	145017	1211	111	0.255250655199795	0.0610104282435947	0.1942402269562	829.02749765818	CG	scaffold1378:136171:155893	CGI
scaffold1378	155675	156346	672	96	0.404924177191038	0.205153717529424	0.199770459661614	737.413218129117	CG	scaffold1378:154799:156799	CGI_shore
scaffold1378	155675	156346	672	96	0.404924177191038	0.205153717529424	0.199770459661614	737.413218129117	CG	evm.TU.scaffold1378.2	promoter	--	gnl|BL_ORD_ID|10660 sp|P05552|ADF1_DROME Transcription factor Adf-1 OS=Drosophila melanogaster OX=7227 GN=Adf1 PE=2 SV=2//2.67239e-07
scaffold1378	155675	156346	672	96	0.404924177191038	0.205153717529424	0.199770459661614	737.413218129117	CG	scaffold1378:155893:157894	CGI_shore
scaffold1378	155675	156346	672	96	0.404924177191038	0.205153717529424	0.199770459661614	737.413218129117	CG	scaffold1378:136171:155893	CGI
scaffold1379	149922	150199	278	85	0.0835256101988933	0.010725824287807	0.0727997859110863	589.087565732724	CG	evm.TU.scaffold1379.4	promoter	--	gnl|BL_ORD_ID|150119 sp|Q8R322|GLE1_MOUSE Nucleoporin GLE1 OS=Mus musculus OX=10090 GN=Gle1 PE=1 SV=2//1.14355e-46
scaffold1379	149922	150199	278	85	0.0835256101988933	0.010725824287807	0.0727997859110863	589.087565732724	CG	evm.TU.scaffold1379.5	exon	--	gnl|BL_ORD_ID|182661 sp|P11146|HSP7B_DROME Heat shock 70 kDa protein cognate 2 OS=Drosophila melanogaster OX=7227 GN=Hsc70-2 PE=1 SV=2//0
scaffold1379	149922	150199	278	85	0.0835256101988933	0.010725824287807	0.0727997859110863	589.087565732724	CG	evm.TU.scaffold1379.6	promoter	--	gnl|BL_ORD_ID|78968 sp|P02487|CRYAA_BRAVA Alpha-crystallin A chain OS=Bradypus variegatus OX=9355 GN=CRYAA PE=1 SV=1//5.69785e-18
scaffold1379	149922	150199	278	85	0.0835256101988933	0.010725824287807	0.0727997859110863	589.087565732724	CG	scaffold1379:130309:169346	CGI
scaffold1381	1722060	1722114	55	5	0.0252763780797157	0.000317747474260904	0.0249586306054548	17.9384927094307	CHG	scaffold1381:1720808:1722809	CGI_shore
scaffold1381	1722060	1722114	55	5	0.0252763780797157	0.000317747474260904	0.0249586306054548	17.9384927094307	CHG	scaffold1381:1721825:1723825	CGI_shore
scaffold1383	82395	82850	456	62	0.792423586780847	0.469609633534109	0.322813953246738	585.44334592613	CG	scaffold1383:82828:84828	CGI_shore
scaffold1383	84745	85504	760	138	0.819277047814816	0.501350164606046	0.31792688320877	1412.23151887266	CG	scaffold1383:82828:84828	CGI_shore
scaffold1383	84745	85504	760	138	0.819277047814816	0.501350164606046	0.31792688320877	1412.23151887266	CG	scaffold1383:84829:85504	CGI
scaffold1383	171164	171267	104	31	0.0505977549999991	0.00315246815028775	0.0474452868497114	158.239089092191	CHH	scaffold1383:171133:173134	CGI_shore
scaffold1383	265802	265913	112	19	0.0416994095138683	0.000425618937507209	0.0412737905763611	74.5212694366132	CHG	scaffold1383:264590:266591	CGI_shore
scaffold1384	1061850	1062154	305	85	0.161387168697052	0.0167326502656494	0.144654518431402	560.983575259897	CG	evm.TU.scaffold1384.14	intron	--	gnl|BL_ORD_ID|449037 sp|Q0VA03|SUZ12_XENTR Polycomb protein suz12 OS=Xenopus tropicalis OX=8364 GN=suz12 PE=2 SV=1//1.58348e-113
scaffold1384	1061850	1062154	305	85	0.161387168697052	0.0167326502656494	0.144654518431402	560.983575259897	CG	scaffold1384:1056526:1064669	CGI
scaffold1385	434272	434950	679	108	0.208769794212958	0.0381631208529427	0.170606673360015	883.5555428568	CG	scaffold1385:434194:436194	CGI_shore
scaffold1385	434272	434950	679	108	0.208769794212958	0.0381631208529427	0.170606673360015	883.5555428568	CG	evm.TU.scaffold1385.5	intron	--	gnl|BL_ORD_ID|438246 sp|Q6GQ82|SNF5_XENLA SWI/SNF-related matrix-associated actin-dependent regulator of chromatin subfamily B member 1 OS=Xenopus laevis OX=8355 GN=smarcb1 PE=2 SV=1//0
scaffold1385	474092	476345	2254	108	0.621697312248912	0.246329049995093	0.375368262253819	841.534026644969	CG	evm.TU.scaffold1385.6	intron	--	gnl|BL_ORD_ID|468299 sp|Q05B56|TF2H3_BOVIN General transcription factor IIH subunit 3 OS=Bos taurus OX=9913 GN=GTF2H3 PE=2 SV=1//1.35971e-55
scaffold1385	474092	476345	2254	108	0.621697312248912	0.246329049995093	0.375368262253819	841.534026644969	CG	scaffold1385:472375:476664	CGI
scaffold1390	89462	90382	921	60	0.605447931668106	0.145434899262695	0.460013032405411	578.949091916278	CG	scaffold1390:89635:91635	CGI_shore
scaffold1390	89462	90382	921	60	0.605447931668106	0.145434899262695	0.460013032405411	578.949091916278	CG	evm.TU.scaffold1390.4	promoter	--	gnl|BL_ORD_ID|311815 sp|P23696|PP2A_DROME Serine/threonine-protein phosphatase PP2A OS=Drosophila melanogaster OX=7227 GN=mts PE=2 SV=1//5.51809e-10
scaffold1391	355609	356142	534	89	0.192075621576289	0.0329226771555086	0.15915294442078	683.20220671428	CG	scaffold1391:310443:387680	CGI
scaffold1391	611468	611837	370	71	0.391151587654503	0.100254061409232	0.290897526245271	546.988277052028	CG	scaffold1391:611415:611952	CGI
scaffold1393	550446	550582	137	47	0.213596940963077	0.0465833853220025	0.167013555641075	300.867305180265	CHH	scaffold1393:548716:550717	CGI_shore
scaffold1393	550446	550582	137	47	0.213596940963077	0.0465833853220025	0.167013555641075	300.867305180265	CHH	scaffold1393:548866:550866	CGI_shore
scaffold1393	550446	550582	137	47	0.213596940963077	0.0465833853220025	0.167013555641075	300.867305180265	CHH	scaffold1393:549368:551369	CGI_shore
scaffold1393	550446	550582	137	47	0.213596940963077	0.0465833853220025	0.167013555641075	300.867305180265	CHH	scaffold1393:549722:551722	CGI_shore
scaffold1393	550446	550582	137	47	0.213596940963077	0.0465833853220025	0.167013555641075	300.867305180265	CHH	Target=(CCAA)n:4-169;Class=Simple_repeat	repeat
scaffold1393	558439	558778	340	94	0.0993677214017968	0.00629126302048033	0.0930764583813165	585.403914934979	CG	scaffold1393:557894:562236	CGI
scaffold1393	558439	558778	340	94	0.0993677214017968	0.00629126302048033	0.0930764583813165	585.403914934979	CG	scaffold1393:556563:558564	CGI_shore
scaffold1395	8550	8618	69	16	0.0316024519063633	0.00561483318093725	0.0259876187254261	72.3000748140504	CHG	scaffold1395:4908:92742	CGI
scaffold1395	148776	149176	401	69	0.323384071290978	0.0545855511646383	0.268798520126339	523.054270740825	CG	scaffold1395:136156:187524	CGI
scaffold1395	176791	177158	368	106	0.118503444372425	0.0417363825345288	0.0767670618378959	625.613910990004	CG	scaffold1395:136156:187524	CGI
scaffold1395	176791	177158	368	106	0.118503444372425	0.0417363825345288	0.0767670618378959	625.613910990004	CG	evm.TU.scaffold1395.3	intron	--	gnl|BL_ORD_ID|441462 sp|P51688|SPHM_HUMAN N-sulphoglucosamine sulphohydrolase OS=Homo sapiens OX=9606 GN=SGSH PE=1 SV=1//4.90427e-180
scaffold1395	183428	183845	418	105	0.12224902841945	0.0388164983845025	0.0834325300349477	577.091445216688	CG	scaffold1395:136156:187524	CGI
scaffold1395	183428	183845	418	105	0.12224902841945	0.0388164983845025	0.0834325300349477	577.091445216688	CG	evm.TU.scaffold1395.3	intron	--	gnl|BL_ORD_ID|441462 sp|P51688|SPHM_HUMAN N-sulphoglucosamine sulphohydrolase OS=Homo sapiens OX=9606 GN=SGSH PE=1 SV=1//4.90427e-180
scaffold1395	189942	190282	341	86	0.549613582127249	0.118346632778523	0.431266949348726	896.859785210824	CG	scaffold1395:189373:191374	CGI_shore
scaffold1395	189942	190282	341	86	0.549613582127249	0.118346632778523	0.431266949348726	896.859785210824	CG	scaffold1395:189923:190344	CGI
scaffold1395	189942	190282	341	86	0.549613582127249	0.118346632778523	0.431266949348726	896.859785210824	CG	scaffold1395:190020:192020	CGI_shore
scaffold1395	249006	250014	1009	146	0.421944212275592	0.176982769549074	0.244961442726518	1009.45047334837	CG	scaffold1395:247490:249491	CGI_shore
scaffold1395	249006	250014	1009	146	0.421944212275592	0.176982769549074	0.244961442726518	1009.45047334837	CG	scaffold1395:248113:255376	CGI
scaffold1395	249006	250014	1009	146	0.421944212275592	0.176982769549074	0.244961442726518	1009.45047334837	CG	evm.TU.scaffold1395.4	intron	--	gnl|BL_ORD_ID|491943 sp|Q6ZPJ3|UBE2O_MOUSE (E3-independent) E2 ubiquitin-conjugating enzyme UBE2O OS=Mus musculus OX=10090 GN=Ube2o PE=1 SV=3//8.2934e-24
scaffold1395	250705	251286	582	111	0.299444226988316	0.085667391556279	0.213776835432037	908.54626691874	CG	scaffold1395:248113:255376	CGI
scaffold1395	250705	251286	582	111	0.299444226988316	0.085667391556279	0.213776835432037	908.54626691874	CG	evm.TU.scaffold1395.4	intron	--	gnl|BL_ORD_ID|491943 sp|Q6ZPJ3|UBE2O_MOUSE (E3-independent) E2 ubiquitin-conjugating enzyme UBE2O OS=Mus musculus OX=10090 GN=Ube2o PE=1 SV=3//8.2934e-24
scaffold1395	255128	256111	984	90	0.547096890878379	0.0908961577859928	0.456200733092387	951.372533727835	CG	scaffold1395:248113:255376	CGI
scaffold1395	255128	256111	984	90	0.547096890878379	0.0908961577859928	0.456200733092387	951.372533727835	CG	evm.TU.scaffold1395.4	intron	--	gnl|BL_ORD_ID|491943 sp|Q6ZPJ3|UBE2O_MOUSE (E3-independent) E2 ubiquitin-conjugating enzyme UBE2O OS=Mus musculus OX=10090 GN=Ube2o PE=1 SV=3//8.2934e-24
scaffold1395	255128	256111	984	90	0.547096890878379	0.0908961577859928	0.456200733092387	951.372533727835	CG	evm.TU.scaffold1395.4	exon	--	gnl|BL_ORD_ID|491943 sp|Q6ZPJ3|UBE2O_MOUSE (E3-independent) E2 ubiquitin-conjugating enzyme UBE2O OS=Mus musculus OX=10090 GN=Ube2o PE=1 SV=3//8.2934e-24
scaffold1395	255128	256111	984	90	0.547096890878379	0.0908961577859928	0.456200733092387	951.372533727835	CG	evm.TU.scaffold1395.4	TSS	--	gnl|BL_ORD_ID|491943 sp|Q6ZPJ3|UBE2O_MOUSE (E3-independent) E2 ubiquitin-conjugating enzyme UBE2O OS=Mus musculus OX=10090 GN=Ube2o PE=1 SV=3//8.2934e-24
scaffold1395	255128	256111	984	90	0.547096890878379	0.0908961577859928	0.456200733092387	951.372533727835	CG	evm.TU.scaffold1395.4	promoter	--	gnl|BL_ORD_ID|491943 sp|Q6ZPJ3|UBE2O_MOUSE (E3-independent) E2 ubiquitin-conjugating enzyme UBE2O OS=Mus musculus OX=10090 GN=Ube2o PE=1 SV=3//8.2934e-24
scaffold1395	255128	256111	984	90	0.547096890878379	0.0908961577859928	0.456200733092387	951.372533727835	CG	scaffold1395:255376:257377	CGI_shore
scaffold1396	14801	15370	570	178	0.128010698844879	0.0429466487921742	0.0850640500527049	1212.87880549209	CG	scaffold1396:5129:64900	CGI
scaffold1396	324107	324500	394	71	0.286953981578791	0.0435441239680063	0.243409857610784	682.684686757955	CG	scaffold1396:319337:334463	CGI
scaffold1397	294790	295845	1056	144	0.744517388565183	0.400929796117301	0.343587592447882	1193.00101923174	CG	evm.TU.scaffold1397.7	intron	--	gnl|BL_ORD_ID|548223 sp|Q8BGK6|YLAT2_MOUSE Y+L amino acid transporter 2 OS=Mus musculus OX=10090 GN=Slc7a6 PE=1 SV=1//1.50859e-144
scaffold1397	294790	295845	1056	144	0.744517388565183	0.400929796117301	0.343587592447882	1193.00101923174	CG	scaffold1397:293630:295631	CGI_shore
scaffold1401	23528	24052	525	112	0.776096212166069	0.483063380393022	0.293032831773047	674.187423895806	CG	evm.TU.scaffold1401.1	intron	--	gnl|BL_ORD_ID|69262 sp|Q5U395|CNEPA_DANRE CTD nuclear envelope phosphatase 1A OS=Danio rerio OX=7955 GN=ctdnep1a PE=2 SV=1//9.30142e-119
scaffold1401	23528	24052	525	112	0.776096212166069	0.483063380393022	0.293032831773047	674.187423895806	CG	scaffold1401:21640:26816	CGI
scaffold1401	261950	262962	1013	146	0.825849598711773	0.569608412308951	0.256241186402822	1041.47456898679	CG	evm.TU.scaffold1401.3	intron	--	gnl|BL_ORD_ID|1142 sp|Q78JT3|3HAO_MOUSE 3-hydroxyanthranilate 3,4-dioxygenase OS=Mus musculus OX=10090 GN=Haao PE=1 SV=1//9.95772e-80
scaffold1401	347041	347358	318	74	0.32395676535939	0.0798765747954845	0.244080190563905	736.09779318854	CG	evm.TU.scaffold1401.3	intron	--	gnl|BL_ORD_ID|1142 sp|Q78JT3|3HAO_MOUSE 3-hydroxyanthranilate 3,4-dioxygenase OS=Mus musculus OX=10090 GN=Haao PE=1 SV=1//9.95772e-80
scaffold1401	347041	347358	318	74	0.32395676535939	0.0798765747954845	0.244080190563905	736.09779318854	CG	evm.TU.scaffold1401.3	exon	--	gnl|BL_ORD_ID|1142 sp|Q78JT3|3HAO_MOUSE 3-hydroxyanthranilate 3,4-dioxygenase OS=Mus musculus OX=10090 GN=Haao PE=1 SV=1//9.95772e-80
scaffold1401	347041	347358	318	74	0.32395676535939	0.0798765747954845	0.244080190563905	736.09779318854	CG	evm.TU.scaffold1401.3	utr3	--	gnl|BL_ORD_ID|1142 sp|Q78JT3|3HAO_MOUSE 3-hydroxyanthranilate 3,4-dioxygenase OS=Mus musculus OX=10090 GN=Haao PE=1 SV=1//9.95772e-80
scaffold1401	470162	470458	297	92	0.83566551186116	0.698604612658251	0.13706089920291	531.955546873227	CG	evm.TU.scaffold1401.5	intron	--	gnl|BL_ORD_ID|69262 sp|Q5U395|CNEPA_DANRE CTD nuclear envelope phosphatase 1A OS=Danio rerio OX=7955 GN=ctdnep1a PE=2 SV=1//5.88567e-132
scaffold1401	470162	470458	297	92	0.83566551186116	0.698604612658251	0.13706089920291	531.955546873227	CG	scaffold1401:467719:472825	CGI
scaffold1405	984986	985878	893	185	0.192929136587921	0.0122859814666272	0.180643155121294	1522.84902283057	CG	scaffold1405:984984:987980	CGI
scaffold1405	984986	985878	893	185	0.192929136587921	0.0122859814666272	0.180643155121294	1522.84902283057	CG	evm.TU.scaffold1405.11	intron	--	gnl|BL_ORD_ID|443491 sp|Q5ZMJ9|SRRM1_CHICK Serine/arginine repetitive matrix protein 1 OS=Gallus gallus OX=9031 GN=SRRM1 PE=2 SV=1//3.10957e-44
scaffold1405	984986	985878	893	185	0.192929136587921	0.0122859814666272	0.180643155121294	1522.84902283057	CG	scaffold1405:982992:984993	CGI_shore
scaffold1405	1024326	1024894	569	76	0.706233022612134	0.287687712095882	0.418545310516252	523.662961368794	CG	evm.TU.scaffold1405.11	intron	--	gnl|BL_ORD_ID|443491 sp|Q5ZMJ9|SRRM1_CHICK Serine/arginine repetitive matrix protein 1 OS=Gallus gallus OX=9031 GN=SRRM1 PE=2 SV=1//3.10957e-44
scaffold1405	1024326	1024894	569	76	0.706233022612134	0.287687712095882	0.418545310516252	523.662961368794	CG	scaffold1405:1023128:1030571	CGI
scaffold1405	1025682	1026045	364	84	0.240574736598892	0.0205012899908242	0.220073446608067	628.995445297417	CG	scaffold1405:1023128:1030571	CGI
scaffold1405	1025682	1026045	364	84	0.240574736598892	0.0205012899908242	0.220073446608067	628.995445297417	CG	evm.TU.scaffold1405.11	intron	--	gnl|BL_ORD_ID|443491 sp|Q5ZMJ9|SRRM1_CHICK Serine/arginine repetitive matrix protein 1 OS=Gallus gallus OX=9031 GN=SRRM1 PE=2 SV=1//3.10957e-44
scaffold1407	294997	295495	499	100	0.855990546500069	0.582246919229657	0.273743627270411	838.148783888771	CG	scaffold1407:295024:297024	CGI_shore
scaffold1407	361243	361294	52	9	0.0617080979279105	0.00052100690701427	0.0611870910208962	42.2801517041616	CHH	evm.TU.scaffold1407.6	intron	--	gnl|BL_ORD_ID|59952 sp|A7SFB5|CGAS_NEMVE Cyclic GMP-AMP synthase OS=Nematostella vectensis OX=45351 GN=v1g211400 PE=1 SV=1//3.45466e-15
scaffold1407	361243	361294	52	9	0.0617080979279105	0.00052100690701427	0.0611870910208962	42.2801517041616	CHH	scaffold1407:360034:362035	CGI_shore
scaffold1407	430879	431283	405	88	0.654950677858847	0.401001540144398	0.253949137714449	619.610252195453	CG	evm.TU.scaffold1407.8	promoter	--	-//-
scaffold1407	468347	468993	647	99	0.625247690083814	0.290872648646983	0.33437504143683	681.318396295526	CG	evm.TU.scaffold1407.10	intron	--	gnl|BL_ORD_ID|59952 sp|A7SFB5|CGAS_NEMVE Cyclic GMP-AMP synthase OS=Nematostella vectensis OX=45351 GN=v1g211400 PE=1 SV=1//2.90592e-20
scaffold1407	468347	468993	647	99	0.625247690083814	0.290872648646983	0.33437504143683	681.318396295526	CG	scaffold1407:468340:469698	CGI
scaffold1410	118919	119486	568	58	0.577465728658805	0.0735234233392733	0.503942305319532	691.566944563361	CG	scaffold1410:117090:125147	CGI
scaffold1413	609068	609127	60	8	0.0544473255671053	0.0133587461012107	0.0410885794658946	38.9356012107469	CHG	scaffold1413:607318:609318	CGI_shore
scaffold1414	229815	230133	319	68	0.565379649287159	0.205542785348148	0.359836863939011	729.17386190762	CG	evm.TU.scaffold1414.3	intron	--	gnl|BL_ORD_ID|168871 sp|Q08623|HDHD1_HUMAN Pseudouridine-5&apos;-phosphatase OS=Homo sapiens OX=9606 GN=PUDP PE=1 SV=3//2.00456e-71
scaffold1418	232245	232503	259	75	0.191814441534709	0.0772420733288109	0.114572368205898	583.617828937116	CG	evm.TU.scaffold1418.5_evm.TU.scaffold1418.3	intron	--	gnl|BL_ORD_ID|449060 sp|P0C6B8|SVEP1_RAT Sushi, von Willebrand factor type A, EGF and pentraxin domain-containing protein 1 OS=Rattus norvegicus OX=10116 GN=Svep1 PE=1 SV=1//8.12954e-12
scaffold142	22159	22512	354	70	0.673129348132982	0.147655645831985	0.525473702300996	908.218661516111	CG	evm.TU.scaffold142.1	intron	--	gnl|BL_ORD_ID|49321 sp|Q03017|CACT_DROME NF-kappa-B inhibitor cactus OS=Drosophila melanogaster OX=7227 GN=cact PE=1 SV=2//1.37052e-20
scaffold142	22159	22512	354	70	0.673129348132982	0.147655645831985	0.525473702300996	908.218661516111	CG	scaffold142:21223:22685	CGI
scaffold142	116100	116475	376	82	0.512171198191311	0.139771678016124	0.372399520175187	946.069993382424	CG	evm.TU.scaffold142.2	intron	--	gnl|BL_ORD_ID|293530 sp|Q11208|PARP_SARPE Poly [ADP-ribose] polymerase OS=Sarcophaga peregrina OX=7386 PE=1 SV=1//0
scaffold142	116587	117020	434	106	0.072157011675631	0.00728454344809567	0.0648724682275353	519.424344630168	CG	evm.TU.scaffold142.2	intron	--	gnl|BL_ORD_ID|293530 sp|Q11208|PARP_SARPE Poly [ADP-ribose] polymerase OS=Sarcophaga peregrina OX=7386 PE=1 SV=1//0
scaffold1423	900744	901292	549	80	0.205867053978471	0.008489687948199	0.197377366030272	639.720300198564	CG	scaffold1423:898096:904076	CGI
scaffold1423	931899	931964	66	5	0.035520133536885	0.000383430775026866	0.0351367027618582	16.15351892763	CHG	scaffold1423:930748:932749	CGI_shore
scaffold1423	941923	942470	548	60	0.644790771397355	0.0386943762417145	0.606096395155641	769.012454898638	CG	evm.TU.scaffold1423.5	intron	--	gnl|BL_ORD_ID|3586 sp|Q40784|AAPC_CENCI Putative glucose-6-phosphate 1-epimerase OS=Cenchrus ciliaris OX=35872 PE=2 SV=1//1.02489e-30
scaffold1423	941923	942470	548	60	0.644790771397355	0.0386943762417145	0.606096395155641	769.012454898638	CG	scaffold1423:942208:944208	CGI_shore
scaffold1423	955319	955446	128	47	0.0520386301572111	0.00590614776375857	0.0461324823934525	173.863860123174	CHH	scaffold1423:953606:955607	CGI_shore
scaffold1423	955319	955446	128	47	0.0520386301572111	0.00590614776375857	0.0461324823934525	173.863860123174	CHH	evm.TU.scaffold1423.5	intron	--	gnl|BL_ORD_ID|3586 sp|Q40784|AAPC_CENCI Putative glucose-6-phosphate 1-epimerase OS=Cenchrus ciliaris OX=35872 PE=2 SV=1//1.02489e-30
scaffold1423	955319	955446	128	47	0.0520386301572111	0.00590614776375857	0.0461324823934525	173.863860123174	CHH	scaffold1423:954592:956592	CGI_shore
scaffold1423	964463	965656	1194	124	0.599271537082442	0.239772111782033	0.35949942530041	889.69559996259	CG	evm.TU.scaffold1423.5	intron	--	gnl|BL_ORD_ID|3586 sp|Q40784|AAPC_CENCI Putative glucose-6-phosphate 1-epimerase OS=Cenchrus ciliaris OX=35872 PE=2 SV=1//1.02489e-30
scaffold1423	964463	965656	1194	124	0.599271537082442	0.239772111782033	0.35949942530041	889.69559996259	CG	scaffold1423:963049:965049	CGI_shore
scaffold1423	964463	965656	1194	124	0.599271537082442	0.239772111782033	0.35949942530041	889.69559996259	CG	scaffold1423:964344:966345	CGI_shore
scaffold1423	964463	965656	1194	124	0.599271537082442	0.239772111782033	0.35949942530041	889.69559996259	CG	scaffold1423:965050:966621	CGI
scaffold1425	216281	216860	580	94	0.133748401332157	0.0314137544905104	0.102334646841647	580.324779032867	CG	evm.TU.scaffold1425.3	intron	--	gnl|BL_ORD_ID|58260 sp|P97817|CDR2_MOUSE Cerebellar degeneration-related protein 2 OS=Mus musculus OX=10090 GN=Cdr2 PE=1 SV=2//9.41284e-13
scaffold1426	375350	375799	450	74	0.393690386517571	0.103335756463639	0.290354630053932	776.508411983677	CG	scaffold1426:374321:376321	CGI_shore
scaffold1426	375863	376897	1035	116	0.353592538897629	0.1099948046668	0.24359773423083	938.9634863242	CG	scaffold1426:374321:376321	CGI_shore
scaffold1426	375863	376897	1035	116	0.353592538897629	0.1099948046668	0.24359773423083	938.9634863242	CG	scaffold1426:376322:410791	CGI
scaffold1426	1086645	1087221	577	123	0.109992664095119	0.024610314972749	0.0853823491223697	734.415997172035	CG	scaffold1426:1086575:1087498	CGI
scaffold1428	192041	192308	268	68	0.185260180094707	0.0131861976795742	0.172073982415133	721.456197226012	CG	scaffold1428:187401:192438	CGI
scaffold143	807378	807882	505	77	0.822166768422397	0.508701996038221	0.313464772384175	717.018894160106	CG	evm.TU.scaffold143.13	intron	--	-//-
scaffold143	807378	807882	505	77	0.822166768422397	0.508701996038221	0.313464772384175	717.018894160106	CG	scaffold143:807074:807656	CGI
scaffold143	807378	807882	505	77	0.822166768422397	0.508701996038221	0.313464772384175	717.018894160106	CG	scaffold143:807656:809657	CGI_shore
scaffold143	807378	807882	505	77	0.822166768422397	0.508701996038221	0.313464772384175	717.018894160106	CG	evm.TU.scaffold143.13	exon	--	-//-
scaffold143	807378	807882	505	77	0.822166768422397	0.508701996038221	0.313464772384175	717.018894160106	CG	evm.TU.scaffold143.13	TSS	--	-//-
scaffold143	807378	807882	505	77	0.822166768422397	0.508701996038221	0.313464772384175	717.018894160106	CG	evm.TU.scaffold143.13	promoter	--	-//-
scaffold143	1355687	1356271	585	114	0.133155080574745	0.0205168021128952	0.11263827846185	752.514812008819	CG	scaffold143:1338979:1357152	CGI
scaffold143	1479091	1479459	369	72	0.514456798685351	0.252355988628111	0.26210081005724	561.111862681301	CG	evm.TU.scaffold143.34	intron	--	-//-
scaffold143	1479091	1479459	369	72	0.514456798685351	0.252355988628111	0.26210081005724	561.111862681301	CG	scaffold143:1477969:1479970	CGI_shore
scaffold143	1479091	1479459	369	72	0.514456798685351	0.252355988628111	0.26210081005724	561.111862681301	CG	scaffold143:1478862:1479459	CGI
scaffold143	1523545	1523709	165	50	0.756641140247798	0.178966428522235	0.577674711725562	578.433694357705	CG	scaffold143:1495677:1554273	CGI
scaffold1430	1156424	1157019	596	68	0.34448087124427	0.0120754301303728	0.332405441113898	582.808530103243	CG	evm.TU.scaffold1430.11	intron	--	-//-
scaffold1430	1179885	1180175	291	66	0.205209774932303	0.00679727523571603	0.198412499696587	506.145544098379	CG	evm.TU.scaffold1430.11	intron	--	-//-
scaffold1432	120486	120570	85	13	0.0806891776719156	0.00421561945156382	0.0764735582203518	49.4359028597772	CHG	scaffold1432:119004:121004	CGI_shore
scaffold1432	258641	259319	679	92	0.330392135151545	0.07732985116546	0.253062283986085	765.241526859103	CG	evm.TU.scaffold1432.6	intron	--	gnl|BL_ORD_ID|192848 sp|O35343|IMA3_MOUSE Importin subunit alpha-3 OS=Mus musculus OX=10090 GN=Kpna4 PE=1 SV=1//0
scaffold1432	258641	259319	679	92	0.330392135151545	0.07732985116546	0.253062283986085	765.241526859103	CG	scaffold1432:256864:259409	CGI
scaffold1432	258641	259319	679	92	0.330392135151545	0.07732985116546	0.253062283986085	765.241526859103	CG	evm.TU.scaffold1432.6	exon	--	gnl|BL_ORD_ID|192848 sp|O35343|IMA3_MOUSE Importin subunit alpha-3 OS=Mus musculus OX=10090 GN=Kpna4 PE=1 SV=1//0
scaffold1432	258641	259319	679	92	0.330392135151545	0.07732985116546	0.253062283986085	765.241526859103	CG	evm.TU.scaffold1432.6	utr5	--	gnl|BL_ORD_ID|192848 sp|O35343|IMA3_MOUSE Importin subunit alpha-3 OS=Mus musculus OX=10090 GN=Kpna4 PE=1 SV=1//0
scaffold1432	258641	259319	679	92	0.330392135151545	0.07732985116546	0.253062283986085	765.241526859103	CG	evm.TU.scaffold1432.6	TSS	--	gnl|BL_ORD_ID|192848 sp|O35343|IMA3_MOUSE Importin subunit alpha-3 OS=Mus musculus OX=10090 GN=Kpna4 PE=1 SV=1//0
scaffold1432	258641	259319	679	92	0.330392135151545	0.07732985116546	0.253062283986085	765.241526859103	CG	evm.TU.scaffold1432.6	promoter	--	gnl|BL_ORD_ID|192848 sp|O35343|IMA3_MOUSE Importin subunit alpha-3 OS=Mus musculus OX=10090 GN=Kpna4 PE=1 SV=1//0
scaffold1436	118855	118930	76	23	0.0354393390765995	0.000577663582286852	0.0348616754943127	113.493433566109	CHH	scaffold1436:117510:119510	CGI_shore
scaffold1436	118855	118930	76	23	0.0354393390765995	0.000577663582286852	0.0348616754943127	113.493433566109	CHH	scaffold1436:118920:120920	CGI_shore
scaffold1436	118855	118930	76	23	0.0354393390765995	0.000577663582286852	0.0348616754943127	113.493433566109	CHH	evm.TU.scaffold1436.2	intron	--	gnl|BL_ORD_ID|142299 sp|Q9M0G0|GAGT3_ARATH Glutathione hydrolase 3 OS=Arabidopsis thaliana OX=3702 GN=GGT3 PE=2 SV=1//4.93606e-13
scaffold1437	164743	164834	92	15	0.0589370963887317	0.000319211160304847	0.0586178852284268	59.7200466770311	CHG	evm.TU.scaffold1437.2	intron	--	gnl|BL_ORD_ID|446696 sp|P08842|STS_HUMAN Steryl-sulfatase OS=Homo sapiens OX=9606 GN=STS PE=1 SV=2//1.70163e-172
scaffold1441	675980	676360	381	74	0.14595597140614	0.00612247239276585	0.139833499013375	650.229591345793	CG	evm.TU.scaffold1441.9	intron	--	gnl|BL_ORD_ID|110727 sp|B4P1N5|EAF_DROYA Ell-associated factor Eaf OS=Drosophila yakuba OX=7245 GN=Eaf PE=3 SV=1//3.40942e-29
scaffold1443	189679	190447	769	68	0.429372592421251	0.0360227430832727	0.393349849337979	618.582358945108	CG	evm.TU.scaffold1443.4	intron	--	gnl|BL_ORD_ID|206437 sp|Q9EQW7|KI13A_MOUSE Kinesin-like protein KIF13A OS=Mus musculus OX=10090 GN=Kif13a PE=1 SV=1//0
scaffold1443	196743	197362	620	56	0.621757061180749	0.0338775721248969	0.587879489055852	728.242737722633	CG	evm.TU.scaffold1443.4	intron	--	gnl|BL_ORD_ID|206437 sp|Q9EQW7|KI13A_MOUSE Kinesin-like protein KIF13A OS=Mus musculus OX=10090 GN=Kif13a PE=1 SV=1//0
scaffold1443	197533	198178	646	113	0.374575416697982	0.0536317412682216	0.32094367542976	1021.56712783379	CG	evm.TU.scaffold1443.4	intron	--	gnl|BL_ORD_ID|206437 sp|Q9EQW7|KI13A_MOUSE Kinesin-like protein KIF13A OS=Mus musculus OX=10090 GN=Kif13a PE=1 SV=1//0
scaffold1444	521100	521403	304	60	0.2700299682048	0.0519676896930852	0.218062278511715	504.604166852298	CG	evm.TU.scaffold1444.4	intron	--	gnl|BL_ORD_ID|469458 sp|A8C754|THADA_CHICK Thyroid adenoma-associated protein homolog OS=Gallus gallus OX=9031 GN=THADA PE=2 SV=1//3.77053e-11
scaffold1444	521100	521403	304	60	0.2700299682048	0.0519676896930852	0.218062278511715	504.604166852298	CG	scaffold1444:520387:525488	CGI
scaffold1444	524806	525338	533	80	0.667415978583447	0.363872344490869	0.303543634092578	517.618792339322	CG	evm.TU.scaffold1444.4	intron	--	gnl|BL_ORD_ID|469458 sp|A8C754|THADA_CHICK Thyroid adenoma-associated protein homolog OS=Gallus gallus OX=9031 GN=THADA PE=2 SV=1//3.77053e-11
scaffold1444	524806	525338	533	80	0.667415978583447	0.363872344490869	0.303543634092578	517.618792339322	CG	scaffold1444:520387:525488	CGI
scaffold1453	204538	204883	346	64	0.682809081869744	0.322074224728786	0.360734857140958	501.50308533229	CG	evm.TU.scaffold1453.4	intron	--	gnl|BL_ORD_ID|554110 sp|Q6P3Y5|Z280C_MOUSE Zinc finger protein 280C OS=Mus musculus OX=10090 GN=Znf280c PE=1 SV=1//1.00357e-42
scaffold1453	204538	204883	346	64	0.682809081869744	0.322074224728786	0.360734857140958	501.50308533229	CG	scaffold1453:203231:205232	CGI_shore
scaffold1453	204538	204883	346	64	0.682809081869744	0.322074224728786	0.360734857140958	501.50308533229	CG	scaffold1453:204529:206713	CGI
scaffold1453	205785	206297	513	94	0.728566826808425	0.394971163881922	0.333595662926503	866.30066887377	CG	evm.TU.scaffold1453.4	intron	--	gnl|BL_ORD_ID|554110 sp|Q6P3Y5|Z280C_MOUSE Zinc finger protein 280C OS=Mus musculus OX=10090 GN=Znf280c PE=1 SV=1//1.00357e-42
scaffold1453	205785	206297	513	94	0.728566826808425	0.394971163881922	0.333595662926503	866.30066887377	CG	scaffold1453:204529:206713	CGI
scaffold1453	480026	480596	571	92	0.646632600803534	0.421052744296119	0.225579856507415	575.098133222572	CG	scaffold1453:479719:481720	CGI_shore
scaffold1453	659283	659661	379	86	0.113804296962422	0.00986002062799655	0.103944276334425	608.364823817223	CG	evm.TU.scaffold1453.13	intron	--	gnl|BL_ORD_ID|49122 sp|Q9QX15|CA3A1_MOUSE Calcium-activated chloride channel regulator 3A-1 OS=Mus musculus OX=10090 GN=Clca3a1 PE=1 SV=1//3.14595e-20
scaffold1453	883423	883913	491	98	0.396494368337372	0.220620412696252	0.17587395564112	533.55119223367	CG	evm.TU.scaffold1453.18	intron	--	gnl|BL_ORD_ID|4459 sp|P62484|ABI2_MOUSE Abl interactor 2 OS=Mus musculus OX=10090 GN=Abi2 PE=1 SV=1//1.5343e-53
scaffold1453	884368	885173	806	166	0.309585060237225	0.173918088809009	0.135666971428216	958.751535400356	CG	evm.TU.scaffold1453.18	intron	--	gnl|BL_ORD_ID|4459 sp|P62484|ABI2_MOUSE Abl interactor 2 OS=Mus musculus OX=10090 GN=Abi2 PE=1 SV=1//1.5343e-53
scaffold1453	885710	886163	454	76	0.656498259174516	0.371579131684342	0.284919127490174	542.184978929122	CG	evm.TU.scaffold1453.18	intron	--	gnl|BL_ORD_ID|4459 sp|P62484|ABI2_MOUSE Abl interactor 2 OS=Mus musculus OX=10090 GN=Abi2 PE=1 SV=1//1.5343e-53
scaffold1453	1627689	1627997	309	64	0.236824559855243	0.0534222947489161	0.183402265106327	499.487860037255	CG	evm.TU.scaffold1453.22	intron	--	gnl|BL_ORD_ID|17341 sp|P18910|ANPRA_RAT Atrial natriuretic peptide receptor 1 OS=Rattus norvegicus OX=10116 GN=Npr1 PE=1 SV=1//0
scaffold1455	17115	17843	729	115	0.785779425105829	0.353552249178771	0.432227175927057	1210.77713795378	CG	scaffold1455:16490:19487	CGI
scaffold1455	17115	17843	729	115	0.785779425105829	0.353552249178771	0.432227175927057	1210.77713795378	CG	evm.TU.scaffold1455.1	intron	--	gnl|BL_ORD_ID|62116 sp|Q6PDQ2|CHD4_MOUSE Chromodomain-helicase-DNA-binding protein 4 OS=Mus musculus OX=10090 GN=Chd4 PE=1 SV=1//3.2907e-13
scaffold1455	33053	33556	504	46	0.681313999905008	0.0464363865153975	0.63487761338961	521.794689957531	CG	scaffold1455:33528:35529	CGI_shore
scaffold1455	33053	33556	504	46	0.681313999905008	0.0464363865153975	0.63487761338961	521.794689957531	CG	scaffold1455:32081:33528	CGI
scaffold1455	33053	33556	504	46	0.681313999905008	0.0464363865153975	0.63487761338961	521.794689957531	CG	evm.TU.scaffold1455.1	intron	--	gnl|BL_ORD_ID|62116 sp|Q6PDQ2|CHD4_MOUSE Chromodomain-helicase-DNA-binding protein 4 OS=Mus musculus OX=10090 GN=Chd4 PE=1 SV=1//3.2907e-13
scaffold1455	995243	995317	75	16	0.0380534862130182	0.00104044506296484	0.0370130411500533	59.043074537492	CHG	evm.TU.scaffold1455.24	intron	--	gnl|BL_ORD_ID|268083 sp|A1L0Y2|NEUL4_XENTR Neuralized-like protein 4 OS=Xenopus tropicalis OX=8364 GN=neurl4 PE=2 SV=1//1.27542e-16
scaffold1455	995243	995317	75	16	0.0380534862130182	0.00104044506296484	0.0370130411500533	59.043074537492	CHG	scaffold1455:993751:995752	CGI_shore
scaffold1455	995243	995317	75	16	0.0380534862130182	0.00104044506296484	0.0370130411500533	59.043074537492	CHG	scaffold1455:995203:997319	CGI
scaffold1464	1178	1662	485	94	0.128698398826322	0.0100787040811935	0.118619694745129	509.424754655733	CG	scaffold1464:123:46185	CGI
scaffold1466	108421	109013	593	80	0.265679435164489	0.0438536193199035	0.221825815844585	633.095397549288	CG	evm.TU.scaffold1466.1_evm.TU.scaffold1466.2	intron	--	gnl|BL_ORD_ID|147980 sp|P19686|GCYA1_RAT Guanylate cyclase soluble subunit alpha-1 OS=Rattus norvegicus OX=10116 GN=Gucy1a1 PE=1 SV=1//2.89732e-127
scaffold1466	425832	426300	469	84	0.732678671827599	0.398818713961757	0.333859957865842	629.852870180922	CG	scaffold1466:426107:428107	CGI_shore
scaffold1466	425832	426300	469	84	0.732678671827599	0.398818713961757	0.333859957865842	629.852870180922	CG	evm.TU.scaffold1466.5	intron	--	gnl|BL_ORD_ID|11074 sp|Q5NVE1|ADPPT_PONAB L-aminoadipate-semialdehyde dehydrogenase-phosphopantetheinyl transferase OS=Pongo abelii OX=9601 GN=AASDHPPT PE=2 SV=1//2.3573e-70
scaffold1466	425832	426300	469	84	0.732678671827599	0.398818713961757	0.333859957865842	629.852870180922	CG	scaffold1466:425760:427021	CGI
scaffold1467	54807	55401	595	105	0.275845353832931	0.0131358173791308	0.2627095364538	939.683444562074	CG	scaffold1467:30755:92894	CGI
scaffold1467	54807	55401	595	105	0.275845353832931	0.0131358173791308	0.2627095364538	939.683444562074	CG	evm.TU.scaffold1467.2	intron	--	gnl|BL_ORD_ID|476035 sp|P15159|TNNC_TACTR Troponin C OS=Tachypleus tridentatus OX=6853 PE=1 SV=1//1.64859e-07
scaffold1467	55594	58087	2494	394	0.161204120960944	0.00900166684325639	0.152202454117688	2882.64872847936	CG	scaffold1467:30755:92894	CGI
scaffold1467	55594	58087	2494	394	0.161204120960944	0.00900166684325639	0.152202454117688	2882.64872847936	CG	evm.TU.scaffold1467.2	intron	--	gnl|BL_ORD_ID|476035 sp|P15159|TNNC_TACTR Troponin C OS=Tachypleus tridentatus OX=6853 PE=1 SV=1//1.64859e-07
scaffold1467	59765	60681	917	178	0.225972528778311	0.0088904140687936	0.217082114709518	1780.37028127457	CG	scaffold1467:30755:92894	CGI
scaffold1467	59765	60681	917	178	0.225972528778311	0.0088904140687936	0.217082114709518	1780.37028127457	CG	evm.TU.scaffold1467.2	intron	--	gnl|BL_ORD_ID|476035 sp|P15159|TNNC_TACTR Troponin C OS=Tachypleus tridentatus OX=6853 PE=1 SV=1//1.64859e-07
scaffold1467	87436	87976	541	86	0.237135483108939	0.0770630988893484	0.16007238421959	515.953504731514	CG	scaffold1467:30755:92894	CGI
scaffold1467	183322	185796	2475	364	0.40319342252648	0.11509349459113	0.28809992793535	3529.29203907421	CG	evm.TU.scaffold1467.6_evm.TU.scaffold1467.5	intron	--	gnl|BL_ORD_ID|189470 sp|O43432|IF4G3_HUMAN Eukaryotic translation initiation factor 4 gamma 3 OS=Homo sapiens OX=9606 GN=EIF4G3 PE=1 SV=2//1.82879e-51
scaffold1468	255075	255562	488	97	0.506388004261514	0.265377858712686	0.241010145548828	766.988704402948	CG	evm.TU.scaffold1468.11	intron	--	gnl|BL_ORD_ID|511706 sp|Q9QZD4|XPF_MOUSE DNA repair endonuclease XPF OS=Mus musculus OX=10090 GN=Ercc4 PE=1 SV=3//1.02988e-155
scaffold1468	271232	271699	468	83	0.732116664653846	0.112785829600183	0.619330835053663	1345.10066712087	CG	evm.TU.scaffold1468.12	intron	--	gnl|BL_ORD_ID|511705 sp|Q92889|XPF_HUMAN DNA repair endonuclease XPF OS=Homo sapiens OX=9606 GN=ERCC4 PE=1 SV=3//5.20711e-28
scaffold1469	150921	151322	402	89	0.677016249778509	0.168020887775432	0.508995362003077	1127.74551915812	CG	scaffold1469:148981:150981	CGI_shore
scaffold1469	150921	151322	402	89	0.677016249778509	0.168020887775432	0.508995362003077	1127.74551915812	CG	scaffold1469:149057:151058	CGI_shore
scaffold1469	150921	151322	402	89	0.677016249778509	0.168020887775432	0.508995362003077	1127.74551915812	CG	evm.TU.scaffold1469.5	intron	--	gnl|BL_ORD_ID|434422 sp|O70593|SGTA_RAT Small glutamine-rich tetratricopeptide repeat-containing protein alpha OS=Rattus norvegicus OX=10116 GN=Sgta PE=1 SV=1//1.52226e-69
scaffold1469	150921	151322	402	89	0.677016249778509	0.168020887775432	0.508995362003077	1127.74551915812	CG	scaffold1469:150579:152579	CGI_shore
scaffold1469	150921	151322	402	89	0.677016249778509	0.168020887775432	0.508995362003077	1127.74551915812	CG	scaffold1469:150982:151322	CGI
scaffold1472	68702	69031	330	74	0.561795058152583	0.201339757125036	0.360455301027547	696.719442144666	CG	evm.TU.scaffold1472.1	intron	--	gnl|BL_ORD_ID|463480 sp|Q9JJ11|TACC3_MOUSE Transforming acidic coiled-coil-containing protein 3 OS=Mus musculus OX=10090 GN=Tacc3 PE=1 SV=1//1.41092e-14
scaffold1472	78670	78992	323	48	0.368637401921784	0.0131784610169265	0.355458940904858	704.95563593596	CG	scaffold1472:77815:79815	CGI_shore
scaffold1472	78670	78992	323	48	0.368637401921784	0.0131784610169265	0.355458940904858	704.95563593596	CG	evm.TU.scaffold1472.1	intron	--	gnl|BL_ORD_ID|463480 sp|Q9JJ11|TACC3_MOUSE Transforming acidic coiled-coil-containing protein 3 OS=Mus musculus OX=10090 GN=Tacc3 PE=1 SV=1//1.41092e-14
scaffold1472	79088	79354	267	81	0.214155992636577	0.0509472208231167	0.16320877181346	592.898052177494	CG	scaffold1472:77815:79815	CGI_shore
scaffold1472	79088	79354	267	81	0.214155992636577	0.0509472208231167	0.16320877181346	592.898052177494	CG	evm.TU.scaffold1472.1	intron	--	gnl|BL_ORD_ID|463480 sp|Q9JJ11|TACC3_MOUSE Transforming acidic coiled-coil-containing protein 3 OS=Mus musculus OX=10090 GN=Tacc3 PE=1 SV=1//1.41092e-14
scaffold1472	134082	134932	851	134	0.532193178030546	0.241521326821444	0.290671851209102	1184.96439544998	CG	scaffold1472:132261:134261	CGI_shore
scaffold1472	134082	134932	851	134	0.532193178030546	0.241521326821444	0.290671851209102	1184.96439544998	CG	evm.TU.scaffold1472.4	intron	--	gnl|BL_ORD_ID|45930 sp|Q8R164|BPHL_MOUSE Valacyclovir hydrolase OS=Mus musculus OX=10090 GN=Bphl PE=1 SV=1//3.85874e-83
scaffold1472	134082	134932	851	134	0.532193178030546	0.241521326821444	0.290671851209102	1184.96439544998	CG	scaffold1472:134262:135458	CGI
scaffold1472	135150	135847	698	82	0.545199888557653	0.208639486703781	0.336560401853872	792.259579388532	CG	evm.TU.scaffold1472.4	intron	--	gnl|BL_ORD_ID|45930 sp|Q8R164|BPHL_MOUSE Valacyclovir hydrolase OS=Mus musculus OX=10090 GN=Bphl PE=1 SV=1//3.85874e-83
scaffold1472	135150	135847	698	82	0.545199888557653	0.208639486703781	0.336560401853872	792.259579388532	CG	scaffold1472:134262:135458	CGI
scaffold1472	135150	135847	698	82	0.545199888557653	0.208639486703781	0.336560401853872	792.259579388532	CG	scaffold1472:135458:137459	CGI_shore
scaffold1472	138149	138616	468	102	0.434182431749364	0.172007351659819	0.262175080089545	938.937683258564	CG	evm.TU.scaffold1472.4	intron	--	gnl|BL_ORD_ID|45930 sp|Q8R164|BPHL_MOUSE Valacyclovir hydrolase OS=Mus musculus OX=10090 GN=Bphl PE=1 SV=1//3.85874e-83
scaffold1472	138149	138616	468	102	0.434182431749364	0.172007351659819	0.262175080089545	938.937683258564	CG	scaffold1472:136192:138192	CGI_shore
scaffold1472	138149	138616	468	102	0.434182431749364	0.172007351659819	0.262175080089545	938.937683258564	CG	scaffold1472:138193:139151	CGI
scaffold1472	138751	139150	400	83	0.746396549822343	0.451026201285458	0.295370348536886	531.911395537596	CG	evm.TU.scaffold1472.4	intron	--	gnl|BL_ORD_ID|45930 sp|Q8R164|BPHL_MOUSE Valacyclovir hydrolase OS=Mus musculus OX=10090 GN=Bphl PE=1 SV=1//3.85874e-83
scaffold1472	138751	139150	400	83	0.746396549822343	0.451026201285458	0.295370348536886	531.911395537596	CG	scaffold1472:138193:139151	CGI
scaffold1472	431663	432379	717	129	0.735718198969362	0.236808004751787	0.498910194217575	1382.87699311655	CG	evm.TU.scaffold1472.13	intron	--	gnl|BL_ORD_ID|66035 sp|Q5ZKJ0|CLP1L_CHICK Cleft lip and palate transmembrane protein 1-like protein OS=Gallus gallus OX=9031 GN=CLPTM1L PE=2 SV=1//6.43759e-179
scaffold1476	190432	190873	442	85	0.774818023358574	0.477622009678025	0.297196013680549	701.491387868384	CG	evm.TU.scaffold1476.3	intron	--	gnl|BL_ORD_ID|117575 sp|Q7SXW4|EMC3_DANRE ER membrane protein complex subunit 3 OS=Danio rerio OX=7955 GN=emc3 PE=2 SV=1//2.06025e-105
scaffold1476	219449	219731	283	60	0.547323989350599	0.310226185447356	0.237097803903243	507.195712627266	CG	evm.TU.scaffold1476.4	intron	--	-//-
scaffold1476	471616	472202	587	92	0.608811352969775	0.277822161428496	0.330989191541279	569.119269193922	CG	evm.TU.scaffold1476.9	intron	--	gnl|BL_ORD_ID|302826 sp|Q801X6|PHAR1_CHICK Phosphatase and actin regulator 1 OS=Gallus gallus OX=9031 GN=PHACTR1 PE=2 SV=1//8.04437e-59
scaffold1476	593032	593610	579	93	0.394892379770025	0.0185445687753785	0.376347810994647	965.335347881323	CG	evm.TU.scaffold1476.9	intron	--	gnl|BL_ORD_ID|302826 sp|Q801X6|PHAR1_CHICK Phosphatase and actin regulator 1 OS=Gallus gallus OX=9031 GN=PHACTR1 PE=2 SV=1//8.04437e-59
scaffold1478	596977	597247	271	91	0.378292849057826	0.198268094569821	0.180024754488006	711.185246273888	CG	evm.TU.scaffold1478.13	intron	--	gnl|BL_ORD_ID|427499 sp|O15027|SC16A_HUMAN Protein transport protein Sec16A OS=Homo sapiens OX=9606 GN=SEC16A PE=1 SV=3//3.6637e-92
scaffold1478	597998	598354	357	76	0.163135554521237	0.0322038545033824	0.130931700017854	599.823945403074	CG	evm.TU.scaffold1478.13	intron	--	gnl|BL_ORD_ID|427499 sp|O15027|SC16A_HUMAN Protein transport protein Sec16A OS=Homo sapiens OX=9606 GN=SEC16A PE=1 SV=3//3.6637e-92
scaffold1478	646177	646489	313	45	0.543896358269928	0.0709304736497821	0.472965884620146	582.761300632557	CG	evm.TU.scaffold1478.14	intron	--	-//-
scaffold1478	649909	650151	243	66	0.857152533943793	0.400221329101412	0.456931204842381	566.268554484085	CG	evm.TU.scaffold1478.14	intron	--	-//-
scaffold1478	656671	657194	524	75	0.584267371766809	0.326108291530843	0.258159080235966	576.831725639968	CG	evm.TU.scaffold1478.14	intron	--	-//-
scaffold1478	723030	723623	594	68	0.467364510840889	0.0941141150600334	0.373250395780856	522.154817981686	CG	evm.TU.scaffold1478.15	promoter	--	gnl|BL_ORD_ID|467392 sp|Q99MV1|TDRD1_MOUSE Tudor domain-containing protein 1 OS=Mus musculus OX=10090 GN=Tdrd1 PE=1 SV=2//3.53815e-09
scaffold1478	1102739	1103792	1054	147	0.883007722638809	0.430915639054085	0.452092083584724	1159.31715873703	CG	evm.TU.scaffold1478.22	intron	--	gnl|BL_ORD_ID|57556 sp|Q5ZLM0|CDC73_CHICK Parafibromin OS=Gallus gallus OX=9031 GN=CDC73 PE=2 SV=1//1.31217e-170
scaffold1478	1138378	1138757	380	67	0.455151860103654	0.21215020783595	0.243001652267705	512.935851418584	CG	evm.TU.scaffold1478.23	intron	--	gnl|BL_ORD_ID|555026 sp|D3Z3C6|ZFAN4_MOUSE AN1-type zinc finger protein 4 OS=Mus musculus OX=10090 GN=Zfand4 PE=4 SV=2//2.812e-16
scaffold1478	1160484	1160925	442	108	0.679261589282818	0.126318245104741	0.552943344178077	1925.06171779397	CG	evm.TU.scaffold1478.23	intron	--	gnl|BL_ORD_ID|555026 sp|D3Z3C6|ZFAN4_MOUSE AN1-type zinc finger protein 4 OS=Mus musculus OX=10090 GN=Zfand4 PE=4 SV=2//2.812e-16
scaffold1478	1170745	1171074	330	78	0.853976992798405	0.51380666128742	0.340170331510985	586.521627023675	CG	evm.TU.scaffold1478.23	intron	--	gnl|BL_ORD_ID|555026 sp|D3Z3C6|ZFAN4_MOUSE AN1-type zinc finger protein 4 OS=Mus musculus OX=10090 GN=Zfand4 PE=4 SV=2//2.812e-16
scaffold1478	2397219	2397283	65	8	0.0448036840089865	0.000446643198717443	0.0443570408102691	27.7697229573222	CHG	scaffold1478:2396400:2397313	CGI
scaffold1481	29468	29547	80	26	0.0529803085215689	0.00856249655153911	0.0444178119700298	108.452157496417	CHH	evm.TU.scaffold1481.1	intron	--	gnl|BL_ORD_ID|116224 sp|Q5DW34|EHMT1_MOUSE Histone-lysine N-methyltransferase EHMT1 OS=Mus musculus OX=10090 GN=Ehmt1 PE=1 SV=2//1.54897e-140
scaffold1483	383190	383657	468	64	0.44159284186051	0.0634979512692574	0.378094890591253	590.191291406617	CG	scaffold1483:378740:385188	CGI
scaffold1483	836140	836365	226	58	0.153389037417223	0.00411094125528449	0.149278096161939	502.706324060577	CG	evm.TU.scaffold1483.9	intron	--	gnl|BL_ORD_ID|132463 sp|P02751|FINC_HUMAN Fibronectin OS=Homo sapiens OX=9606 GN=FN1 PE=1 SV=4//8.23646e-07
scaffold1483	2226325	2226950	626	100	0.714451953799689	0.210944652901877	0.503507300897812	1071.26947962423	CG	evm.TU.scaffold1483.22	intron	--	gnl|BL_ORD_ID|325776 sp|P35992|PTP10_DROME Tyrosine-protein phosphatase 10D OS=Drosophila melanogaster OX=7227 GN=Ptp10D PE=1 SV=4//3.26871e-20
scaffold1483	2226325	2226950	626	100	0.714451953799689	0.210944652901877	0.503507300897812	1071.26947962423	CG	scaffold1483:2224829:2226830	CGI_shore
scaffold1483	2226325	2226950	626	100	0.714451953799689	0.210944652901877	0.503507300897812	1071.26947962423	CG	scaffold1483:2225637:2227637	CGI_shore
scaffold1483	2226325	2226950	626	100	0.714451953799689	0.210944652901877	0.503507300897812	1071.26947962423	CG	scaffold1483:2225833:2226899	CGI
scaffold1483	2226325	2226950	626	100	0.714451953799689	0.210944652901877	0.503507300897812	1071.26947962423	CG	scaffold1483:2226899:2228900	CGI_shore
scaffold1488	326044	326132	89	17	0.509901431011262	0.243342013566112	0.26655941744515	115.735162947815	CHH	Target=(CA)n:2-169;Class=Simple_repeat	repeat
scaffold1489	138597	138879	283	85	0.278029124298666	0.0560444633714822	0.221984660927184	867.466301335647	CG	evm.TU.scaffold1489.1	intron	--	gnl|BL_ORD_ID|340710 sp|Q8R3C6|RBM19_MOUSE Probable RNA-binding protein 19 OS=Mus musculus OX=10090 GN=Rbm19 PE=1 SV=1//7.76365e-30
scaffold1489	157690	158354	665	168	0.723043706115326	0.352194466017521	0.370849240097805	1839.59567337493	CG	evm.TU.scaffold1489.1	intron	--	gnl|BL_ORD_ID|340710 sp|Q8R3C6|RBM19_MOUSE Probable RNA-binding protein 19 OS=Mus musculus OX=10090 GN=Rbm19 PE=1 SV=1//7.76365e-30
scaffold149	112567	113472	906	161	0.0888103610333216	0.00589348245463688	0.0829168785786848	971.01726906976	CG	evm.TU.scaffold149.1	intron	--	gnl|BL_ORD_ID|107099 sp|Q9VS29|DSCL_DROME Down syndrome cell adhesion molecule-like protein Dscam2 OS=Drosophila melanogaster OX=7227 GN=Dscam2 PE=2 SV=3//2.13393e-20
scaffold149	112567	113472	906	161	0.0888103610333216	0.00589348245463688	0.0829168785786848	971.01726906976	CG	evm.TU.scaffold149.1	exon	--	gnl|BL_ORD_ID|107099 sp|Q9VS29|DSCL_DROME Down syndrome cell adhesion molecule-like protein Dscam2 OS=Drosophila melanogaster OX=7227 GN=Dscam2 PE=2 SV=3//2.13393e-20
scaffold149	115255	116118	864	122	0.0971006081692528	0.00757841990630155	0.0895221882629513	663.560538664954	CG	evm.TU.scaffold149.1	exon	--	gnl|BL_ORD_ID|107099 sp|Q9VS29|DSCL_DROME Down syndrome cell adhesion molecule-like protein Dscam2 OS=Drosophila melanogaster OX=7227 GN=Dscam2 PE=2 SV=3//2.13393e-20
scaffold149	115255	116118	864	122	0.0971006081692528	0.00757841990630155	0.0895221882629513	663.560538664954	CG	evm.TU.scaffold149.1	intron	--	gnl|BL_ORD_ID|107099 sp|Q9VS29|DSCL_DROME Down syndrome cell adhesion molecule-like protein Dscam2 OS=Drosophila melanogaster OX=7227 GN=Dscam2 PE=2 SV=3//2.13393e-20
scaffold149	135648	136075	428	87	0.102814315240151	0.00579132202645512	0.097022993213696	537.24182070362	CG	evm.TU.scaffold149.1	intron	--	gnl|BL_ORD_ID|107099 sp|Q9VS29|DSCL_DROME Down syndrome cell adhesion molecule-like protein Dscam2 OS=Drosophila melanogaster OX=7227 GN=Dscam2 PE=2 SV=3//2.13393e-20
scaffold149	135648	136075	428	87	0.102814315240151	0.00579132202645512	0.097022993213696	537.24182070362	CG	evm.TU.scaffold149.1	exon	--	gnl|BL_ORD_ID|107099 sp|Q9VS29|DSCL_DROME Down syndrome cell adhesion molecule-like protein Dscam2 OS=Drosophila melanogaster OX=7227 GN=Dscam2 PE=2 SV=3//2.13393e-20
scaffold149	135648	136075	428	87	0.102814315240151	0.00579132202645512	0.097022993213696	537.24182070362	CG	evm.TU.scaffold149.1	TSS	--	gnl|BL_ORD_ID|107099 sp|Q9VS29|DSCL_DROME Down syndrome cell adhesion molecule-like protein Dscam2 OS=Drosophila melanogaster OX=7227 GN=Dscam2 PE=2 SV=3//2.13393e-20
scaffold149	135648	136075	428	87	0.102814315240151	0.00579132202645512	0.097022993213696	537.24182070362	CG	evm.TU.scaffold149.1	promoter	--	gnl|BL_ORD_ID|107099 sp|Q9VS29|DSCL_DROME Down syndrome cell adhesion molecule-like protein Dscam2 OS=Drosophila melanogaster OX=7227 GN=Dscam2 PE=2 SV=3//2.13393e-20
scaffold149	436010	436087	78	26	0.123306020943528	0.0312222568092585	0.0920837641342691	127.338499856373	CHH	Target=(CACG)n:2-91;Class=Simple_repeat	repeat
scaffold149	497282	497744	463	69	0.48673770826147	0.130379903010722	0.356357805250748	658.529080619109	CG	scaffold149:484329:500070	CGI
scaffold149	498130	498959	830	164	0.369877170015267	0.0944552464932189	0.275421923522048	1433.64010393997	CG	scaffold149:484329:500070	CGI
scaffold149	507451	508122	672	112	0.188267624013282	0.0520609862497851	0.136206637763497	631.436614832244	CG	scaffold149:508056:510057	CGI_shore
scaffold149	507451	508122	672	112	0.188267624013282	0.0520609862497851	0.136206637763497	631.436614832244	CG	scaffold149:506316:508317	CGI_shore
scaffold149	507451	508122	672	112	0.188267624013282	0.0520609862497851	0.136206637763497	631.436614832244	CG	scaffold149:506713:508713	CGI_shore
scaffold149	507451	508122	672	112	0.188267624013282	0.0520609862497851	0.136206637763497	631.436614832244	CG	scaffold149:507348:508056	CGI
scaffold149	507451	508122	672	112	0.188267624013282	0.0520609862497851	0.136206637763497	631.436614832244	CG	scaffold149:507638:509638	CGI_shore
scaffold149	1423952	1424363	412	97	0.150904833565211	0.00923442714018611	0.141670406425025	644.875187401573	CG	evm.TU.scaffold149.22	intron	--	gnl|BL_ORD_ID|17341 sp|P18910|ANPRA_RAT Atrial natriuretic peptide receptor 1 OS=Rattus norvegicus OX=10116 GN=Npr1 PE=1 SV=1//9.38964e-131
scaffold1490	2318043	2318536	494	87	0.793388762952941	0.495863061400842	0.297525701552099	671.784045875435	CG	evm.TU.scaffold1490.8	intron	--	gnl|BL_ORD_ID|479413 sp|Q9NSU2|TREX1_HUMAN Three-prime repair exonuclease 1 OS=Homo sapiens OX=9606 GN=TREX1 PE=1 SV=2//1.91353e-15
scaffold1490	2318043	2318536	494	87	0.793388762952941	0.495863061400842	0.297525701552099	671.784045875435	CG	scaffold1490:2315371:2319174	CGI
scaffold1490	2348700	2349089	390	54	0.428006246686014	0.0187582352425497	0.409248011443464	677.99914611331	CG	scaffold1490:2346148:2350097	CGI
scaffold1490	2348700	2349089	390	54	0.428006246686014	0.0187582352425497	0.409248011443464	677.99914611331	CG	evm.TU.scaffold1490.8	intron	--	gnl|BL_ORD_ID|479413 sp|Q9NSU2|TREX1_HUMAN Three-prime repair exonuclease 1 OS=Homo sapiens OX=9606 GN=TREX1 PE=1 SV=2//1.91353e-15
scaffold1490	2449505	2450469	965	201	0.869782254124245	0.494907364299585	0.37487488982466	2210.16582787358	CG	evm.TU.scaffold1490.11	intron	--	gnl|BL_ORD_ID|479415 sp|Q9BQ50|TREX2_HUMAN Three prime repair exonuclease 2 OS=Homo sapiens OX=9606 GN=TREX2 PE=1 SV=1//1.80111e-18
scaffold1490	2449505	2450469	965	201	0.869782254124245	0.494907364299585	0.37487488982466	2210.16582787358	CG	scaffold1490:2449486:2450563	CGI
scaffold1490	2449505	2450469	965	201	0.869782254124245	0.494907364299585	0.37487488982466	2210.16582787358	CG	evm.TU.scaffold1490.11	exon	--	gnl|BL_ORD_ID|479415 sp|Q9BQ50|TREX2_HUMAN Three prime repair exonuclease 2 OS=Homo sapiens OX=9606 GN=TREX2 PE=1 SV=1//1.80111e-18
scaffold1490	2449505	2450469	965	201	0.869782254124245	0.494907364299585	0.37487488982466	2210.16582787358	CG	evm.TU.scaffold1490.11	utr3	--	gnl|BL_ORD_ID|479415 sp|Q9BQ50|TREX2_HUMAN Three prime repair exonuclease 2 OS=Homo sapiens OX=9606 GN=TREX2 PE=1 SV=1//1.80111e-18
scaffold1490	2493336	2494583	1248	283	0.821711823390738	0.3796429912207	0.442068832170038	3122.41961028781	CG	evm.TU.scaffold1490.12	intron	--	gnl|BL_ORD_ID|139823 sp|Q96AE4|FUBP1_HUMAN Far upstream element-binding protein 1 OS=Homo sapiens OX=9606 GN=FUBP1 PE=1 SV=3//3.03728e-101
scaffold1490	2493336	2494583	1248	283	0.821711823390738	0.3796429912207	0.442068832170038	3122.41961028781	CG	scaffold1490:2492633:2498576	CGI
scaffold1490	2497186	2497492	307	109	0.81842403183307	0.530834162316635	0.287589869516434	736.659562420883	CG	evm.TU.scaffold1490.12	intron	--	gnl|BL_ORD_ID|139823 sp|Q96AE4|FUBP1_HUMAN Far upstream element-binding protein 1 OS=Homo sapiens OX=9606 GN=FUBP1 PE=1 SV=3//3.03728e-101
scaffold1490	2497186	2497492	307	109	0.81842403183307	0.530834162316635	0.287589869516434	736.659562420883	CG	scaffold1490:2492633:2498576	CGI
scaffold1490	2497186	2497492	307	109	0.81842403183307	0.530834162316635	0.287589869516434	736.659562420883	CG	scaffold1490:2497463:2499463	CGI_shore
scaffold1490	2518608	2519297	690	112	0.856452737345866	0.17551135766884	0.680941379677026	2105.11589422044	CG	scaffold1490:2517197:2519198	CGI_shore
scaffold1490	2518608	2519297	690	112	0.856452737345866	0.17551135766884	0.680941379677026	2105.11589422044	CG	scaffold1490:2518607:2519297	CGI
scaffold1490	2518608	2519297	690	112	0.856452737345866	0.17551135766884	0.680941379677026	2105.11589422044	CG	scaffold1490:2518759:2520759	CGI_shore
scaffold1490	2518608	2519297	690	112	0.856452737345866	0.17551135766884	0.680941379677026	2105.11589422044	CG	evm.TU.scaffold1490.12	intron	--	gnl|BL_ORD_ID|139823 sp|Q96AE4|FUBP1_HUMAN Far upstream element-binding protein 1 OS=Homo sapiens OX=9606 GN=FUBP1 PE=1 SV=3//3.03728e-101
scaffold1490	2526077	2526664	588	108	0.783287736429398	0.461630460456836	0.321657275972562	639.524729477792	CG	scaffold1490:2524128:2526128	CGI_shore
scaffold1490	2526077	2526664	588	108	0.783287736429398	0.461630460456836	0.321657275972562	639.524729477792	CG	scaffold1490:2525001:2527002	CGI_shore
scaffold1490	2526077	2526664	588	108	0.783287736429398	0.461630460456836	0.321657275972562	639.524729477792	CG	scaffold1490:2525139:2527139	CGI_shore
scaffold1490	2526077	2526664	588	108	0.783287736429398	0.461630460456836	0.321657275972562	639.524729477792	CG	evm.TU.scaffold1490.12	exon	--	gnl|BL_ORD_ID|139823 sp|Q96AE4|FUBP1_HUMAN Far upstream element-binding protein 1 OS=Homo sapiens OX=9606 GN=FUBP1 PE=1 SV=3//3.03728e-101
scaffold1490	2526077	2526664	588	108	0.783287736429398	0.461630460456836	0.321657275972562	639.524729477792	CG	scaffold1490:2526129:2526591	CGI
scaffold1490	2526077	2526664	588	108	0.783287736429398	0.461630460456836	0.321657275972562	639.524729477792	CG	evm.TU.scaffold1490.12	utr3	--	gnl|BL_ORD_ID|139823 sp|Q96AE4|FUBP1_HUMAN Far upstream element-binding protein 1 OS=Homo sapiens OX=9606 GN=FUBP1 PE=1 SV=3//3.03728e-101
scaffold1490	2526077	2526664	588	108	0.783287736429398	0.461630460456836	0.321657275972562	639.524729477792	CG	evm.TU.scaffold1490.12	intron	--	gnl|BL_ORD_ID|139823 sp|Q96AE4|FUBP1_HUMAN Far upstream element-binding protein 1 OS=Homo sapiens OX=9606 GN=FUBP1 PE=1 SV=3//3.03728e-101
scaffold1490	2526077	2526664	588	108	0.783287736429398	0.461630460456836	0.321657275972562	639.524729477792	CG	scaffold1490:2526591:2528592	CGI_shore
scaffold1490	2700697	2700888	192	58	0.358724877990487	0.0876637193237455	0.271061158666741	411.134548847831	CHH	Target=(CCTAA)n:3-66;Class=Simple_repeat	repeat
scaffold1492	591041	591733	693	106	0.624650238391729	0.0503623368597413	0.574287901531987	1366.98382020847	CG	scaffold1492:590930:600589	CGI
scaffold1492	591041	591733	693	106	0.624650238391729	0.0503623368597413	0.574287901531987	1366.98382020847	CG	evm.TU.scaffold1492.10	intron	--	gnl|BL_ORD_ID|226896 sp|Q6DFF9|MABP1_XENLA Mitogen-activated protein kinase-binding protein 1 OS=Xenopus laevis OX=8355 GN=mapkbp1 PE=2 SV=1//0
scaffold1492	591041	591733	693	106	0.624650238391729	0.0503623368597413	0.574287901531987	1366.98382020847	CG	scaffold1492:589431:591432	CGI_shore
scaffold1492	731411	731880	470	85	0.234736333128801	0.033045728160809	0.201690604967992	703.701572507978	CG	evm.TU.scaffold1492.12	intron	--	gnl|BL_ORD_ID|509159 sp|O13046|WDHD1_XENLA WD repeat and HMG-box DNA-binding protein 1 OS=Xenopus laevis OX=8355 GN=wdhd1 PE=1 SV=1//7.67257e-58
scaffold1492	731411	731880	470	85	0.234736333128801	0.033045728160809	0.201690604967992	703.701572507978	CG	scaffold1492:730763:733600	CGI
scaffold1492	742645	745094	2450	330	0.779151852672678	0.444264517367087	0.33488733530559	2853.86642159825	CG	scaffold1492:742644:775330	CGI
scaffold1492	859170	859619	450	75	0.105510794195238	0.00600878094851846	0.0995020132467192	501.14882045751	CG	evm.TU.scaffold1492.16	promoter	--	gnl|BL_ORD_ID|446285 sp|O54748|STK3_RAT Serine/threonine-protein kinase 3 OS=Rattus norvegicus OX=10116 GN=Stk3 PE=1 SV=1//9.87304e-16
scaffold1492	959927	960459	533	74	0.157200055764445	0.00463436204779185	0.152565693716653	598.04094821702	CG	evm.TU.scaffold1492.19	intron	--	-//-
scaffold1493	80401	80858	458	88	0.494202776309931	0.172193993805192	0.322008782504739	947.540250023586	CG	evm.TU.scaffold1493.1	intron	--	gnl|BL_ORD_ID|4611 sp|Q7TQI7|ABTB2_MOUSE Ankyrin repeat and BTB/POZ domain-containing protein 2 OS=Mus musculus OX=10090 GN=Abtb2 PE=1 SV=1//0
scaffold1493	426339	426714	376	87	0.16627582055481	0.0178261210973283	0.148449699457482	578.625317386934	CG	Target=(GATTG)n:1-109;Class=Simple_repeat	repeat
scaffold1493	566762	567415	654	153	0.670795709643244	0.321506178906259	0.349289530736985	1757.64382597732	CG	evm.TU.scaffold1493.11	promoter	--	gnl|BL_ORD_ID|251645 sp|Q6NTN5|MTMRD_XENLA Myotubularin-related protein 13 OS=Xenopus laevis OX=8355 GN=sbf2 PE=2 SV=1//4.55625e-18
scaffold1496	2954567	2955216	650	154	0.678660681380647	0.283865799434904	0.394794881945742	1527.37792093042	CG	evm.TU.scaffold1496.19	intron	--	gnl|BL_ORD_ID|274027 sp|Q9H7Z3|NRDE2_HUMAN Protein NRDE2 homolog OS=Homo sapiens OX=9606 GN=NRDE2 PE=1 SV=3//4.22219e-26
scaffold1496	2991814	2992267	454	102	0.620800146490208	0.122804294026085	0.497995852464123	1248.47183939234	CG	evm.TU.scaffold1496.20	intron	--	gnl|BL_ORD_ID|274028 sp|Q80XC6|NRDE2_MOUSE Protein NRDE2 homolog OS=Mus musculus OX=10090 GN=Nrde2 PE=1 SV=3//3.4423e-26
scaffold1496	2991814	2992267	454	102	0.620800146490208	0.122804294026085	0.497995852464123	1248.47183939234	CG	scaffold1496:2989972:2991973	CGI_shore
scaffold1496	2991814	2992267	454	102	0.620800146490208	0.122804294026085	0.497995852464123	1248.47183939234	CG	scaffold1496:2991580:2998312	CGI
scaffold1496	2999765	3003489	3725	198	0.417096086967639	0.0175326712883075	0.399563415679331	2022.63416759154	CG	scaffold1496:2998312:3000313	CGI_shore
scaffold1496	2999765	3003489	3725	198	0.417096086967639	0.0175326712883075	0.399563415679331	2022.63416759154	CG	evm.TU.scaffold1496.20	intron	--	gnl|BL_ORD_ID|274028 sp|Q80XC6|NRDE2_MOUSE Protein NRDE2 homolog OS=Mus musculus OX=10090 GN=Nrde2 PE=1 SV=3//3.4423e-26
scaffold1496	2999765	3003489	3725	198	0.417096086967639	0.0175326712883075	0.399563415679331	2022.63416759154	CG	scaffold1496:2999527:3001527	CGI_shore
scaffold1496	2999765	3003489	3725	198	0.417096086967639	0.0175326712883075	0.399563415679331	2022.63416759154	CG	evm.TU.scaffold1496.20	exon	--	gnl|BL_ORD_ID|274028 sp|Q80XC6|NRDE2_MOUSE Protein NRDE2 homolog OS=Mus musculus OX=10090 GN=Nrde2 PE=1 SV=3//3.4423e-26
scaffold1496	2999765	3003489	3725	198	0.417096086967639	0.0175326712883075	0.399563415679331	2022.63416759154	CG	scaffold1496:3001528:3002440	CGI
scaffold1496	2999765	3003489	3725	198	0.417096086967639	0.0175326712883075	0.399563415679331	2022.63416759154	CG	scaffold1496:3002035:3004035	CGI_shore
scaffold1496	2999765	3003489	3725	198	0.417096086967639	0.0175326712883075	0.399563415679331	2022.63416759154	CG	scaffold1496:3002440:3004441	CGI_shore
scaffold1496	3117288	3119317	2030	284	0.418431433726502	0.0882193002455567	0.330212133480946	2886.47824999015	CG	scaffold1496:3117159:3119259	CGI
scaffold1496	3117288	3119317	2030	284	0.418431433726502	0.0882193002455567	0.330212133480946	2886.47824999015	CG	scaffold1496:3118319:3120319	CGI_shore
scaffold1496	3117288	3119317	2030	284	0.418431433726502	0.0882193002455567	0.330212133480946	2886.47824999015	CG	scaffold1496:3119259:3121260	CGI_shore
scaffold1496	3117288	3119317	2030	284	0.418431433726502	0.0882193002455567	0.330212133480946	2886.47824999015	CG	evm.TU.scaffold1496.23	intron	--	gnl|BL_ORD_ID|330653 sp|P11498|PYC_HUMAN Pyruvate carboxylase, mitochondrial OS=Homo sapiens OX=9606 GN=PC PE=1 SV=2//0
scaffold1496	3126306	3127745	1440	96	0.471943654546361	0.088542201618203	0.383401452928158	1064.19408665022	CG	scaffold1496:3125208:3127208	CGI_shore
scaffold1496	3126306	3127745	1440	96	0.471943654546361	0.088542201618203	0.383401452928158	1064.19408665022	CG	scaffold1496:3126027:3126356	CGI
scaffold1496	3126306	3127745	1440	96	0.471943654546361	0.088542201618203	0.383401452928158	1064.19408665022	CG	evm.TU.scaffold1496.23	intron	--	gnl|BL_ORD_ID|330653 sp|P11498|PYC_HUMAN Pyruvate carboxylase, mitochondrial OS=Homo sapiens OX=9606 GN=PC PE=1 SV=2//0
scaffold1496	3126306	3127745	1440	96	0.471943654546361	0.088542201618203	0.383401452928158	1064.19408665022	CG	scaffold1496:3126356:3128357	CGI_shore
scaffold1496	3126306	3127745	1440	96	0.471943654546361	0.088542201618203	0.383401452928158	1064.19408665022	CG	scaffold1496:3126596:3128596	CGI_shore
scaffold1496	3126306	3127745	1440	96	0.471943654546361	0.088542201618203	0.383401452928158	1064.19408665022	CG	scaffold1496:3127209:3127745	CGI
scaffold1496	3136280	3137487	1208	179	0.434401832319371	0.100804307606286	0.333597524713085	1742.9978243107	CG	scaffold1496:3135277:3137667	CGI
scaffold1496	3136280	3137487	1208	179	0.434401832319371	0.100804307606286	0.333597524713085	1742.9978243107	CG	evm.TU.scaffold1496.23	intron	--	gnl|BL_ORD_ID|330653 sp|P11498|PYC_HUMAN Pyruvate carboxylase, mitochondrial OS=Homo sapiens OX=9606 GN=PC PE=1 SV=2//0
scaffold1500	744988	745118	131	42	0.0304994669014211	0.00759285751952649	0.0229066093818946	160.731946478311	CHH	evm.TU.scaffold1500.8	intron	--	gnl|BL_ORD_ID|148158 sp|P50395|GDIB_HUMAN Rab GDP dissociation inhibitor beta OS=Homo sapiens OX=9606 GN=GDI2 PE=1 SV=2//0
scaffold1500	1224129	1224550	422	108	0.76863467408017	0.589078333468571	0.1795563406116	645.055590381128	CG	evm.TU.scaffold1500.16	intron	--	gnl|BL_ORD_ID|465280 sp|Q148G4|TATD1_BOVIN Putative deoxyribonuclease TATDN1 OS=Bos taurus OX=9913 GN=TATDN1 PE=2 SV=1//5.60511e-116
scaffold1500	1224129	1224550	422	108	0.76863467408017	0.589078333468571	0.1795563406116	645.055590381128	CG	scaffold1500:1222659:1225061	CGI
scaffold1500	1260249	1260625	377	70	0.749937917103067	0.0121774539906129	0.737760463112454	1807.15874766849	CG	scaffold1500:1258507:1312980	CGI
scaffold1503	233906	234392	487	103	0.719815673991824	0.305957117477359	0.413858556514465	888.075677077122	CG	evm.TU.scaffold1503.7	intron	--	gnl|BL_ORD_ID|108939 sp|O70348|DXO_MOUSE Decapping and exoribonuclease protein OS=Mus musculus OX=10090 GN=Dxo PE=1 SV=2//1.31972e-78
scaffold1503	435373	435991	619	78	0.800172582863973	0.315579268900653	0.48459331396332	584.838929072524	CG	evm.TU.scaffold1503.15	intron	--	-//-
scaffold1504	76754	77399	646	164	0.471954941071689	0.242942105929419	0.22901283514227	865.528612990404	CG	scaffold1504:76553:77400	CGI
scaffold1504	76754	77399	646	164	0.471954941071689	0.242942105929419	0.22901283514227	865.528612990404	CG	evm.TU.scaffold1504.1	intron	--	gnl|BL_ORD_ID|104396 sp|P13864|DNMT1_MOUSE DNA (cytosine-5)-methyltransferase 1 OS=Mus musculus OX=10090 GN=Dnmt1 PE=1 SV=5//1.88047e-15
scaffold1506	816427	816509	83	9	0.0299477372088419	0.000272412310521458	0.0296753248983205	31.0118714221262	CHG	scaffold1506:799996:823842	CGI
scaffold1507	3752700	3752767	68	32	0.040767202606555	0.00200693541627358	0.0387602671902814	126.723487360461	CHH	scaffold1507:3751855:3753856	CGI_shore
scaffold1508	833520	834067	548	92	0.4885366840814	0.215655541881701	0.272881142199699	620.377504311357	CG	scaffold1508:831572:833572	CGI_shore
scaffold1508	833520	834067	548	92	0.4885366840814	0.215655541881701	0.272881142199699	620.377504311357	CG	scaffold1508:833573:835296	CGI
scaffold1512	839103	839640	538	76	0.42173615802475	0.113771435193813	0.307964722830936	645.926200936702	CG	scaffold1512:838477:840477	CGI_shore
scaffold1512	967370	967969	600	106	0.284706307040448	0.0128764112374183	0.27182989580303	1227.68834745421	CG	evm.TU.scaffold1512.13	intron	--	gnl|BL_ORD_ID|146357 sp|G5E8P0|GCP6_MOUSE Gamma-tubulin complex component 6 OS=Mus musculus OX=10090 GN=Tubgcp6 PE=1 SV=1//1.41485e-40
scaffold1512	967370	967969	600	106	0.284706307040448	0.0128764112374183	0.27182989580303	1227.68834745421	CG	scaffold1512:965663:972492	CGI
scaffold1512	969269	973904	4636	353	0.485424847825478	0.0172733782393134	0.468151469586165	4759.87667279306	CG	scaffold1512:971803:973803	CGI_shore
scaffold1512	969269	973904	4636	353	0.485424847825478	0.0172733782393134	0.468151469586165	4759.87667279306	CG	scaffold1512:972492:974493	CGI_shore
scaffold1512	969269	973904	4636	353	0.485424847825478	0.0172733782393134	0.468151469586165	4759.87667279306	CG	evm.TU.scaffold1512.13	exon	--	gnl|BL_ORD_ID|146357 sp|G5E8P0|GCP6_MOUSE Gamma-tubulin complex component 6 OS=Mus musculus OX=10090 GN=Tubgcp6 PE=1 SV=1//1.41485e-40
scaffold1512	969269	973904	4636	353	0.485424847825478	0.0172733782393134	0.468151469586165	4759.87667279306	CG	evm.TU.scaffold1512.13	intron	--	gnl|BL_ORD_ID|146357 sp|G5E8P0|GCP6_MOUSE Gamma-tubulin complex component 6 OS=Mus musculus OX=10090 GN=Tubgcp6 PE=1 SV=1//1.41485e-40
scaffold1512	969269	973904	4636	353	0.485424847825478	0.0172733782393134	0.468151469586165	4759.87667279306	CG	scaffold1512:973804:974446	CGI
scaffold1512	969269	973904	4636	353	0.485424847825478	0.0172733782393134	0.468151469586165	4759.87667279306	CG	scaffold1512:965663:972492	CGI
scaffold1512	980782	982325	1544	191	0.453285124161836	0.0392558230451733	0.414029301116662	2191.59674264393	CG	scaffold1512:979074:981075	CGI_shore
scaffold1512	980782	982325	1544	191	0.453285124161836	0.0392558230451733	0.414029301116662	2191.59674264393	CG	evm.TU.scaffold1512.13	intron	--	gnl|BL_ORD_ID|146357 sp|G5E8P0|GCP6_MOUSE Gamma-tubulin complex component 6 OS=Mus musculus OX=10090 GN=Tubgcp6 PE=1 SV=1//1.41485e-40
scaffold1512	1268105	1270368	2264	222	0.476127687153836	0.0356064125691921	0.440521274584644	2578.43514590994	CG	evm.TU.scaffold1512.18	intron	--	gnl|BL_ORD_ID|169001 sp|Q9H583|HEAT1_HUMAN HEAT repeat-containing protein 1 OS=Homo sapiens OX=9606 GN=HEATR1 PE=1 SV=3//1.55103e-46
scaffold1512	1268105	1270368	2264	222	0.476127687153836	0.0356064125691921	0.440521274584644	2578.43514590994	CG	scaffold1512:1262118:1287331	CGI
scaffold1512	1270519	1271612	1094	145	0.526567982657	0.1288776461143	0.3976903365427	1463.648152507	CG	evm.TU.scaffold1512.18	intron	--	gnl|BL_ORD_ID|169001 sp|Q9H583|HEAT1_HUMAN HEAT repeat-containing protein 1 OS=Homo sapiens OX=9606 GN=HEATR1 PE=1 SV=3//1.55103e-46
scaffold1512	1270519	1271612	1094	145	0.526567982657	0.1288776461143	0.3976903365427	1463.648152507	CG	scaffold1512:1262118:1287331	CGI
scaffold1512	1272603	1273851	1249	118	0.712253568076086	0.332895003637258	0.379358564438828	870.17663059555	CG	evm.TU.scaffold1512.18	intron	--	gnl|BL_ORD_ID|169001 sp|Q9H583|HEAT1_HUMAN HEAT repeat-containing protein 1 OS=Homo sapiens OX=9606 GN=HEATR1 PE=1 SV=3//1.55103e-46
scaffold1512	1272603	1273851	1249	118	0.712253568076086	0.332895003637258	0.379358564438828	870.17663059555	CG	scaffold1512:1262118:1287331	CGI
scaffold1512	1283512	1286441	2930	87	0.314578437767712	0.0127243959316837	0.301854041836028	889.666876755617	CG	evm.TU.scaffold1512.18	intron	--	gnl|BL_ORD_ID|169001 sp|Q9H583|HEAT1_HUMAN HEAT repeat-containing protein 1 OS=Homo sapiens OX=9606 GN=HEATR1 PE=1 SV=3//1.55103e-46
scaffold1512	1283512	1286441	2930	87	0.314578437767712	0.0127243959316837	0.301854041836028	889.666876755617	CG	scaffold1512:1262118:1287331	CGI
scaffold1512	1289911	1290310	400	57	0.56195321833153	0.118034896772102	0.443918321559428	530.551684262306	CG	evm.TU.scaffold1512.18	intron	--	gnl|BL_ORD_ID|169001 sp|Q9H583|HEAT1_HUMAN HEAT repeat-containing protein 1 OS=Homo sapiens OX=9606 GN=HEATR1 PE=1 SV=3//1.55103e-46
scaffold1512	1289911	1290310	400	57	0.56195321833153	0.118034896772102	0.443918321559428	530.551684262306	CG	scaffold1512:1289423:1290518	CGI
scaffold1512	1289911	1290310	400	57	0.56195321833153	0.118034896772102	0.443918321559428	530.551684262306	CG	scaffold1512:1290277:1292277	CGI_shore
scaffold1512	1301205	1301934	730	73	0.564547358411322	0.152155301855413	0.412392056555909	664.396752431776	CG	evm.TU.scaffold1512.18	intron	--	gnl|BL_ORD_ID|169001 sp|Q9H583|HEAT1_HUMAN HEAT repeat-containing protein 1 OS=Homo sapiens OX=9606 GN=HEATR1 PE=1 SV=3//1.55103e-46
scaffold1512	1301205	1301934	730	73	0.564547358411322	0.152155301855413	0.412392056555909	664.396752431776	CG	scaffold1512:1300595:1302595	CGI_shore
scaffold1512	1318229	1319063	835	57	0.589341926085731	0.0525108406180226	0.536831085467708	597.704272804176	CG	evm.TU.scaffold1512.18	intron	--	gnl|BL_ORD_ID|169001 sp|Q9H583|HEAT1_HUMAN HEAT repeat-containing protein 1 OS=Homo sapiens OX=9606 GN=HEATR1 PE=1 SV=3//1.55103e-46
scaffold1512	1318229	1319063	835	57	0.589341926085731	0.0525108406180226	0.536831085467708	597.704272804176	CG	evm.TU.scaffold1512.18	exon	--	gnl|BL_ORD_ID|169001 sp|Q9H583|HEAT1_HUMAN HEAT repeat-containing protein 1 OS=Homo sapiens OX=9606 GN=HEATR1 PE=1 SV=3//1.55103e-46
scaffold1512	1332843	1333090	248	38	0.59020724754698	0.0332534337936427	0.556953813753337	589.155798964115	CG	scaffold1512:1331944:1333945	CGI_shore
scaffold1512	1332843	1333090	248	38	0.59020724754698	0.0332534337936427	0.556953813753337	589.155798964115	CG	evm.TU.scaffold1512.18	intron	--	gnl|BL_ORD_ID|169001 sp|Q9H583|HEAT1_HUMAN HEAT repeat-containing protein 1 OS=Homo sapiens OX=9606 GN=HEATR1 PE=1 SV=3//1.55103e-46
scaffold1512	1332843	1333090	248	38	0.59020724754698	0.0332534337936427	0.556953813753337	589.155798964115	CG	scaffold1512:1332356:1333054	CGI
scaffold1512	1332843	1333090	248	38	0.59020724754698	0.0332534337936427	0.556953813753337	589.155798964115	CG	scaffold1512:1333054:1335055	CGI_shore
scaffold1512	1337816	1340951	3136	104	0.687720099762539	0.227519735195701	0.460200364566838	812.41909634325	CG	scaffold1512:1335525:1339787	CGI
scaffold1512	1337816	1340951	3136	104	0.687720099762539	0.227519735195701	0.460200364566838	812.41909634325	CG	evm.TU.scaffold1512.18	intron	--	gnl|BL_ORD_ID|169001 sp|Q9H583|HEAT1_HUMAN HEAT repeat-containing protein 1 OS=Homo sapiens OX=9606 GN=HEATR1 PE=1 SV=3//1.55103e-46
scaffold1512	1337816	1340951	3136	104	0.687720099762539	0.227519735195701	0.460200364566838	812.41909634325	CG	scaffold1512:1339787:1341788	CGI_shore
scaffold1512	1337816	1340951	3136	104	0.687720099762539	0.227519735195701	0.460200364566838	812.41909634325	CG	evm.TU.scaffold1512.18	exon	--	gnl|BL_ORD_ID|169001 sp|Q9H583|HEAT1_HUMAN HEAT repeat-containing protein 1 OS=Homo sapiens OX=9606 GN=HEATR1 PE=1 SV=3//1.55103e-46
scaffold1512	1357663	1358621	959	92	0.620822496466981	0.108314782269393	0.512507714197588	1079.26500630393	CG	scaffold1512:1356853:1358854	CGI_shore
scaffold1512	1357663	1358621	959	92	0.620822496466981	0.108314782269393	0.512507714197588	1079.26500630393	CG	scaffold1512:1357512:1358239	CGI
scaffold1512	1357663	1358621	959	92	0.620822496466981	0.108314782269393	0.512507714197588	1079.26500630393	CG	scaffold1512:1357923:1359923	CGI_shore
scaffold1512	1357663	1358621	959	92	0.620822496466981	0.108314782269393	0.512507714197588	1079.26500630393	CG	scaffold1512:1358239:1360240	CGI_shore
scaffold1512	1583986	1584621	636	105	0.805166197658219	0.459163930499123	0.346002267159096	672.647039322808	CG	evm.TU.scaffold1512.25	intron	--	gnl|BL_ORD_ID|125643 sp|Q6TEP1|F91A1_DANRE Protein FAM91A1 OS=Danio rerio OX=7955 GN=fam91a1 PE=2 SV=2//0
scaffold1512	1583986	1584621	636	105	0.805166197658219	0.459163930499123	0.346002267159096	672.647039322808	CG	scaffold1512:1583200:1585201	CGI_shore
scaffold1512	1583986	1584621	636	105	0.805166197658219	0.459163930499123	0.346002267159096	672.647039322808	CG	scaffold1512:1583865:1585140	CGI
scaffold1512	1583986	1584621	636	105	0.805166197658219	0.459163930499123	0.346002267159096	672.647039322808	CG	scaffold1512:1583919:1585919	CGI_shore
scaffold1513	841177	841523	347	63	0.712745758094106	0.408282345055665	0.304463413038441	509.590283041552	CG	evm.TU.scaffold1513.17	intron	--	gnl|BL_ORD_ID|140893 sp|Q5RJY2|G2E3_MOUSE G2/M phase-specific E3 ubiquitin-protein ligase OS=Mus musculus OX=10090 GN=G2e3 PE=2 SV=2//5.31942e-68
scaffold1517	2395064	2395575	512	64	0.48805493272594	0.0553366037583865	0.432718328967553	666.587761496267	CG	evm.TU.scaffold1517.17	intron	--	gnl|BL_ORD_ID|45360 sp|Q4V8V1|BM1LA_DANRE Breast cancer metastasis-suppressor 1-like protein-A OS=Danio rerio OX=7955 GN=brms1la PE=2 SV=1//3.91622e-70
scaffold1520	1671787	1672390	604	122	0.429413745413559	0.279632771554265	0.149780973859294	689.730326622934	CG	evm.TU.scaffold1520.16	intron	--	gnl|BL_ORD_ID|475252 sp|Q66HG5|TM9S2_RAT Transmembrane 9 superfamily member 2 OS=Rattus norvegicus OX=10116 GN=Tm9sf2 PE=2 SV=1//0
scaffold1521	285301	285397	97	8	0.108555326302823	0.000431796506429574	0.108123529796394	36.7282484088726	CHG	evm.TU.scaffold1521.3	intron	--	gnl|BL_ORD_ID|193935 sp|Q80V86|INT8_MOUSE Integrator complex subunit 8 OS=Mus musculus OX=10090 GN=Ints8 PE=1 SV=1//1.29336e-97
scaffold1526	64511	64949	439	77	0.556996162384651	0.120015278563108	0.436980883821543	784.72777400715	CG	evm.TU.scaffold1526.5	intron	--	gnl|BL_ORD_ID|131759 sp|Q6ZV73|FGD6_HUMAN FYVE, RhoGEF and PH domain-containing protein 6 OS=Homo sapiens OX=9606 GN=FGD6 PE=1 SV=2//2.88124e-154
scaffold1526	64511	64949	439	77	0.556996162384651	0.120015278563108	0.436980883821543	784.72777400715	CG	scaffold1526:63981:65539	CGI
scaffold1526	136219	136554	336	64	0.568053768804138	0.255649821230403	0.312403947573735	549.839074768638	CG	scaffold1526:136501:138501	CGI_shore
scaffold1526	136219	136554	336	64	0.568053768804138	0.255649821230403	0.312403947573735	549.839074768638	CG	evm.TU.scaffold1526.6	intron	--	gnl|BL_ORD_ID|251646 sp|Q8NCE2|MTMRE_HUMAN Myotubularin-related protein 14 OS=Homo sapiens OX=9606 GN=MTMR14 PE=1 SV=2//4.26545e-21
scaffold1526	143281	143548	268	49	0.453854753806445	0.0253951235251576	0.428459630281287	559.531326395004	CG	evm.TU.scaffold1526.6	intron	--	gnl|BL_ORD_ID|251646 sp|Q8NCE2|MTMRE_HUMAN Myotubularin-related protein 14 OS=Homo sapiens OX=9606 GN=MTMR14 PE=1 SV=2//4.26545e-21
scaffold1526	143281	143548	268	49	0.453854753806445	0.0253951235251576	0.428459630281287	559.531326395004	CG	scaffold1526:142645:143483	CGI
scaffold1526	143281	143548	268	49	0.453854753806445	0.0253951235251576	0.428459630281287	559.531326395004	CG	scaffold1526:143483:145484	CGI_shore
scaffold1526	232708	234064	1357	209	0.188673869413594	0.00636578847189132	0.182308080941703	1812.28636383747	CG	evm.TU.scaffold1526.8	intron	--	gnl|BL_ORD_ID|4185 sp|Q9UBJ2|ABCD2_HUMAN ATP-binding cassette sub-family D member 2 OS=Homo sapiens OX=9606 GN=ABCD2 PE=1 SV=1//0
scaffold1527	285300	285748	449	80	0.595415345309895	0.366502945197139	0.228912400112756	512.00134485218	CG	evm.TU.scaffold1527.5	intron	--	-//-
scaffold1527	289046	289105	60	17	0.0636492932430495	0.000897849377645558	0.0627514438654039	80.3843256333972	CHH	evm.TU.scaffold1527.5	intron	--	-//-
scaffold1527	289046	289105	60	17	0.0636492932430495	0.000897849377645558	0.0627514438654039	80.3843256333972	CHH	scaffold1527:288947:290948	CGI_shore
scaffold1529	164057	164929	873	95	0.670909201437024	0.272403763736141	0.398505437700883	740.616713892113	CG	evm.TU.scaffold1529.4	utr5	--	-//-
scaffold1529	164057	164929	873	95	0.670909201437024	0.272403763736141	0.398505437700883	740.616713892113	CG	evm.TU.scaffold1529.4	TSS	--	-//-
scaffold1529	164057	164929	873	95	0.670909201437024	0.272403763736141	0.398505437700883	740.616713892113	CG	evm.TU.scaffold1529.4	promoter	--	-//-
scaffold1529	164057	164929	873	95	0.670909201437024	0.272403763736141	0.398505437700883	740.616713892113	CG	evm.TU.scaffold1529.4	exon	--	-//-
scaffold1532	844837	845018	182	62	0.0529042880755079	0.00931992184272919	0.0435843662327787	253.183690859114	CHH	scaffold1532:842166:863669	CGI
scaffold1532	859430	859807	378	71	0.409843673230791	0.0129612832056232	0.396882390025168	647.473195915007	CG	scaffold1532:842166:863669	CGI
scaffold1532	859430	859807	378	71	0.409843673230791	0.0129612832056232	0.396882390025168	647.473195915007	CG	evm.TU.scaffold1532.10	intron	--	gnl|BL_ORD_ID|81314 sp|Q7Q5R7|CTLH1_ANOGA CTL-like protein 1 OS=Anopheles gambiae OX=7165 GN=AGAP006244 PE=3 SV=4//4.79216e-93
scaffold1532	927798	928162	365	59	0.55950944674509	0.212634880928654	0.346874565816436	561.366428246742	CG	scaffold1532:925852:927853	CGI_shore
scaffold1532	927798	928162	365	59	0.55950944674509	0.212634880928654	0.346874565816436	561.366428246742	CG	scaffold1532:927569:929570	CGI_shore
scaffold1532	927798	928162	365	59	0.55950944674509	0.212634880928654	0.346874565816436	561.366428246742	CG	evm.TU.scaffold1532.13	intron	--	gnl|BL_ORD_ID|234510 sp|Q5R5T5|MET15_PONAB Probable methyltransferase-like protein 15 OS=Pongo abelii OX=9601 GN=METTL15 PE=2 SV=1//1.95126e-94
scaffold1532	929078	929523	446	81	0.578808552570746	0.322571753454934	0.256236799115813	579.279916289057	CG	scaffold1532:927569:929570	CGI_shore
scaffold1532	929078	929523	446	81	0.578808552570746	0.322571753454934	0.256236799115813	579.279916289057	CG	evm.TU.scaffold1532.13	intron	--	gnl|BL_ORD_ID|234510 sp|Q5R5T5|MET15_PONAB Probable methyltransferase-like protein 15 OS=Pongo abelii OX=9601 GN=METTL15 PE=2 SV=1//1.95126e-94
scaffold1532	1000840	1001264	425	78	0.296588474312727	0.0538017231801869	0.24278675113254	539.866862565915	CG	scaffold1532:985911:1007491	CGI
scaffold1532	1000840	1001264	425	78	0.296588474312727	0.0538017231801869	0.24278675113254	539.866862565915	CG	evm.TU.scaffold1532.13	intron	--	gnl|BL_ORD_ID|234510 sp|Q5R5T5|MET15_PONAB Probable methyltransferase-like protein 15 OS=Pongo abelii OX=9601 GN=METTL15 PE=2 SV=1//1.95126e-94
scaffold1534	116267	116775	509	70	0.262337283142963	0.00776628042089379	0.254571002722069	552.092387310793	CG	scaffold1534:116123:118123	CGI_shore
scaffold1534	131769	132769	1001	91	0.163877579271958	0.00495253822334457	0.158925041048614	622.142751268397	CG	scaffold1534:131178:133178	CGI_shore
scaffold1534	131769	132769	1001	91	0.163877579271958	0.00495253822334457	0.158925041048614	622.142751268397	CG	scaffold1534:132300:132652	CGI
scaffold1534	131769	132769	1001	91	0.163877579271958	0.00495253822334457	0.158925041048614	622.142751268397	CG	scaffold1534:132652:134653	CGI_shore
scaffold1534	131769	132769	1001	91	0.163877579271958	0.00495253822334457	0.158925041048614	622.142751268397	CG	scaffold1534:130299:132299	CGI_shore
scaffold1534	133086	135598	2513	322	0.224270126331596	0.00702065404113802	0.217249472290458	2741.66661259273	CG	scaffold1534:131178:133178	CGI_shore
scaffold1534	133086	135598	2513	322	0.224270126331596	0.00702065404113802	0.217249472290458	2741.66661259273	CG	scaffold1534:132652:134653	CGI_shore
scaffold1534	133086	135598	2513	322	0.224270126331596	0.00702065404113802	0.217249472290458	2741.66661259273	CG	scaffold1534:133179:134168	CGI
scaffold1534	133086	135598	2513	322	0.224270126331596	0.00702065404113802	0.217249472290458	2741.66661259273	CG	scaffold1534:134168:136169	CGI_shore
scaffold1534	133086	135598	2513	322	0.224270126331596	0.00702065404113802	0.217249472290458	2741.66661259273	CG	scaffold1534:134999:136999	CGI_shore
scaffold1534	135870	137089	1220	108	0.284533469505008	0.00754711763237421	0.276986351872634	980.281579701546	CG	scaffold1534:134168:136169	CGI_shore
scaffold1534	135870	137089	1220	108	0.284533469505008	0.00754711763237421	0.276986351872634	980.281579701546	CG	scaffold1534:134999:136999	CGI_shore
scaffold1534	135870	137089	1220	108	0.284533469505008	0.00754711763237421	0.276986351872634	980.281579701546	CG	scaffold1534:137000:137630	CGI
scaffold1534	137224	138838	1615	159	0.216374000654751	0.00480770415782245	0.211566296496928	1385.48373328151	CG	scaffold1534:137000:137630	CGI
scaffold1534	137224	138838	1615	159	0.216374000654751	0.00480770415782245	0.211566296496928	1385.48373328151	CG	scaffold1534:137630:139631	CGI_shore
scaffold1535	279627	280537	911	86	0.785692963208158	0.518588329489307	0.267104633718851	527.220941927914	CG	evm.TU.scaffold1535.10	intron	--	gnl|BL_ORD_ID|425813 sp|A4IGY6|S39AE_XENTR Zinc transporter ZIP14 OS=Xenopus tropicalis OX=8364 GN=slc39a14 PE=2 SV=1//4.16375e-67
scaffold1535	340605	341618	1014	209	0.196117462771441	0.025088732775322	0.171028729996119	1398.08360459986	CG	evm.TU.scaffold1535.11	intron	--	gnl|BL_ORD_ID|328745 sp|P42669|PURA_MOUSE Transcriptional activator protein Pur-alpha OS=Mus musculus OX=10090 GN=Pura PE=1 SV=1//1.84973e-10
scaffold1535	462082	463672	1591	181	0.692965590202004	0.20871045598717	0.484255134214834	2167.55664001606	CG	evm.TU.scaffold1535.13	intron	--	gnl|BL_ORD_ID|373781 sp|Q962T1|RL32_SPOFR 60S ribosomal protein L32 OS=Spodoptera frugiperda OX=7108 GN=RpL32 PE=2 SV=1//2.207e-57
scaffold1535	856456	856853	398	50	0.502003640765659	0.0081975460587919	0.493806094706867	794.079265993212	CG	evm.TU.scaffold1535.22	intron	--	gnl|BL_ORD_ID|14112 sp|Q9VKX7|ALG6_DROME Probable dolichyl pyrophosphate Man9GlcNAc2 alpha-1,3-glucosyltransferase OS=Drosophila melanogaster OX=7227 GN=gny PE=2 SV=2//2.21248e-122
scaffold1535	862880	863477	598	105	0.478313068212023	0.195120426852101	0.283192641359923	676.807422665816	CG	evm.TU.scaffold1535.22	intron	--	gnl|BL_ORD_ID|14112 sp|Q9VKX7|ALG6_DROME Probable dolichyl pyrophosphate Man9GlcNAc2 alpha-1,3-glucosyltransferase OS=Drosophila melanogaster OX=7227 GN=gny PE=2 SV=2//2.21248e-122
scaffold1535	862880	863477	598	105	0.478313068212023	0.195120426852101	0.283192641359923	676.807422665816	CG	evm.TU.scaffold1535.23	promoter	--	gnl|BL_ORD_ID|29170 sp|Q8JFW1|ASND1_DANRE Asparagine synthetase domain-containing protein 1 OS=Danio rerio OX=7955 GN=asnsd1 PE=2 SV=1//7.58565e-130
scaffold1537	394130	394501	372	94	0.0958463292312194	0.015612851498037	0.0802334777331824	632.590698385298	CG	evm.TU.scaffold1537.6	promoter	--	gnl|BL_ORD_ID|491930 sp|P62257|UBE2H_MOUSE Ubiquitin-conjugating enzyme E2 H OS=Mus musculus OX=10090 GN=Ube2h PE=1 SV=1//1.31867e-18
scaffold1541	803770	804287	518	126	0.253358342197207	0.0667198861732451	0.186638456023962	936.114317215313	CG	evm.TU.scaffold1541.5	intron	--	gnl|BL_ORD_ID|288894 sp|Q4KMM3|OXR1_MOUSE Oxidation resistance protein 1 OS=Mus musculus OX=10090 GN=Oxr1 PE=1 SV=3//1.2756e-07
scaffold155	394991	395350	360	68	0.452707801902313	0.0208769291848203	0.431830872717492	533.117095080564	CG	scaffold155:394692:427946	CGI
scaffold1550	146390	146715	326	49	0.685064534616982	0.0242825231731823	0.660782011443799	630.223864348152	CG	scaffold1550:146332:146963	CGI
scaffold1550	146390	146715	326	49	0.685064534616982	0.0242825231731823	0.660782011443799	630.223864348152	CG	evm.TU.scaffold1550.3	intron	--	gnl|BL_ORD_ID|248127 sp|Q8CG09|MRP1_RAT Multidrug resistance-associated protein 1 OS=Rattus norvegicus OX=10116 GN=Abcc1 PE=1 SV=2//0
scaffold1550	146390	146715	326	49	0.685064534616982	0.0242825231731823	0.660782011443799	630.223864348152	CG	scaffold1550:145745:147745	CGI_shore
scaffold1553	525458	526155	698	82	0.393255913484047	0.0144883647086941	0.378767548775353	698.352192995845	CG	scaffold1553:525798:527799	CGI_shore
scaffold1553	525458	526155	698	82	0.393255913484047	0.0144883647086941	0.378767548775353	698.352192995845	CG	evm.TU.scaffold1553.6_evm.TU.scaffold1553.5	intron	--	gnl|BL_ORD_ID|1997 sp|Q9M0X9|4CLL7_ARATH 4-coumarate--CoA ligase-like 7 OS=Arabidopsis thaliana OX=3702 GN=4CLL7 PE=1 SV=1//6.27181e-47
scaffold1553	525458	526155	698	82	0.393255913484047	0.0144883647086941	0.378767548775353	698.352192995845	CG	scaffold1553:520255:525798	CGI
scaffold1553	533450	533991	542	112	0.270917952186211	0.0247789741974611	0.24613897798875	969.76632119123	CG	scaffold1553:533143:533927	CGI
scaffold1553	533450	533991	542	112	0.270917952186211	0.0247789741974611	0.24613897798875	969.76632119123	CG	scaffold1553:533927:535928	CGI_shore
scaffold1553	533450	533991	542	112	0.270917952186211	0.0247789741974611	0.24613897798875	969.76632119123	CG	evm.TU.scaffold1553.6_evm.TU.scaffold1553.5	intron	--	gnl|BL_ORD_ID|1997 sp|Q9M0X9|4CLL7_ARATH 4-coumarate--CoA ligase-like 7 OS=Arabidopsis thaliana OX=3702 GN=4CLL7 PE=1 SV=1//6.27181e-47
scaffold1553	538132	539807	1676	163	0.653919874838204	0.0112630221656187	0.642656852672585	2532.73810026295	CG	evm.TU.scaffold1553.6_evm.TU.scaffold1553.5	intron	--	gnl|BL_ORD_ID|1997 sp|Q9M0X9|4CLL7_ARATH 4-coumarate--CoA ligase-like 7 OS=Arabidopsis thaliana OX=3702 GN=4CLL7 PE=1 SV=1//6.27181e-47
scaffold1553	899394	899911	518	112	0.329957223783807	0.0140760708531017	0.315881152930705	928.200401133793	CG	evm.TU.scaffold1553.7	intron	--	-//-
scaffold1553	899394	899911	518	112	0.329957223783807	0.0140760708531017	0.315881152930705	928.200401133793	CG	scaffold1553:899392:909968	CGI
scaffold1553	1009542	1010067	526	81	0.762277587057156	0.518707387022499	0.243570200034657	511.937843697565	CG	scaffold1553:1008548:1010549	CGI_shore
scaffold1553	1009542	1010067	526	81	0.762277587057156	0.518707387022499	0.243570200034657	511.937843697565	CG	scaffold1553:1009088:1011089	CGI_shore
scaffold1553	1009542	1010067	526	81	0.762277587057156	0.518707387022499	0.243570200034657	511.937843697565	CG	scaffold1553:1009540:1010393	CGI
scaffold1553	1017588	1018300	713	153	0.600989267225135	0.306350919142927	0.294638348082208	1128.57438740162	CG	evm.TU.scaffold1553.8	promoter	--	gnl|BL_ORD_ID|469486 sp|Q5ZHN5|THAP5_CHICK THAP domain-containing protein 5 OS=Gallus gallus OX=9031 GN=THAP5 PE=2 SV=1//3.03097e-08
scaffold1553	1017588	1018300	713	153	0.600989267225135	0.306350919142927	0.294638348082208	1128.57438740162	CG	scaffold1553:1012469:1028435	CGI
scaffold1553	1018976	1019770	795	112	0.699484682430521	0.422435975673358	0.277048706757163	800.04046126137	CG	scaffold1553:1012469:1028435	CGI
scaffold1553	1080627	1080710	84	11	0.0354655726284603	0.00100429426023494	0.0344612783682254	45.4028260820106	CHG	scaffold1553:1070157:1097462	CGI
scaffold1553	1184044	1184999	956	109	0.440334744653266	0.0683235098124482	0.372011234840818	993.84078613262	CG	scaffold1553:1182597:1184597	CGI_shore
scaffold1553	1184044	1184999	956	109	0.440334744653266	0.0683235098124482	0.372011234840818	993.84078613262	CG	scaffold1553:1184598:1184813	CGI
scaffold1553	1184044	1184999	956	109	0.440334744653266	0.0683235098124482	0.372011234840818	993.84078613262	CG	scaffold1553:1184813:1186814	CGI_shore
scaffold1553	1186707	1186992	286	66	0.348295037867879	0.063160074743671	0.285134963124208	569.839389188749	CG	scaffold1553:1184813:1186814	CGI_shore
scaffold1553	1543358	1544115	758	143	0.811033955070506	0.373425764128811	0.437608190941696	1152.35019141137	CG	evm.TU.scaffold1553.25	intron	--	gnl|BL_ORD_ID|349175 sp|Q6DFV3|RHG21_MOUSE Rho GTPase-activating protein 21 OS=Mus musculus OX=10090 GN=Arhgap21 PE=1 SV=1//4.46223e-23
scaffold1553	1543358	1544115	758	143	0.811033955070506	0.373425764128811	0.437608190941696	1152.35019141137	CG	scaffold1553:1541302:1558347	CGI
scaffold1553	1545624	1546064	441	123	0.659763409745623	0.144001532730918	0.515761877014704	1712.3608283466	CG	evm.TU.scaffold1553.25	intron	--	gnl|BL_ORD_ID|349175 sp|Q6DFV3|RHG21_MOUSE Rho GTPase-activating protein 21 OS=Mus musculus OX=10090 GN=Arhgap21 PE=1 SV=1//4.46223e-23
scaffold1553	1545624	1546064	441	123	0.659763409745623	0.144001532730918	0.515761877014704	1712.3608283466	CG	scaffold1553:1541302:1558347	CGI
scaffold1553	1546953	1547531	579	81	0.750804688785985	0.299770583578624	0.451034105207361	783.427982343625	CG	evm.TU.scaffold1553.25	intron	--	gnl|BL_ORD_ID|349175 sp|Q6DFV3|RHG21_MOUSE Rho GTPase-activating protein 21 OS=Mus musculus OX=10090 GN=Arhgap21 PE=1 SV=1//4.46223e-23
scaffold1553	1546953	1547531	579	81	0.750804688785985	0.299770583578624	0.451034105207361	783.427982343625	CG	evm.TU.scaffold1553.25	exon	--	gnl|BL_ORD_ID|349175 sp|Q6DFV3|RHG21_MOUSE Rho GTPase-activating protein 21 OS=Mus musculus OX=10090 GN=Arhgap21 PE=1 SV=1//4.46223e-23
scaffold1553	1546953	1547531	579	81	0.750804688785985	0.299770583578624	0.451034105207361	783.427982343625	CG	scaffold1553:1541302:1558347	CGI
scaffold1553	1547743	1548079	337	79	0.804765713564982	0.453160835975567	0.351604877589415	664.439520867225	CG	evm.TU.scaffold1553.25	exon	--	gnl|BL_ORD_ID|349175 sp|Q6DFV3|RHG21_MOUSE Rho GTPase-activating protein 21 OS=Mus musculus OX=10090 GN=Arhgap21 PE=1 SV=1//4.46223e-23
scaffold1553	1547743	1548079	337	79	0.804765713564982	0.453160835975567	0.351604877589415	664.439520867225	CG	evm.TU.scaffold1553.25	intron	--	gnl|BL_ORD_ID|349175 sp|Q6DFV3|RHG21_MOUSE Rho GTPase-activating protein 21 OS=Mus musculus OX=10090 GN=Arhgap21 PE=1 SV=1//4.46223e-23
scaffold1553	1547743	1548079	337	79	0.804765713564982	0.453160835975567	0.351604877589415	664.439520867225	CG	scaffold1553:1541302:1558347	CGI
scaffold1553	1550965	1551562	598	94	0.715399345469644	0.304184930495702	0.411214414973943	843.521477766056	CG	evm.TU.scaffold1553.25	intron	--	gnl|BL_ORD_ID|349175 sp|Q6DFV3|RHG21_MOUSE Rho GTPase-activating protein 21 OS=Mus musculus OX=10090 GN=Arhgap21 PE=1 SV=1//4.46223e-23
scaffold1553	1550965	1551562	598	94	0.715399345469644	0.304184930495702	0.411214414973943	843.521477766056	CG	scaffold1553:1541302:1558347	CGI
scaffold1553	1551968	1552528	561	84	0.825796908184019	0.303874589281456	0.521922318902562	850.999853047315	CG	evm.TU.scaffold1553.25	intron	--	gnl|BL_ORD_ID|349175 sp|Q6DFV3|RHG21_MOUSE Rho GTPase-activating protein 21 OS=Mus musculus OX=10090 GN=Arhgap21 PE=1 SV=1//4.46223e-23
scaffold1553	1551968	1552528	561	84	0.825796908184019	0.303874589281456	0.521922318902562	850.999853047315	CG	scaffold1553:1541302:1558347	CGI
scaffold1553	1607960	1608042	83	29	0.0372354211117735	0.000955142719742483	0.036280278392031	123.365362121059	CHH	scaffold1553:1606452:1608453	CGI_shore
scaffold1553	1607960	1608042	83	29	0.0372354211117735	0.000955142719742483	0.036280278392031	123.365362121059	CHH	scaffold1553:1606790:1608790	CGI_shore
scaffold1553	1607960	1608042	83	29	0.0372354211117735	0.000955142719742483	0.036280278392031	123.365362121059	CHH	evm.TU.scaffold1553.28	exon	--	-//-
scaffold1553	1607960	1608042	83	29	0.0372354211117735	0.000955142719742483	0.036280278392031	123.365362121059	CHH	evm.TU.scaffold1553.28	utr5	--	-//-
scaffold1553	1607960	1608042	83	29	0.0372354211117735	0.000955142719742483	0.036280278392031	123.365362121059	CHH	scaffold1553:1607789:1608260	CGI
scaffold1553	1636693	1637225	533	100	0.815764703845437	0.512099150750756	0.303665553094681	529.493047304684	CG	scaffold1553:1628883:1642932	CGI
scaffold1553	1636693	1637225	533	100	0.815764703845437	0.512099150750756	0.303665553094681	529.493047304684	CG	evm.TU.scaffold1553.29	intron	--	-//-
scaffold1553	1804725	1807026	2302	104	0.478744766479911	0.0835427047966292	0.395202061683282	840.895906507891	CG	evm.TU.scaffold1553.32	intron	--	-//-
scaffold1553	1804725	1807026	2302	104	0.478744766479911	0.0835427047966292	0.395202061683282	840.895906507891	CG	scaffold1553:1804496:1806496	CGI_shore
scaffold1553	1804725	1807026	2302	104	0.478744766479911	0.0835427047966292	0.395202061683282	840.895906507891	CG	scaffold1553:1806497:1808841	CGI
scaffold1561	1079771	1080323	553	99	0.0669838327990567	0.00308489734285491	0.0638989354562017	579.704930814198	CG	evm.TU.scaffold1561.34	intron	--	gnl|BL_ORD_ID|134976 sp|Q8K4C0|FMO5_RAT Dimethylaniline monooxygenase [N-oxide-forming] 5 OS=Rattus norvegicus OX=10116 GN=Fmo5 PE=1 SV=3//3.64169e-160
scaffold1561	1148898	1149691	794	114	0.629675327772961	0.313013912815449	0.316661414957512	1030.07323843825	CG	scaffold1561:1149368:1151368	CGI_shore
scaffold1561	1148898	1149691	794	114	0.629675327772961	0.313013912815449	0.316661414957512	1030.07323843825	CG	evm.TU.scaffold1561.37	intron	--	gnl|BL_ORD_ID|59298 sp|Q8BGS7|CEPT1_MOUSE Choline/ethanolaminephosphotransferase 1 OS=Mus musculus OX=10090 GN=Cept1 PE=1 SV=1//1.78806e-47
scaffold1561	1897959	1898042	84	37	0.116638262160132	0.0609140627769319	0.0557241993832001	211.190677792575	CHH	Target=(CA)n:2-78;Class=Simple_repeat	repeat
scaffold1565	52077	52671	595	71	0.301357013084925	0.0218340127734757	0.279523000311449	624.500420973986	CG	evm.TU.scaffold1565.2	intron	--	gnl|BL_ORD_ID|337495 sp|Q94148|RAB10_CAEEL Ras-related protein Rab-10 OS=Caenorhabditis elegans OX=6239 GN=rab-10 PE=1 SV=2//1.08745e-97
scaffold1568	478256	479443	1188	173	0.246921221949109	0.00909464264525886	0.23782657930385	1568.90298473811	CG	evm.TU.scaffold1568.3	exon	--	-//-
scaffold1568	478256	479443	1188	173	0.246921221949109	0.00909464264525886	0.23782657930385	1568.90298473811	CG	evm.TU.scaffold1568.3	intron	--	-//-
scaffold1568	478256	479443	1188	173	0.246921221949109	0.00909464264525886	0.23782657930385	1568.90298473811	CG	evm.TU.scaffold1568.3	utr5	--	-//-
scaffold1570	103244	104106	863	108	0.0994593674510703	0.00594510268687371	0.0935142647641966	610.497616522259	CG	evm.TU.scaffold1570.4	intron	--	gnl|BL_ORD_ID|23635 sp|P51464|ARLY_LITCT Argininosuccinate lyase OS=Lithobates catesbeiana OX=8400 GN=ASL PE=3 SV=1//0
scaffold1570	104160	104436	277	60	0.172740092461018	0.00682885779231948	0.165911234668699	508.450115300056	CG	evm.TU.scaffold1570.4	intron	--	gnl|BL_ORD_ID|23635 sp|P51464|ARLY_LITCT Argininosuccinate lyase OS=Lithobates catesbeiana OX=8400 GN=ASL PE=3 SV=1//0
scaffold1571	355233	356528	1296	224	0.820219905187189	0.561610471398034	0.258609433789155	1750.84002785471	CG	scaffold1571:355214:356560	CGI
scaffold1571	355233	356528	1296	224	0.820219905187189	0.561610471398034	0.258609433789155	1750.84002785471	CG	scaffold1571:355718:357718	CGI_shore
scaffold1571	382999	383117	119	30	0.0713137405870472	0.000388190787680229	0.070925549799367	156.37343863307	CHH	scaffold1571:381450:383450	CGI_shore
scaffold1571	382999	383117	119	30	0.0713137405870472	0.000388190787680229	0.070925549799367	156.37343863307	CHH	scaffold1571:381594:383595	CGI_shore
scaffold1571	382999	383117	119	30	0.0713137405870472	0.000388190787680229	0.070925549799367	156.37343863307	CHH	scaffold1571:383075:385075	CGI_shore
scaffold1575	2369597	2369918	322	64	0.473995004695197	0.0180975195299049	0.455897485165292	642.846809812593	CG	evm.TU.scaffold1575.24	intron	--	gnl|BL_ORD_ID|132994 sp|A6QQ71|FKBP6_BOVIN Inactive peptidyl-prolyl cis-trans isomerase FKBP6 OS=Bos taurus OX=9913 GN=FKBP6 PE=2 SV=1//2.41234e-26
scaffold1575	4244768	4245666	899	155	0.584297191029175	0.212820667784036	0.371476523245139	1272.4141471304	CG	evm.TU.scaffold1575.42	intron	--	gnl|BL_ORD_ID|488439 sp|Q3UDE2|TTL12_MOUSE Tubulin--tyrosine ligase-like protein 12 OS=Mus musculus OX=10090 GN=Ttll12 PE=1 SV=1//3.46867e-176
scaffold1575	4254623	4254899	277	89	0.73188736033229	0.506161266811954	0.225726093520336	515.681526318937	CG	evm.TU.scaffold1575.42	intron	--	gnl|BL_ORD_ID|488439 sp|Q3UDE2|TTL12_MOUSE Tubulin--tyrosine ligase-like protein 12 OS=Mus musculus OX=10090 GN=Ttll12 PE=1 SV=1//3.46867e-176
scaffold1577	133260	135242	1983	105	0.831080729884312	0.486137018675123	0.344943711209189	690.595902260396	CG	scaffold1577:131337:133338	CGI_shore
scaffold1577	133260	135242	1983	105	0.831080729884312	0.486137018675123	0.344943711209189	690.595902260396	CG	evm.TU.scaffold1577.4	intron	--	gnl|BL_ORD_ID|428683 sp|Q8NBX0|SCPDL_HUMAN Saccharopine dehydrogenase-like oxidoreductase OS=Homo sapiens OX=9606 GN=SCCPDH PE=1 SV=1//3.40166e-93
scaffold1577	133260	135242	1983	105	0.831080729884312	0.486137018675123	0.344943711209189	690.595902260396	CG	scaffold1577:132940:134940	CGI_shore
scaffold1577	133260	135242	1983	105	0.831080729884312	0.486137018675123	0.344943711209189	690.595902260396	CG	scaffold1577:133175:133529	CGI
scaffold1577	133260	135242	1983	105	0.831080729884312	0.486137018675123	0.344943711209189	690.595902260396	CG	scaffold1577:133529:135530	CGI_shore
scaffold1577	133260	135242	1983	105	0.831080729884312	0.486137018675123	0.344943711209189	690.595902260396	CG	scaffold1577:133720:135720	CGI_shore
scaffold1577	133260	135242	1983	105	0.831080729884312	0.486137018675123	0.344943711209189	690.595902260396	CG	scaffold1577:134941:135287	CGI
scaffold1577	133260	135242	1983	105	0.831080729884312	0.486137018675123	0.344943711209189	690.595902260396	CG	evm.TU.scaffold1577.4	exon	--	gnl|BL_ORD_ID|428683 sp|Q8NBX0|SCPDL_HUMAN Saccharopine dehydrogenase-like oxidoreductase OS=Homo sapiens OX=9606 GN=SCCPDH PE=1 SV=1//3.40166e-93
scaffold1577	164002	165842	1841	126	0.477391067069596	0.0149985140767661	0.46239255299283	1511.16263749102	CG	scaffold1577:165188:167188	CGI_shore
scaffold1577	164002	165842	1841	126	0.477391067069596	0.0149985140767661	0.46239255299283	1511.16263749102	CG	scaffold1577:165587:166382	CGI
scaffold1577	164002	165842	1841	126	0.477391067069596	0.0149985140767661	0.46239255299283	1511.16263749102	CG	evm.TU.scaffold1577.4	intron	--	gnl|BL_ORD_ID|428683 sp|Q8NBX0|SCPDL_HUMAN Saccharopine dehydrogenase-like oxidoreductase OS=Homo sapiens OX=9606 GN=SCCPDH PE=1 SV=1//3.40166e-93
scaffold1577	164002	165842	1841	126	0.477391067069596	0.0149985140767661	0.46239255299283	1511.16263749102	CG	scaffold1577:163586:165586	CGI_shore
scaffold1577	632947	633982	1036	90	0.183647481964417	0.00465584378004024	0.178991638184377	695.303429087896	CG	evm.TU.scaffold1577.9	intron	--	gnl|BL_ORD_ID|347626 sp|P22336|RFA1_YEAST Replication factor A protein 1 OS=Saccharomyces cerevisiae (strain ATCC 204508 / S288c) OX=559292 GN=RFA1 PE=1 SV=1//3.13633e-08
scaffold1577	634519	636072	1554	115	0.276491498982364	0.00468483859397996	0.271806660388384	1298.34276536941	CG	evm.TU.scaffold1577.9	intron	--	gnl|BL_ORD_ID|347626 sp|P22336|RFA1_YEAST Replication factor A protein 1 OS=Saccharomyces cerevisiae (strain ATCC 204508 / S288c) OX=559292 GN=RFA1 PE=1 SV=1//3.13633e-08
scaffold1577	1537246	1538218	973	148	0.189837472375895	0.0274902626077538	0.162347209768141	1060.1679268063	CG	Target=(CA)n:1-434;Class=Simple_repeat	repeat
scaffold1579	488751	489001	251	44	0.543293013326947	0.0319132717040324	0.511379741622915	499.815323169741	CG	scaffold1579:482158:507743	CGI
scaffold158	643182	643269	88	25	0.0254831255711214	0.000525109423687756	0.0249580161474336	105.192843522421	CHH	scaffold158:641227:643227	CGI_shore
scaffold158	643182	643269	88	25	0.0254831255711214	0.000525109423687756	0.0249580161474336	105.192843522421	CHH	scaffold158:642098:644099	CGI_shore
scaffold158	643182	643269	88	25	0.0254831255711214	0.000525109423687756	0.0249580161474336	105.192843522421	CHH	scaffold158:642447:644447	CGI_shore
scaffold158	643182	643269	88	25	0.0254831255711214	0.000525109423687756	0.0249580161474336	105.192843522421	CHH	evm.TU.scaffold158.5	intron	--	gnl|BL_ORD_ID|497308 sp|Q14146|URB2_HUMAN Unhealthy ribosome biogenesis protein 2 homolog OS=Homo sapiens OX=9606 GN=URB2 PE=2 SV=2//4.64577e-07
scaffold158	643182	643269	88	25	0.0254831255711214	0.000525109423687756	0.0249580161474336	105.192843522421	CHH	scaffold158:643228:643467	CGI
scaffold1581	303918	304404	487	94	0.238225318929186	0.00979039736324805	0.228434921565938	679.302886247665	CG	scaffold1581:277385:304692	CGI
scaffold1583	23257	23575	319	72	0.305608380405272	0.051822579359153	0.253785801046119	621.864054096601	CG	scaffold1583:21585:26448	CGI
scaffold1588	232678	232971	294	69	0.219155338263299	0.0206102233122358	0.198545114951063	520.383522703915	CG	scaffold1588:230116:233426	CGI
scaffold1591	617445	618082	638	97	0.581609039402858	0.345221466342446	0.236387573060412	602.18423872622	CG	evm.TU.scaffold1591.9	intron	--	gnl|BL_ORD_ID|338336 sp|P46061|RAGP1_MOUSE Ran GTPase-activating protein 1 OS=Mus musculus OX=10090 GN=Rangap1 PE=1 SV=2//2.78337e-101
scaffold1591	849437	849861	425	82	0.143050958014844	0.00939268257675559	0.133658275438088	576.933332059917	CG	scaffold1591:847459:849459	CGI_shore
scaffold1591	849437	849861	425	82	0.143050958014844	0.00939268257675559	0.133658275438088	576.933332059917	CG	scaffold1591:849460:849867	CGI
scaffold1592	1256790	1257106	317	91	0.68313933163959	0.455703125984556	0.227436205655034	693.175403230309	CG	evm.TU.scaffold1592.8	intron	--	gnl|BL_ORD_ID|128810 sp|Q14517|FAT1_HUMAN Protocadherin Fat 1 OS=Homo sapiens OX=9606 GN=FAT1 PE=1 SV=2//6.88591e-07
scaffold1592	2830081	2830510	430	57	0.473960047620317	0.0638508902932836	0.410109157327033	514.727122204072	CG	evm.TU.scaffold1592.28	intron	--	gnl|BL_ORD_ID|332281 sp|Q63707|PYRD_RAT Dihydroorotate dehydrogenase (quinone), mitochondrial OS=Rattus norvegicus OX=10116 GN=Dhodh PE=1 SV=1//1.12599e-136
scaffold1592	2830081	2830510	430	57	0.473960047620317	0.0638508902932836	0.410109157327033	514.727122204072	CG	scaffold1592:2828948:2830949	CGI_shore
scaffold1592	2830081	2830510	430	57	0.473960047620317	0.0638508902932836	0.410109157327033	514.727122204072	CG	scaffold1592:2829786:2831786	CGI_shore
scaffold1592	2830081	2830510	430	57	0.473960047620317	0.0638508902932836	0.410109157327033	514.727122204072	CG	scaffold1592:2830080:2830783	CGI
scaffold1592	2830678	2831246	569	64	0.520142573686929	0.112760117437471	0.407382456249458	558.685977307175	CG	evm.TU.scaffold1592.28	intron	--	gnl|BL_ORD_ID|332281 sp|Q63707|PYRD_RAT Dihydroorotate dehydrogenase (quinone), mitochondrial OS=Rattus norvegicus OX=10116 GN=Dhodh PE=1 SV=1//1.12599e-136
scaffold1592	2830678	2831246	569	64	0.520142573686929	0.112760117437471	0.407382456249458	558.685977307175	CG	scaffold1592:2828948:2830949	CGI_shore
scaffold1592	2830678	2831246	569	64	0.520142573686929	0.112760117437471	0.407382456249458	558.685977307175	CG	scaffold1592:2829786:2831786	CGI_shore
scaffold1592	2830678	2831246	569	64	0.520142573686929	0.112760117437471	0.407382456249458	558.685977307175	CG	scaffold1592:2830080:2830783	CGI
scaffold1592	2830678	2831246	569	64	0.520142573686929	0.112760117437471	0.407382456249458	558.685977307175	CG	scaffold1592:2830783:2832784	CGI_shore
scaffold1592	2830678	2831246	569	64	0.520142573686929	0.112760117437471	0.407382456249458	558.685977307175	CG	scaffold1592:2831142:2833142	CGI_shore
scaffold1597	960479	960976	498	127	0.815377993227895	0.568977335905333	0.246400657322562	907.000100653322	CG	scaffold1597:956596:962740	CGI
scaffold1597	960479	960976	498	127	0.815377993227895	0.568977335905333	0.246400657322562	907.000100653322	CG	evm.TU.scaffold1597.6	intron	--	gnl|BL_ORD_ID|230386 sp|Q5EAW4|MCM10_XENLA Protein MCM10 homolog OS=Xenopus laevis OX=8355 GN=mcm10 PE=1 SV=2//9.11237e-26
scaffold1597	1113242	1113596	355	78	0.480264601593631	0.247106562398037	0.233158039195594	518.826200401296	CG	scaffold1597:1112678:1114089	CGI
scaffold1597	1113242	1113596	355	78	0.480264601593631	0.247106562398037	0.233158039195594	518.826200401296	CG	evm.TU.scaffold1597.9	intron	--	-//-
scaffold16	1443692	1444457	766	87	0.80848571572425	0.175420143610304	0.633065572113946	1485.36916914324	CG	evm.TU.scaffold16.21	intron	--	gnl|BL_ORD_ID|287879 sp|Q27421|OSP_DROME Protein outspread OS=Drosophila melanogaster OX=7227 GN=osp PE=2 SV=5//3.68178e-65
scaffold16	1450360	1450417	58	11	0.0763613982523027	0.000832916353507478	0.0755284818987953	35.9866414689751	CHG	evm.TU.scaffold16.21	intron	--	gnl|BL_ORD_ID|287879 sp|Q27421|OSP_DROME Protein outspread OS=Drosophila melanogaster OX=7227 GN=osp PE=2 SV=5//3.68178e-65
scaffold16	1509145	1509455	311	78	0.700382519598218	0.3941691418608	0.306213377737418	580.966428532255	CG	evm.TU.scaffold16.23	intron	--	gnl|BL_ORD_ID|322379 sp|Q9Z2X3|PSD10_RAT 26S proteasome non-ATPase regulatory subunit 10 OS=Rattus norvegicus OX=10116 GN=Psmd10 PE=2 SV=1//1.39892e-59
scaffold160	1293596	1294040	445	113	0.0774100706059315	0.0109977917633858	0.0664122788425456	537.039792810062	CG	scaffold160:1290861:1297606	CGI
scaffold1600	514637	514691	55	7	0.0579343195146227	0.000592656765141541	0.0573416627494811	22.9514072649797	CHG	scaffold1600:507290:516345	CGI
scaffold1601	1267437	1267857	421	64	0.322258885927795	0.0563876703882948	0.265871215539501	549.344800995349	CG	scaffold1601:1252381:1271463	CGI
scaffold1602	11320	11774	455	113	0.134301749580566	0.0111131012283814	0.123188648352185	880.890276258003	CG	evm.TU.scaffold1602.1	intron	--	gnl|BL_ORD_ID|239073 sp|Q5ZIJ9|MIB2_CHICK E3 ubiquitin-protein ligase MIB2 OS=Gallus gallus OX=9031 GN=MIB2 PE=2 SV=1//2.42963e-09
scaffold161	456713	457123	411	73	0.552988010466263	0.24717302102637	0.305814989439893	638.890978606008	CG	evm.TU.scaffold161.15	intron	--	-//-
scaffold161	615964	616711	748	182	0.683702912386348	0.374365436584418	0.30933747580193	1508.72316123192	CG	scaffold161:615452:617453	CGI_shore
scaffold161	615964	616711	748	182	0.683702912386348	0.374365436584418	0.30933747580193	1508.72316123192	CG	scaffold161:615963:620562	CGI
scaffold161	1050343	1050926	584	121	0.555500018394847	0.275747862807932	0.279752155586915	703.233202977872	CG	evm.TU.scaffold161.26	intron	--	gnl|BL_ORD_ID|474666 sp|Q9U1M2|TM120_DROME Transmembrane protein 120 homolog OS=Drosophila melanogaster OX=7227 GN=CG32795 PE=1 SV=1//4.138e-99
scaffold1610	1227262	1227941	680	106	0.180767327853128	0.0501660501147322	0.130601277738395	573.61554577517	CG	scaffold1610:1218010:1227869	CGI
scaffold1610	1227262	1227941	680	106	0.180767327853128	0.0501660501147322	0.130601277738395	573.61554577517	CG	scaffold1610:1227869:1229870	CGI_shore
scaffold1616	345637	346344	708	96	0.687663221421666	0.309723767708626	0.377939453713041	742.19340409204	CG	evm.TU.scaffold1616.6	intron	--	gnl|BL_ORD_ID|106059 sp|Q6V1X1|DPP8_HUMAN Dipeptidyl peptidase 8 OS=Homo sapiens OX=9606 GN=DPP8 PE=1 SV=1//3.27818e-163
scaffold1627	989277	989718	442	138	0.509049714534058	0.302791375208104	0.206258339325954	904.244448111772	CG	evm.TU.scaffold1627.8	intron	--	gnl|BL_ORD_ID|492012 sp|O14562|UBFD1_HUMAN Ubiquitin domain-containing protein UBFD1 OS=Homo sapiens OX=9606 GN=UBFD1 PE=1 SV=2//5.80879e-80
scaffold1627	1765821	1766288	468	113	0.627757364217874	0.2069859010191	0.420771463198774	1079.1182940199	CG	evm.TU.scaffold1627.29	intron	--	gnl|BL_ORD_ID|148774 sp|Q7L5D6|GET4_HUMAN Golgi to ER traffic protein 4 homolog OS=Homo sapiens OX=9606 GN=GET4 PE=1 SV=1//4.01131e-76
scaffold1627	2095095	2095502	408	77	0.758932248643789	0.44497421018975	0.313958038454039	593.768534956544	CG	evm.TU.scaffold1627.38	intron	--	gnl|BL_ORD_ID|338347 sp|Q7Z5J4|RAI1_HUMAN Retinoic acid-induced protein 1 OS=Homo sapiens OX=9606 GN=RAI1 PE=1 SV=2//1.78513e-22
scaffold1630	211045	211569	525	107	0.75633200416491	0.461082789701388	0.295249214463522	703.166127917036	CG	scaffold1630:208274:211569	CGI
scaffold1630	211045	211569	525	107	0.75633200416491	0.461082789701388	0.295249214463522	703.166127917036	CG	evm.TU.scaffold1630.6	intron	--	gnl|BL_ORD_ID|232791 sp|Q2QCI8|MED12_DANRE Mediator of RNA polymerase II transcription subunit 12 OS=Danio rerio OX=7955 GN=med12 PE=2 SV=1//7.38888e-124
scaffold1630	1227883	1228237	355	84	0.263107359028435	0.0280957097680338	0.235011649260402	659.862234547128	CG	evm.TU.scaffold1630.15	intron	--	gnl|BL_ORD_ID|189985 sp|Q66HB3|IFT80_RAT Intraflagellar transport protein 80 homolog OS=Rattus norvegicus OX=10116 GN=Ift80 PE=2 SV=1//0
scaffold1630	1399925	1400184	260	65	0.140786518905695	0.011527752100855	0.12925876680484	513.514319959657	CG	evm.TU.scaffold1630.17	intron	--	gnl|BL_ORD_ID|76382 sp|Q9JMA7|CP341_MOUSE Cytochrome P450 3A41 OS=Mus musculus OX=10090 GN=Cyp3a41a PE=1 SV=2//1.84824e-55
scaffold1630	1515348	1515629	282	37	0.472445798026092	0.0122726805570009	0.460173117469091	649.17596902302	CG	evm.TU.scaffold1630.18	intron	--	gnl|BL_ORD_ID|427613 sp|P83740|SC5A6_DROME Putative sodium-dependent multivitamin transporter OS=Drosophila melanogaster OX=7227 GN=CG32669 PE=2 SV=1//7.30284e-59
scaffold1635	828141	828316	176	70	0.0664501339539622	0.00369822546991092	0.0627519084840513	283.720621129945	CHH	scaffold1635:826197:828197	CGI_shore
scaffold1635	828141	828316	176	70	0.0664501339539622	0.00369822546991092	0.0627519084840513	283.720621129945	CHH	scaffold1635:828198:829350	CGI
scaffold1637	1207014	1207072	59	10	0.0811943168739488	0.00040907918383998	0.0807852376901088	61.180022560333	CHH	scaffold1637:1206093:1208093	CGI_shore
scaffold1639	489408	489786	379	73	0.827491045232944	0.374371383930798	0.453119661302146	866.020713874301	CG	evm.TU.scaffold1639.9	promoter	--	gnl|BL_ORD_ID|317697 sp|O88685|PRS6A_MOUSE 26S proteasome regulatory subunit 6A OS=Mus musculus OX=10090 GN=Psmc3 PE=1 SV=2//2.06954e-25
scaffold1639	489408	489786	379	73	0.827491045232944	0.374371383930798	0.453119661302146	866.020713874301	CG	evm.TU.scaffold1639.10	promoter	--	gnl|BL_ORD_ID|317696 sp|P17980|PRS6A_HUMAN 26S proteasome regulatory subunit 6A OS=Homo sapiens OX=9606 GN=PSMC3 PE=1 SV=3//1.95422e-155
scaffold1639	489408	489786	379	73	0.827491045232944	0.374371383930798	0.453119661302146	866.020713874301	CG	scaffold1639:475710:500015	CGI
scaffold1639	634484	634904	421	79	0.793270718983634	0.449715271853544	0.343555447130091	746.892733250712	CG	evm.TU.scaffold1639.12	exon	--	gnl|BL_ORD_ID|317697 sp|O88685|PRS6A_MOUSE 26S proteasome regulatory subunit 6A OS=Mus musculus OX=10090 GN=Psmc3 PE=1 SV=2//1.01917e-167
scaffold1639	636053	636836	784	145	0.772765973339715	0.503981451333686	0.268784522006029	998.541087732835	CG	evm.TU.scaffold1639.12	exon	--	gnl|BL_ORD_ID|317697 sp|O88685|PRS6A_MOUSE 26S proteasome regulatory subunit 6A OS=Mus musculus OX=10090 GN=Psmc3 PE=1 SV=2//1.01917e-167
scaffold1639	636053	636836	784	145	0.772765973339715	0.503981451333686	0.268784522006029	998.541087732835	CG	evm.TU.scaffold1639.12	utr5	--	gnl|BL_ORD_ID|317697 sp|O88685|PRS6A_MOUSE 26S proteasome regulatory subunit 6A OS=Mus musculus OX=10090 GN=Psmc3 PE=1 SV=2//1.01917e-167
scaffold164	1209442	1210757	1316	177	0.36328983930205	0.184820119282507	0.178469720019544	986.191648796553	CG	scaffold164:1210694:1212694	CGI_shore
scaffold164	1243400	1244523	1124	122	0.836122220755565	0.580825601701509	0.255296619054056	864.529032315136	CG	scaffold164:1238178:1249761	CGI
scaffold164	1280053	1280542	490	107	0.807847480625646	0.422247458901303	0.385600021724343	725.121604377219	CG	scaffold164:1278091:1281007	CGI
scaffold1641	150124	152744	2621	298	0.215090111266339	0.00903036876039361	0.206059742505946	2880.18745222511	CG	scaffold1641:148213:150213	CGI_shore
scaffold1641	150124	152744	2621	298	0.215090111266339	0.00903036876039361	0.206059742505946	2880.18745222511	CG	scaffold1641:150214:151929	CGI
scaffold1641	150124	152744	2621	298	0.215090111266339	0.00903036876039361	0.206059742505946	2880.18745222511	CG	scaffold1641:151636:153636	CGI_shore
scaffold1641	150124	152744	2621	298	0.215090111266339	0.00903036876039361	0.206059742505946	2880.18745222511	CG	scaffold1641:151929:153930	CGI_shore
scaffold1642	219564	219891	328	80	0.270036302556998	0.101880121271403	0.168156181285596	546.870469569024	CG	evm.TU.scaffold1642.4	intron	--	gnl|BL_ORD_ID|427644 sp|Q7T384|SC5AC_DANRE Sodium-coupled monocarboxylate transporter 2 OS=Danio rerio OX=7955 GN=slc5a12 PE=1 SV=1//4.27564e-39
scaffold1642	219564	219891	328	80	0.270036302556998	0.101880121271403	0.168156181285596	546.870469569024	CG	scaffold1642:218852:220104	CGI
scaffold1642	219564	219891	328	80	0.270036302556998	0.101880121271403	0.168156181285596	546.870469569024	CG	scaffold1642:218881:220881	CGI_shore
scaffold1644	418167	418234	68	13	0.223479204537242	0.0280353647062235	0.195443839831018	84.6716031890774	CHG	evm.TU.scaffold1644.3	intron	--	gnl|BL_ORD_ID|555201 sp|P18729|ZG57_XENLA Gastrula zinc finger protein XlCGF57.1 (Fragment) OS=Xenopus laevis OX=8355 PE=3 SV=1//3.30118e-11
scaffold1644	655016	656535	1520	75	0.489027498470497	0.10648801926613	0.382539479204367	669.111539173537	CG	evm.TU.scaffold1644.5	intron	--	-//-
scaffold1644	665403	665973	571	98	0.370501385315815	0.0171612371115737	0.353340148204241	1111.02973968181	CG	evm.TU.scaffold1644.5	intron	--	-//-
scaffold1644	836984	837651	668	77	0.28176192105872	0.0914568368485772	0.190305084210143	509.667438948455	CG	scaffold1644:837300:837651	CGI
scaffold1644	836984	837651	668	77	0.28176192105872	0.0914568368485772	0.190305084210143	509.667438948455	CG	scaffold1644:837340:839340	CGI_shore
scaffold1644	836984	837651	668	77	0.28176192105872	0.0914568368485772	0.190305084210143	509.667438948455	CG	evm.TU.scaffold1644.9	intron	--	gnl|BL_ORD_ID|63696 sp|Q6GNS1|CHSTA_XENLA Carbohydrate sulfotransferase 10 OS=Xenopus laevis OX=8355 GN=chst10 PE=2 SV=1//2.09824e-14
scaffold1644	836984	837651	668	77	0.28176192105872	0.0914568368485772	0.190305084210143	509.667438948455	CG	scaffold1644:835299:837299	CGI_shore
scaffold1644	1264204	1264764	561	112	0.604471993458064	0.32850287899345	0.275969114464614	842.707861086338	CG	evm.TU.scaffold1644.17_evm.TU.scaffold1644.18	intron	--	gnl|BL_ORD_ID|425163 sp|A5PJJ7|S16C6_BOVIN Short-chain dehydrogenase/reductase family 16C member 6 OS=Bos taurus OX=9913 GN=SDR16C6 PE=2 SV=1//2.2537e-46
scaffold1644	2173030	2173527	498	94	0.114724325111275	0.0203857675914976	0.0943385575197776	576.567986998274	CG	scaffold1644:2168673:2174753	CGI
scaffold1646	355034	355728	695	141	0.307031061621605	0.0836868492191165	0.223344212402489	1257.83042657931	CG	evm.TU.scaffold1646.14	intron	--	gnl|BL_ORD_ID|168246 sp|P51610|HCFC1_HUMAN Host cell factor 1 OS=Homo sapiens OX=9606 GN=HCFC1 PE=1 SV=2//1.11037e-68
scaffold1646	376065	376416	352	77	0.546970943643402	0.216340434268807	0.330630509374595	622.234774777644	CG	scaffold1646:374085:376085	CGI_shore
scaffold1646	376065	376416	352	77	0.546970943643402	0.216340434268807	0.330630509374595	622.234774777644	CG	evm.TU.scaffold1646.14	intron	--	gnl|BL_ORD_ID|168246 sp|P51610|HCFC1_HUMAN Host cell factor 1 OS=Homo sapiens OX=9606 GN=HCFC1 PE=1 SV=2//1.11037e-68
scaffold1646	376065	376416	352	77	0.546970943643402	0.216340434268807	0.330630509374595	622.234774777644	CG	scaffold1646:376086:385593	CGI
scaffold1647	577009	577611	603	90	0.313248320690142	0.0442928965490988	0.268955424141043	866.132295891157	CG	scaffold1647:575091:577091	CGI_shore
scaffold1647	577009	577611	603	90	0.313248320690142	0.0442928965490988	0.268955424141043	866.132295891157	CG	scaffold1647:576300:578301	CGI_shore
scaffold1647	577009	577611	603	90	0.313248320690142	0.0442928965490988	0.268955424141043	866.132295891157	CG	scaffold1647:577092:577488	CGI
scaffold1647	577009	577611	603	90	0.313248320690142	0.0442928965490988	0.268955424141043	866.132295891157	CG	scaffold1647:577488:579489	CGI_shore
scaffold165	762434	762520	87	7	0.116878120349855	0.0116414042256126	0.105236716124243	24.7869936924868	CHG	scaffold165:760667:762667	CGI_shore
scaffold165	1025571	1026045	475	96	0.603943361230065	0.23338982909438	0.370553532135685	923.934228622557	CG	evm.TU.scaffold165.18	intron	--	-//-
scaffold165	1052373	1052656	284	66	0.729440225041572	0.178441909356865	0.550998315684706	844.982449543338	CG	evm.TU.scaffold165.19	intron	--	gnl|BL_ORD_ID|45574 sp|O55003|BNIP3_MOUSE BCL2/adenovirus E1B 19 kDa protein-interacting protein 3 OS=Mus musculus OX=10090 GN=Bnip3 PE=1 SV=1//9.51676e-10
scaffold165	1057063	1057583	521	99	0.844619526989645	0.544597087936566	0.300022439053079	557.065717581596	CG	evm.TU.scaffold165.19	intron	--	gnl|BL_ORD_ID|45574 sp|O55003|BNIP3_MOUSE BCL2/adenovirus E1B 19 kDa protein-interacting protein 3 OS=Mus musculus OX=10090 GN=Bnip3 PE=1 SV=1//9.51676e-10
scaffold165	1206291	1206910	620	147	0.581030128306441	0.340478160511731	0.24055196779471	1091.1109158397	CG	evm.TU.scaffold165.24	intron	--	gnl|BL_ORD_ID|296215 sp|Q9BY77|PDIP3_HUMAN Polymerase delta-interacting protein 3 OS=Homo sapiens OX=9606 GN=POLDIP3 PE=1 SV=2//3.4619e-13
scaffold165	1615574	1615658	85	11	0.0776099650794145	0.00110054751353035	0.0765094175658841	51.403224739136	CHG	evm.TU.scaffold165.33	utr3	--	gnl|BL_ORD_ID|438289 sp|Q7JYV2|SNG_DROME Synaptogyrin OS=Drosophila melanogaster OX=7227 GN=Syngr PE=1 SV=1//9.40214e-41
scaffold165	1615574	1615658	85	11	0.0776099650794145	0.00110054751353035	0.0765094175658841	51.403224739136	CHG	evm.TU.scaffold165.33	exon	--	gnl|BL_ORD_ID|438289 sp|Q7JYV2|SNG_DROME Synaptogyrin OS=Drosophila melanogaster OX=7227 GN=Syngr PE=1 SV=1//9.40214e-41
scaffold165	1671877	1672637	761	133	0.622740470101496	0.313772722244471	0.308967747857025	836.660188955195	CG	evm.TU.scaffold165.36	intron	--	gnl|BL_ORD_ID|442416 sp|Q8TB22|SPT20_HUMAN Spermatogenesis-associated protein 20 OS=Homo sapiens OX=9606 GN=SPATA20 PE=2 SV=3//1.03727e-51
scaffold165	1671877	1672637	761	133	0.622740470101496	0.313772722244471	0.308967747857025	836.660188955195	CG	evm.TU.scaffold165.37	promoter	--	gnl|BL_ORD_ID|442416 sp|Q8TB22|SPT20_HUMAN Spermatogenesis-associated protein 20 OS=Homo sapiens OX=9606 GN=SPATA20 PE=2 SV=3//1.85799e-156
scaffold165	2026398	2026517	120	32	0.0213776631732178	0.000288527629600475	0.0210891355436173	114.040473456482	CHH	scaffold165:2024523:2026523	CGI_shore
scaffold165	2026398	2026517	120	32	0.0213776631732178	0.000288527629600475	0.0210891355436173	114.040473456482	CHH	scaffold165:2024828:2026829	CGI_shore
scaffold1650	1280307	1280733	427	82	0.0742795329610204	0.0077975785774795	0.0664819543835409	525.170854229643	CG	evm.TU.scaffold1650.16	intron	--	gnl|BL_ORD_ID|75937 sp|Q5FVJ5|CP045_RAT Uncharacterized protein C16orf45 homolog OS=Rattus norvegicus OX=10116 PE=2 SV=1//2.30713e-06
scaffold1650	1314263	1314593	331	63	0.535224538939724	0.0982765891441381	0.436947949795585	518.786144588268	CG	evm.TU.scaffold1650.17	intron	--	gnl|BL_ORD_ID|279048 sp|Q5RB75|NUDC3_PONAB NudC domain-containing protein 3 OS=Pongo abelii OX=9601 GN=NUDCD3 PE=2 SV=1//7.42458e-15
scaffold1652	207584	208232	649	107	0.248407314048361	0.0841421604899082	0.164265153558453	731.144357657236	CG	scaffold1652:206553:208554	CGI_shore
scaffold1652	1233771	1234454	684	101	0.770926603214567	0.317002610151798	0.453923993062769	778.114105191636	CG	scaffold1652:1232948:1239018	CGI
scaffold1652	1233771	1234454	684	101	0.770926603214567	0.317002610151798	0.453923993062769	778.114105191636	CG	evm.TU.scaffold1652.23	intron	--	gnl|BL_ORD_ID|303094 sp|Q5SPL2|PHF12_MOUSE PHD finger protein 12 OS=Mus musculus OX=10090 GN=Phf12 PE=1 SV=1//9.48098e-32
scaffold1652	1317024	1317269	246	85	0.119949084940711	0.0507350725053263	0.0692140124353852	525.347380832517	CG	evm.TU.scaffold1652.26	intron	--	gnl|BL_ORD_ID|268782 sp|Q5BKC9|NGEF_RAT Ephexin-1 OS=Rattus norvegicus OX=10116 GN=Ngef PE=1 SV=2//4.0711e-63
scaffold1652	1317024	1317269	246	85	0.119949084940711	0.0507350725053263	0.0692140124353852	525.347380832517	CG	scaffold1652:1314057:1318487	CGI
scaffold1652	1497000	1497534	535	63	0.58505305125521	0.158195271952992	0.426857779302218	507.631197732072	CG	scaffold1652:1495263:1497263	CGI_shore
scaffold1652	1497000	1497534	535	63	0.58505305125521	0.158195271952992	0.426857779302218	507.631197732072	CG	scaffold1652:1497264:1497570	CGI
scaffold1652	1497000	1497534	535	63	0.58505305125521	0.158195271952992	0.426857779302218	507.631197732072	CG	evm.TU.scaffold1652.29	intron	--	gnl|BL_ORD_ID|467388 sp|Q9CWU0|TDR12_MOUSE Putative ATP-dependent RNA helicase TDRD12 OS=Mus musculus OX=10090 GN=Tdrd12 PE=1 SV=2//3.75964e-21
scaffold1653	302217	303298	1082	213	0.645209727878239	0.334598173903013	0.310611553975226	2359.14770781248	CG	evm.TU.scaffold1653.3	intron	--	gnl|BL_ORD_ID|56948 sp|Q641C9|CD123_XENLA Cell division cycle protein 123 homolog OS=Xenopus laevis OX=8355 GN=cdc123 PE=2 SV=1//1.48363e-103
scaffold1653	302217	303298	1082	213	0.645209727878239	0.334598173903013	0.310611553975226	2359.14770781248	CG	scaffold1653:302011:303115	CGI
scaffold1653	302217	303298	1082	213	0.645209727878239	0.334598173903013	0.310611553975226	2359.14770781248	CG	scaffold1653:303115:305116	CGI_shore
scaffold1655	1407	2272	866	85	0.577323544290264	0.0377079555549708	0.539615588735293	750.43550497475	CG	scaffold1655:124:2124	CGI_shore
scaffold1655	1407	2272	866	85	0.577323544290264	0.0377079555549708	0.539615588735293	750.43550497475	CG	scaffold1655:654:2655	CGI_shore
scaffold1655	1407	2272	866	85	0.577323544290264	0.0377079555549708	0.539615588735293	750.43550497475	CG	scaffold1655:2125:3585	CGI
scaffold1655	3287	4334	1048	133	0.398707982115804	0.0269876127635309	0.371720369352273	1246.6837267487	CG	scaffold1655:2125:3585	CGI
scaffold1655	3287	4334	1048	133	0.398707982115804	0.0269876127635309	0.371720369352273	1246.6837267487	CG	evm.TU.scaffold1655.1	promoter	--	gnl|BL_ORD_ID|58788 sp|P08217|CEL2A_HUMAN Chymotrypsin-like elastase family member 2A OS=Homo sapiens OX=9606 GN=CELA2A PE=1 SV=1//5.69999e-33
scaffold1655	3287	4334	1048	133	0.398707982115804	0.0269876127635309	0.371720369352273	1246.6837267487	CG	scaffold1655:3585:5586	CGI_shore
scaffold1655	3287	4334	1048	133	0.398707982115804	0.0269876127635309	0.371720369352273	1246.6837267487	CG	scaffold1655:4217:6217	CGI_shore
scaffold1655	8820	10128	1309	145	0.298103517390974	0.0169277027461865	0.281175814644788	1020.07207364483	CG	scaffold1655:7608:9608	CGI_shore
scaffold1655	8820	10128	1309	145	0.298103517390974	0.0169277027461865	0.281175814644788	1020.07207364483	CG	evm.TU.scaffold1655.1	intron	--	gnl|BL_ORD_ID|58788 sp|P08217|CEL2A_HUMAN Chymotrypsin-like elastase family member 2A OS=Homo sapiens OX=9606 GN=CELA2A PE=1 SV=1//5.69999e-33
scaffold1655	8820	10128	1309	145	0.298103517390974	0.0169277027461865	0.281175814644788	1020.07207364483	CG	evm.TU.scaffold1655.1	exon	--	gnl|BL_ORD_ID|58788 sp|P08217|CEL2A_HUMAN Chymotrypsin-like elastase family member 2A OS=Homo sapiens OX=9606 GN=CELA2A PE=1 SV=1//5.69999e-33
scaffold1655	8820	10128	1309	145	0.298103517390974	0.0169277027461865	0.281175814644788	1020.07207364483	CG	scaffold1655:9609:10137	CGI
scaffold1655	11421	12051	631	73	0.52470908146249	0.0136278487267894	0.511081232735701	602.426786171736	CG	evm.TU.scaffold1655.1	intron	--	gnl|BL_ORD_ID|58788 sp|P08217|CEL2A_HUMAN Chymotrypsin-like elastase family member 2A OS=Homo sapiens OX=9606 GN=CELA2A PE=1 SV=1//5.69999e-33
scaffold1655	11421	12051	631	73	0.52470908146249	0.0136278487267894	0.511081232735701	602.426786171736	CG	scaffold1655:10137:12138	CGI_shore
scaffold1655	12677	13698	1022	66	0.541686269048505	0.0161420483089795	0.525544220739525	527.444062717496	CG	evm.TU.scaffold1655.1	intron	--	gnl|BL_ORD_ID|58788 sp|P08217|CEL2A_HUMAN Chymotrypsin-like elastase family member 2A OS=Homo sapiens OX=9606 GN=CELA2A PE=1 SV=1//5.69999e-33
scaffold1656	2167015	2167483	469	69	0.751581939250537	0.469517323457894	0.282064615792642	524.747255634123	CG	evm.TU.scaffold1656.24	intron	--	gnl|BL_ORD_ID|463454 sp|Q5U303|TAB2_RAT TGF-beta-activated kinase 1 and MAP3K7-binding protein 2 OS=Rattus norvegicus OX=10116 GN=Tab2 PE=2 SV=2//5.47781e-12
scaffold1656	2167015	2167483	469	69	0.751581939250537	0.469517323457894	0.282064615792642	524.747255634123	CG	scaffold1656:2155424:2169308	CGI
scaffold1656	2335621	2336678	1058	112	0.827525873892643	0.537224957029808	0.290300916862835	959.798011252187	CG	scaffold1656:2334733:2336734	CGI_shore
scaffold1656	2335621	2336678	1058	112	0.827525873892643	0.537224957029808	0.290300916862835	959.798011252187	CG	scaffold1656:2334944:2336944	CGI_shore
scaffold1656	2335621	2336678	1058	112	0.827525873892643	0.537224957029808	0.290300916862835	959.798011252187	CG	scaffold1656:2335356:2337357	CGI_shore
scaffold1656	2335621	2336678	1058	112	0.827525873892643	0.537224957029808	0.290300916862835	959.798011252187	CG	scaffold1656:2336126:2338126	CGI_shore
scaffold1656	2336890	2337559	670	85	0.795933266960301	0.465384025342278	0.330549241618023	811.673783138847	CG	scaffold1656:2334944:2336944	CGI_shore
scaffold1656	2336890	2337559	670	85	0.795933266960301	0.465384025342278	0.330549241618023	811.673783138847	CG	scaffold1656:2335356:2337357	CGI_shore
scaffold1656	2336890	2337559	670	85	0.795933266960301	0.465384025342278	0.330549241618023	811.673783138847	CG	scaffold1656:2336126:2338126	CGI_shore
scaffold1656	2336890	2337559	670	85	0.795933266960301	0.465384025342278	0.330549241618023	811.673783138847	CG	scaffold1656:2336945:2337178	CGI
scaffold1656	2336890	2337559	670	85	0.795933266960301	0.465384025342278	0.330549241618023	811.673783138847	CG	scaffold1656:2337178:2339179	CGI_shore
scaffold1656	2357868	2358293	426	70	0.623789735069246	0.372716928124056	0.25107280694519	516.865105254447	CG	scaffold1656:2350609:2360321	CGI
scaffold1656	2357868	2358293	426	70	0.623789735069246	0.372716928124056	0.25107280694519	516.865105254447	CG	evm.TU.scaffold1656.34	intron	--	gnl|BL_ORD_ID|507969 sp|Q5TJF0|VPS52_CANLF Vacuolar protein sorting-associated protein 52 homolog OS=Canis lupus familiaris OX=9615 GN=VPS52 PE=3 SV=1//0
scaffold1656	2388995	2389420	426	99	0.834899134761382	0.607145336020245	0.227753798741137	570.879134335344	CG	scaffold1656:2374420:2441369	CGI
scaffold1656	2388995	2389420	426	99	0.834899134761382	0.607145336020245	0.227753798741137	570.879134335344	CG	evm.TU.scaffold1656.36	intron	--	gnl|BL_ORD_ID|493667 sp|Q80TP3|UBR5_MOUSE E3 ubiquitin-protein ligase UBR5 OS=Mus musculus OX=10090 GN=Ubr5 PE=1 SV=2//6.87035e-10
scaffold1656	2437970	2438406	437	105	0.796132853028834	0.539946112232373	0.256186740796461	706.552908519397	CG	evm.TU.scaffold1656.36	intron	--	gnl|BL_ORD_ID|493667 sp|Q80TP3|UBR5_MOUSE E3 ubiquitin-protein ligase UBR5 OS=Mus musculus OX=10090 GN=Ubr5 PE=1 SV=2//6.87035e-10
scaffold1656	2437970	2438406	437	105	0.796132853028834	0.539946112232373	0.256186740796461	706.552908519397	CG	scaffold1656:2374420:2441369	CGI
scaffold1657	264204	265335	1132	196	0.718381513550115	0.386015933577146	0.332365579972969	1941.34993304037	CG	scaffold1657:262416:264417	CGI_shore
scaffold1657	264204	265335	1132	196	0.718381513550115	0.386015933577146	0.332365579972969	1941.34993304037	CG	evm.TU.scaffold1657.2	intron	--	gnl|BL_ORD_ID|323239 sp|Q9V3G7|PSMD6_DROME 26S proteasome non-ATPase regulatory subunit 6 OS=Drosophila melanogaster OX=7227 GN=Rpn7 PE=2 SV=1//0
scaffold1657	264204	265335	1132	196	0.718381513550115	0.386015933577146	0.332365579972969	1941.34993304037	CG	scaffold1657:264128:265281	CGI
scaffold1657	264204	265335	1132	196	0.718381513550115	0.386015933577146	0.332365579972969	1941.34993304037	CG	scaffold1657:265156:267156	CGI_shore
scaffold1657	264204	265335	1132	196	0.718381513550115	0.386015933577146	0.332365579972969	1941.34993304037	CG	scaffold1657:265281:267282	CGI_shore
scaffold1657	335296	335710	415	72	0.571669397133391	0.173517776178762	0.398151620954629	607.723643728514	CG	scaffold1657:333433:335434	CGI_shore
scaffold1657	335296	335710	415	72	0.571669397133391	0.173517776178762	0.398151620954629	607.723643728514	CG	scaffold1657:334701:336701	CGI_shore
scaffold1657	335296	335710	415	72	0.571669397133391	0.173517776178762	0.398151620954629	607.723643728514	CG	scaffold1657:334786:335676	CGI
scaffold1657	335296	335710	415	72	0.571669397133391	0.173517776178762	0.398151620954629	607.723643728514	CG	evm.TU.scaffold1657.3	intron	--	gnl|BL_ORD_ID|104773 sp|Q8K3H0|DP13A_MOUSE DCC-interacting protein 13-alpha OS=Mus musculus OX=10090 GN=Appl1 PE=1 SV=1//8.89178e-122
scaffold1657	335296	335710	415	72	0.571669397133391	0.173517776178762	0.398151620954629	607.723643728514	CG	scaffold1657:335676:337677	CGI_shore
scaffold1657	357889	358286	398	84	0.584732172793043	0.341377253183815	0.243354919609227	645.53206251719	CG	evm.TU.scaffold1657.3	intron	--	gnl|BL_ORD_ID|104773 sp|Q8K3H0|DP13A_MOUSE DCC-interacting protein 13-alpha OS=Mus musculus OX=10090 GN=Appl1 PE=1 SV=1//8.89178e-122
scaffold1657	462017	462750	734	96	0.229198861006241	0.0495047571796411	0.1796941038266	688.539805256238	CG	scaffold1657:461130:463131	CGI_shore
scaffold1657	840352	840646	295	65	0.525506531558967	0.256676766689478	0.26882976486949	511.204691038291	CG	scaffold1657:838596:840694	CGI
scaffold1657	840352	840646	295	65	0.525506531558967	0.256676766689478	0.26882976486949	511.204691038291	CG	scaffold1657:840032:842032	CGI_shore
scaffold1657	840352	840646	295	65	0.525506531558967	0.256676766689478	0.26882976486949	511.204691038291	CG	evm.TU.scaffold1657.12	intron	--	gnl|BL_ORD_ID|44952 sp|Q13490|BIRC2_HUMAN Baculoviral IAP repeat-containing protein 2 OS=Homo sapiens OX=9606 GN=BIRC2 PE=1 SV=2//1.00089e-09
scaffold1659	934867	935223	357	93	0.785540957670625	0.550588758061775	0.234952199608849	605.637770273813	CG	evm.TU.scaffold1659.7	intron	--	gnl|BL_ORD_ID|437750 sp|Q6P5D8|SMHD1_MOUSE Structural maintenance of chromosomes flexible hinge domain-containing protein 1 OS=Mus musculus OX=10090 GN=Smchd1 PE=1 SV=2//2.74236e-41
scaffold1659	1413894	1414017	124	40	0.0260742951293478	0.00285262916372974	0.023221665965618	164.118652038527	CHH	evm.TU.scaffold1659.17	intron	--	gnl|BL_ORD_ID|335521 sp|Q3UA37|QRIC1_MOUSE Glutamine-rich protein 1 OS=Mus musculus OX=10090 GN=Qrich1 PE=1 SV=1//7.65304e-18
scaffold1663	414938	415518	581	123	0.156260968693185	0.00743064109682633	0.148830327596359	917.720571114272	CG	Target=(CAATC)n:1-84;Class=Simple_repeat	repeat
scaffold1665	8950	9282	333	68	0.143941020043439	0.0114478290454441	0.132493190997995	515.490269718985	CG	evm.TU.scaffold1665.1	intron	--	gnl|BL_ORD_ID|161016 sp|Q14832|GRM3_HUMAN Metabotropic glutamate receptor 3 OS=Homo sapiens OX=9606 GN=GRM3 PE=1 SV=2//0
scaffold1665	9452	10104	653	94	0.230497407050525	0.0286075292734352	0.20188987777709	873.828986347134	CG	evm.TU.scaffold1665.1	intron	--	gnl|BL_ORD_ID|161016 sp|Q14832|GRM3_HUMAN Metabotropic glutamate receptor 3 OS=Homo sapiens OX=9606 GN=GRM3 PE=1 SV=2//0
scaffold1665	10208	11191	984	123	0.173027249309131	0.0144164235780436	0.158610825731087	826.276464241108	CG	evm.TU.scaffold1665.1	intron	--	gnl|BL_ORD_ID|161016 sp|Q14832|GRM3_HUMAN Metabotropic glutamate receptor 3 OS=Homo sapiens OX=9606 GN=GRM3 PE=1 SV=2//0
scaffold1666	754942	755600	659	171	0.137225516383894	0.0370036695495207	0.100221846834374	890.37163572134	CG	evm.TU.scaffold1666.16	TES	--	gnl|BL_ORD_ID|54281 sp|Q6IRK9|CBPQ_RAT Carboxypeptidase Q OS=Rattus norvegicus OX=10116 GN=Cpq PE=1 SV=1//3.96012e-10
scaffold1666	754942	755600	659	171	0.137225516383894	0.0370036695495207	0.100221846834374	890.37163572134	CG	evm.TU.scaffold1666.16	utr3	--	gnl|BL_ORD_ID|54281 sp|Q6IRK9|CBPQ_RAT Carboxypeptidase Q OS=Rattus norvegicus OX=10116 GN=Cpq PE=1 SV=1//3.96012e-10
scaffold1666	754942	755600	659	171	0.137225516383894	0.0370036695495207	0.100221846834374	890.37163572134	CG	evm.TU.scaffold1666.16	exon	--	gnl|BL_ORD_ID|54281 sp|Q6IRK9|CBPQ_RAT Carboxypeptidase Q OS=Rattus norvegicus OX=10116 GN=Cpq PE=1 SV=1//3.96012e-10
scaffold1667	55878	55946	69	5	0.28340245395176	0.00206140159564425	0.281341052356116	25.8493881968254	CHG	scaffold1667:55708:57709	CGI_shore
scaffold1667	96584	96649	66	13	0.124498895053506	0.00512434802477121	0.119374547028735	48.5421076871546	CHG	scaffold1667:95567:97568	CGI_shore
scaffold1667	96584	96649	66	13	0.124498895053506	0.00512434802477121	0.119374547028735	48.5421076871546	CHG	scaffold1667:96439:96712	CGI
scaffold1667	346502	346579	78	20	0.116266698603848	0.04718039496228	0.0690863036415684	80.8742567162264	CHG	scaffold1667:345956:347956	CGI_shore
scaffold1667	630057	630879	823	166	0.398914953095082	0.0403815802438218	0.358533372851261	1756.74156680513	CG	scaffold1667:626674:636093	CGI
scaffold167	30841	31830	990	80	0.373038814225552	0.0630040985498394	0.310034715675713	568.209397960949	CG	evm.TU.scaffold167.1	intron	--	-//-
scaffold167	30841	31830	990	80	0.373038814225552	0.0630040985498394	0.310034715675713	568.209397960949	CG	scaffold167:30246:32246	CGI_shore
scaffold167	30841	31830	990	80	0.373038814225552	0.0630040985498394	0.310034715675713	568.209397960949	CG	scaffold167:31345:33345	CGI_shore
scaffold167	110030	110285	256	74	0.790062269764256	0.588097840334482	0.201964429429774	506.623376162318	CG	evm.TU.scaffold167.3	intron	--	gnl|BL_ORD_ID|2667 sp|A6QR56|A16A1_BOVIN Aldehyde dehydrogenase family 16 member A1 OS=Bos taurus OX=9913 GN=ALDH16A1 PE=2 SV=1//6.46147e-74
scaffold1679	494589	495063	475	71	0.421114082300969	0.0719163126796379	0.349197769621331	762.801322402549	CG	evm.TU.scaffold1679.2	intron	--	-//-
scaffold1679	495508	495804	297	60	0.629621475225293	0.0196590846387949	0.609962390586498	1126.6618666412	CG	evm.TU.scaffold1679.2	intron	--	-//-
scaffold1679	496216	498044	1829	216	0.592598301153306	0.0238810072426383	0.568717293910667	3757.63153013617	CG	evm.TU.scaffold1679.2	intron	--	-//-
scaffold1679	527832	528651	820	71	0.79864731654872	0.330071934655167	0.468575381893554	580.877340004095	CG	evm.TU.scaffold1679.2	intron	--	-//-
scaffold1679	527832	528651	820	71	0.79864731654872	0.330071934655167	0.468575381893554	580.877340004095	CG	evm.TU.scaffold1679.2	utr5	--	-//-
scaffold1684	170134	170602	469	108	0.0820550674405437	0.00646177149357314	0.0755932959469706	644.278143749221	CG	scaffold1684:169689:170901	CGI
scaffold1684	170134	170602	469	108	0.0820550674405437	0.00646177149357314	0.0755932959469706	644.278143749221	CG	scaffold1684:170110:172110	CGI_shore
scaffold1688	346142	346762	621	88	0.10640524549298	0.00456468937176959	0.101840556121211	574.429506701736	CG	evm.TU.scaffold1688.2	intron	--	gnl|BL_ORD_ID|472081 sp|Q9C0I4|THS7B_HUMAN Thrombospondin type-1 domain-containing protein 7B OS=Homo sapiens OX=9606 GN=THSD7B PE=2 SV=2//6.15868e-14
scaffold1689	1409840	1410650	811	48	0.751802688198339	0.0650393635268257	0.686763324671514	696.975599501731	CG	scaffold1689:1408689:1410650	CGI
scaffold1696	515849	516220	372	83	0.0857087004470701	0.00768566227006771	0.0780230381770023	546.979035920573	CG	Target=(TG)n:1-180;Class=Simple_repeat	repeat
scaffold170	782970	784204	1235	177	0.738624199634199	0.494922166500193	0.243702033134005	1243.32083740172	CG	scaffold170:781052:783052	CGI_shore
scaffold170	782970	784204	1235	177	0.738624199634199	0.494922166500193	0.243702033134005	1243.32083740172	CG	scaffold170:782175:784176	CGI_shore
scaffold170	782970	784204	1235	177	0.738624199634199	0.494922166500193	0.243702033134005	1243.32083740172	CG	scaffold170:783053:784249	CGI
scaffold170	909596	910261	666	80	0.383900132593452	0.111121790266435	0.272778342327017	682.905827090025	CG	scaffold170:907893:909893	CGI_shore
scaffold170	909596	910261	666	80	0.383900132593452	0.111121790266435	0.272778342327017	682.905827090025	CG	evm.TU.scaffold170.18	exon	--	gnl|BL_ORD_ID|469476 sp|Q9H0W7|THAP2_HUMAN THAP domain-containing protein 2 OS=Homo sapiens OX=9606 GN=THAP2 PE=1 SV=1//1.99207e-09
scaffold170	909596	910261	666	80	0.383900132593452	0.111121790266435	0.272778342327017	682.905827090025	CG	evm.TU.scaffold170.18	utr3	--	gnl|BL_ORD_ID|469476 sp|Q9H0W7|THAP2_HUMAN THAP domain-containing protein 2 OS=Homo sapiens OX=9606 GN=THAP2 PE=1 SV=1//1.99207e-09
scaffold170	909596	910261	666	80	0.383900132593452	0.111121790266435	0.272778342327017	682.905827090025	CG	scaffold170:909894:911152	CGI
scaffold170	909596	910261	666	80	0.383900132593452	0.111121790266435	0.272778342327017	682.905827090025	CG	evm.TU.scaffold170.18	TES	--	gnl|BL_ORD_ID|469476 sp|Q9H0W7|THAP2_HUMAN THAP domain-containing protein 2 OS=Homo sapiens OX=9606 GN=THAP2 PE=1 SV=1//1.99207e-09
scaffold170	910405	911551	1147	162	0.509367547394866	0.122963844637201	0.386403702757665	2140.74825514478	CG	scaffold170:909894:911152	CGI
scaffold170	910405	911551	1147	162	0.509367547394866	0.122963844637201	0.386403702757665	2140.74825514478	CG	scaffold170:911152:913153	CGI_shore
scaffold170	910405	911551	1147	162	0.509367547394866	0.122963844637201	0.386403702757665	2140.74825514478	CG	scaffold170:911310:913310	CGI_shore
scaffold1701	933132	934129	998	179	0.813446680399905	0.408714733937932	0.404731946461973	1819.11937843278	CG	evm.TU.scaffold1701.18	intron	--	gnl|BL_ORD_ID|441326 sp|Q8SX83|SPEN_DROME Protein split ends OS=Drosophila melanogaster OX=7227 GN=spen PE=1 SV=2//2.4276e-58
scaffold1701	933132	934129	998	179	0.813446680399905	0.408714733937932	0.404731946461973	1819.11937843278	CG	scaffold1701:932973:949555	CGI
scaffold1705	1588	4500	2913	363	0.553193433557147	0.0207877995784612	0.532405633978686	6259.05896502597	CG	evm.TU.scaffold1705.1	intron	--	gnl|BL_ORD_ID|233094 sp|Q16TJ7|MED29_AEDAE Mediator of RNA polymerase II transcription subunit 29 OS=Aedes aegypti OX=7159 GN=ix PE=3 SV=1//5.13225e-22
scaffold1705	1588	4500	2913	363	0.553193433557147	0.0207877995784612	0.532405633978686	6259.05896502597	CG	scaffold1705:4256:6256	CGI_shore
scaffold1705	1679222	1680110	889	161	0.603821381737315	0.250072752353985	0.35374862938333	1714.04446255482	CG	evm.TU.scaffold1705.18	intron	--	gnl|BL_ORD_ID|300355 sp|O43933|PEX1_HUMAN Peroxisome biogenesis factor 1 OS=Homo sapiens OX=9606 GN=PEX1 PE=1 SV=1//1.15252e-125
scaffold1705	1767000	1767455	456	102	0.141103435602675	0.0206857823130924	0.120417653289583	625.088922362219	CG	scaffold1705:1753121:1776758	CGI
scaffold1707	778901	779364	464	113	0.0893394980144515	0.0107286767559774	0.0786108212584742	714.714837081991	CG	scaffold1707:777220:780739	CGI
scaffold1710	1211872	1213716	1845	298	0.381358555381483	0.164151136209242	0.217207419172241	2008.44146859354	CG	scaffold1710:1212656:1214656	CGI_shore
scaffold1710	1211872	1213716	1845	298	0.381358555381483	0.164151136209242	0.217207419172241	2008.44146859354	CG	scaffold1710:1212997:1214997	CGI_shore
scaffold1710	1211872	1213716	1845	298	0.381358555381483	0.164151136209242	0.217207419172241	2008.44146859354	CG	scaffold1710:1209856:1213829	CGI
scaffold1712	303944	304288	345	79	0.0993720921110935	0.0145054473871489	0.0848666447239446	537.626327748592	CG	scaffold1712:298818:314107	CGI
scaffold1712	720283	721236	954	109	0.188432353814948	0.00968751625715028	0.178744837557797	699.240009374412	CG	scaffold1712:717350:730292	CGI
scaffold1712	728998	729317	320	67	0.345902450670985	0.0538901354478925	0.292012315223092	642.735083833924	CG	scaffold1712:717350:730292	CGI
scaffold1712	777816	778603	788	108	0.750441211326367	0.247042117868198	0.503399093458169	1234.05689821332	CG	scaffold1712:776940:784079	CGI
scaffold1712	777816	778603	788	108	0.750441211326367	0.247042117868198	0.503399093458169	1234.05689821332	CG	evm.TU.scaffold1712.6	intron	--	gnl|BL_ORD_ID|274027 sp|Q9H7Z3|NRDE2_HUMAN Protein NRDE2 homolog OS=Homo sapiens OX=9606 GN=NRDE2 PE=1 SV=3//1.78903e-67
scaffold1712	1179071	1179134	64	9	0.022032264348213	0.00039907147969865	0.0216331928685144	33.6171004851591	CHG	scaffold1712:1176157:1192087	CGI
scaffold1713	599134	599607	474	102	0.0583381690810317	0.0091830245582885	0.0491551445227432	520.823054126765	CG	scaffold1713:598819:599607	CGI
scaffold1715	203647	204363	717	79	0.494814589059283	0.182383442733485	0.312431146325798	601.017862140491	CG	evm.TU.scaffold1715.2	intron	--	gnl|BL_ORD_ID|274904 sp|Q09225|NRF6_CAEEL Nose resistant to fluoxetine protein 6 OS=Caenorhabditis elegans OX=6239 GN=nrf-6 PE=1 SV=3//3.47039e-28
scaffold1715	207998	211663	3666	447	0.379944253622011	0.0934746289600212	0.286469624661989	4119.18435881899	CG	evm.TU.scaffold1715.2	intron	--	gnl|BL_ORD_ID|274904 sp|Q09225|NRF6_CAEEL Nose resistant to fluoxetine protein 6 OS=Caenorhabditis elegans OX=6239 GN=nrf-6 PE=1 SV=3//3.47039e-28
scaffold1715	207998	211663	3666	447	0.379944253622011	0.0934746289600212	0.286469624661989	4119.18435881899	CG	evm.TU.scaffold1715.2	exon	--	gnl|BL_ORD_ID|274904 sp|Q09225|NRF6_CAEEL Nose resistant to fluoxetine protein 6 OS=Caenorhabditis elegans OX=6239 GN=nrf-6 PE=1 SV=3//3.47039e-28
scaffold1715	211717	212955	1239	123	0.388554720995507	0.0695114190709353	0.319043301924571	1190.61593375318	CG	evm.TU.scaffold1715.2	intron	--	gnl|BL_ORD_ID|274904 sp|Q09225|NRF6_CAEEL Nose resistant to fluoxetine protein 6 OS=Caenorhabditis elegans OX=6239 GN=nrf-6 PE=1 SV=3//3.47039e-28
scaffold1715	211717	212955	1239	123	0.388554720995507	0.0695114190709353	0.319043301924571	1190.61593375318	CG	evm.TU.scaffold1715.2	exon	--	gnl|BL_ORD_ID|274904 sp|Q09225|NRF6_CAEEL Nose resistant to fluoxetine protein 6 OS=Caenorhabditis elegans OX=6239 GN=nrf-6 PE=1 SV=3//3.47039e-28
scaffold1715	214241	219730	5490	664	0.398957266748472	0.0965726609450975	0.302384605803374	6277.41929858323	CG	Target=(TA)n:1-55;Class=Simple_repeat	repeat
scaffold1715	214241	219730	5490	664	0.398957266748472	0.0965726609450975	0.302384605803374	6277.41929858323	CG	evm.TU.scaffold1715.2	intron	--	gnl|BL_ORD_ID|274904 sp|Q09225|NRF6_CAEEL Nose resistant to fluoxetine protein 6 OS=Caenorhabditis elegans OX=6239 GN=nrf-6 PE=1 SV=3//3.47039e-28
scaffold1715	219855	225924	6070	658	0.573970949420097	0.13246344195329	0.441507507466807	7650.71119969274	CG	evm.TU.scaffold1715.2	intron	--	gnl|BL_ORD_ID|274904 sp|Q09225|NRF6_CAEEL Nose resistant to fluoxetine protein 6 OS=Caenorhabditis elegans OX=6239 GN=nrf-6 PE=1 SV=3//3.47039e-28
scaffold1715	237154	243525	6372	665	0.493494110223618	0.119238412176837	0.374255698046781	7115.97987679715	CG	evm.TU.scaffold1715.2	intron	--	gnl|BL_ORD_ID|274904 sp|Q09225|NRF6_CAEEL Nose resistant to fluoxetine protein 6 OS=Caenorhabditis elegans OX=6239 GN=nrf-6 PE=1 SV=3//3.47039e-28
scaffold1715	237154	243525	6372	665	0.493494110223618	0.119238412176837	0.374255698046781	7115.97987679715	CG	Target=(TAAA)n:4-142;Class=Simple_repeat	repeat
scaffold1715	237154	243525	6372	665	0.493494110223618	0.119238412176837	0.374255698046781	7115.97987679715	CG	evm.TU.scaffold1715.2	exon	--	gnl|BL_ORD_ID|274904 sp|Q09225|NRF6_CAEEL Nose resistant to fluoxetine protein 6 OS=Caenorhabditis elegans OX=6239 GN=nrf-6 PE=1 SV=3//3.47039e-28
scaffold1715	243728	247880	4153	480	0.375766155100963	0.0721301931896616	0.303635961911302	4859.22785077653	CG	Target=(TC)n:1-80;Class=Simple_repeat	repeat
scaffold1715	243728	247880	4153	480	0.375766155100963	0.0721301931896616	0.303635961911302	4859.22785077653	CG	Target=(CACG)n:1-146;Class=Simple_repeat	repeat
scaffold1715	243728	247880	4153	480	0.375766155100963	0.0721301931896616	0.303635961911302	4859.22785077653	CG	evm.TU.scaffold1715.2	exon	--	gnl|BL_ORD_ID|274904 sp|Q09225|NRF6_CAEEL Nose resistant to fluoxetine protein 6 OS=Caenorhabditis elegans OX=6239 GN=nrf-6 PE=1 SV=3//3.47039e-28
scaffold1715	243728	247880	4153	480	0.375766155100963	0.0721301931896616	0.303635961911302	4859.22785077653	CG	evm.TU.scaffold1715.2	intron	--	gnl|BL_ORD_ID|274904 sp|Q09225|NRF6_CAEEL Nose resistant to fluoxetine protein 6 OS=Caenorhabditis elegans OX=6239 GN=nrf-6 PE=1 SV=3//3.47039e-28
scaffold1715	249097	250509	1413	136	0.418118628867505	0.142741311646829	0.275377317220676	959.060303502371	CG	evm.TU.scaffold1715.2	intron	--	gnl|BL_ORD_ID|274904 sp|Q09225|NRF6_CAEEL Nose resistant to fluoxetine protein 6 OS=Caenorhabditis elegans OX=6239 GN=nrf-6 PE=1 SV=3//3.47039e-28
scaffold1715	249097	250509	1413	136	0.418118628867505	0.142741311646829	0.275377317220676	959.060303502371	CG	evm.TU.scaffold1715.2	exon	--	gnl|BL_ORD_ID|274904 sp|Q09225|NRF6_CAEEL Nose resistant to fluoxetine protein 6 OS=Caenorhabditis elegans OX=6239 GN=nrf-6 PE=1 SV=3//3.47039e-28
scaffold1715	250744	252221	1478	188	0.343254884111301	0.0992894231220553	0.243965460989246	1440.77621493005	CG	evm.TU.scaffold1715.2	intron	--	gnl|BL_ORD_ID|274904 sp|Q09225|NRF6_CAEEL Nose resistant to fluoxetine protein 6 OS=Caenorhabditis elegans OX=6239 GN=nrf-6 PE=1 SV=3//3.47039e-28
scaffold1715	252367	254425	2059	200	0.388954942999386	0.135275495727728	0.253679447271658	1349.36536047957	CG	evm.TU.scaffold1715.2	intron	--	gnl|BL_ORD_ID|274904 sp|Q09225|NRF6_CAEEL Nose resistant to fluoxetine protein 6 OS=Caenorhabditis elegans OX=6239 GN=nrf-6 PE=1 SV=3//3.47039e-28
scaffold1715	254600	255445	846	85	0.408581235744238	0.104559171726404	0.304022064017834	744.993936279179	CG	evm.TU.scaffold1715.2	intron	--	gnl|BL_ORD_ID|274904 sp|Q09225|NRF6_CAEEL Nose resistant to fluoxetine protein 6 OS=Caenorhabditis elegans OX=6239 GN=nrf-6 PE=1 SV=3//3.47039e-28
scaffold1715	256327	257540	1214	126	0.404331091998623	0.149381948971203	0.25494914302742	875.069945082723	CG	evm.TU.scaffold1715.2	intron	--	gnl|BL_ORD_ID|274904 sp|Q09225|NRF6_CAEEL Nose resistant to fluoxetine protein 6 OS=Caenorhabditis elegans OX=6239 GN=nrf-6 PE=1 SV=3//3.47039e-28
scaffold1715	256327	257540	1214	126	0.404331091998623	0.149381948971203	0.25494914302742	875.069945082723	CG	evm.TU.scaffold1715.2	exon	--	gnl|BL_ORD_ID|274904 sp|Q09225|NRF6_CAEEL Nose resistant to fluoxetine protein 6 OS=Caenorhabditis elegans OX=6239 GN=nrf-6 PE=1 SV=3//3.47039e-28
scaffold1715	258035	259154	1120	117	0.412989889546449	0.152639779671546	0.260350109874903	772.906335116547	CG	evm.TU.scaffold1715.2	intron	--	gnl|BL_ORD_ID|274904 sp|Q09225|NRF6_CAEEL Nose resistant to fluoxetine protein 6 OS=Caenorhabditis elegans OX=6239 GN=nrf-6 PE=1 SV=3//3.47039e-28
scaffold1715	258035	259154	1120	117	0.412989889546449	0.152639779671546	0.260350109874903	772.906335116547	CG	evm.TU.scaffold1715.2	exon	--	gnl|BL_ORD_ID|274904 sp|Q09225|NRF6_CAEEL Nose resistant to fluoxetine protein 6 OS=Caenorhabditis elegans OX=6239 GN=nrf-6 PE=1 SV=3//3.47039e-28
scaffold1715	258035	259154	1120	117	0.412989889546449	0.152639779671546	0.260350109874903	772.906335116547	CG	evm.TU.scaffold1715.2	utr3	--	gnl|BL_ORD_ID|274904 sp|Q09225|NRF6_CAEEL Nose resistant to fluoxetine protein 6 OS=Caenorhabditis elegans OX=6239 GN=nrf-6 PE=1 SV=3//3.47039e-28
scaffold1715	946418	947253	836	89	0.419405420154479	0.0119120307614005	0.407493389393078	1010.57186883728	CG	evm.TU.scaffold1715.11	intron	--	gnl|BL_ORD_ID|228414 sp|Q6P0Q8|MAST2_HUMAN Microtubule-associated serine/threonine-protein kinase 2 OS=Homo sapiens OX=9606 GN=MAST2 PE=1 SV=2//2.46008e-26
scaffold1715	1288827	1289156	330	80	0.563478907691533	0.205684025366339	0.357794882325194	821.879800219039	CG	evm.TU.scaffold1715.15	intron	--	gnl|BL_ORD_ID|142964 sp|Q14C86|GAPD1_HUMAN GTPase-activating protein and VPS9 domain-containing protein 1 OS=Homo sapiens OX=9606 GN=GAPVD1 PE=1 SV=2//1.08892e-69
scaffold1715	1289219	1289624	406	78	0.657499352813175	0.378277943001966	0.279221409811209	569.359089873141	CG	evm.TU.scaffold1715.15	intron	--	gnl|BL_ORD_ID|142964 sp|Q14C86|GAPD1_HUMAN GTPase-activating protein and VPS9 domain-containing protein 1 OS=Homo sapiens OX=9606 GN=GAPVD1 PE=1 SV=2//1.08892e-69
scaffold1715	1714666	1715204	539	91	0.727463213011584	0.493988571510191	0.233474641501393	539.368812504693	CG	evm.TU.scaffold1715.21	intron	--	gnl|BL_ORD_ID|348000 sp|Q9R1A8|RFWD2_MOUSE E3 ubiquitin-protein ligase RFWD2 OS=Mus musculus OX=10090 GN=Rfwd2 PE=1 SV=2//9.14571e-10
scaffold1715	1715454	1715908	455	95	0.673828633359124	0.404573557225075	0.269255076134049	565.279371783046	CG	evm.TU.scaffold1715.21	intron	--	gnl|BL_ORD_ID|348000 sp|Q9R1A8|RFWD2_MOUSE E3 ubiquitin-protein ligase RFWD2 OS=Mus musculus OX=10090 GN=Rfwd2 PE=1 SV=2//9.14571e-10
scaffold1715	1812814	1813271	458	88	0.406282024759138	0.22332274445553	0.182959280303608	568.555536941981	CG	evm.TU.scaffold1715.23	intron	--	gnl|BL_ORD_ID|438386 sp|Q16533|SNPC1_HUMAN snRNA-activating protein complex subunit 1 OS=Homo sapiens OX=9606 GN=SNAPC1 PE=1 SV=1//1.38112e-19
scaffold1715	1813831	1814394	564	102	0.590039184489485	0.322432939427323	0.267606245062163	835.588403889998	CG	evm.TU.scaffold1715.23	intron	--	gnl|BL_ORD_ID|438386 sp|Q16533|SNPC1_HUMAN snRNA-activating protein complex subunit 1 OS=Homo sapiens OX=9606 GN=SNAPC1 PE=1 SV=1//1.38112e-19
scaffold1718	964735	965446	712	98	0.144232811945042	0.0350752502074598	0.109157561737582	656.82189125885	CG	evm.TU.scaffold1718.5	intron	--	gnl|BL_ORD_ID|43319 sp|P23645|BIB_DROME Neurogenic protein big brain OS=Drosophila melanogaster OX=7227 GN=bib PE=1 SV=2//2.57193e-47
scaffold1718	964735	965446	712	98	0.144232811945042	0.0350752502074598	0.109157561737582	656.82189125885	CG	evm.TU.scaffold1718.5	exon	--	gnl|BL_ORD_ID|43319 sp|P23645|BIB_DROME Neurogenic protein big brain OS=Drosophila melanogaster OX=7227 GN=bib PE=1 SV=2//2.57193e-47
scaffold1718	1652396	1653748	1353	114	0.708624554789579	0.449620437453048	0.25900411733653	691.453736331412	CG	evm.TU.scaffold1718.23_evm.TU.scaffold1718.21	intron	--	gnl|BL_ORD_ID|499930 sp|Q9Y3A2|UTP11_HUMAN Probable U3 small nucleolar RNA-associated protein 11 OS=Homo sapiens OX=9606 GN=UTP11 PE=1 SV=2//9.05757e-48
scaffold1718	1653887	1654267	381	66	0.827417805101206	0.525186279628209	0.302231525472997	599.589155514823	CG	evm.TU.scaffold1718.23_evm.TU.scaffold1718.21	intron	--	gnl|BL_ORD_ID|499930 sp|Q9Y3A2|UTP11_HUMAN Probable U3 small nucleolar RNA-associated protein 11 OS=Homo sapiens OX=9606 GN=UTP11 PE=1 SV=2//9.05757e-48
scaffold1718	1879292	1880511	1220	136	0.808068183134294	0.430481503612664	0.37758667952163	1215.1808055349	CG	evm.TU.scaffold1718.26_evm.TU.scaffold1718.27	intron	--	gnl|BL_ORD_ID|161027 sp|P31424|GRM5_RAT Metabotropic glutamate receptor 5 OS=Rattus norvegicus OX=10116 GN=Grm5 PE=1 SV=2//0
scaffold1724	635704	636157	454	83	0.221382236753465	0.0304593860017552	0.19092285075171	622.947513723182	CG	scaffold1724:634196:636197	CGI_shore
scaffold1724	635704	636157	454	83	0.221382236753465	0.0304593860017552	0.19092285075171	622.947513723182	CG	scaffold1724:634555:636157	CGI
scaffold1724	702788	703399	612	104	0.790880590556897	0.391626893033541	0.399253697523357	647.25502986253	CG	evm.TU.scaffold1724.8	intron	--	gnl|BL_ORD_ID|129813 sp|A6H779|FBXL2_BOVIN F-box/LRR-repeat protein 2 OS=Bos taurus OX=9913 GN=FBXL2 PE=2 SV=1//3.73235e-19
scaffold1724	702788	703399	612	104	0.790880590556897	0.391626893033541	0.399253697523357	647.25502986253	CG	scaffold1724:701839:703840	CGI_shore
scaffold1724	702788	703399	612	104	0.790880590556897	0.391626893033541	0.399253697523357	647.25502986253	CG	evm.TU.scaffold1724.8	exon	--	gnl|BL_ORD_ID|129813 sp|A6H779|FBXL2_BOVIN F-box/LRR-repeat protein 2 OS=Bos taurus OX=9913 GN=FBXL2 PE=2 SV=1//3.73235e-19
scaffold1724	702788	703399	612	104	0.790880590556897	0.391626893033541	0.399253697523357	647.25502986253	CG	scaffold1724:702640:709982	CGI
scaffold1724	948067	948612	546	89	0.241895888376802	0.0752466874413772	0.166649200935424	554.281411225057	CG	evm.TU.scaffold1724.13	intron	--	gnl|BL_ORD_ID|509250 sp|Q9C0J8|WDR33_HUMAN pre-mRNA 3&apos; end processing protein WDR33 OS=Homo sapiens OX=9606 GN=WDR33 PE=1 SV=2//0
scaffold1724	965135	965483	349	83	0.657098306749498	0.414187231376242	0.242911075373256	514.099022616354	CG	scaffold1724:963495:966265	CGI
scaffold1724	965135	965483	349	83	0.657098306749498	0.414187231376242	0.242911075373256	514.099022616354	CG	evm.TU.scaffold1724.13	intron	--	gnl|BL_ORD_ID|509250 sp|Q9C0J8|WDR33_HUMAN pre-mRNA 3&apos; end processing protein WDR33 OS=Homo sapiens OX=9606 GN=WDR33 PE=1 SV=2//0
scaffold1725	348651	348901	251	64	0.826877524863183	0.430563731250749	0.396313793612434	558.814240297755	CG	evm.TU.scaffold1725.5	intron	--	gnl|BL_ORD_ID|193541 sp|A0FI79|INP5E_PANTR 72 kDa inositol polyphosphate 5-phosphatase OS=Pan troglodytes OX=9598 GN=INPP5E PE=2 SV=1//8.73788e-106
scaffold1725	348651	348901	251	64	0.826877524863183	0.430563731250749	0.396313793612434	558.814240297755	CG	scaffold1725:347878:349878	CGI_shore
scaffold1725	348651	348901	251	64	0.826877524863183	0.430563731250749	0.396313793612434	558.814240297755	CG	scaffold1725:348650:348923	CGI
scaffold1725	578356	578481	126	25	0.036221561325857	0.000494212907395031	0.035727348418462	125.49729972366	CHG	scaffold1725:577122:579122	CGI_shore
scaffold1725	578356	578481	126	25	0.036221561325857	0.000494212907395031	0.035727348418462	125.49729972366	CHG	evm.TU.scaffold1725.9	exon	--	gnl|BL_ORD_ID|105700 sp|Q07864|DPOE1_HUMAN DNA polymerase epsilon catalytic subunit A OS=Homo sapiens OX=9606 GN=POLE PE=1 SV=5//0
scaffold1726	1780824	1781145	322	81	0.19770177925953	0.0148093966216134	0.182892382637917	555.308983186808	CG	scaffold1726:1777012:1783112	CGI
scaffold1726	1781514	1781944	431	87	0.322783645759681	0.0210395379301605	0.30174410782952	803.606713998971	CG	scaffold1726:1777012:1783112	CGI
scaffold1728	1833416	1834193	778	180	0.086563808244949	0.0106801516649698	0.0758836565799792	1167.03044243895	CG	scaffold1728:1823437:1836092	CGI
scaffold1728	3785706	3785985	280	82	0.127188046304519	0.00945597567963117	0.117732070624888	600.685525124983	CG	evm.TU.scaffold1728.44	intron	--	gnl|BL_ORD_ID|248136 sp|B2RX12|MRP3_MOUSE Canalicular multispecific organic anion transporter 2 OS=Mus musculus OX=10090 GN=Abcc3 PE=1 SV=1//3.70948e-124
scaffold1731	99635	100139	505	98	0.221375787567741	0.0268944962982712	0.19448129126947	786.028442409925	CG	evm.TU.scaffold1731.4	intron	--	gnl|BL_ORD_ID|223425 sp|Q98931|LRP8_CHICK Low-density lipoprotein receptor-related protein 8 OS=Gallus gallus OX=9031 GN=LRP8 PE=1 SV=1//5.55879e-11
scaffold1736	98545	98612	68	11	0.0826906421307625	0.000527235468183455	0.0821634066625791	44.0732773839438	CHG	scaffold1736:18898:105833	CGI
scaffold1737	1889608	1890141	534	117	0.339165217773343	0.145376809680657	0.193788408092686	823.505575647206	CG	evm.TU.scaffold1737.7	intron	--	gnl|BL_ORD_ID|294556 sp|Q9NPG4|PCD12_HUMAN Protocadherin-12 OS=Homo sapiens OX=9606 GN=PCDH12 PE=1 SV=1//4.96046e-11
scaffold1737	2760571	2760985	415	77	0.132591582856725	0.00984643519281391	0.122745147663911	519.231285388579	CG	scaffold1737:2758629:2760629	CGI_shore
scaffold1737	2760571	2760985	415	77	0.132591582856725	0.00984643519281391	0.122745147663911	519.231285388579	CG	scaffold1737:2759732:2761733	CGI_shore
scaffold1737	2760571	2760985	415	77	0.132591582856725	0.00984643519281391	0.122745147663911	519.231285388579	CG	scaffold1737:2760031:2762031	CGI_shore
scaffold1737	2760571	2760985	415	77	0.132591582856725	0.00984643519281391	0.122745147663911	519.231285388579	CG	scaffold1737:2760630:2761605	CGI
scaffold1738	94339	94458	120	41	0.0456183248487223	0.000999589906777401	0.0446187349419449	142.81497297692	CHH	scaffold1738:94124:95802	CGI
scaffold1738	94339	94458	120	41	0.0456183248487223	0.000999589906777401	0.0446187349419449	142.81497297692	CHH	evm.TU.scaffold1738.5	intron	--	gnl|BL_ORD_ID|28685 sp|F1NTD6|ASCC3_CHICK Activating signal cointegrator 1 complex subunit 3 OS=Gallus gallus OX=9031 GN=ascc3 PE=3 SV=2//1.85968e-90
scaffold1739	514395	515117	723	114	0.474213306459498	0.221063597013814	0.253149709445684	696.374417645492	CG	evm.TU.scaffold1739.4	intron	--	gnl|BL_ORD_ID|391693 sp|P62489|RPB7_RAT DNA-directed RNA polymerase II subunit RPB7 OS=Rattus norvegicus OX=10116 GN=Polr2g PE=2 SV=1//4.42961e-98
scaffold174	197728	198447	720	126	0.114326185104938	0.0224675471082726	0.0918586379966652	801.076856017516	CG	scaffold174:153880:230669	CGI
scaffold1745	1537409	1537466	58	10	0.046016024194983	0.000950017157242729	0.0450660070377403	37.7414558711886	CHG	scaffold1745:1535928:1537929	CGI_shore
scaffold1745	1537409	1537466	58	10	0.046016024194983	0.000950017157242729	0.0450660070377403	37.7414558711886	CHG	scaffold1745:1536245:1537787	CGI
scaffold1745	1575283	1575442	160	19	0.0935387206866291	0.000509971119097325	0.0930287495675318	90.2944874498242	CHG	scaffold1745:1573863:1575863	CGI_shore
scaffold1745	1575283	1575442	160	19	0.0935387206866291	0.000509971119097325	0.0930287495675318	90.2944874498242	CHG	scaffold1745:1575024:1575520	CGI
scaffold1745	1575283	1575442	160	19	0.0935387206866291	0.000509971119097325	0.0930287495675318	90.2944874498242	CHG	evm.TU.scaffold1745.16	intron	--	-//-
scaffold1745	1681007	1681637	631	146	0.577893623582638	0.30478218781112	0.273111435771518	1321.28285612265	CG	evm.TU.scaffold1745.18	intron	--	-//-
scaffold1745	1716486	1717650	1165	266	0.610416883250172	0.391409542865924	0.219007340384249	1936.09741717564	CG	scaffold1745:1714581:1716581	CGI_shore
scaffold1745	1716486	1717650	1165	266	0.610416883250172	0.391409542865924	0.219007340384249	1936.09741717564	CG	evm.TU.scaffold1745.19	intron	--	gnl|BL_ORD_ID|386990 sp|Q5HZJ0|RNC_MOUSE Ribonuclease 3 OS=Mus musculus OX=10090 GN=Drosha PE=1 SV=1//0
scaffold1745	1716486	1717650	1165	266	0.610416883250172	0.391409542865924	0.219007340384249	1936.09741717564	CG	scaffold1745:1716582:1719621	CGI
scaffold1745	1859927	1860417	491	77	0.813063951260277	0.531716528616142	0.281347422644134	580.697929501683	CG	scaffold1745:1858434:1860435	CGI_shore
scaffold1745	1893221	1893828	608	109	0.628730296216864	0.0393796607995804	0.589350635417284	1836.08178810323	CG	evm.TU.scaffold1745.24	promoter	--	gnl|BL_ORD_ID|472468 sp|Q7Z2Z1|TICRR_HUMAN Treslin OS=Homo sapiens OX=9606 GN=TICRR PE=1 SV=2//8.56122e-08
scaffold1745	1893221	1893828	608	109	0.628730296216864	0.0393796607995804	0.589350635417284	1836.08178810323	CG	scaffold1745:1893009:1895558	CGI
scaffold1745	1924757	1925095	339	95	0.636934048114041	0.456982794193323	0.179951253920718	567.372531169197	CG	evm.TU.scaffold1745.25	intron	--	gnl|BL_ORD_ID|3517 sp|Q2M2I8|AAK1_HUMAN AP2-associated protein kinase 1 OS=Homo sapiens OX=9606 GN=AAK1 PE=1 SV=3//3.38963e-147
scaffold1745	1924757	1925095	339	95	0.636934048114041	0.456982794193323	0.179951253920718	567.372531169197	CG	scaffold1745:1924241:1926242	CGI_shore
scaffold1752	713814	714294	481	98	0.747579613466724	0.403780349501951	0.343799263964773	598.411994307874	CG	evm.TU.scaffold1752.13	intron	--	-//-
scaffold1752	713814	714294	481	98	0.747579613466724	0.403780349501951	0.343799263964773	598.411994307874	CG	evm.TU.scaffold1752.13	exon	--	-//-
scaffold1754	854708	855100	393	73	0.133286162220801	0.0113765551872796	0.121909607033522	507.800659344932	CG	scaffold1754:853003:888324	CGI
scaffold1754	1546929	1547248	320	65	0.331321536898162	0.0534318248280904	0.277889712070072	557.520009803849	CG	evm.TU.scaffold1754.4	intron	--	gnl|BL_ORD_ID|100113 sp|P31007|DLG1_DROME Disks large 1 tumor suppressor protein OS=Drosophila melanogaster OX=7227 GN=dlg1 PE=1 SV=2//0
scaffold1755	84107	85414	1308	143	0.576598090843387	0.122909719775155	0.453688371068232	1550.28625523796	CG	evm.TU.scaffold1755.3	intron	--	-//-
scaffold1755	103924	105119	1196	165	0.338401478675637	0.0258694479522754	0.312532030723361	1418.74935731564	CG	evm.TU.scaffold1755.5	intron	--	gnl|BL_ORD_ID|28944 sp|P58242|ASM3B_MOUSE Acid sphingomyelinase-like phosphodiesterase 3b OS=Mus musculus OX=10090 GN=Smpdl3b PE=1 SV=1//5.22653e-48
scaffold1755	117550	117999	450	70	0.611115014496726	0.283328615277312	0.327786399219415	594.987897021073	CG	evm.TU.scaffold1755.5	intron	--	gnl|BL_ORD_ID|28944 sp|P58242|ASM3B_MOUSE Acid sphingomyelinase-like phosphodiesterase 3b OS=Mus musculus OX=10090 GN=Smpdl3b PE=1 SV=1//5.22653e-48
scaffold1755	118370	119259	890	148	0.493177209442275	0.178603350222425	0.31457385921985	1507.54227856211	CG	evm.TU.scaffold1755.5	intron	--	gnl|BL_ORD_ID|28944 sp|P58242|ASM3B_MOUSE Acid sphingomyelinase-like phosphodiesterase 3b OS=Mus musculus OX=10090 GN=Smpdl3b PE=1 SV=1//5.22653e-48
scaffold1755	125658	126870	1213	174	0.322654288637993	0.0886948369302774	0.233959451707716	1342.21780953112	CG	evm.TU.scaffold1755.5	intron	--	gnl|BL_ORD_ID|28944 sp|P58242|ASM3B_MOUSE Acid sphingomyelinase-like phosphodiesterase 3b OS=Mus musculus OX=10090 GN=Smpdl3b PE=1 SV=1//5.22653e-48
scaffold1755	204000	204456	457	95	0.155331689144591	0.00663467940694296	0.148697009737648	825.033628507608	CG	evm.TU.scaffold1755.6	intron	--	-//-
scaffold1755	241317	242046	730	72	0.310740960497451	0.00752093126599824	0.303220029231453	642.99306278743	CG	evm.TU.scaffold1755.6	intron	--	-//-
scaffold1755	242992	244242	1251	185	0.177255087670029	0.00421686666449422	0.173038221005535	1386.72865190162	CG	evm.TU.scaffold1755.6	intron	--	-//-
scaffold1757	2076349	2076444	96	48	0.235900080454151	0.114441247350779	0.121458833103372	209.924249901394	CHH	Target=(TG)n:1-720;Class=Simple_repeat	repeat
scaffold1757	2076349	2076444	96	48	0.235900080454151	0.114441247350779	0.121458833103372	209.924249901394	CHH	Target=(CGTG)n:1-786;Class=Simple_repeat	repeat
scaffold1761	2174330	2174735	406	86	0.810761408200822	0.465137051623256	0.345624356577566	788.69627796922	CG	scaffold1761:2174238:2174796	CGI
scaffold1762	49785	50438	654	135	0.207841634571165	0.0286950414144317	0.179146593156733	1194.53956633196	CG	evm.TU.scaffold1762.1	TSS	--	-//-
scaffold1762	49785	50438	654	135	0.207841634571165	0.0286950414144317	0.179146593156733	1194.53956633196	CG	evm.TU.scaffold1762.1	exon	--	-//-
scaffold1762	49785	50438	654	135	0.207841634571165	0.0286950414144317	0.179146593156733	1194.53956633196	CG	evm.TU.scaffold1762.1	TES	--	-//-
scaffold1762	49785	50438	654	135	0.207841634571165	0.0286950414144317	0.179146593156733	1194.53956633196	CG	evm.TU.scaffold1762.1	promoter	--	-//-
scaffold1763	977304	977950	647	92	0.76146369912564	0.413013687501453	0.348450011624187	757.282832208589	CG	evm.TU.scaffold1763.15	intron	--	gnl|BL_ORD_ID|234525 sp|Q9H7H0|MET17_HUMAN Methyltransferase-like protein 17, mitochondrial OS=Homo sapiens OX=9606 GN=METTL17 PE=1 SV=1//6.07666e-81
scaffold1763	977304	977950	647	92	0.76146369912564	0.413013687501453	0.348450011624187	757.282832208589	CG	scaffold1763:975887:978285	CGI
scaffold1767	622061	622638	578	95	0.329577386747765	0.101372308512394	0.22820507823537	595.564777729586	CG	scaffold1767:620088:622088	CGI_shore
scaffold1767	622061	622638	578	95	0.329577386747765	0.101372308512394	0.22820507823537	595.564777729586	CG	evm.TU.scaffold1767.7	intron	--	-//-
scaffold1767	622061	622638	578	95	0.329577386747765	0.101372308512394	0.22820507823537	595.564777729586	CG	scaffold1767:621252:623253	CGI_shore
scaffold1767	622061	622638	578	95	0.329577386747765	0.101372308512394	0.22820507823537	595.564777729586	CG	scaffold1767:622089:624281	CGI
scaffold1767	1005201	1005288	88	20	0.0664623164628505	0.0077247962693277	0.0587375201935228	103.678821738685	CHH	scaffold1767:1003977:1005978	CGI_shore
scaffold177	531752	532089	338	86	0.696169235613696	0.372479399182986	0.32368983643071	511.224943603398	CG	evm.TU.scaffold177.27	intron	--	gnl|BL_ORD_ID|111676 sp|Q9H8V3|ECT2_HUMAN Protein ECT2 OS=Homo sapiens OX=9606 GN=ECT2 PE=1 SV=4//1.42534e-112
scaffold177	531752	532089	338	86	0.696169235613696	0.372479399182986	0.32368983643071	511.224943603398	CG	scaffold177:531179:532363	CGI
scaffold177	565989	566662	674	100	0.62789639390527	0.342136560404838	0.285759833500432	649.05093127628	CG	evm.TU.scaffold177.29	intron	--	gnl|BL_ORD_ID|193909 sp|Q96HW7|INT4_HUMAN Integrator complex subunit 4 OS=Homo sapiens OX=9606 GN=INTS4 PE=1 SV=2//0
scaffold177	565989	566662	674	100	0.62789639390527	0.342136560404838	0.285759833500432	649.05093127628	CG	scaffold177:564024:566025	CGI_shore
scaffold177	565989	566662	674	100	0.62789639390527	0.342136560404838	0.285759833500432	649.05093127628	CG	scaffold177:565262:567195	CGI
scaffold177	620672	621440	769	157	0.608955184493172	0.194279703466609	0.414675481026564	1882.19730168654	CG	scaffold177:620823:622823	CGI_shore
scaffold1773	1390691	1390979	289	72	0.500852138037374	0.211390660612492	0.289461477424883	590.190958833246	CG	evm.TU.scaffold1773.21	intron	--	gnl|BL_ORD_ID|300440 sp|Q99LC9|PEX6_MOUSE Peroxisome assembly factor 2 OS=Mus musculus OX=10090 GN=Pex6 PE=1 SV=1//1.99723e-129
scaffold1773	1390691	1390979	289	72	0.500852138037374	0.211390660612492	0.289461477424883	590.190958833246	CG	scaffold1773:1386529:1394401	CGI
scaffold1773	1696017	1696561	545	82	0.570075758360297	0.256531765194471	0.313543993165827	722.893611616775	CG	evm.TU.scaffold1773.25	promoter	--	gnl|BL_ORD_ID|92063 sp|Q0III3|DC1I2_BOVIN Cytoplasmic dynein 1 intermediate chain 2 OS=Bos taurus OX=9913 GN=DYNC1I2 PE=1 SV=1//0
scaffold1773	1836287	1836730	444	74	0.580847337792143	0.314577176571642	0.266270161220501	573.065261517994	CG	scaffold1773:1836065:1838557	CGI
scaffold1773	1878503	1879222	720	145	0.563977036343043	0.279765241548256	0.284211794794787	1275.84178591848	CG	scaffold1773:1877446:1899535	CGI
scaffold1773	1881052	1882412	1361	190	0.202672984337923	0.0109665937574234	0.1917063905805	1743.72420932967	CG	scaffold1773:1877446:1899535	CGI
scaffold1773	1883425	1883839	415	81	0.159707198263739	0.00474827664547501	0.154958921618264	696.94795623817	CG	scaffold1773:1877446:1899535	CGI
scaffold1773	1884012	1884656	645	111	0.170609927037497	0.0049623855744219	0.165647541463075	949.583258100109	CG	scaffold1773:1877446:1899535	CGI
scaffold1773	1886706	1887401	696	75	0.198929459220516	0.00728470895153553	0.19164475026898	542.178243873307	CG	scaffold1773:1877446:1899535	CGI
scaffold1773	1887744	1888717	974	157	0.207579066994416	0.0069930671284652	0.200585999865951	1494.42855272204	CG	scaffold1773:1877446:1899535	CGI
scaffold1773	1888914	1889830	917	98	0.154826140339082	0.00522042007728122	0.149605720261801	695.181730428374	CG	scaffold1773:1877446:1899535	CGI
scaffold1773	2399065	2399686	622	122	0.195231999693044	0.0264194789102722	0.168812520782772	987.257731701563	CG	scaffold1773:2397106:2399107	CGI_shore
scaffold1773	2399065	2399686	622	122	0.195231999693044	0.0264194789102722	0.168812520782772	987.257731701563	CG	scaffold1773:2398196:2400197	CGI_shore
scaffold1773	2399065	2399686	622	122	0.195231999693044	0.0264194789102722	0.168812520782772	987.257731701563	CG	evm.TU.scaffold1773.36	intron	--	gnl|BL_ORD_ID|427478 sp|Q9R0P6|SC11A_MOUSE Signal peptidase complex catalytic subunit SEC11A OS=Mus musculus OX=10090 GN=Sec11a PE=1 SV=1//1.30153e-67
scaffold1773	2414687	2414999	313	53	0.688773353480849	0.0264518411769671	0.662321512303882	771.799518288447	CG	scaffold1773:2414686:2415313	CGI
scaffold1773	2414687	2414999	313	53	0.688773353480849	0.0264518411769671	0.662321512303882	771.799518288447	CG	evm.TU.scaffold1773.36	intron	--	gnl|BL_ORD_ID|427478 sp|Q9R0P6|SC11A_MOUSE Signal peptidase complex catalytic subunit SEC11A OS=Mus musculus OX=10090 GN=Sec11a PE=1 SV=1//1.30153e-67
scaffold1774	412134	412572	439	94	0.20967528712202	0.0474652136924375	0.162210073429582	660.967320866576	CG	evm.TU.scaffold1774.10	intron	--	gnl|BL_ORD_ID|435222 sp|P91621|SIF1_DROME Protein still life, isoform SIF type 1 OS=Drosophila melanogaster OX=7227 GN=sif PE=2 SV=2//8.36274e-17
scaffold1777	294002	294298	297	61	0.43949724420045	0.0970341383823563	0.342463105818094	538.84058205706	CG	scaffold1777:292167:294168	CGI_shore
scaffold1777	294002	294298	297	61	0.43949724420045	0.0970341383823563	0.342463105818094	538.84058205706	CG	scaffold1777:292758:294759	CGI_shore
scaffold1777	294002	294298	297	61	0.43949724420045	0.0970341383823563	0.342463105818094	538.84058205706	CG	scaffold1777:293833:294555	CGI
scaffold1778	1067884	1068515	632	73	0.582589416882916	0.23004974864359	0.352539668239326	809.252618033853	CG	scaffold1778:1066061:1068061	CGI_shore
scaffold1778	1067884	1068515	632	73	0.582589416882916	0.23004974864359	0.352539668239326	809.252618033853	CG	evm.TU.scaffold1778.16	intron	--	gnl|BL_ORD_ID|259962 sp|Q3UR85|MYRF_MOUSE Myelin regulatory factor OS=Mus musculus OX=10090 GN=Myrf PE=1 SV=2//2.79561e-147
scaffold1778	1067884	1068515	632	73	0.582589416882916	0.23004974864359	0.352539668239326	809.252618033853	CG	scaffold1778:1068062:1068434	CGI
scaffold1778	1067884	1068515	632	73	0.582589416882916	0.23004974864359	0.352539668239326	809.252618033853	CG	scaffold1778:1068434:1070435	CGI_shore
scaffold178	1528472	1528842	371	66	0.473506726312916	0.0190882001480776	0.454418526164838	712.683284922011	CG	evm.TU.scaffold178.19	intron	--	gnl|BL_ORD_ID|36766 sp|Q1LZ96|ATPF2_BOVIN ATP synthase mitochondrial F1 complex assembly factor 2 OS=Bos taurus OX=9913 GN=ATPAF2 PE=2 SV=1//9.19794e-78
scaffold178	1544499	1544987	489	69	0.563075542704861	0.0430388617153642	0.520036680989497	750.679810534449	CG	evm.TU.scaffold178.20	intron	--	gnl|BL_ORD_ID|149534 sp|Q9CPY6|GID4_MOUSE Glucose-induced degradation protein 4 homolog OS=Mus musculus OX=10090 GN=Gid4 PE=1 SV=1//7.37022e-104
scaffold178	4328509	4329651	1143	273	0.752803254477153	0.431374790521218	0.321428463955935	2210.75436774002	CG	scaffold178:4327599:4329600	CGI_shore
scaffold178	4328509	4329651	1143	273	0.752803254477153	0.431374790521218	0.321428463955935	2210.75436774002	CG	scaffold178:4328301:4329674	CGI
scaffold178	4337602	4337936	335	95	0.831655961472206	0.607254849099344	0.224401112372863	516.930381853969	CG	scaffold178:4335627:4337627	CGI_shore
scaffold178	4337602	4337936	335	95	0.831655961472206	0.607254849099344	0.224401112372863	516.930381853969	CG	scaffold178:4337109:4339109	CGI_shore
scaffold178	4337602	4337936	335	95	0.831655961472206	0.607254849099344	0.224401112372863	516.930381853969	CG	scaffold178:4337628:4338793	CGI
scaffold178	4403716	4404184	469	82	0.610787837257429	0.195391689862755	0.415396147394674	583.668448845618	CG	scaffold178:4403698:4404915	CGI
scaffold178	4404269	4404662	394	74	0.613843186240538	0.232144062151852	0.381699124088687	516.623970493548	CG	scaffold178:4403698:4404915	CGI
scaffold178	5043494	5044212	719	139	0.318354295652962	0.0523425773711882	0.266011718281774	1226.72933961866	CG	evm.TU.scaffold178.74	intron	--	gnl|BL_ORD_ID|275020 sp|P20241|NRG_DROME Neuroglian OS=Drosophila melanogaster OX=7227 GN=Nrg PE=1 SV=2//0
scaffold1781	1739703	1739990	288	94	0.85909588498402	0.607335804740465	0.251760080243555	688.672207376553	CG	evm.TU.scaffold1781.21	intron	--	gnl|BL_ORD_ID|76997 sp|Q7T3C6|CPSF5_DANRE Cleavage and polyadenylation specificity factor subunit 5 OS=Danio rerio OX=7955 GN=cpsf5 PE=2 SV=1//2.34653e-123
scaffold1781	1741065	1742036	972	184	0.760970328391827	0.543100084070791	0.217870244321036	1246.99319876668	CG	evm.TU.scaffold1781.21	intron	--	gnl|BL_ORD_ID|76997 sp|Q7T3C6|CPSF5_DANRE Cleavage and polyadenylation specificity factor subunit 5 OS=Danio rerio OX=7955 GN=cpsf5 PE=2 SV=1//2.34653e-123
scaffold1785	508864	509193	330	92	0.662335445160046	0.309002764418612	0.353332680741434	770.704837584719	CG	scaffold1785:508863:518727	CGI
scaffold1785	568061	569030	970	155	0.814787990518148	0.507746831760435	0.307041158757713	1180.86601822892	CG	scaffold1785:567421:570081	CGI
scaffold1785	568061	569030	970	155	0.814787990518148	0.507746831760435	0.307041158757713	1180.86601822892	CG	evm.TU.scaffold1785.10	intron	--	gnl|BL_ORD_ID|480032 sp|Q96GJ1|TRM2_HUMAN tRNA (uracil(54)-C(5))-methyltransferase homolog OS=Homo sapiens OX=9606 GN=TRMT2B PE=1 SV=1//6.84385e-06
scaffold1785	569445	570374	930	150	0.836180535829225	0.623272134122721	0.212908401706504	888.116695890968	CG	scaffold1785:567421:570081	CGI
scaffold1785	569445	570374	930	150	0.836180535829225	0.623272134122721	0.212908401706504	888.116695890968	CG	scaffold1785:569726:571726	CGI_shore
scaffold1785	569445	570374	930	150	0.836180535829225	0.623272134122721	0.212908401706504	888.116695890968	CG	scaffold1785:570081:572082	CGI_shore
scaffold1785	569445	570374	930	150	0.836180535829225	0.623272134122721	0.212908401706504	888.116695890968	CG	evm.TU.scaffold1785.10	intron	--	gnl|BL_ORD_ID|480032 sp|Q96GJ1|TRM2_HUMAN tRNA (uracil(54)-C(5))-methyltransferase homolog OS=Homo sapiens OX=9606 GN=TRMT2B PE=1 SV=1//6.84385e-06
scaffold1786	835431	836325	895	160	0.581725010692019	0.203996102876836	0.377728907815183	1606.07239288962	CG	evm.TU.scaffold1786.20	intron	--	gnl|BL_ORD_ID|368279 sp|Q95WA0|RL26_LITLI 60S ribosomal protein L26 OS=Littorina littorea OX=31216 GN=RPL26 PE=2 SV=1//3.77989e-59
scaffold1786	961189	961628	440	102	0.707754331794677	0.515623515523095	0.192130816271581	569.427157817661	CG	evm.TU.scaffold1786.27	intron	--	gnl|BL_ORD_ID|225419 sp|Q08288|LYAR_MOUSE Cell growth-regulating nucleolar protein OS=Mus musculus OX=10090 GN=Lyar PE=1 SV=2//1.46151e-50
scaffold1786	1328182	1328557	376	78	0.797032048455906	0.515145305017162	0.281886743438744	529.869015435959	CG	evm.TU.scaffold1786.33	intron	--	-//-
scaffold1786	1341988	1342348	361	99	0.775504942647304	0.385322591453376	0.390182351193928	729.078982117632	CG	evm.TU.scaffold1786.33	intron	--	-//-
scaffold1786	1797882	1798396	515	108	0.755202100566479	0.395132569365649	0.36006953120083	615.984305601722	CG	Target=(GATTG)n:1-69;Class=Simple_repeat	repeat
scaffold1786	1821462	1821794	333	59	0.577276628291428	0.0963255767862614	0.480951051505167	588.569622568564	CG	evm.TU.scaffold1786.39	intron	--	gnl|BL_ORD_ID|262554 sp|Q9QZ08|NAGK_MOUSE N-acetyl-D-glucosamine kinase OS=Mus musculus OX=10090 GN=Nagk PE=1 SV=3//1.66764e-79
scaffold1786	1856234	1856879	646	108	0.654061564526519	0.401383126534241	0.252678437992278	698.106081822763	CG	evm.TU.scaffold1786.41	intron	--	gnl|BL_ORD_ID|124212 sp|Q9DAA6|EXOS1_MOUSE Exosome complex component CSL4 OS=Mus musculus OX=10090 GN=Exosc1 PE=1 SV=1//3.46165e-56
scaffold1786	1926920	1927346	427	97	0.0886005131783854	0.0115605100334902	0.0770400031448951	578.771619355105	CG	evm.TU.scaffold1786.42	intron	--	gnl|BL_ORD_ID|441923 sp|Q8BMS2|SPON2_MOUSE Spondin-2 OS=Mus musculus OX=10090 GN=Spon2 PE=2 SV=2//7.83694e-58
scaffold1786	2010349	2010741	393	105	0.582730969674368	0.31588838853335	0.266842581141018	588.870599687229	CG	evm.TU.scaffold1786.44	intron	--	gnl|BL_ORD_ID|92091 sp|Q9VAT2|DCA10_DROME DDB1- and CUL4-associated factor 10 homolog OS=Drosophila melanogaster OX=7227 GN=CG1523 PE=1 SV=1//2.62922e-14
scaffold1786	2036469	2037078	610	100	0.764881251032383	0.474103090681125	0.290778160351258	733.770546481913	CG	evm.TU.scaffold1786.46	intron	--	gnl|BL_ORD_ID|368279 sp|Q95WA0|RL26_LITLI 60S ribosomal protein L26 OS=Littorina littorea OX=31216 GN=RPL26 PE=2 SV=1//8.25226e-59
scaffold1787	1177533	1178167	635	103	0.372398662898656	0.0227522516605462	0.34964641123811	843.430146709922	CG	scaffold1787:1175695:1177695	CGI_shore
scaffold1787	1177533	1178167	635	103	0.372398662898656	0.0227522516605462	0.34964641123811	843.430146709922	CG	scaffold1787:1177696:1178319	CGI
scaffold1787	1177533	1178167	635	103	0.372398662898656	0.0227522516605462	0.34964641123811	843.430146709922	CG	scaffold1787:1178004:1180004	CGI_shore
scaffold1787	1226616	1226866	251	37	0.708868779372676	0.0319523273614532	0.676916452011223	573.886608182065	CG	evm.TU.scaffold1787.25	intron	--	gnl|BL_ORD_ID|501877 sp|Q66L58|VAC14_DANRE Protein VAC14 homolog OS=Danio rerio OX=7955 GN=vac14 PE=2 SV=1//7.06861e-110
scaffold1788	1149067	1149640	574	88	0.711118388620419	0.273057775916236	0.438060612704183	673.843784985819	CG	evm.TU.scaffold1788.32	intron	--	gnl|BL_ORD_ID|100573 sp|P11533|DMD_CHICK Dystrophin OS=Gallus gallus OX=9031 GN=DMD PE=2 SV=1//1.67943e-40
scaffold1788	1169799	1170749	951	155	0.639901711390148	0.163183809166661	0.476717902223488	1588.97887036759	CG	evm.TU.scaffold1788.33	intron	--	gnl|BL_ORD_ID|100575 sp|P11531|DMD_MOUSE Dystrophin OS=Mus musculus OX=10090 GN=Dmd PE=1 SV=3//3.25899e-32
scaffold1788	1176704	1177556	853	202	0.724713081942075	0.381777226814765	0.34293585512731	2003.38825342741	CG	evm.TU.scaffold1788.33	intron	--	gnl|BL_ORD_ID|100575 sp|P11531|DMD_MOUSE Dystrophin OS=Mus musculus OX=10090 GN=Dmd PE=1 SV=3//3.25899e-32
scaffold1788	1352425	1353229	805	153	0.212872901373166	0.0522374290005063	0.16063547237266	1064.93483057755	CG	evm.TU.scaffold1788.34	intron	--	gnl|BL_ORD_ID|100559 sp|Q9VDW6|DMDA_DROME Dystrophin, isoforms A/C/F/G/H OS=Drosophila melanogaster OX=7227 GN=Dys PE=1 SV=3//2.42184e-24
scaffold1790	525461	525762	302	69	0.751963692245985	0.517370284474627	0.234593407771359	502.392408196253	CG	scaffold1790:524594:528149	CGI
scaffold1790	525461	525762	302	69	0.751963692245985	0.517370284474627	0.234593407771359	502.392408196253	CG	evm.TU.scaffold1790.3	intron	--	gnl|BL_ORD_ID|284925 sp|Q148N0|ODO1_BOVIN 2-oxoglutarate dehydrogenase, mitochondrial OS=Bos taurus OX=9913 GN=OGDH PE=2 SV=1//1.59773e-111
scaffold1794	4780	5607	828	160	0.170212674719998	0.0379195988085543	0.132293075911444	1003.49091625915	CG	scaffold1794:13:110069	CGI
scaffold1794	207767	208175	409	79	0.434199259588681	0.246405228265244	0.187794031323437	503.178345015891	CG	scaffold1794:207524:209525	CGI_shore
scaffold1794	208578	209263	686	83	0.451750323039563	0.101743010430861	0.350007312608702	760.5778359746	CG	scaffold1794:207524:209525	CGI_shore
scaffold1794	217269	218263	995	82	0.377158638571886	0.076258836205099	0.300899802366787	633.131936890274	CG	scaffold1794:216375:218376	CGI_shore
scaffold1794	217269	218263	995	82	0.377158638571886	0.076258836205099	0.300899802366787	633.131936890274	CG	scaffold1794:216505:218505	CGI_shore
scaffold1794	554477	554944	468	84	0.880365031504853	0.571154605868254	0.309210425636599	659.980314033931	CG	evm.TU.scaffold1794.13	intron	--	gnl|BL_ORD_ID|217324 sp|Q5TKA1|LIN9_HUMAN Protein lin-9 homolog OS=Homo sapiens OX=9606 GN=LIN9 PE=1 SV=1//3.80335e-159
scaffold1794	557356	557800	445	101	0.887222088330271	0.576466423223136	0.310755665107135	669.08011682747	CG	evm.TU.scaffold1794.13	intron	--	gnl|BL_ORD_ID|217324 sp|Q5TKA1|LIN9_HUMAN Protein lin-9 homolog OS=Homo sapiens OX=9606 GN=LIN9 PE=1 SV=1//3.80335e-159
scaffold1794	565052	565803	752	94	0.861279828127646	0.469271820010241	0.392008008117405	668.46231038438	CG	evm.TU.scaffold1794.13	intron	--	gnl|BL_ORD_ID|217324 sp|Q5TKA1|LIN9_HUMAN Protein lin-9 homolog OS=Homo sapiens OX=9606 GN=LIN9 PE=1 SV=1//3.80335e-159
scaffold1795	845646	845936	291	95	0.153217189029025	0.0154402714815943	0.137776917547431	634.711148909576	CG	scaffold1795:840680:847012	CGI
scaffold1796	84340	84654	315	88	0.343186003763998	0.132205013528695	0.210980990235302	510.584794958324	CG	evm.TU.scaffold1796.2	intron	--	gnl|BL_ORD_ID|437413 sp|Q8CG46|SMC5_MOUSE Structural maintenance of chromosomes protein 5 OS=Mus musculus OX=10090 GN=Smc5 PE=1 SV=1//9.50491e-105
scaffold1796	84340	84654	315	88	0.343186003763998	0.132205013528695	0.210980990235302	510.584794958324	CG	scaffold1796:83652:85496	CGI
scaffold1796	84340	84654	315	88	0.343186003763998	0.132205013528695	0.210980990235302	510.584794958324	CG	scaffold1796:83851:85851	CGI_shore
scaffold1797	1324865	1325393	529	85	0.13023006296768	0.00715621721330156	0.123073845754378	549.404453728131	CG	evm.TU.scaffold1797.10	promoter	--	gnl|BL_ORD_ID|426581 sp|Q8N6K7|SAMD3_HUMAN Sterile alpha motif domain-containing protein 3 OS=Homo sapiens OX=9606 GN=SAMD3 PE=1 SV=2//2.43536e-07
scaffold18	58986	59525	540	100	0.178713119503284	0.0133670182543056	0.165346101248979	839.543887730609	CG	scaffold18:3522:75605	CGI
scaffold1803	102765	103238	474	81	0.720808108040265	0.411065332604109	0.309742775436156	628.58345495633	CG	scaffold1803:101154:103155	CGI_shore
scaffold1803	102765	103238	474	81	0.720808108040265	0.411065332604109	0.309742775436156	628.58345495633	CG	evm.TU.scaffold1803.5	intron	--	gnl|BL_ORD_ID|271797 sp|Q5M7P5|NOL6_XENTR Nucleolar protein 6 OS=Xenopus tropicalis OX=8364 GN=nol6 PE=2 SV=1//0
scaffold1803	773101	773608	508	98	0.642985585878356	0.259949027071475	0.383036558806881	886.602478499354	CG	evm.TU.scaffold1803.21	intron	--	gnl|BL_ORD_ID|340810 sp|Q6DDU9|RBM5B_XENLA RNA-binding protein 5-B OS=Xenopus laevis OX=8355 GN=rbm5-b PE=2 SV=1//2.69951e-19
scaffold1808	1959478	1959810	333	93	0.551162665224618	0.245454758946086	0.305707906278532	651.494724696713	CG	scaffold1808:1958015:1960016	CGI_shore
scaffold1808	1959478	1959810	333	93	0.551162665224618	0.245454758946086	0.305707906278532	651.494724696713	CG	scaffold1808:1958650:1960650	CGI_shore
scaffold1808	1959478	1959810	333	93	0.551162665224618	0.245454758946086	0.305707906278532	651.494724696713	CG	scaffold1808:1959477:1959956	CGI
scaffold1808	1959478	1959810	333	93	0.551162665224618	0.245454758946086	0.305707906278532	651.494724696713	CG	evm.TU.scaffold1808.21	intron	--	gnl|BL_ORD_ID|46425 sp|Q32S26|BRD2_BOVIN Bromodomain-containing protein 2 OS=Bos taurus OX=9913 GN=BRD2 PE=3 SV=1//9.44325e-23
scaffold1808	2003300	2003919	620	97	0.861583883342763	0.491780538248023	0.369803345094739	666.18091228547	CG	scaffold1808:1999812:2004150	CGI
scaffold1808	2003300	2003919	620	97	0.861583883342763	0.491780538248023	0.369803345094739	666.18091228547	CG	scaffold1808:2002664:2004664	CGI_shore
scaffold1808	2003300	2003919	620	97	0.861583883342763	0.491780538248023	0.369803345094739	666.18091228547	CG	evm.TU.scaffold1808.21	exon	--	gnl|BL_ORD_ID|46425 sp|Q32S26|BRD2_BOVIN Bromodomain-containing protein 2 OS=Bos taurus OX=9913 GN=BRD2 PE=3 SV=1//9.44325e-23
scaffold1808	2003300	2003919	620	97	0.861583883342763	0.491780538248023	0.369803345094739	666.18091228547	CG	evm.TU.scaffold1808.21	intron	--	gnl|BL_ORD_ID|46425 sp|Q32S26|BRD2_BOVIN Bromodomain-containing protein 2 OS=Bos taurus OX=9913 GN=BRD2 PE=3 SV=1//9.44325e-23
scaffold1808	2037758	2038074	317	73	0.823910873422204	0.438136560276798	0.385774313145407	517.596602973648	CG	scaffold1808:2033973:2038093	CGI
scaffold1808	2037758	2038074	317	73	0.823910873422204	0.438136560276798	0.385774313145407	517.596602973648	CG	scaffold1808:2036652:2038652	CGI_shore
scaffold1808	2037758	2038074	317	73	0.823910873422204	0.438136560276798	0.385774313145407	517.596602973648	CG	evm.TU.scaffold1808.22	intron	--	gnl|BL_ORD_ID|509363 sp|Q498M4|WDR5_RAT WD repeat-containing protein 5 OS=Rattus norvegicus OX=10116 GN=Wdr5 PE=1 SV=1//9.38672e-13
scaffold1809	434139	435238	1100	160	0.192421221108182	0.0379796869826885	0.154441534125493	1160.20005870451	CG	scaffold1809:432430:434431	CGI_shore
scaffold1809	434139	435238	1100	160	0.192421221108182	0.0379796869826885	0.154441534125493	1160.20005870451	CG	scaffold1809:434408:436408	CGI_shore
scaffold1809	436902	437271	370	77	0.208836968269952	0.0595345265332248	0.149302441736727	547.474370335514	CG	scaffold1809:435701:437701	CGI_shore
scaffold1809	436902	437271	370	77	0.208836968269952	0.0595345265332248	0.149302441736727	547.474370335514	CG	scaffold1809:436409:437231	CGI
scaffold1809	436902	437271	370	77	0.208836968269952	0.0595345265332248	0.149302441736727	547.474370335514	CG	scaffold1809:437216:439216	CGI_shore
scaffold1809	436902	437271	370	77	0.208836968269952	0.0595345265332248	0.149302441736727	547.474370335514	CG	scaffold1809:437231:439232	CGI_shore
scaffold1809	1268114	1268370	257	37	0.541059971784818	0.0169919960853249	0.524067975699493	503.998578842443	CG	scaffold1809:1266961:1268961	CGI_shore
scaffold1809	1268114	1268370	257	37	0.541059971784818	0.0169919960853249	0.524067975699493	503.998578842443	CG	evm.TU.scaffold1809.16	intron	--	gnl|BL_ORD_ID|438139 sp|P28663|SNAB_MOUSE Beta-soluble NSF attachment protein OS=Mus musculus OX=10090 GN=Napb PE=1 SV=2//1.51603e-114
scaffold1810	105489	106040	552	95	0.138841278763348	0.00678818602188945	0.132053092741458	660.321710568507	CG	Target=(CACG)n:3-150;Class=Simple_repeat	repeat
scaffold1810	411025	411674	650	149	0.691219289310231	0.292040048914468	0.399179240395763	1403.44643499569	CG	evm.TU.scaffold1810.4	intron	--	-//-
scaffold1813	426044	426515	472	92	0.117176356850653	0.00822169938180127	0.108954657468852	623.363988476188	CG	scaffold1813:426043:427927	CGI
scaffold1813	436428	437148	721	122	0.127682921773894	0.0261178867327771	0.101565035041117	722.694134006842	CG	scaffold1813:435769:437769	CGI_shore
scaffold1813	436428	437148	721	122	0.127682921773894	0.0261178867327771	0.101565035041117	722.694134006842	CG	scaffold1813:436231:437072	CGI
scaffold1813	436428	437148	721	122	0.127682921773894	0.0261178867327771	0.101565035041117	722.694134006842	CG	scaffold1813:437072:439073	CGI_shore
scaffold1813	437396	438489	1094	119	0.224225263734001	0.0449757708578825	0.179249492876118	899.4507085235	CG	scaffold1813:435769:437769	CGI_shore
scaffold1813	437396	438489	1094	119	0.224225263734001	0.0449757708578825	0.179249492876118	899.4507085235	CG	scaffold1813:437072:439073	CGI_shore
scaffold1813	437396	438489	1094	119	0.224225263734001	0.0449757708578825	0.179249492876118	899.4507085235	CG	scaffold1813:437770:438257	CGI
scaffold1813	437396	438489	1094	119	0.224225263734001	0.0449757708578825	0.179249492876118	899.4507085235	CG	scaffold1813:437895:439895	CGI_shore
scaffold1813	437396	438489	1094	119	0.224225263734001	0.0449757708578825	0.179249492876118	899.4507085235	CG	scaffold1813:438257:440258	CGI_shore
scaffold1814	1345924	1346628	705	87	0.690833778960477	0.370641763866281	0.320192015094196	622.024893091095	CG	Target=(CA)n:1-108;Class=Simple_repeat	repeat
scaffold1816	461586	461927	342	84	0.203742236804835	0.0384413200818847	0.16530091672295	730.652359134079	CG	evm.TU.scaffold1816.4	intron	--	gnl|BL_ORD_ID|486427 sp|P35037|TRY3_ANOGA Trypsin-3 OS=Anopheles gambiae OX=7165 GN=TRYP3 PE=2 SV=5//1.2806e-31
scaffold1818	109100	110156	1057	141	0.449137480039283	0.128584480608661	0.320552999430622	929.899645193494	CG	scaffold1818:200:122400	CGI
scaffold1818	109100	110156	1057	141	0.449137480039283	0.128584480608661	0.320552999430622	929.899645193494	CG	evm.TU.scaffold1818.2	intron	--	gnl|BL_ORD_ID|104387 sp|Q6TXD4|DNMBP_MOUSE Dynamin-binding protein OS=Mus musculus OX=10090 GN=Dnmbp PE=1 SV=2//4.75963e-35
scaffold1818	427851	428546	696	121	0.72150383815915	0.434085593899582	0.287418244259567	875.888789660374	CG	scaffold1818:426260:428261	CGI_shore
scaffold1818	427851	428546	696	121	0.72150383815915	0.434085593899582	0.287418244259567	875.888789660374	CG	scaffold1818:427690:428711	CGI
scaffold1818	427851	428546	696	121	0.72150383815915	0.434085593899582	0.287418244259567	875.888789660374	CG	scaffold1818:427721:429721	CGI_shore
scaffold1818	427851	428546	696	121	0.72150383815915	0.434085593899582	0.287418244259567	875.888789660374	CG	evm.TU.scaffold1818.3	intron	--	gnl|BL_ORD_ID|226740 sp|Q8IVH8|M4K3_HUMAN Mitogen-activated protein kinase kinase kinase kinase 3 OS=Homo sapiens OX=9606 GN=MAP4K3 PE=1 SV=1//5.00759e-136
scaffold1820	177241	177664	424	66	0.389090925179411	0.0466371909801834	0.342453734199227	604.327536172539	CG	scaffold1820:177199:178859	CGI
scaffold1822	413545	414265	721	188	0.204454534718267	0.0639941908860571	0.14046034383221	1231.6532725775	CG	evm.TU.scaffold1822.6	intron	--	gnl|BL_ORD_ID|194792 sp|Q91YE6|IPO9_MOUSE Importin-9 OS=Mus musculus OX=10090 GN=Ipo9 PE=1 SV=3//0
scaffold1824	38144	39097	954	157	0.373096857054955	0.0217971009391951	0.35129975611576	1282.73101940782	CG	scaffold1824:27663:64253	CGI
scaffold1826	104872	105262	391	76	0.129100912120709	0.00764895706372243	0.121451955056986	512.763055451364	CG	evm.TU.scaffold1826.2	intron	--	gnl|BL_ORD_ID|76398 sp|Q64459|CP3AB_MOUSE Cytochrome P450 3A11 OS=Mus musculus OX=10090 GN=Cyp3a11 PE=1 SV=1//3.0678e-49
scaffold1826	587082	587405	324	64	0.205111472698943	0.013299855800489	0.191811616898454	573.552705925344	CG	scaffold1826:583395:588542	CGI
scaffold1826	1475095	1475245	151	41	0.101338460326088	0.00371213332037574	0.0976263270057122	202.584361345395	CHH	scaffold1826:1473325:1475325	CGI_shore
scaffold1826	1475095	1475245	151	41	0.101338460326088	0.00371213332037574	0.0976263270057122	202.584361345395	CHH	scaffold1826:1473342:1475343	CGI_shore
scaffold1826	2316929	2317852	924	118	0.408610282560665	0.067299422140073	0.341310860420592	1047.47264377358	CG	scaffold1826:2315140:2319561	CGI
scaffold1826	2323006	2323787	782	115	0.332386968051632	0.0526616174405905	0.279725350611042	941.095901367348	CG	scaffold1826:2323083:2325083	CGI_shore
scaffold1827	15644	15980	337	48	0.677621159771032	0.188397243747311	0.489223916023721	530.930667922251	CG	evm.TU.scaffold1827.1	intron	--	-//-
scaffold1827	15644	15980	337	48	0.677621159771032	0.188397243747311	0.489223916023721	530.930667922251	CG	scaffold1827:14832:17088	CGI
scaffold1829	2546468	2546815	348	97	0.080767772162738	0.0080203592835858	0.0727474128791522	601.470818440273	CG	scaffold1829:2544785:2546954	CGI
scaffold1832	188802	189449	648	97	0.191001218293758	0.00910699300545323	0.181894225288305	812.017440280485	CG	evm.TU.scaffold1832.8	intron	--	gnl|BL_ORD_ID|28310 sp|P50430|ARSB_RAT Arylsulfatase B OS=Rattus norvegicus OX=10116 GN=Arsb PE=2 SV=2//1.73619e-97
scaffold1832	188802	189449	648	97	0.191001218293758	0.00910699300545323	0.181894225288305	812.017440280485	CG	evm.TU.scaffold1832.8	exon	--	gnl|BL_ORD_ID|28310 sp|P50430|ARSB_RAT Arylsulfatase B OS=Rattus norvegicus OX=10116 GN=Arsb PE=2 SV=2//1.73619e-97
scaffold1832	191756	192475	720	88	0.10662921252721	0.00557456545192573	0.101054647075285	534.870148933075	CG	evm.TU.scaffold1832.8	intron	--	gnl|BL_ORD_ID|28310 sp|P50430|ARSB_RAT Arylsulfatase B OS=Rattus norvegicus OX=10116 GN=Arsb PE=2 SV=2//1.73619e-97
scaffold1833	461459	461563	105	29	0.205693710746416	0.0402842317012344	0.165409479045182	120.661036602324	CHH	Target=(TG)n:2-114;Class=Simple_repeat	repeat
scaffold1837	202232	202927	696	132	0.337446616942088	0.114740056329125	0.222706560612963	953.957449868226	CG	evm.TU.scaffold1837.4	intron	--	gnl|BL_ORD_ID|449313 sp|B4JLX2|SWS_DROGR Neuropathy target esterase sws OS=Drosophila grimshawi OX=7222 GN=sws PE=3 SV=1//0
scaffold1837	202232	202927	696	132	0.337446616942088	0.114740056329125	0.222706560612963	953.957449868226	CG	scaffold1837:202136:202830	CGI
scaffold1837	202232	202927	696	132	0.337446616942088	0.114740056329125	0.222706560612963	953.957449868226	CG	scaffold1837:202830:204831	CGI_shore
scaffold1837	244883	244996	114	28	0.0776336677077187	0.00254133477455206	0.0750923329331667	133.833737769992	CHH	scaffold1837:242943:244944	CGI_shore
scaffold1837	244883	244996	114	28	0.0776336677077187	0.00254133477455206	0.0750923329331667	133.833737769992	CHH	evm.TU.scaffold1837.4	intron	--	gnl|BL_ORD_ID|449313 sp|B4JLX2|SWS_DROGR Neuropathy target esterase sws OS=Drosophila grimshawi OX=7222 GN=sws PE=3 SV=1//0
scaffold1837	325884	326318	435	89	0.760064942058733	0.40723282746128	0.352832114597452	750.437128227588	CG	scaffold1837:323794:326257	CGI
scaffold1837	325884	326318	435	89	0.760064942058733	0.40723282746128	0.352832114597452	750.437128227588	CG	evm.TU.scaffold1837.5	intron	--	gnl|BL_ORD_ID|135949 sp|A6H751|FOLC_BOVIN Folylpolyglutamate synthase, mitochondrial OS=Bos taurus OX=9913 GN=FPGS PE=2 SV=1//1.73215e-114
scaffold1837	325884	326318	435	89	0.760064942058733	0.40723282746128	0.352832114597452	750.437128227588	CG	scaffold1837:326257:328258	CGI_shore
scaffold1837	407762	408310	549	116	0.485718451331109	0.201516048738745	0.284202402592363	742.867420300634	CG	evm.TU.scaffold1837.6	intron	--	gnl|BL_ORD_ID|245817 sp|O14733|MP2K7_HUMAN Dual specificity mitogen-activated protein kinase kinase 7 OS=Homo sapiens OX=9606 GN=MAP2K7 PE=1 SV=2//1.19536e-144
scaffold1837	421277	421739	463	113	0.767116605744785	0.479548304468209	0.287568301276576	989.885500903015	CG	evm.TU.scaffold1837.6	intron	--	gnl|BL_ORD_ID|245817 sp|O14733|MP2K7_HUMAN Dual specificity mitogen-activated protein kinase kinase 7 OS=Homo sapiens OX=9606 GN=MAP2K7 PE=1 SV=2//1.19536e-144
scaffold1837	884316	884791	476	100	0.756005927107013	0.549979070119194	0.20602685698782	696.760108635912	CG	evm.TU.scaffold1837.17	intron	--	-//-
scaffold1837	884316	884791	476	100	0.756005927107013	0.549979070119194	0.20602685698782	696.760108635912	CG	scaffold1837:883856:884991	CGI
scaffold1837	1041751	1042740	990	208	0.128774762191976	0.0083155342650589	0.120459227926917	1510.39451952739	CG	scaffold1837:1035298:1042740	CGI
scaffold1837	1661915	1661968	54	5	0.0268133391989435	0.000410364004505384	0.0264029751944381	21.2586431383085	CHG	evm.TU.scaffold1837.28	intron	--	gnl|BL_ORD_ID|54194 sp|O17754|CBPE_CAEEL Carboxypeptidase E OS=Caenorhabditis elegans OX=6239 GN=egl-21 PE=1 SV=1//5.79336e-125
scaffold1841	184444	184820	377	78	0.68157242315992	0.182340436202464	0.499231986957456	790.450828145973	CG	scaffold1841:180897:195378	CGI
scaffold1841	188527	189502	976	95	0.822929700866169	0.386094130527529	0.43683557033864	684.5481312212	CG	scaffold1841:180897:195378	CGI
scaffold1846	180195	180718	524	85	0.223925000839071	0.0150203666497765	0.208904634189295	716.176015302867	CG	evm.TU.scaffold1846.3	intron	--	gnl|BL_ORD_ID|479023 sp|Q12933|TRAF2_HUMAN TNF receptor-associated factor 2 OS=Homo sapiens OX=9606 GN=TRAF2 PE=1 SV=2//1.11095e-07
scaffold1850	225404	225490	87	6	0.184745475234887	0.00112891328545267	0.183616561949435	22.5480073904476	CHG	evm.TU.scaffold1850.2	intron	--	gnl|BL_ORD_ID|279051 sp|Q5ZIN1|NUDC_CHICK Nuclear migration protein nudC OS=Gallus gallus OX=9031 GN=NUDC PE=2 SV=1//1.81261e-15
scaffold1850	225564	225687	124	18	0.0914341227814903	0.00135378094286558	0.0900803418386247	93.8992765875181	CHG	evm.TU.scaffold1850.2	intron	--	gnl|BL_ORD_ID|279051 sp|Q5ZIN1|NUDC_CHICK Nuclear migration protein nudC OS=Gallus gallus OX=9031 GN=NUDC PE=2 SV=1//1.81261e-15
scaffold1851	559191	562575	3385	376	0.444451392704829	0.168111116694875	0.276340276009954	3263.1076775566	CG	evm.TU.scaffold1851.9	promoter	--	-//-
scaffold1851	559191	562575	3385	376	0.444451392704829	0.168111116694875	0.276340276009954	3263.1076775566	CG	evm.TU.scaffold1851.9	TSS	--	-//-
scaffold1851	559191	562575	3385	376	0.444451392704829	0.168111116694875	0.276340276009954	3263.1076775566	CG	evm.TU.scaffold1851.9	exon	--	-//-
scaffold1851	559191	562575	3385	376	0.444451392704829	0.168111116694875	0.276340276009954	3263.1076775566	CG	evm.TU.scaffold1851.9	intron	--	-//-
scaffold1851	559191	562575	3385	376	0.444451392704829	0.168111116694875	0.276340276009954	3263.1076775566	CG	scaffold1851:540321:631851	CGI
scaffold1851	562785	563765	981	80	0.485612920144537	0.208422388744839	0.277190531399699	591.821763316282	CG	evm.TU.scaffold1851.9	intron	--	-//-
scaffold1851	562785	563765	981	80	0.485612920144537	0.208422388744839	0.277190531399699	591.821763316282	CG	scaffold1851:540321:631851	CGI
scaffold1851	563817	564572	756	87	0.429310514063024	0.200250687530122	0.229059826532902	593.438034664606	CG	evm.TU.scaffold1851.9	intron	--	-//-
scaffold1851	563817	564572	756	87	0.429310514063024	0.200250687530122	0.229059826532902	593.438034664606	CG	scaffold1851:540321:631851	CGI
scaffold1851	564929	567141	2213	154	0.44103122374077	0.139526842177701	0.301504381563069	1239.27277295419	CG	evm.TU.scaffold1851.9	intron	--	-//-
scaffold1851	564929	567141	2213	154	0.44103122374077	0.139526842177701	0.301504381563069	1239.27277295419	CG	evm.TU.scaffold1851.9	exon	--	-//-
scaffold1851	564929	567141	2213	154	0.44103122374077	0.139526842177701	0.301504381563069	1239.27277295419	CG	evm.TU.scaffold1851.9	TES	--	-//-
scaffold1851	564929	567141	2213	154	0.44103122374077	0.139526842177701	0.301504381563069	1239.27277295419	CG	Target=(ATGTG)n:1-76;Class=Simple_repeat	repeat
scaffold1851	564929	567141	2213	154	0.44103122374077	0.139526842177701	0.301504381563069	1239.27277295419	CG	scaffold1851:540321:631851	CGI
scaffold1852	777353	777947	595	109	0.494087050210612	0.257924683053662	0.23616236715695	591.138662836636	CG	evm.TU.scaffold1852.6	promoter	--	gnl|BL_ORD_ID|45757 sp|Q5M864|BORA_RAT Protein aurora borealis OS=Rattus norvegicus OX=10116 GN=Bora PE=2 SV=1//2.8189e-14
scaffold1852	777353	777947	595	109	0.494087050210612	0.257924683053662	0.23616236715695	591.138662836636	CG	evm.TU.scaffold1852.7	intron	--	gnl|BL_ORD_ID|260135 sp|P0C8Y1|MZT1_DANRE Mitotic-spindle organizing protein 1 OS=Danio rerio OX=7955 GN=mzt1 PE=3 SV=1//1.0942e-15
scaffold1852	929248	929888	641	91	0.677418910271604	0.281043837275232	0.396375072996372	632.675263702705	CG	evm.TU.scaffold1852.11	intron	--	gnl|BL_ORD_ID|31858 sp|A4IH75|ATGA1_XENTR Autophagy-related protein 101 OS=Xenopus tropicalis OX=8364 GN=atg101 PE=2 SV=1//1.40797e-84
scaffold1852	1103409	1103859	451	104	0.455891896383114	0.129170539859842	0.326721356523273	920.409082881976	CG	evm.TU.scaffold1852.12	intron	--	gnl|BL_ORD_ID|17810 sp|Q9BXS5|AP1M1_HUMAN AP-1 complex subunit mu-1 OS=Homo sapiens OX=9606 GN=AP1M1 PE=1 SV=3//0
scaffold1854	506653	507295	643	98	0.516544380253063	0.0544071872636126	0.462137192989451	1039.70926001569	CG	evm.TU.scaffold1854.6	intron	--	-//-
scaffold1855	558801	559107	307	70	0.0990090765424461	0.00651002547634985	0.0924990510660963	597.800282718695	CG	evm.TU.scaffold1855.9	intron	--	gnl|BL_ORD_ID|166855 sp|Q9WU19|HAOX1_MOUSE Hydroxyacid oxidase 1 OS=Mus musculus OX=10090 GN=Hao1 PE=1 SV=1//5.65839e-35
scaffold1857	81852	82393	542	108	0.10860040575683	0.0340701169186951	0.0745302888381345	579.515384048494	CG	evm.TU.scaffold1857.2	promoter	--	-//-
scaffold1859	417087	417644	558	70	0.694781328245833	0.272588691416815	0.422192636829017	584.73277139191	CG	scaffold1859:415666:417667	CGI_shore
scaffold1859	417087	417644	558	70	0.694781328245833	0.272588691416815	0.422192636829017	584.73277139191	CG	evm.TU.scaffold1859.7	intron	--	gnl|BL_ORD_ID|138518 sp|Q05192|FTF1B_DROME Nuclear hormone receptor FTZ-F1 beta OS=Drosophila melanogaster OX=7227 GN=Hr39 PE=1 SV=3//1.61782e-49
scaffold1859	417087	417644	558	70	0.694781328245833	0.272588691416815	0.422192636829017	584.73277139191	CG	scaffold1859:416742:423203	CGI
scaffold1859	421684	422011	328	71	0.667654904229995	0.32821802660909	0.339436877620905	671.851814517276	CG	evm.TU.scaffold1859.7	intron	--	gnl|BL_ORD_ID|138518 sp|Q05192|FTF1B_DROME Nuclear hormone receptor FTZ-F1 beta OS=Drosophila melanogaster OX=7227 GN=Hr39 PE=1 SV=3//1.61782e-49
scaffold1859	421684	422011	328	71	0.667654904229995	0.32821802660909	0.339436877620905	671.851814517276	CG	scaffold1859:416742:423203	CGI
scaffold1859	480754	481071	318	79	0.804781217316039	0.511960263529243	0.292820953786796	526.458263613056	CG	evm.TU.scaffold1859.8	intron	--	gnl|BL_ORD_ID|122408 sp|B0BNE5|ESTD_RAT S-formylglutathione hydrolase OS=Rattus norvegicus OX=10116 GN=Esd PE=2 SV=1//8.70987e-138
scaffold1859	480754	481071	318	79	0.804781217316039	0.511960263529243	0.292820953786796	526.458263613056	CG	scaffold1859:480736:481139	CGI
scaffold1859	480754	481071	318	79	0.804781217316039	0.511960263529243	0.292820953786796	526.458263613056	CG	scaffold1859:480992:482992	CGI_shore
scaffold1859	507682	508088	407	81	0.693903487454841	0.450140468311806	0.243763019143035	611.542440898647	CG	evm.TU.scaffold1859.9	intron	--	gnl|BL_ORD_ID|13688 sp|P20000|ALDH2_BOVIN Aldehyde dehydrogenase, mitochondrial OS=Bos taurus OX=9913 GN=ALDH2 PE=1 SV=2//0
scaffold1859	507682	508088	407	81	0.693903487454841	0.450140468311806	0.243763019143035	611.542440898647	CG	scaffold1859:507629:508162	CGI
scaffold1859	587153	587506	354	70	0.117561861032227	0.00748333648391011	0.110078524548317	566.776889496932	CG	scaffold1859:581867:605616	CGI
scaffold1859	660532	661098	567	90	0.87043851153856	0.597318787467502	0.273119724071058	673.914739752469	CG	scaffold1859:658632:660632	CGI_shore
scaffold1859	660532	661098	567	90	0.87043851153856	0.597318787467502	0.273119724071058	673.914739752469	CG	scaffold1859:660633:678672	CGI
scaffold1859	660532	661098	567	90	0.87043851153856	0.597318787467502	0.273119724071058	673.914739752469	CG	evm.TU.scaffold1859.15	intron	--	gnl|BL_ORD_ID|293179 sp|Q68ED3|PAPD5_MOUSE Non-canonical poly(A) RNA polymerase PAPD5 OS=Mus musculus OX=10090 GN=Papd5 PE=1 SV=2//2.08655e-133
scaffold1859	711002	711669	668	124	0.679297276578299	0.409476849880467	0.269820426697831	956.622822563387	CG	scaffold1859:709564:738988	CGI
scaffold1859	712242	712691	450	77	0.67480411211576	0.4428159082525	0.23198820386326	504.06273000732	CG	scaffold1859:709564:738988	CGI
scaffold1859	713290	713760	471	89	0.674198663752263	0.367932953240836	0.306265710511427	849.244458135479	CG	scaffold1859:709564:738988	CGI
scaffold1859	716086	716965	880	168	0.729797057559722	0.532781573722826	0.197015483836897	962.806380967156	CG	scaffold1859:709564:738988	CGI
scaffold1859	789343	789908	566	73	0.784412697095656	0.465209912952589	0.319202784143067	562.396688652568	CG	scaffold1859:789049:791049	CGI_shore
scaffold1859	789343	789908	566	73	0.784412697095656	0.465209912952589	0.319202784143067	562.396688652568	CG	scaffold1859:789342:789724	CGI
scaffold1859	789343	789908	566	73	0.784412697095656	0.465209912952589	0.319202784143067	562.396688652568	CG	scaffold1859:789724:791725	CGI_shore
scaffold1859	789343	789908	566	73	0.784412697095656	0.465209912952589	0.319202784143067	562.396688652568	CG	evm.TU.scaffold1859.19	intron	--	gnl|BL_ORD_ID|507902 sp|Q9EQH3|VPS35_MOUSE Vacuolar protein sorting-associated protein 35 OS=Mus musculus OX=10090 GN=Vps35 PE=1 SV=1//0
scaffold1859	791051	791480	430	110	0.454850742778798	0.213045686229688	0.24180505654911	797.327947425609	CG	scaffold1859:789724:791725	CGI_shore
scaffold1859	791051	791480	430	110	0.454850742778798	0.213045686229688	0.24180505654911	797.327947425609	CG	scaffold1859:791050:791480	CGI
scaffold1859	791051	791480	430	110	0.454850742778798	0.213045686229688	0.24180505654911	797.327947425609	CG	evm.TU.scaffold1859.19	intron	--	gnl|BL_ORD_ID|507902 sp|Q9EQH3|VPS35_MOUSE Vacuolar protein sorting-associated protein 35 OS=Mus musculus OX=10090 GN=Vps35 PE=1 SV=1//0
scaffold1859	843567	843973	407	93	0.676374687936005	0.38405264981942	0.292322038116585	855.4597124201	CG	evm.TU.scaffold1859.20	exon	--	gnl|BL_ORD_ID|296294 sp|Q9P0J1|PDP1_HUMAN [Pyruvate dehydrogenase [acetyl-transferring]]-phosphatase 1, mitochondrial OS=Homo sapiens OX=9606 GN=PDP1 PE=1 SV=3//2.84835e-90
scaffold1859	1590688	1591019	332	89	0.178868941944339	0.0381665292375651	0.140702412706774	569.818222867188	CG	scaffold1859:1590273:1592273	CGI_shore
scaffold1861	318900	319726	827	117	0.408335773358523	0.0741574357645887	0.334178337593934	1155.99773987107	CG	scaffold1861:319663:321663	CGI_shore
scaffold1861	319855	321175	1321	127	0.417965731893396	0.0709236907254987	0.347042041167897	1371.08965986624	CG	scaffold1861:319663:321663	CGI_shore
scaffold1864	180625	181012	388	74	0.343024420142989	0.0216595516642199	0.321364868478769	654.756264088074	CG	scaffold1864:180585:181012	CGI
scaffold1864	180625	181012	388	74	0.343024420142989	0.0216595516642199	0.321364868478769	654.756264088074	CG	evm.TU.scaffold1864.6	intron	--	gnl|BL_ORD_ID|414279 sp|P47838|RS6_CHICK 40S ribosomal protein S6 OS=Gallus gallus OX=9031 GN=RPS6 PE=2 SV=1//1.75509e-105
scaffold1864	236082	236444	363	60	0.711781189765041	0.089816615511709	0.621964574253332	765.41818448836	CG	scaffold1864:234564:236565	CGI_shore
scaffold1864	236082	236444	363	60	0.711781189765041	0.089816615511709	0.621964574253332	765.41818448836	CG	evm.TU.scaffold1864.8	intron	--	gnl|BL_ORD_ID|93961 sp|Q66JG1|DDB2_XENTR DNA damage-binding protein 2 OS=Xenopus tropicalis OX=8364 GN=ddb2 PE=2 SV=1//1.82684e-87
scaffold1864	236082	236444	363	60	0.711781189765041	0.089816615511709	0.621964574253332	765.41818448836	CG	scaffold1864:235969:236928	CGI
scaffold1864	236082	236444	363	60	0.711781189765041	0.089816615511709	0.621964574253332	765.41818448836	CG	scaffold1864:236285:238285	CGI_shore
scaffold1864	237890	239027	1138	77	0.444125065593056	0.0656807158011303	0.378444349791926	732.366952921331	CG	scaffold1864:236285:238285	CGI_shore
scaffold1864	237890	239027	1138	77	0.444125065593056	0.0656807158011303	0.378444349791926	732.366952921331	CG	scaffold1864:236928:238929	CGI_shore
scaffold1864	237890	239027	1138	77	0.444125065593056	0.0656807158011303	0.378444349791926	732.366952921331	CG	evm.TU.scaffold1864.8	intron	--	gnl|BL_ORD_ID|93961 sp|Q66JG1|DDB2_XENTR DNA damage-binding protein 2 OS=Xenopus tropicalis OX=8364 GN=ddb2 PE=2 SV=1//1.82684e-87
scaffold1864	237890	239027	1138	77	0.444125065593056	0.0656807158011303	0.378444349791926	732.366952921331	CG	scaffold1864:238286:245509	CGI
scaffold1864	262312	262646	335	59	0.60087930265755	0.117023055908015	0.483856246749535	627.40283296396	CG	scaffold1864:262158:265455	CGI
scaffold1864	262312	262646	335	59	0.60087930265755	0.117023055908015	0.483856246749535	627.40283296396	CG	scaffold1864:261353:263354	CGI_shore
scaffold1864	262312	262646	335	59	0.60087930265755	0.117023055908015	0.483856246749535	627.40283296396	CG	evm.TU.scaffold1864.12	intron	--	gnl|BL_ORD_ID|177851 sp|P51639|HMDH_RAT 3-hydroxy-3-methylglutaryl-coenzyme A reductase OS=Rattus norvegicus OX=10116 GN=Hmgcr PE=1 SV=2//0
scaffold1865	38222	39158	937	99	0.427829102417325	0.165078337165306	0.262750765252019	637.31855139726	CG	evm.TU.scaffold1865.2	intron	--	gnl|BL_ORD_ID|295956 sp|P14099|PDE2A_BOVIN cGMP-dependent 3&apos;,5&apos;-cyclic phosphodiesterase OS=Bos taurus OX=9913 GN=PDE2A PE=1 SV=2//0
scaffold1865	38222	39158	937	99	0.427829102417325	0.165078337165306	0.262750765252019	637.31855139726	CG	scaffold1865:37874:39874	CGI_shore
scaffold1866	1101534	1102448	915	121	0.54236521346968	0.122348784848027	0.420016428621653	1218.20683706317	CG	evm.TU.scaffold1866.4	intron	--	gnl|BL_ORD_ID|267628 sp|Q86NP2|NELFA_DROME Negative elongation factor A OS=Drosophila melanogaster OX=7227 GN=Nelf-A PE=1 SV=2//8.4609e-20
scaffold1866	1103755	1104186	432	74	0.74841156486196	0.387144963326524	0.361266601535436	648.258991806695	CG	evm.TU.scaffold1866.4	intron	--	gnl|BL_ORD_ID|267628 sp|Q86NP2|NELFA_DROME Negative elongation factor A OS=Drosophila melanogaster OX=7227 GN=Nelf-A PE=1 SV=2//8.4609e-20
scaffold1866	1104378	1104939	562	103	0.24225613787685	0.0941190260996151	0.148137111777235	717.179621525923	CG	evm.TU.scaffold1866.4	intron	--	gnl|BL_ORD_ID|267628 sp|Q86NP2|NELFA_DROME Negative elongation factor A OS=Drosophila melanogaster OX=7227 GN=Nelf-A PE=1 SV=2//8.4609e-20
scaffold1866	1125899	1126954	1056	180	0.613307093255152	0.327744763030448	0.285562330224704	1301.56179365089	CG	scaffold1866:1124084:1126085	CGI_shore
scaffold1866	1125899	1126954	1056	180	0.613307093255152	0.327744763030448	0.285562330224704	1301.56179365089	CG	scaffold1866:1125867:1129531	CGI
scaffold1866	1125899	1126954	1056	180	0.613307093255152	0.327744763030448	0.285562330224704	1301.56179365089	CG	evm.TU.scaffold1866.4	intron	--	gnl|BL_ORD_ID|267628 sp|Q86NP2|NELFA_DROME Negative elongation factor A OS=Drosophila melanogaster OX=7227 GN=Nelf-A PE=1 SV=2//8.4609e-20
scaffold1866	1147282	1147659	378	108	0.855174235548983	0.628409635196963	0.22676460035202	630.984739669615	CG	scaffold1866:1142820:1147725	CGI
scaffold1866	1147282	1147659	378	108	0.855174235548983	0.628409635196963	0.22676460035202	630.984739669615	CG	evm.TU.scaffold1866.4	intron	--	gnl|BL_ORD_ID|267628 sp|Q86NP2|NELFA_DROME Negative elongation factor A OS=Drosophila melanogaster OX=7227 GN=Nelf-A PE=1 SV=2//8.4609e-20
scaffold1866	1162374	1162670	297	61	0.768962758730202	0.421746164400185	0.347216594330017	675.172810757876	CG	scaffold1866:1160420:1162420	CGI_shore
scaffold1866	1162374	1162670	297	61	0.768962758730202	0.421746164400185	0.347216594330017	675.172810757876	CG	scaffold1866:1161119:1163120	CGI_shore
scaffold1866	1162374	1162670	297	61	0.768962758730202	0.421746164400185	0.347216594330017	675.172810757876	CG	scaffold1866:1162421:1162756	CGI
scaffold1866	1162374	1162670	297	61	0.768962758730202	0.421746164400185	0.347216594330017	675.172810757876	CG	evm.TU.scaffold1866.4	intron	--	gnl|BL_ORD_ID|267628 sp|Q86NP2|NELFA_DROME Negative elongation factor A OS=Drosophila melanogaster OX=7227 GN=Nelf-A PE=1 SV=2//8.4609e-20
scaffold1866	1171894	1172666	773	161	0.139837323269495	0.0187532031442554	0.121084120125239	1156.0928823873	CG	scaffold1866:1170675:1174932	CGI
scaffold1866	1171894	1172666	773	161	0.139837323269495	0.0187532031442554	0.121084120125239	1156.0928823873	CG	Target=(GATTG)n:3-74;Class=Simple_repeat	repeat
scaffold1867	995839	996501	663	80	0.620987220461159	0.240192070218993	0.380795150242165	691.558895020274	CG	scaffold1867:994404:996404	CGI_shore
scaffold1867	995839	996501	663	80	0.620987220461159	0.240192070218993	0.380795150242165	691.558895020274	CG	scaffold1867:996405:996857	CGI
scaffold1869	238331	238756	426	84	0.233635925877872	0.0630548449819541	0.170581080895918	652.702335663233	CG	scaffold1869:238215:239048	CGI
scaffold1869	238331	238756	426	84	0.233635925877872	0.0630548449819541	0.170581080895918	652.702335663233	CG	evm.TU.scaffold1869.2	intron	--	gnl|BL_ORD_ID|466055 sp|Q3UYK3|TBCD9_MOUSE TBC1 domain family member 9 OS=Mus musculus OX=10090 GN=Tbc1d9 PE=2 SV=2//2.63727e-54
scaffold1874	202760	203747	988	97	0.714412121428583	0.0793873010753291	0.635024820353254	1240.52678084024	CG	scaffold1874:202544:204545	CGI_shore
scaffold1874	202760	203747	988	97	0.714412121428583	0.0793873010753291	0.635024820353254	1240.52678084024	CG	evm.TU.scaffold1874.8_evm.TU.scaffold1874.5	intron	--	gnl|BL_ORD_ID|54433 sp|P23198|CBX3_MOUSE Chromobox protein homolog 3 OS=Mus musculus OX=10090 GN=Cbx3 PE=1 SV=2//6.56817e-53
scaffold1874	589081	589225	145	46	0.560111095135761	0.0381341789139248	0.521976916221836	559.947570370681	CG	scaffold1874:588453:590454	CGI_shore
scaffold1874	589081	589225	145	46	0.560111095135761	0.0381341789139248	0.521976916221836	559.947570370681	CG	scaffold1874:588931:590931	CGI_shore
scaffold1875	217734	218323	590	83	0.519081017598299	0.200787135168381	0.318293882429917	628.933307980047	CG	scaffold1875:158281:241386	CGI
scaffold1875	217734	218323	590	83	0.519081017598299	0.200787135168381	0.318293882429917	628.933307980047	CG	evm.TU.scaffold1875.4	intron	--	gnl|BL_ORD_ID|149660 sp|Q14161|GIT2_HUMAN ARF GTPase-activating protein GIT2 OS=Homo sapiens OX=9606 GN=GIT2 PE=1 SV=2//1.14243e-124
scaffold1875	287576	287953	378	92	0.65271481321577	0.479403641717445	0.173311171498325	570.149636617787	CG	evm.TU.scaffold1875.4	intron	--	gnl|BL_ORD_ID|149660 sp|Q14161|GIT2_HUMAN ARF GTPase-activating protein GIT2 OS=Homo sapiens OX=9606 GN=GIT2 PE=1 SV=2//1.14243e-124
scaffold1875	287576	287953	378	92	0.65271481321577	0.479403641717445	0.173311171498325	570.149636617787	CG	scaffold1875:287575:289091	CGI
scaffold1876	1178765	1179093	329	63	0.0684733638970567	0.00666490473189452	0.0618084591651622	501.547654369493	CG	scaffold1876:1174534:1193919	CGI
scaffold1879	531767	532703	937	94	0.723784161423978	0.323908951882858	0.39987520954112	1103.70553590579	CG	scaffold1879:529852:531852	CGI_shore
scaffold1879	531767	532703	937	94	0.723784161423978	0.323908951882858	0.39987520954112	1103.70553590579	CG	scaffold1879:530886:532886	CGI_shore
scaffold1879	531767	532703	937	94	0.723784161423978	0.323908951882858	0.39987520954112	1103.70553590579	CG	scaffold1879:531853:532102	CGI
scaffold1879	531767	532703	937	94	0.723784161423978	0.323908951882858	0.39987520954112	1103.70553590579	CG	scaffold1879:532102:534103	CGI_shore
scaffold1885	21558	21631	74	27	0.0209728582449338	0.000439788626003487	0.0205330696189303	107.482577543255	CHH	scaffold1885:19603:21604	CGI_shore
scaffold1885	21558	21631	74	27	0.0209728582449338	0.000439788626003487	0.0205330696189303	107.482577543255	CHH	scaffold1885:20038:22038	CGI_shore
scaffold1887	187320	187701	382	74	0.52563043126765	0.0369498897300394	0.48868054153761	1189.26313774193	CG	evm.TU.scaffold1887.11	intron	--	gnl|BL_ORD_ID|493635 sp|Q8R317|UBQL1_MOUSE Ubiquilin-1 OS=Mus musculus OX=10090 GN=Ubqln1 PE=1 SV=1//2.51768e-12
scaffold1887	187988	188874	887	179	0.18361964846824	0.0116636822299344	0.171955966238306	1573.39203841963	CG	evm.TU.scaffold1887.11	intron	--	gnl|BL_ORD_ID|493635 sp|Q8R317|UBQL1_MOUSE Ubiquilin-1 OS=Mus musculus OX=10090 GN=Ubqln1 PE=1 SV=1//2.51768e-12
scaffold1887	189215	189550	336	85	0.114742984898034	0.0193139308824559	0.0954290540155777	621.256045688765	CG	evm.TU.scaffold1887.11	intron	--	gnl|BL_ORD_ID|493635 sp|Q8R317|UBQL1_MOUSE Ubiquilin-1 OS=Mus musculus OX=10090 GN=Ubqln1 PE=1 SV=1//2.51768e-12
scaffold1887	190130	191235	1106	209	0.114833731487245	0.0100429917242817	0.104790739762963	1435.63743233614	CG	evm.TU.scaffold1887.11	intron	--	gnl|BL_ORD_ID|493635 sp|Q8R317|UBQL1_MOUSE Ubiquilin-1 OS=Mus musculus OX=10090 GN=Ubqln1 PE=1 SV=1//2.51768e-12
scaffold1887	192076	192487	412	76	0.113407365994828	0.0255007779109696	0.0879065880838588	639.332677623015	CG	evm.TU.scaffold1887.11	intron	--	gnl|BL_ORD_ID|493635 sp|Q8R317|UBQL1_MOUSE Ubiquilin-1 OS=Mus musculus OX=10090 GN=Ubqln1 PE=1 SV=1//2.51768e-12
scaffold1887	192539	193354	816	150	0.139790813472329	0.0088629612797136	0.130927852192616	1120.19898882963	CG	evm.TU.scaffold1887.11	intron	--	gnl|BL_ORD_ID|493635 sp|Q8R317|UBQL1_MOUSE Ubiquilin-1 OS=Mus musculus OX=10090 GN=Ubqln1 PE=1 SV=1//2.51768e-12
scaffold1887	420554	420865	312	77	0.651913056081659	0.400995927166533	0.250917128915125	573.815927140876	CG	scaffold1887:418993:421635	CGI
scaffold1887	420554	420865	312	77	0.651913056081659	0.400995927166533	0.250917128915125	573.815927140876	CG	evm.TU.scaffold1887.17	intron	--	gnl|BL_ORD_ID|270378 sp|Q6DFH9|NIP7_XENLA 60S ribosome subunit biogenesis protein NIP7 homolog OS=Xenopus laevis OX=8355 GN=nip7 PE=2 SV=1//7.54345e-58
scaffold1887	1799399	1800033	635	90	0.656437439455412	0.343878455595291	0.31255898386012	566.432887442117	CG	evm.TU.scaffold1887.29	intron	--	gnl|BL_ORD_ID|178927 sp|O01367|HOW_DROME Protein held out wings OS=Drosophila melanogaster OX=7227 GN=how PE=1 SV=1//4.63273e-97
scaffold1888	523367	524015	649	119	0.763628242968911	0.571884151481968	0.191744091486942	735.334646313885	CG	scaffold1888:521397:523398	CGI_shore
scaffold1888	705661	706481	821	93	0.823628500839788	0.586996800145702	0.236631700694086	590.916004279289	CG	scaffold1888:705859:706356	CGI
scaffold1888	705661	706481	821	93	0.823628500839788	0.586996800145702	0.236631700694086	590.916004279289	CG	scaffold1888:706356:708357	CGI_shore
scaffold1888	705661	706481	821	93	0.823628500839788	0.586996800145702	0.236631700694086	590.916004279289	CG	scaffold1888:703858:705858	CGI_shore
scaffold1888	749271	749669	399	72	0.645003721720846	0.336342516138723	0.308661205582123	619.869147181723	CG	scaffold1888:748686:749558	CGI
scaffold1888	749271	749669	399	72	0.645003721720846	0.336342516138723	0.308661205582123	619.869147181723	CG	scaffold1888:749558:751559	CGI_shore
scaffold1888	958695	958783	89	26	0.066203418520879	0.00496620054329987	0.0612372179775791	119.816866574806	CHH	scaffold1888:958016:960016	CGI_shore
scaffold1888	958695	958783	89	26	0.066203418520879	0.00496620054329987	0.0612372179775791	119.816866574806	CHH	scaffold1888:958545:960546	CGI_shore
scaffold1888	966121	966273	153	14	0.114629348706487	0.0346323008150556	0.0799970478914309	47.7199821470564	CHG	scaffold1888:965216:967216	CGI_shore
scaffold1888	966121	966273	153	14	0.114629348706487	0.0346323008150556	0.0799970478914309	47.7199821470564	CHG	scaffold1888:965685:967686	CGI_shore
scaffold1888	969607	970226	620	79	0.745797087605166	0.333034929827603	0.412762157777563	746.650815210421	CG	scaffold1888:967844:969844	CGI_shore
scaffold1888	969607	970226	620	79	0.745797087605166	0.333034929827603	0.412762157777563	746.650815210421	CG	scaffold1888:969845:970110	CGI
scaffold1888	969607	970226	620	79	0.745797087605166	0.333034929827603	0.412762157777563	746.650815210421	CG	scaffold1888:970110:972111	CGI_shore
scaffold1888	970563	970657	95	9	0.189249566790234	0.0601559069707303	0.129093659819504	36.5494611773519	CHG	scaffold1888:970110:972111	CGI_shore
scaffold1888	999973	1000029	57	5	0.0992468124694529	0.0487128635638612	0.0505339489055917	18.9312621185021	CHG	scaffold1888:998424:1000424	CGI_shore
scaffold1888	1151334	1152280	947	93	0.633012956753435	0.269924012123522	0.363088944629914	877.369989341968	CG	evm.TU.scaffold1888.9	intron	--	-//-
scaffold1888	1151334	1152280	947	93	0.633012956753435	0.269924012123522	0.363088944629914	877.369989341968	CG	scaffold1888:1151250:1153250	CGI_shore
scaffold1888	1151334	1152280	947	93	0.633012956753435	0.269924012123522	0.363088944629914	877.369989341968	CG	evm.TU.scaffold1888.9	exon	--	-//-
scaffold1888	1152703	1153620	918	94	0.680114896138186	0.248384412483259	0.431730483654927	859.526305966141	CG	scaffold1888:1151250:1153250	CGI_shore
scaffold1888	1152703	1153620	918	94	0.680114896138186	0.248384412483259	0.431730483654927	859.526305966141	CG	evm.TU.scaffold1888.9	intron	--	-//-
scaffold1888	1152703	1153620	918	94	0.680114896138186	0.248384412483259	0.431730483654927	859.526305966141	CG	scaffold1888:1153251:1153777	CGI
scaffold1888	1156245	1156307	63	9	0.0224303838019097	0.000556362578865301	0.0218740212230444	31.0821998276725	CHG	evm.TU.scaffold1888.9	intron	--	-//-
scaffold1888	1156245	1156307	63	9	0.0224303838019097	0.000556362578865301	0.0218740212230444	31.0821998276725	CHG	evm.TU.scaffold1888.9	exon	--	-//-
scaffold1888	1520909	1521323	415	81	0.159825517508959	0.00870850548558162	0.151117012023377	604.673188045702	CG	scaffold1888:1517405:1539340	CGI
scaffold1892	73278	73411	134	8	0.0447435999830098	0.000533065314488426	0.0442105346685214	34.1957047763383	CHG	scaffold1892:72722:73357	CGI
scaffold1892	73278	73411	134	8	0.0447435999830098	0.000533065314488426	0.0442105346685214	34.1957047763383	CHG	scaffold1892:73357:75358	CGI_shore
scaffold1892	73278	73411	134	8	0.0447435999830098	0.000533065314488426	0.0442105346685214	34.1957047763383	CHG	evm.TU.scaffold1892.3	intron	--	-//-
scaffold1892	353227	354286	1060	156	0.123381008130122	0.00816138135026551	0.115219626779856	1001.36485056934	CG	evm.TU.scaffold1892.7	intron	--	gnl|BL_ORD_ID|289565 sp|P54001|P4HA1_RAT Prolyl 4-hydroxylase subunit alpha-1 OS=Rattus norvegicus OX=10116 GN=P4ha1 PE=2 SV=2//1.87482e-60
scaffold1892	353227	354286	1060	156	0.123381008130122	0.00816138135026551	0.115219626779856	1001.36485056934	CG	evm.TU.scaffold1892.7	exon	--	gnl|BL_ORD_ID|289565 sp|P54001|P4HA1_RAT Prolyl 4-hydroxylase subunit alpha-1 OS=Rattus norvegicus OX=10116 GN=P4ha1 PE=2 SV=2//1.87482e-60
scaffold1892	492701	493501	801	112	0.207578671748433	0.00958422265677714	0.197994449091655	838.673976055761	CG	evm.TU.scaffold1892.11	intron	--	gnl|BL_ORD_ID|220522 sp|Q14693|LPIN1_HUMAN Phosphatidate phosphatase LPIN1 OS=Homo sapiens OX=9606 GN=LPIN1 PE=1 SV=2//1.87539e-32
scaffold1892	1191283	1191414	132	65	0.0452063295344837	0.000412955704056521	0.0447933738304271	323.239371765961	CHH	Target=(TGGA)n:1-186;Class=Simple_repeat	repeat
scaffold1892	1191283	1191414	132	65	0.0452063295344837	0.000412955704056521	0.0447933738304271	323.239371765961	CHH	Target=(CGGA)n:3-112;Class=Simple_repeat	repeat
scaffold1894	457491	458318	828	163	0.728666958854184	0.300305642496844	0.42836131635734	1777.2675561025	CG	evm.TU.scaffold1894.6	intron	--	gnl|BL_ORD_ID|350284 sp|Q6PR54|RIF1_MOUSE Telomere-associated protein RIF1 OS=Mus musculus OX=10090 GN=Rif1 PE=1 SV=2//1.05981e-07
scaffold1894	482599	482999	401	88	0.506686497855306	0.15939007690794	0.347296420947366	559.357731755486	CG	evm.TU.scaffold1894.6	intron	--	gnl|BL_ORD_ID|350284 sp|Q6PR54|RIF1_MOUSE Telomere-associated protein RIF1 OS=Mus musculus OX=10090 GN=Rif1 PE=1 SV=2//1.05981e-07
scaffold1894	1085910	1086219	310	89	0.421048417568364	0.0972254791635347	0.323822938404829	1189.81758551886	CG	evm.TU.scaffold1894.14	intron	--	gnl|BL_ORD_ID|499701 sp|Q93008|USP9X_HUMAN Probable ubiquitin carboxyl-terminal hydrolase FAF-X OS=Homo sapiens OX=9606 GN=USP9X PE=1 SV=3//0
scaffold1894	1213736	1213797	62	26	0.0353296799006828	0.0007908727161525	0.0345388071845302	121.042306090533	CHH	evm.TU.scaffold1894.15	intron	--	gnl|BL_ORD_ID|155056 sp|Q921L8|GLT11_MOUSE Polypeptide N-acetylgalactosaminyltransferase 11 OS=Mus musculus OX=10090 GN=Galnt11 PE=1 SV=1//2.91552e-176
scaffold1894	2646023	2646098	76	28	0.0243526324809405	0.000593515942571641	0.0237591165383688	127.502522924453	CHH	evm.TU.scaffold1894.34	intron	--	gnl|BL_ORD_ID|112657 sp|B4KKD5|EFGM_DROMO Elongation factor G, mitochondrial OS=Drosophila mojavensis OX=7230 GN=ico PE=3 SV=1//7.48131e-38
scaffold1897	379267	379709	443	73	0.248604759410953	0.0454040889172585	0.203200670493695	533.277914400238	CG	scaffold1897:371157:381047	CGI
scaffold1898	169846	170809	964	158	0.339558588932011	0.0814962047887031	0.258062384143308	1247.83125381258	CG	evm.TU.scaffold1898.3	intron	--	gnl|BL_ORD_ID|73148 sp|Q96JB2|COG3_HUMAN Conserved oligomeric Golgi complex subunit 3 OS=Homo sapiens OX=9606 GN=COG3 PE=1 SV=3//0
scaffold1898	190568	191014	447	92	0.43086078879507	0.156555841226949	0.274304947568121	703.132818911046	CG	scaffold1898:190150:190971	CGI
scaffold1898	190568	191014	447	92	0.43086078879507	0.156555841226949	0.274304947568121	703.132818911046	CG	scaffold1898:190971:192972	CGI_shore
scaffold1898	830003	830504	502	86	0.174904369140924	0.0150115773783547	0.15989279176257	626.148252434732	CG	scaffold1898:829462:833147	CGI
scaffold1898	830003	830504	502	86	0.174904369140924	0.0150115773783547	0.15989279176257	626.148252434732	CG	evm.TU.scaffold1898.12	intron	--	-//-
scaffold1898	2649836	2650534	699	79	0.436144482455066	0.0215548755094751	0.414589606945591	679.95514312656	CG	evm.TU.scaffold1898.42	intron	--	gnl|BL_ORD_ID|131704 sp|Q6TYB5|FEZ2_MOUSE Fasciculation and elongation protein zeta-2 OS=Mus musculus OX=10090 GN=Fez2 PE=2 SV=1//3.22478e-44
scaffold1898	2731503	2731864	362	97	0.653553860183824	0.234678592517752	0.418875267666072	880.358518986661	CG	evm.TU.scaffold1898.43	intron	--	gnl|BL_ORD_ID|69520 sp|Q17QM9|CNRP1_BOVIN CB1 cannabinoid receptor-interacting protein 1 OS=Bos taurus OX=9913 GN=CNRIP1 PE=2 SV=1//2.50493e-17
scaffold1900	913616	914305	690	90	0.819898760482292	0.468213002698233	0.351685757784059	819.865329714899	CG	scaffold1900:912793:914794	CGI_shore
scaffold1902	72169	72756	588	119	0.26346852722655	0.116547386390115	0.146921140836435	695.148893547463	CG	scaffold1902:27637:107023	CGI
scaffold1902	72169	72756	588	119	0.26346852722655	0.116547386390115	0.146921140836435	695.148893547463	CG	evm.TU.scaffold1902.1	intron	--	gnl|BL_ORD_ID|475372 sp|Q5TGY1|TMCO4_HUMAN Transmembrane and coiled-coil domain-containing protein 4 OS=Homo sapiens OX=9606 GN=TMCO4 PE=2 SV=1//1.62015e-115
scaffold1902	367932	368290	359	67	0.730823288776846	0.270097433249332	0.460725855527514	737.445045676499	CG	evm.TU.scaffold1902.5	intron	--	gnl|BL_ORD_ID|475372 sp|Q5TGY1|TMCO4_HUMAN Transmembrane and coiled-coil domain-containing protein 4 OS=Homo sapiens OX=9606 GN=TMCO4 PE=2 SV=1//1.73942e-120
scaffold1902	367932	368290	359	67	0.730823288776846	0.270097433249332	0.460725855527514	737.445045676499	CG	scaffold1902:362989:399649	CGI
scaffold1902	370197	370618	422	60	0.645196896316396	0.0574171690184881	0.587779727297908	738.191510162323	CG	evm.TU.scaffold1902.5	intron	--	gnl|BL_ORD_ID|475372 sp|Q5TGY1|TMCO4_HUMAN Transmembrane and coiled-coil domain-containing protein 4 OS=Homo sapiens OX=9606 GN=TMCO4 PE=2 SV=1//1.73942e-120
scaffold1902	370197	370618	422	60	0.645196896316396	0.0574171690184881	0.587779727297908	738.191510162323	CG	scaffold1902:362989:399649	CGI
scaffold1902	458662	459846	1185	107	0.590197547838249	0.366126939843692	0.224070607994556	525.472063277984	CG	evm.TU.scaffold1902.5	intron	--	gnl|BL_ORD_ID|475372 sp|Q5TGY1|TMCO4_HUMAN Transmembrane and coiled-coil domain-containing protein 4 OS=Homo sapiens OX=9606 GN=TMCO4 PE=2 SV=1//1.73942e-120
scaffold1902	458662	459846	1185	107	0.590197547838249	0.366126939843692	0.224070607994556	525.472063277984	CG	scaffold1902:458457:465264	CGI
scaffold1902	462726	463077	352	98	0.571731901151636	0.262151675844481	0.309580225307155	590.073504546308	CG	evm.TU.scaffold1902.5	intron	--	gnl|BL_ORD_ID|475372 sp|Q5TGY1|TMCO4_HUMAN Transmembrane and coiled-coil domain-containing protein 4 OS=Homo sapiens OX=9606 GN=TMCO4 PE=2 SV=1//1.73942e-120
scaffold1902	462726	463077	352	98	0.571731901151636	0.262151675844481	0.309580225307155	590.073504546308	CG	scaffold1902:458457:465264	CGI
scaffold1902	600221	600763	543	73	0.737561178373718	0.388647686675767	0.348913491697951	609.603866557934	CG	scaffold1902:598663:600685	CGI
scaffold1902	600221	600763	543	73	0.737561178373718	0.388647686675767	0.348913491697951	609.603866557934	CG	scaffold1902:600685:602686	CGI_shore
scaffold1907	104365	104692	328	88	0.84965464623853	0.514062777280876	0.335591868957655	642.427460972429	CG	evm.TU.scaffold1907.1	intron	--	gnl|BL_ORD_ID|211088 sp|P16621|LAR_DROME Tyrosine-protein phosphatase Lar OS=Drosophila melanogaster OX=7227 GN=Lar PE=1 SV=2//0
scaffold1907	104365	104692	328	88	0.84965464623853	0.514062777280876	0.335591868957655	642.427460972429	CG	scaffold1907:103283:105284	CGI_shore
scaffold1907	104365	104692	328	88	0.84965464623853	0.514062777280876	0.335591868957655	642.427460972429	CG	scaffold1907:104189:104995	CGI
scaffold1907	104365	104692	328	88	0.84965464623853	0.514062777280876	0.335591868957655	642.427460972429	CG	evm.TU.scaffold1907.1	exon	--	gnl|BL_ORD_ID|211088 sp|P16621|LAR_DROME Tyrosine-protein phosphatase Lar OS=Drosophila melanogaster OX=7227 GN=Lar PE=1 SV=2//0
scaffold1907	123666	124181	516	107	0.182732599763124	0.0183413385243045	0.164391261238819	871.844679707196	CG	evm.TU.scaffold1907.1	intron	--	gnl|BL_ORD_ID|211088 sp|P16621|LAR_DROME Tyrosine-protein phosphatase Lar OS=Drosophila melanogaster OX=7227 GN=Lar PE=1 SV=2//0
scaffold1907	336415	336842	428	55	0.47198167683052	0.135513888811573	0.336467788018947	538.515952156374	CG	evm.TU.scaffold1907.5	intron	--	gnl|BL_ORD_ID|556969 sp|Q3UFS0|ZY11B_MOUSE Protein zyg-11 homolog B OS=Mus musculus OX=10090 GN=Zyg11b PE=1 SV=2//3.67669e-149
scaffold1907	336415	336842	428	55	0.47198167683052	0.135513888811573	0.336467788018947	538.515952156374	CG	scaffold1907:323014:349124	CGI
scaffold1907	420878	421556	679	164	0.874538149788376	0.655779173992174	0.218758975796202	1291.20209001152	CG	scaffold1907:420213:422214	CGI_shore
scaffold1907	420878	421556	679	164	0.874538149788376	0.655779173992174	0.218758975796202	1291.20209001152	CG	scaffold1907:420876:421527	CGI
scaffold1907	420878	421556	679	164	0.874538149788376	0.655779173992174	0.218758975796202	1291.20209001152	CG	scaffold1907:421527:423528	CGI_shore
scaffold1907	420878	421556	679	164	0.874538149788376	0.655779173992174	0.218758975796202	1291.20209001152	CG	evm.TU.scaffold1907.10	intron	--	gnl|BL_ORD_ID|341877 sp|P54728|RD23B_MOUSE UV excision repair protein RAD23 homolog B OS=Mus musculus OX=10090 GN=Rad23b PE=1 SV=2//2.26643e-11
scaffold1911	442963	444615	1653	201	0.232348662990571	0.0104995892810866	0.221849073709484	1609.69193308474	CG	scaffold1911:443447:444525	CGI
scaffold1911	442963	444615	1653	201	0.232348662990571	0.0104995892810866	0.221849073709484	1609.69193308474	CG	scaffold1911:444525:446526	CGI_shore
scaffold1911	442963	444615	1653	201	0.232348662990571	0.0104995892810866	0.221849073709484	1609.69193308474	CG	scaffold1911:441446:443446	CGI_shore
scaffold1911	449065	449580	516	75	0.51694807262512	0.0994389608807184	0.417509111744401	710.919926589373	CG	scaffold1911:447846:449847	CGI_shore
scaffold1911	449065	449580	516	75	0.51694807262512	0.0994389608807184	0.417509111744401	710.919926589373	CG	scaffold1911:448731:449868	CGI
scaffold1911	530691	530766	76	26	0.0277349678808358	0.000638667624986725	0.027096300255849	129.201545282207	CHH	evm.TU.scaffold1911.9	intron	--	gnl|BL_ORD_ID|442527 sp|Q7KZ85|SPT6H_HUMAN Transcription elongation factor SPT6 OS=Homo sapiens OX=9606 GN=SUPT6H PE=1 SV=2//0
scaffold1911	530691	530766	76	26	0.0277349678808358	0.000638667624986725	0.027096300255849	129.201545282207	CHH	scaffold1911:530267:532267	CGI_shore
scaffold1911	563809	564195	387	75	0.321257937510923	0.0236693874681862	0.297588550042737	678.75958950104	CG	evm.TU.scaffold1911.10	intron	--	gnl|BL_ORD_ID|74300 sp|Q920J3|CORO6_RAT Coronin-6 OS=Rattus norvegicus OX=10116 GN=Coro6 PE=2 SV=2//0
scaffold1911	881873	882809	937	134	0.751369739981793	0.409598493752661	0.341771246229132	914.189238925671	CG	evm.TU.scaffold1911.21	intron	--	gnl|BL_ORD_ID|189483 sp|Q5RBR8|IF4H_PONAB Eukaryotic translation initiation factor 4H OS=Pongo abelii OX=9601 GN=EIF4H PE=2 SV=1//1.31163e-09
scaffold1911	881873	882809	937	134	0.751369739981793	0.409598493752661	0.341771246229132	914.189238925671	CG	scaffold1911:881872:889073	CGI
scaffold1911	901459	902070	612	103	0.457804868389638	0.180188448967918	0.277616419421721	750.472695784586	CG	scaffold1911:901652:901990	CGI
scaffold1911	901459	902070	612	103	0.457804868389638	0.180188448967918	0.277616419421721	750.472695784586	CG	scaffold1911:901990:903991	CGI_shore
scaffold1911	901459	902070	612	103	0.457804868389638	0.180188448967918	0.277616419421721	750.472695784586	CG	evm.TU.scaffold1911.22	intron	--	gnl|BL_ORD_ID|304812 sp|P37287|PIGA_HUMAN Phosphatidylinositol N-acetylglucosaminyltransferase subunit A OS=Homo sapiens OX=9606 GN=PIGA PE=1 SV=1//3.51275e-166
scaffold1911	901459	902070	612	103	0.457804868389638	0.180188448967918	0.277616419421721	750.472695784586	CG	scaffold1911:899651:901651	CGI_shore
scaffold1911	926277	927891	1615	302	0.641544282316923	0.304899701121667	0.336644581195256	2784.59925038708	CG	scaffold1911:925134:928443	CGI
scaffold1911	926277	927891	1615	302	0.641544282316923	0.304899701121667	0.336644581195256	2784.59925038708	CG	evm.TU.scaffold1911.24	intron	--	gnl|BL_ORD_ID|442527 sp|Q7KZ85|SPT6H_HUMAN Transcription elongation factor SPT6 OS=Homo sapiens OX=9606 GN=SUPT6H PE=1 SV=2//0
scaffold1911	926277	927891	1615	302	0.641544282316923	0.304899701121667	0.336644581195256	2784.59925038708	CG	scaffold1911:926711:928711	CGI_shore
scaffold1911	928053	928473	421	64	0.46864419272205	0.185660718442631	0.282983474279419	563.544557218242	CG	scaffold1911:925134:928443	CGI
scaffold1911	928053	928473	421	64	0.46864419272205	0.185660718442631	0.282983474279419	563.544557218242	CG	evm.TU.scaffold1911.24	intron	--	gnl|BL_ORD_ID|442527 sp|Q7KZ85|SPT6H_HUMAN Transcription elongation factor SPT6 OS=Homo sapiens OX=9606 GN=SUPT6H PE=1 SV=2//0
scaffold1911	928053	928473	421	64	0.46864419272205	0.185660718442631	0.282983474279419	563.544557218242	CG	scaffold1911:926711:928711	CGI_shore
scaffold1911	928053	928473	421	64	0.46864419272205	0.185660718442631	0.282983474279419	563.544557218242	CG	scaffold1911:928443:930444	CGI_shore
scaffold1912	235452	235508	57	12	0.0565030526377855	0.000978089384014977	0.0555249632537705	60.4337468279773	CHH	evm.TU.scaffold1912.5	intron	--	-//-
scaffold1912	235452	235508	57	12	0.0565030526377855	0.000978089384014977	0.0555249632537705	60.4337468279773	CHH	scaffold1912:233818:235818	CGI_shore
scaffold1912	235452	235508	57	12	0.0565030526377855	0.000978089384014977	0.0555249632537705	60.4337468279773	CHH	scaffold1912:234338:236339	CGI_shore
scaffold1913	2232338	2233068	731	98	0.273688236702229	0.0216756391210918	0.252012597581137	727.022950010187	CG	scaffold1913:2226038:2233068	CGI
scaffold1913	2233131	2233762	632	54	0.598717848389954	0.0323692117244857	0.566348636665468	533.240466606303	CG	scaffold1913:2233068:2235069	CGI_shore
scaffold1917	648812	649253	442	85	0.240420139519336	0.00597866328360946	0.234441476235727	692.921096244371	CG	scaffold1917:648135:650136	CGI_shore
scaffold1917	648812	649253	442	85	0.240420139519336	0.00597866328360946	0.234441476235727	692.921096244371	CG	scaffold1917:648579:657131	CGI
scaffold1920	12909	13028	120	37	0.273338097436717	0.105577397320796	0.167760700115921	201.12756560547	CHH	Target=(CA)n:2-96;Class=Simple_repeat	repeat
scaffold1922	756873	757334	462	66	0.313434620375411	0.0583588088043124	0.255075811571099	552.422313409655	CG	scaffold1922:756087:756981	CGI
scaffold1922	756873	757334	462	66	0.313434620375411	0.0583588088043124	0.255075811571099	552.422313409655	CG	scaffold1922:756981:758982	CGI_shore
scaffold1923	2091	2633	543	81	0.518521659107789	0.0670984931906841	0.451423165917105	804.335590895755	CG	scaffold1923:1536:4157	CGI
scaffold1923	3134	4157	1024	161	0.469875152802889	0.121777042837709	0.34809810996518	1303.02113730494	CG	scaffold1923:1536:4157	CGI
scaffold1924	1122999	1123058	60	17	0.0500407080276474	0.0145929389490214	0.0354477690786259	70.8584677966714	CHG	Target=(ACTG)n:1-473;Class=Simple_repeat	repeat
scaffold1926	4635726	4636083	358	76	0.670345819480833	0.268820636544082	0.401525182936752	638.023342104254	CG	scaffold1926:4634506:4636507	CGI_shore
scaffold1926	4635726	4636083	358	76	0.670345819480833	0.268820636544082	0.401525182936752	638.023342104254	CG	scaffold1926:4634670:4637006	CGI
scaffold1926	4639501	4639788	288	84	0.806890513416766	0.516265080125388	0.290625433291378	647.551668769004	CG	evm.TU.scaffold1926.53	intron	--	gnl|BL_ORD_ID|300337 sp|Q6INN0|PEX16_XENLA Peroxisomal membrane protein PEX16 OS=Xenopus laevis OX=8355 GN=pex16 PE=2 SV=1//1.89402e-57
scaffold1926	4639501	4639788	288	84	0.806890513416766	0.516265080125388	0.290625433291378	647.551668769004	CG	scaffold1926:4639500:4642605	CGI
scaffold1930	694463	694515	53	5	0.0227314718415104	0.00049285925617733	0.0222386125853331	16.1686378592561	CHG	scaffold1930:691403:697505	CGI
scaffold1930	1076936	1077375	440	89	0.568551758757595	0.0332984909792179	0.535253267778377	1018.55471891503	CG	scaffold1930:1074972:1076972	CGI_shore
scaffold1930	1076936	1077375	440	89	0.568551758757595	0.0332984909792179	0.535253267778377	1018.55471891503	CG	evm.TU.scaffold1930.1	intron	--	gnl|BL_ORD_ID|106719 sp|Q9W0A0|DRPR_DROME Protein draper OS=Drosophila melanogaster OX=7227 GN=drpr PE=1 SV=3//0
scaffold1930	1076936	1077375	440	89	0.568551758757595	0.0332984909792179	0.535253267778377	1018.55471891503	CG	scaffold1930:1076973:1078103	CGI
scaffold1930	1452726	1452855	130	6	0.0404243558404786	0.00078710156849833	0.0396372542719802	20.7368956364683	CHG	scaffold1930:1452190:1454190	CGI_shore
scaffold1930	1972982	1973698	717	140	0.675575363081387	0.342555536804451	0.333019826276936	1351.16914200761	CG	scaffold1930:1971007:1973008	CGI_shore
scaffold1930	1972982	1973698	717	140	0.675575363081387	0.342555536804451	0.333019826276936	1351.16914200761	CG	scaffold1930:1971707:1973708	CGI_shore
scaffold1930	1972982	1973698	717	140	0.675575363081387	0.342555536804451	0.333019826276936	1351.16914200761	CG	scaffold1930:1972669:1973554	CGI
scaffold1930	1972982	1973698	717	140	0.675575363081387	0.342555536804451	0.333019826276936	1351.16914200761	CG	scaffold1930:1973554:1975555	CGI_shore
scaffold1931	55360	55819	460	88	0.156425327302531	0.0119286744864501	0.144496652816081	601.830324212357	CG	scaffold1931:45821:128030	CGI
scaffold1931	122783	123116	334	87	0.0745593465648796	0.00840324044965541	0.0661561061152242	501.734861659228	CG	scaffold1931:45821:128030	CGI
scaffold1932	316959	317660	702	87	0.64778402601984	0.40724131636053	0.24054270965931	603.925904572352	CG	scaffold1932:315016:317016	CGI_shore
scaffold1932	316959	317660	702	87	0.64778402601984	0.40724131636053	0.24054270965931	603.925904572352	CG	scaffold1932:315416:317417	CGI_shore
scaffold1932	316959	317660	702	87	0.64778402601984	0.40724131636053	0.24054270965931	603.925904572352	CG	scaffold1932:316474:318475	CGI_shore
scaffold1932	316959	317660	702	87	0.64778402601984	0.40724131636053	0.24054270965931	603.925904572352	CG	scaffold1932:317017:317546	CGI
scaffold1932	316959	317660	702	87	0.64778402601984	0.40724131636053	0.24054270965931	603.925904572352	CG	scaffold1932:317337:319337	CGI_shore
scaffold1932	316959	317660	702	87	0.64778402601984	0.40724131636053	0.24054270965931	603.925904572352	CG	scaffold1932:317546:319547	CGI_shore
scaffold1932	403842	404787	946	90	0.456934117690334	0.143424267482114	0.31350985020822	640.655600656115	CG	scaffold1932:402847:404847	CGI_shore
scaffold1932	403842	404787	946	90	0.456934117690334	0.143424267482114	0.31350985020822	640.655600656115	CG	scaffold1932:402875:404876	CGI_shore
scaffold1932	403842	404787	946	90	0.456934117690334	0.143424267482114	0.31350985020822	640.655600656115	CG	scaffold1932:403564:405565	CGI_shore
scaffold1932	403842	404787	946	90	0.456934117690334	0.143424267482114	0.31350985020822	640.655600656115	CG	scaffold1932:403772:403977	CGI
scaffold1932	403842	404787	946	90	0.456934117690334	0.143424267482114	0.31350985020822	640.655600656115	CG	scaffold1932:403977:405978	CGI_shore
scaffold1932	427986	428449	464	87	0.642580039034651	0.218323211752068	0.424256827282583	1066.31817562896	CG	scaffold1932:426055:428055	CGI_shore
scaffold1932	427986	428449	464	87	0.642580039034651	0.218323211752068	0.424256827282583	1066.31817562896	CG	scaffold1932:426413:428414	CGI_shore
scaffold1932	427986	428449	464	87	0.642580039034651	0.218323211752068	0.424256827282583	1066.31817562896	CG	scaffold1932:427382:429383	CGI_shore
scaffold1932	427986	428449	464	87	0.642580039034651	0.218323211752068	0.424256827282583	1066.31817562896	CG	scaffold1932:428056:428593	CGI
scaffold1932	427986	428449	464	87	0.642580039034651	0.218323211752068	0.424256827282583	1066.31817562896	CG	evm.TU.scaffold1932.3	intron	--	gnl|BL_ORD_ID|509441 sp|Q3ZBK1|WDR89_BOVIN WD repeat-containing protein 89 OS=Bos taurus OX=9913 GN=WDR89 PE=2 SV=1//2.53798e-19
scaffold1932	435593	436628	1036	193	0.398522977829082	0.0512740061113277	0.347248971717754	1878.32974115012	CG	scaffold1932:434068:436069	CGI_shore
scaffold1932	435593	436628	1036	193	0.398522977829082	0.0512740061113277	0.347248971717754	1878.32974115012	CG	scaffold1932:434580:436581	CGI_shore
scaffold1932	435593	436628	1036	193	0.398522977829082	0.0512740061113277	0.347248971717754	1878.32974115012	CG	scaffold1932:435591:436628	CGI
scaffold1934	223785	224392	608	88	0.39046122926236	0.101167584866922	0.289293644395438	666.254030387629	CG	scaffold1934:222714:225817	CGI
scaffold1934	223785	224392	608	88	0.39046122926236	0.101167584866922	0.289293644395438	666.254030387629	CG	evm.TU.scaffold1934.3	intron	--	gnl|BL_ORD_ID|294794 sp|P59114|PCIF1_MOUSE Phosphorylated CTD-interacting factor 1 OS=Mus musculus OX=10090 GN=Pcif1 PE=1 SV=1//3.22837e-13
scaffold1934	244884	245191	308	75	0.63646333146479	0.308621925380928	0.327841406083862	661.403486547516	CG	evm.TU.scaffold1934.3	intron	--	gnl|BL_ORD_ID|294794 sp|P59114|PCIF1_MOUSE Phosphorylated CTD-interacting factor 1 OS=Mus musculus OX=10090 GN=Pcif1 PE=1 SV=1//3.22837e-13
scaffold1934	244884	245191	308	75	0.63646333146479	0.308621925380928	0.327841406083862	661.403486547516	CG	scaffold1934:244814:245960	CGI
scaffold1934	257866	259596	1731	207	0.874153710716924	0.559866775103921	0.314286935613003	1692.30961352295	CG	scaffold1934:256205:258205	CGI_shore
scaffold1934	257866	259596	1731	207	0.874153710716924	0.559866775103921	0.314286935613003	1692.30961352295	CG	scaffold1934:258206:259367	CGI
scaffold1934	257866	259596	1731	207	0.874153710716924	0.559866775103921	0.314286935613003	1692.30961352295	CG	scaffold1934:259367:261368	CGI_shore
[truncated: 721,930 more chars]
