# Supplementary material for: Sexual epigenetics: genome-wide analysis revealed differential DNA methylation in the vector tick Haemaphysalis longicornis
Source: Parasit Vectors. 2025 Jun 1;18:202. doi: 10.1186/s13071-025-06810-2 (PMC12128260; doi:10.1186/s13071-025-06810-2)
Supplement: Supplementary file 4 — Additional file 4. [file 13071_2025_6810_MOESM4_ESM.xls]

#chr	start	end	length	nCG	Female_meanMethy	Male_meanMethy	diff.Methy	areaStat	C_context	regionID	region	Gene Name	Blast swiss prot
scaffold1	349331	349402	72	14	0.0050671166347129	0.0340986460638499	-0.029031529429137	-51.3739518214039	CHG	evm.TU.scaffold1.6	intron	--	gnl|BL_ORD_ID|15993 sp|Q02356|AMPD2_RAT AMP deaminase 2 OS=Rattus norvegicus OX=10116 GN=Ampd2 PE=1 SV=2//0
scaffold1	349331	349402	72	14	0.0050671166347129	0.0340986460638499	-0.029031529429137	-51.3739518214039	CHG	evm.TU.scaffold1.6	exon	--	gnl|BL_ORD_ID|15993 sp|Q02356|AMPD2_RAT AMP deaminase 2 OS=Rattus norvegicus OX=10116 GN=Ampd2 PE=1 SV=2//0
scaffold1	824364	824824	461	72	0.137005033772019	0.690666112376296	-0.553661078604278	-1062.97906066931	CG	evm.TU.scaffold1.20	intron	--	gnl|BL_ORD_ID|55549 sp|Q5F339|CCHL_CHICK Cytochrome c-type heme lyase OS=Gallus gallus OX=9031 GN=HCCS PE=2 SV=1//1.20533e-90
scaffold1	948741	951347	2607	104	0.2658769477849	0.76604028347083	-0.50016333568593	-965.220887732205	CG	evm.TU.scaffold1.23	intron	--	gnl|BL_ORD_ID|509257 sp|Q8NI36|WDR36_HUMAN WD repeat-containing protein 36 OS=Homo sapiens OX=9606 GN=WDR36 PE=1 SV=1//0
scaffold1	948741	951347	2607	104	0.2658769477849	0.76604028347083	-0.50016333568593	-965.220887732205	CG	evm.TU.scaffold1.23	exon	--	gnl|BL_ORD_ID|509257 sp|Q8NI36|WDR36_HUMAN WD repeat-containing protein 36 OS=Homo sapiens OX=9606 GN=WDR36 PE=1 SV=1//0
scaffold100	283171	283681	511	108	0.207546611921432	0.460356676454341	-0.25281006453291	-602.930019275196	CG	evm.TU.scaffold100.6	intron	--	gnl|BL_ORD_ID|303098 sp|Q9D4H9|PHF14_MOUSE PHD finger protein 14 OS=Mus musculus OX=10090 GN=Phf14 PE=1 SV=1//6.4443e-130
scaffold100	283171	283681	511	108	0.207546611921432	0.460356676454341	-0.25281006453291	-602.930019275196	CG	scaffold100:274498:284672	CGI
scaffold100	951227	951837	611	70	0.022631883451642	0.347861527841918	-0.325229644390276	-641.379901155504	CG	evm.TU.scaffold100.15	intron	--	gnl|BL_ORD_ID|227762 sp|O00462|MANBA_HUMAN Beta-mannosidase OS=Homo sapiens OX=9606 GN=MANBA PE=2 SV=3//4.15772e-140
scaffold100	965720	966205	486	84	0.0170818294274171	0.135281560096303	-0.118199730668886	-575.215703061139	CG	evm.TU.scaffold100.15	intron	--	gnl|BL_ORD_ID|227762 sp|O00462|MANBA_HUMAN Beta-mannosidase OS=Homo sapiens OX=9606 GN=MANBA PE=2 SV=3//4.15772e-140
scaffold100	965720	966205	486	84	0.0170818294274171	0.135281560096303	-0.118199730668886	-575.215703061139	CG	evm.TU.scaffold100.15	exon	--	gnl|BL_ORD_ID|227762 sp|O00462|MANBA_HUMAN Beta-mannosidase OS=Homo sapiens OX=9606 GN=MANBA PE=2 SV=3//4.15772e-140
scaffold100	972855	973209	355	70	0.0179701086449061	0.207521055228354	-0.189550946583448	-527.707712933599	CG	evm.TU.scaffold100.15	intron	--	gnl|BL_ORD_ID|227762 sp|O00462|MANBA_HUMAN Beta-mannosidase OS=Homo sapiens OX=9606 GN=MANBA PE=2 SV=3//4.15772e-140
scaffold1008	801	1275	475	84	0.41767185839153	0.830901729367833	-0.413229870976303	-556.161449377796	CG	scaffold1008:135:1256	CGI
scaffold1008	801	1275	475	84	0.41767185839153	0.830901729367833	-0.413229870976303	-556.161449377796	CG	scaffold1008:279:2279	CGI_shore
scaffold1008	801	1275	475	84	0.41767185839153	0.830901729367833	-0.413229870976303	-556.161449377796	CG	evm.TU.scaffold1008.1	intron	--	gnl|BL_ORD_ID|434590 sp|Q8C8M1|SHCAF_MOUSE SIN3-HDAC complex-associated factor OS=Mus musculus OX=10090 GN=Sinhcaf PE=1 SV=1//1.63587e-06
scaffold1008	801	1275	475	84	0.41767185839153	0.830901729367833	-0.413229870976303	-556.161449377796	CG	evm.TU.scaffold1008.1	exon	--	gnl|BL_ORD_ID|434590 sp|Q8C8M1|SHCAF_MOUSE SIN3-HDAC complex-associated factor OS=Mus musculus OX=10090 GN=Sinhcaf PE=1 SV=1//1.63587e-06
scaffold1008	801	1275	475	84	0.41767185839153	0.830901729367833	-0.413229870976303	-556.161449377796	CG	scaffold1008:1256:3257	CGI_shore
scaffold1008	4479	4943	465	92	0.352071895599561	0.766868554264097	-0.414796658664536	-611.82917874067	CG	scaffold1008:2652:4653	CGI_shore
scaffold1008	4479	4943	465	92	0.352071895599561	0.766868554264097	-0.414796658664536	-611.82917874067	CG	evm.TU.scaffold1008.1	exon	--	gnl|BL_ORD_ID|434590 sp|Q8C8M1|SHCAF_MOUSE SIN3-HDAC complex-associated factor OS=Mus musculus OX=10090 GN=Sinhcaf PE=1 SV=1//1.63587e-06
scaffold1008	4479	4943	465	92	0.352071895599561	0.766868554264097	-0.414796658664536	-611.82917874067	CG	evm.TU.scaffold1008.1	intron	--	gnl|BL_ORD_ID|434590 sp|Q8C8M1|SHCAF_MOUSE SIN3-HDAC complex-associated factor OS=Mus musculus OX=10090 GN=Sinhcaf PE=1 SV=1//1.63587e-06
scaffold1008	36668	37092	425	90	0.405999453721578	0.671887565220515	-0.265888111498937	-717.576785526644	CG	evm.TU.scaffold1008.2	intron	--	gnl|BL_ORD_ID|49400 sp|P45594|CADF_DROME Cofilin/actin-depolymerizing factor homolog OS=Drosophila melanogaster OX=7227 GN=tsr PE=1 SV=1//9.6635e-47
scaffold1017	121584	122810	1227	79	0.155524239583953	0.572254781408249	-0.416730541824295	-912.385123977908	CG	scaffold1017:119972:121972	CGI_shore
scaffold1017	121584	122810	1227	79	0.155524239583953	0.572254781408249	-0.416730541824295	-912.385123977908	CG	scaffold1017:121973:122183	CGI
scaffold1017	121584	122810	1227	79	0.155524239583953	0.572254781408249	-0.416730541824295	-912.385123977908	CG	scaffold1017:122183:124184	CGI_shore
scaffold1017	124726	126070	1345	150	0.119283006610921	0.726092303950354	-0.606809297339433	-2748.29109516047	CG	scaffold1017:123135:125135	CGI_shore
scaffold1017	124726	126070	1345	150	0.119283006610921	0.726092303950354	-0.606809297339433	-2748.29109516047	CG	scaffold1017:125136:125642	CGI
scaffold1017	124726	126070	1345	150	0.119283006610921	0.726092303950354	-0.606809297339433	-2748.29109516047	CG	scaffold1017:125341:127341	CGI_shore
scaffold1017	124726	126070	1345	150	0.119283006610921	0.726092303950354	-0.606809297339433	-2748.29109516047	CG	scaffold1017:125642:127643	CGI_shore
scaffold1017	126230	126786	557	48	0.170356724321353	0.675201264988889	-0.504844540667536	-534.808666094427	CG	scaffold1017:125341:127341	CGI_shore
scaffold1017	126230	126786	557	48	0.170356724321353	0.675201264988889	-0.504844540667536	-534.808666094427	CG	scaffold1017:125642:127643	CGI_shore
scaffold1017	164136	164723	588	93	0.156138135135041	0.391714816970894	-0.235576681835853	-730.480591303189	CG	scaffold1017:164442:166442	CGI_shore
scaffold1017	164136	164723	588	93	0.156138135135041	0.391714816970894	-0.235576681835853	-730.480591303189	CG	evm.TU.scaffold1017.2	intron	--	gnl|BL_ORD_ID|16979 sp|Q7QIL2|ANM7_ANOGA Protein arginine N-methyltransferase 7 OS=Anopheles gambiae OX=7165 GN=Art7 PE=3 SV=4//3.02244e-161
scaffold1017	164136	164723	588	93	0.156138135135041	0.391714816970894	-0.235576681835853	-730.480591303189	CG	scaffold1017:163310:164900	CGI
scaffold1017	164136	164723	588	93	0.156138135135041	0.391714816970894	-0.235576681835853	-730.480591303189	CG	scaffold1017:163778:165778	CGI_shore
scaffold1017	182167	182592	426	80	0.564084407428434	0.855941293587705	-0.291856886159271	-607.821847832664	CG	scaffold1017:174780:193348	CGI
scaffold1017	182167	182592	426	80	0.564084407428434	0.855941293587705	-0.291856886159271	-607.821847832664	CG	evm.TU.scaffold1017.2	intron	--	gnl|BL_ORD_ID|16979 sp|Q7QIL2|ANM7_ANOGA Protein arginine N-methyltransferase 7 OS=Anopheles gambiae OX=7165 GN=Art7 PE=3 SV=4//3.02244e-161
scaffold1017	205325	205731	407	71	0.439725629777179	0.773298201389735	-0.333572571612556	-515.032157486067	CG	evm.TU.scaffold1017.2	intron	--	gnl|BL_ORD_ID|16979 sp|Q7QIL2|ANM7_ANOGA Protein arginine N-methyltransferase 7 OS=Anopheles gambiae OX=7165 GN=Art7 PE=3 SV=4//3.02244e-161
scaffold1017	255412	256817	1406	65	0.0243487115309341	0.524766525181212	-0.500417813650278	-636.422046452062	CG	scaffold1017:254345:256346	CGI_shore
scaffold1017	255412	256817	1406	65	0.0243487115309341	0.524766525181212	-0.500417813650278	-636.422046452062	CG	scaffold1017:255240:255869	CGI
scaffold1017	255412	256817	1406	65	0.0243487115309341	0.524766525181212	-0.500417813650278	-636.422046452062	CG	scaffold1017:255869:257870	CGI_shore
scaffold1017	255412	256817	1406	65	0.0243487115309341	0.524766525181212	-0.500417813650278	-636.422046452062	CG	evm.TU.scaffold1017.3	intron	--	gnl|BL_ORD_ID|206650 sp|A2XIP9|KIN17_ORYSI KIN17-like protein OS=Oryza sativa subsp. indica OX=39946 GN=KIN17 PE=3 SV=1//7.11761e-34
scaffold1017	266784	271222	4439	258	0.0929806294986449	0.640062127863766	-0.547081498365121	-3173.6363627797	CG	evm.TU.scaffold1017.3	intron	--	gnl|BL_ORD_ID|206650 sp|A2XIP9|KIN17_ORYSI KIN17-like protein OS=Oryza sativa subsp. indica OX=39946 GN=KIN17 PE=3 SV=1//7.11761e-34
scaffold1017	266784	271222	4439	258	0.0929806294986449	0.640062127863766	-0.547081498365121	-3173.6363627797	CG	scaffold1017:265229:267229	CGI_shore
scaffold1017	266784	271222	4439	258	0.0929806294986449	0.640062127863766	-0.547081498365121	-3173.6363627797	CG	scaffold1017:266429:268429	CGI_shore
scaffold1017	266784	271222	4439	258	0.0929806294986449	0.640062127863766	-0.547081498365121	-3173.6363627797	CG	scaffold1017:267230:267944	CGI
scaffold1017	266784	271222	4439	258	0.0929806294986449	0.640062127863766	-0.547081498365121	-3173.6363627797	CG	scaffold1017:267944:269945	CGI_shore
scaffold1017	266784	271222	4439	258	0.0929806294986449	0.640062127863766	-0.547081498365121	-3173.6363627797	CG	scaffold1017:268430:268737	CGI
scaffold1017	266784	271222	4439	258	0.0929806294986449	0.640062127863766	-0.547081498365121	-3173.6363627797	CG	scaffold1017:268737:270738	CGI_shore
scaffold1017	266784	271222	4439	258	0.0929806294986449	0.640062127863766	-0.547081498365121	-3173.6363627797	CG	scaffold1017:269588:271588	CGI_shore
scaffold1017	1189458	1189739	282	76	0.0233959992455057	0.196258294480304	-0.172862295234798	-511.198892930696	CG	evm.TU.scaffold1017.12	intron	--	-//-
scaffold1017	1235144	1236533	1390	150	0.451115740266567	0.790557436424752	-0.339441696158185	-1121.78737264357	CG	evm.TU.scaffold1017.13	intron	--	gnl|BL_ORD_ID|184820 sp|Q7Z6Z7|HUWE1_HUMAN E3 ubiquitin-protein ligase HUWE1 OS=Homo sapiens OX=9606 GN=HUWE1 PE=1 SV=3//2.80053e-14
scaffold1017	1248451	1248949	499	74	0.210112948199555	0.781451530695907	-0.571338582496352	-1083.27979099083	CG	evm.TU.scaffold1017.13	intron	--	gnl|BL_ORD_ID|184820 sp|Q7Z6Z7|HUWE1_HUMAN E3 ubiquitin-protein ligase HUWE1 OS=Homo sapiens OX=9606 GN=HUWE1 PE=1 SV=3//2.80053e-14
scaffold1017	1249797	1250142	346	70	0.489078342154855	0.857553281878726	-0.368474939723871	-589.225588488391	CG	evm.TU.scaffold1017.13	intron	--	gnl|BL_ORD_ID|184820 sp|Q7Z6Z7|HUWE1_HUMAN E3 ubiquitin-protein ligase HUWE1 OS=Homo sapiens OX=9606 GN=HUWE1 PE=1 SV=3//2.80053e-14
scaffold1017	1251739	1252287	549	83	0.466959112608345	0.836141765179461	-0.369182652571116	-563.779581602952	CG	evm.TU.scaffold1017.13	intron	--	gnl|BL_ORD_ID|184820 sp|Q7Z6Z7|HUWE1_HUMAN E3 ubiquitin-protein ligase HUWE1 OS=Homo sapiens OX=9606 GN=HUWE1 PE=1 SV=3//2.80053e-14
scaffold1017	1259911	1260238	328	77	0.513630034749674	0.837764071398887	-0.324134036649213	-518.56175838724	CG	evm.TU.scaffold1017.13	intron	--	gnl|BL_ORD_ID|184820 sp|Q7Z6Z7|HUWE1_HUMAN E3 ubiquitin-protein ligase HUWE1 OS=Homo sapiens OX=9606 GN=HUWE1 PE=1 SV=3//2.80053e-14
scaffold1017	1271830	1272428	599	130	0.215908661053881	0.526286844061449	-0.310378183007568	-1080.14038674864	CG	evm.TU.scaffold1017.13	promoter	--	gnl|BL_ORD_ID|184820 sp|Q7Z6Z7|HUWE1_HUMAN E3 ubiquitin-protein ligase HUWE1 OS=Homo sapiens OX=9606 GN=HUWE1 PE=1 SV=3//2.80053e-14
scaffold1017	1272693	1273549	857	175	0.274735951377011	0.687943962258274	-0.413208010881263	-2076.86141821839	CG	evm.TU.scaffold1017.13	promoter	--	gnl|BL_ORD_ID|184820 sp|Q7Z6Z7|HUWE1_HUMAN E3 ubiquitin-protein ligase HUWE1 OS=Homo sapiens OX=9606 GN=HUWE1 PE=1 SV=3//2.80053e-14
scaffold1017	1328738	1329086	349	48	0.251805660334517	0.762214338185393	-0.510408677850876	-516.288914605181	CG	evm.TU.scaffold1017.14	intron	--	gnl|BL_ORD_ID|184820 sp|Q7Z6Z7|HUWE1_HUMAN E3 ubiquitin-protein ligase HUWE1 OS=Homo sapiens OX=9606 GN=HUWE1 PE=1 SV=3//6.34179e-23
scaffold1017	1495943	1496688	746	137	0.156260466153749	0.515043430305271	-0.358782964151523	-1689.14492189661	CG	evm.TU.scaffold1017.16	intron	--	gnl|BL_ORD_ID|391044 sp|Q13464|ROCK1_HUMAN Rho-associated protein kinase 1 OS=Homo sapiens OX=9606 GN=ROCK1 PE=1 SV=1//7.26195e-08
scaffold1017	1573420	1573761	342	46	0.0910907373470731	0.579406726876474	-0.488315989529401	-507.553095159822	CG	evm.TU.scaffold1017.17	intron	--	gnl|BL_ORD_ID|73642 sp|Q9VN14|CONT_DROME Contactin OS=Drosophila melanogaster OX=7227 GN=Cont PE=1 SV=2//0
scaffold1017	1575466	1576829	1364	133	0.107202496214193	0.517055128054349	-0.409852631840156	-1468.65812388322	CG	evm.TU.scaffold1017.17	intron	--	gnl|BL_ORD_ID|73642 sp|Q9VN14|CONT_DROME Contactin OS=Drosophila melanogaster OX=7227 GN=Cont PE=1 SV=2//0
scaffold1017	1617641	1618341	701	142	0.429021596255257	0.775673785493257	-0.346652189238	-943.267044207789	CG	evm.TU.scaffold1017.17	intron	--	gnl|BL_ORD_ID|73642 sp|Q9VN14|CONT_DROME Contactin OS=Drosophila melanogaster OX=7227 GN=Cont PE=1 SV=2//0
scaffold1017	1887797	1889871	2075	180	0.0439310463837702	0.617312937799427	-0.573381891415657	-2207.56185541856	CG	evm.TU.scaffold1017.20	intron	--	gnl|BL_ORD_ID|111377 sp|Q5XIC0|ECI2_RAT Enoyl-CoA delta isomerase 2, mitochondrial OS=Rattus norvegicus OX=10116 GN=Eci2 PE=1 SV=1//2.64924e-104
scaffold1017	1889982	1891000	1019	67	0.0287931721335148	0.650640767349704	-0.621847595216189	-853.582217855136	CG	evm.TU.scaffold1017.20	intron	--	gnl|BL_ORD_ID|111377 sp|Q5XIC0|ECI2_RAT Enoyl-CoA delta isomerase 2, mitochondrial OS=Rattus norvegicus OX=10116 GN=Eci2 PE=1 SV=1//2.64924e-104
scaffold1017	1892024	1893172	1149	156	0.0693931189508903	0.456970618102621	-0.38757749915173	-1455.25537874209	CG	evm.TU.scaffold1017.20	intron	--	gnl|BL_ORD_ID|111377 sp|Q5XIC0|ECI2_RAT Enoyl-CoA delta isomerase 2, mitochondrial OS=Rattus norvegicus OX=10116 GN=Eci2 PE=1 SV=1//2.64924e-104
scaffold1018	316471	317141	671	138	0.321199974863996	0.539353284679321	-0.218153309815325	-826.620206257969	CG	scaffold1018:316466:318466	CGI_shore
scaffold1018	353102	353721	620	69	0.271736743947321	0.630564532571011	-0.35882778862369	-565.481447080223	CG	evm.TU.scaffold1018.7	intron	--	gnl|BL_ORD_ID|306244 sp|P27612|PLAP_MOUSE Phospholipase A-2-activating protein OS=Mus musculus OX=10090 GN=Plaa PE=1 SV=4//0
scaffold1018	353102	353721	620	69	0.271736743947321	0.630564532571011	-0.35882778862369	-565.481447080223	CG	scaffold1018:351962:353963	CGI_shore
scaffold1018	443384	443826	443	77	0.0555674014231892	0.239404446108437	-0.183837044685248	-505.752490026774	CG	evm.TU.scaffold1018.11	intron	--	gnl|BL_ORD_ID|49726 sp|Q5VU97|CAHD1_HUMAN VWFA and cache domain-containing protein 1 OS=Homo sapiens OX=9606 GN=CACHD1 PE=2 SV=2//0
scaffold1018	443384	443826	443	77	0.0555674014231892	0.239404446108437	-0.183837044685248	-505.752490026774	CG	scaffold1018:417813:446577	CGI
scaffold1022	84153	84799	647	81	0.158328271569503	0.613946775634289	-0.455618504064786	-551.520882414214	CG	scaffold1022:83755:85130	CGI
scaffold1022	84153	84799	647	81	0.158328271569503	0.613946775634289	-0.455618504064786	-551.520882414214	CG	evm.TU.scaffold1022.2	intron	--	gnl|BL_ORD_ID|314346 sp|Q9NQV7|PRDM9_HUMAN Histone-lysine N-methyltransferase PRDM9 OS=Homo sapiens OX=9606 GN=PRDM9 PE=1 SV=2//3.72394e-29
scaffold1022	97302	97884	583	97	0.0637122713512554	0.276484822985582	-0.212772551634327	-674.449773618654	CG	scaffold1022:97039:97959	CGI
scaffold1022	97302	97884	583	97	0.0637122713512554	0.276484822985582	-0.212772551634327	-674.449773618654	CG	evm.TU.scaffold1022.2	intron	--	gnl|BL_ORD_ID|314346 sp|Q9NQV7|PRDM9_HUMAN Histone-lysine N-methyltransferase PRDM9 OS=Homo sapiens OX=9606 GN=PRDM9 PE=1 SV=2//3.72394e-29
scaffold1022	97302	97884	583	97	0.0637122713512554	0.276484822985582	-0.212772551634327	-674.449773618654	CG	scaffold1022:97167:99167	CGI_shore
scaffold1022	128061	128522	462	90	0.278514722978047	0.469415440147115	-0.190900717169069	-517.581011587143	CG	evm.TU.scaffold1022.2	intron	--	gnl|BL_ORD_ID|314346 sp|Q9NQV7|PRDM9_HUMAN Histone-lysine N-methyltransferase PRDM9 OS=Homo sapiens OX=9606 GN=PRDM9 PE=1 SV=2//3.72394e-29
scaffold1022	128061	128522	462	90	0.278514722978047	0.469415440147115	-0.190900717169069	-517.581011587143	CG	scaffold1022:126856:128856	CGI_shore
scaffold1022	128061	128522	462	90	0.278514722978047	0.469415440147115	-0.190900717169069	-517.581011587143	CG	scaffold1022:127627:129627	CGI_shore
scaffold1022	154724	155194	471	106	0.241987746234696	0.65534529574924	-0.413357549514544	-1092.50758343886	CG	evm.TU.scaffold1022.2	intron	--	gnl|BL_ORD_ID|314346 sp|Q9NQV7|PRDM9_HUMAN Histone-lysine N-methyltransferase PRDM9 OS=Homo sapiens OX=9606 GN=PRDM9 PE=1 SV=2//3.72394e-29
scaffold1022	154724	155194	471	106	0.241987746234696	0.65534529574924	-0.413357549514544	-1092.50758343886	CG	scaffold1022:153714:155715	CGI_shore
scaffold1022	154724	155194	471	106	0.241987746234696	0.65534529574924	-0.413357549514544	-1092.50758343886	CG	scaffold1022:154315:156363	CGI
scaffold1023	683318	683848	531	134	0.0180963932230527	0.135460324959463	-0.117363931736411	-784.431553609763	CG	evm.TU.scaffold1023.7	promoter	--	-//-
scaffold1023	683318	683848	531	134	0.0180963932230527	0.135460324959463	-0.117363931736411	-784.431553609763	CG	scaffold1023:590708:686032	CGI
scaffold1023	684904	685472	569	84	0.0126441086660973	0.176449318649892	-0.163805209983795	-593.75885647433	CG	scaffold1023:684813:686813	CGI_shore
scaffold1023	684904	685472	569	84	0.0126441086660973	0.176449318649892	-0.163805209983795	-593.75885647433	CG	evm.TU.scaffold1023.7	intron	--	-//-
scaffold1023	684904	685472	569	84	0.0126441086660973	0.176449318649892	-0.163805209983795	-593.75885647433	CG	scaffold1023:590708:686032	CGI
scaffold1023	731556	732253	698	121	0.16863562121983	0.560379638411698	-0.391744017191869	-968.124673066304	CG	evm.TU.scaffold1023.8	intron	--	gnl|BL_ORD_ID|306379 sp|Q15147|PLCB4_HUMAN 1-phosphatidylinositol 4,5-bisphosphate phosphodiesterase beta-4 OS=Homo sapiens OX=9606 GN=PLCB4 PE=1 SV=3//7.69966e-27
scaffold1023	731556	732253	698	121	0.16863562121983	0.560379638411698	-0.391744017191869	-968.124673066304	CG	scaffold1023:729766:731767	CGI_shore
scaffold1023	731556	732253	698	121	0.16863562121983	0.560379638411698	-0.391744017191869	-968.124673066304	CG	scaffold1023:730949:732324	CGI
scaffold1023	778464	778989	526	96	0.083728641899998	0.418781396280641	-0.335052754380643	-775.065930188974	CG	evm.TU.scaffold1023.8	intron	--	gnl|BL_ORD_ID|306379 sp|Q15147|PLCB4_HUMAN 1-phosphatidylinositol 4,5-bisphosphate phosphodiesterase beta-4 OS=Homo sapiens OX=9606 GN=PLCB4 PE=1 SV=3//7.69966e-27
scaffold1023	778464	778989	526	96	0.083728641899998	0.418781396280641	-0.335052754380643	-775.065930188974	CG	scaffold1023:778164:779103	CGI
scaffold1023	778464	778989	526	96	0.083728641899998	0.418781396280641	-0.335052754380643	-775.065930188974	CG	scaffold1023:778925:780925	CGI_shore
scaffold1023	783725	784272	548	80	0.0513892327445587	0.387502751024197	-0.336113518279638	-775.790466832253	CG	evm.TU.scaffold1023.8	intron	--	gnl|BL_ORD_ID|306379 sp|Q15147|PLCB4_HUMAN 1-phosphatidylinositol 4,5-bisphosphate phosphodiesterase beta-4 OS=Homo sapiens OX=9606 GN=PLCB4 PE=1 SV=3//7.69966e-27
scaffold1023	784679	785350	672	116	0.0203555113849528	0.295175262741094	-0.274819751356141	-1025.82062956565	CG	evm.TU.scaffold1023.8	intron	--	gnl|BL_ORD_ID|306379 sp|Q15147|PLCB4_HUMAN 1-phosphatidylinositol 4,5-bisphosphate phosphodiesterase beta-4 OS=Homo sapiens OX=9606 GN=PLCB4 PE=1 SV=3//7.69966e-27
scaffold1025	1394279	1395582	1304	87	0.013023160346997	0.36396065189702	-0.350937491550023	-791.233475051969	CG	scaffold1025:1393149:1395149	CGI_shore
scaffold1025	1394279	1395582	1304	87	0.013023160346997	0.36396065189702	-0.350937491550023	-791.233475051969	CG	scaffold1025:1393523:1395524	CGI_shore
scaffold1025	1394279	1395582	1304	87	0.013023160346997	0.36396065189702	-0.350937491550023	-791.233475051969	CG	scaffold1025:1393707:1394304	CGI
scaffold1025	1394279	1395582	1304	87	0.013023160346997	0.36396065189702	-0.350937491550023	-791.233475051969	CG	scaffold1025:1394304:1396305	CGI_shore
scaffold1025	1394279	1395582	1304	87	0.013023160346997	0.36396065189702	-0.350937491550023	-791.233475051969	CG	scaffold1025:1395150:1397760	CGI
scaffold1025	1530645	1531247	603	66	0.43094520025666	0.850289368482056	-0.419344168225397	-513.728981137955	CG	evm.TU.scaffold1025.18	intron	--	gnl|BL_ORD_ID|330712 sp|Q9XTL9|PYG_DROME Glycogen phosphorylase OS=Drosophila melanogaster OX=7227 GN=GlyP PE=2 SV=2//1.49759e-116
scaffold1025	1530645	1531247	603	66	0.43094520025666	0.850289368482056	-0.419344168225397	-513.728981137955	CG	scaffold1025:1528959:1530960	CGI_shore
scaffold1025	1531612	1531850	239	44	0.374048826257345	0.852287345200478	-0.478238518943133	-561.95455909551	CG	evm.TU.scaffold1025.18	intron	--	gnl|BL_ORD_ID|330712 sp|Q9XTL9|PYG_DROME Glycogen phosphorylase OS=Drosophila melanogaster OX=7227 GN=GlyP PE=2 SV=2//1.49759e-116
scaffold1025	1790331	1790703	373	67	0.254709079863402	0.647809173195223	-0.393100093331821	-588.904086684969	CG	evm.TU.scaffold1025.25	promoter	--	-//-
scaffold1025	1790331	1790703	373	67	0.254709079863402	0.647809173195223	-0.393100093331821	-588.904086684969	CG	evm.TU.scaffold1025.24	promoter	--	gnl|BL_ORD_ID|330695 sp|P06737|PYGL_HUMAN Glycogen phosphorylase, liver form OS=Homo sapiens OX=9606 GN=PYGL PE=1 SV=4//0
scaffold1025	1790331	1790703	373	67	0.254709079863402	0.647809173195223	-0.393100093331821	-588.904086684969	CG	scaffold1025:1790201:1792697	CGI
scaffold1025	1836935	1837384	450	76	0.301569963175889	0.57544741385032	-0.273877450674431	-499.324175565075	CG	evm.TU.scaffold1025.29	intron	--	gnl|BL_ORD_ID|92986 sp|Q9VCU9|DCR1_DROME Endoribonuclease Dcr-1 OS=Drosophila melanogaster OX=7227 GN=Dcr-1 PE=1 SV=1//4.97012e-08
scaffold1025	1836935	1837384	450	76	0.301569963175889	0.57544741385032	-0.273877450674431	-499.324175565075	CG	scaffold1025:1833382:1848724	CGI
scaffold1025	1883165	1883831	667	112	0.43694059578147	0.68514701296018	-0.248206417178711	-687.622824589542	CG	evm.TU.scaffold1025.29	intron	--	gnl|BL_ORD_ID|92986 sp|Q9VCU9|DCR1_DROME Endoribonuclease Dcr-1 OS=Drosophila melanogaster OX=7227 GN=Dcr-1 PE=1 SV=1//4.97012e-08
scaffold1025	1883165	1883831	667	112	0.43694059578147	0.68514701296018	-0.248206417178711	-687.622824589542	CG	scaffold1025:1882566:1887887	CGI
scaffold1025	2314493	2314976	484	101	0.477106835037144	0.757187741896807	-0.280080906859662	-688.487973763116	CG	evm.TU.scaffold1025.39	intron	--	gnl|BL_ORD_ID|480216 sp|Q8CE96|TRM6_MOUSE tRNA (adenine(58)-N(1))-methyltransferase non-catalytic subunit TRM6 OS=Mus musculus OX=10090 GN=Trmt6 PE=1 SV=1//9.84034e-101
scaffold1025	2314493	2314976	484	101	0.477106835037144	0.757187741896807	-0.280080906859662	-688.487973763116	CG	scaffold1025:2312899:2314900	CGI_shore
scaffold1025	2314493	2314976	484	101	0.477106835037144	0.757187741896807	-0.280080906859662	-688.487973763116	CG	scaffold1025:2313125:2319616	CGI
scaffold1025	2314493	2314976	484	101	0.477106835037144	0.757187741896807	-0.280080906859662	-688.487973763116	CG	evm.TU.scaffold1025.40	promoter	--	gnl|BL_ORD_ID|162802 sp|P00390|GSHR_HUMAN Glutathione reductase, mitochondrial OS=Homo sapiens OX=9606 GN=GSR PE=1 SV=2//1.39597e-167
scaffold1025	2367121	2367856	736	113	0.168971684389954	0.511644072146889	-0.342672387756935	-958.721848119998	CG	evm.TU.scaffold1025.42	intron	--	gnl|BL_ORD_ID|99418 sp|Q6TV19|DICER_DANRE Endoribonuclease Dicer OS=Danio rerio OX=7955 GN=dicer1 PE=2 SV=2//5.45959e-30
scaffold1025	2367121	2367856	736	113	0.168971684389954	0.511644072146889	-0.342672387756935	-958.721848119998	CG	scaffold1025:2365066:2369431	CGI
scaffold1029	608462	608528	67	11	0.000427718813936443	0.0230047296486962	-0.0225770108347597	-37.7390075563565	CHG	scaffold1029:605233:617440	CGI
scaffold1029	989664	990131	468	103	0.568172624183814	0.823904724927327	-0.255732100743512	-562.607891192304	CG	evm.TU.scaffold1029.8	intron	--	gnl|BL_ORD_ID|309197 sp|Q8TCS8|PNPT1_HUMAN Polyribonucleotide nucleotidyltransferase 1, mitochondrial OS=Homo sapiens OX=9606 GN=PNPT1 PE=1 SV=2//0
scaffold1029	1086580	1086887	308	55	0.0306245886913255	0.550926618301483	-0.520302029610157	-604.884074632344	CG	evm.TU.scaffold1029.10	intron	--	gnl|BL_ORD_ID|385617 sp|Q9BYD3|RM04_HUMAN 39S ribosomal protein L4, mitochondrial OS=Homo sapiens OX=9606 GN=MRPL4 PE=1 SV=1//1.60605e-83
scaffold1029	1086580	1086887	308	55	0.0306245886913255	0.550926618301483	-0.520302029610157	-604.884074632344	CG	scaffold1029:1083394:1087081	CGI
scaffold1031	25411	26035	625	110	0.117850460622195	0.446780399644183	-0.328929939021988	-792.328568690274	CG	evm.TU.scaffold1031.1	intron	--	-//-
scaffold1031	25411	26035	625	110	0.117850460622195	0.446780399644183	-0.328929939021988	-792.328568690274	CG	scaffold1031:23940:25941	CGI_shore
scaffold1031	43476	49789	6314	105	0.0229432518018186	0.344209706817306	-0.321266455015488	-748.515366559194	CG	evm.TU.scaffold1031.1	intron	--	-//-
scaffold1031	82471	84460	1990	107	0.023684873659142	0.367072790138437	-0.343387916479295	-744.911663868647	CG	scaffold1031:82275:84275	CGI_shore
scaffold1031	82471	84460	1990	107	0.023684873659142	0.367072790138437	-0.343387916479295	-744.911663868647	CG	scaffold1031:84276:84490	CGI
scaffold1031	82471	84460	1990	107	0.023684873659142	0.367072790138437	-0.343387916479295	-744.911663868647	CG	scaffold1031:81333:83334	CGI_shore
scaffold1031	111042	112002	961	87	0.0376513492861889	0.365761811485941	-0.328110462199752	-634.207170702538	CG	scaffold1031:109547:111547	CGI_shore
scaffold1031	111042	112002	961	87	0.0376513492861889	0.365761811485941	-0.328110462199752	-634.207170702538	CG	scaffold1031:111548:111816	CGI
scaffold1031	111042	112002	961	87	0.0376513492861889	0.365761811485941	-0.328110462199752	-634.207170702538	CG	scaffold1031:111816:113817	CGI_shore
scaffold1031	112902	113737	836	63	0.0408374859091682	0.667910155351048	-0.62707266944188	-652.515543054242	CG	scaffold1031:111816:113817	CGI_shore
scaffold1031	112902	113737	836	63	0.0408374859091682	0.667910155351048	-0.62707266944188	-652.515543054242	CG	scaffold1031:113352:115352	CGI_shore
scaffold1032	145777	146083	307	71	0.232732682984477	0.620077351713145	-0.387344668728668	-781.259389490223	CG	evm.TU.scaffold1032.3	intron	--	gnl|BL_ORD_ID|472178 sp|P97770|THUM3_MOUSE THUMP domain-containing protein 3 OS=Mus musculus OX=10090 GN=Thumpd3 PE=1 SV=1//1.00654e-07
scaffold1036	452971	453239	269	61	0.21784975287801	0.571152142672455	-0.353302389794445	-544.352030117568	CG	scaffold1036:451965:453966	CGI_shore
scaffold1036	452971	453239	269	61	0.21784975287801	0.571152142672455	-0.353302389794445	-544.352030117568	CG	scaffold1036:452882:453239	CGI
scaffold1036	452971	453239	269	61	0.21784975287801	0.571152142672455	-0.353302389794445	-544.352030117568	CG	evm.TU.scaffold1036.4	exon	--	gnl|BL_ORD_ID|210867 sp|A8WFR0|LAMP5_DANRE Lysosome-associated membrane glycoprotein 5 OS=Danio rerio OX=7955 GN=lamp5 PE=2 SV=1//1.84611e-13
scaffold1036	452971	453239	269	61	0.21784975287801	0.571152142672455	-0.353302389794445	-544.352030117568	CG	evm.TU.scaffold1036.4	TES	--	gnl|BL_ORD_ID|210867 sp|A8WFR0|LAMP5_DANRE Lysosome-associated membrane glycoprotein 5 OS=Danio rerio OX=7955 GN=lamp5 PE=2 SV=1//1.84611e-13
scaffold1036	511871	513088	1218	96	0.0586479629356712	0.71039135791066	-0.651743394974989	-1184.10788289688	CG	scaffold1036:510713:512714	CGI_shore
scaffold1036	511871	513088	1218	96	0.0586479629356712	0.71039135791066	-0.651743394974989	-1184.10788289688	CG	scaffold1036:510846:512846	CGI_shore
scaffold1036	511871	513088	1218	96	0.0586479629356712	0.71039135791066	-0.651743394974989	-1184.10788289688	CG	scaffold1036:512382:514382	CGI_shore
scaffold1036	511871	513088	1218	96	0.0586479629356712	0.71039135791066	-0.651743394974989	-1184.10788289688	CG	scaffold1036:512847:513088	CGI
scaffold1036	517781	518475	695	123	0.068607312541412	0.492487703712765	-0.423880391171353	-1336.00406541136	CG	scaffold1036:516843:518844	CGI_shore
scaffold1036	517781	518475	695	123	0.068607312541412	0.492487703712765	-0.423880391171353	-1336.00406541136	CG	scaffold1036:517780:518437	CGI
scaffold1036	517781	518475	695	123	0.068607312541412	0.492487703712765	-0.423880391171353	-1336.00406541136	CG	scaffold1036:518437:520438	CGI_shore
scaffold1036	617272	617789	518	96	0.305067094319607	0.646494029037431	-0.341426934717824	-629.066099409217	CG	scaffold1036:615305:617305	CGI_shore
scaffold1036	617272	617789	518	96	0.305067094319607	0.646494029037431	-0.341426934717824	-629.066099409217	CG	scaffold1036:615425:617426	CGI_shore
scaffold1036	617272	617789	518	96	0.305067094319607	0.646494029037431	-0.341426934717824	-629.066099409217	CG	evm.TU.scaffold1036.7	intron	--	gnl|BL_ORD_ID|555163 sp|Q68DK2|ZFY26_HUMAN Zinc finger FYVE domain-containing protein 26 OS=Homo sapiens OX=9606 GN=ZFYVE26 PE=1 SV=3//1.22111e-54
scaffold1036	617272	617789	518	96	0.305067094319607	0.646494029037431	-0.341426934717824	-629.066099409217	CG	scaffold1036:617306:618735	CGI
scaffold1037	371231	371802	572	88	0.249207588948911	0.484253277615311	-0.2350456886664	-523.977869446719	CG	evm.TU.scaffold1037.2	intron	--	gnl|BL_ORD_ID|445690 sp|P78524|ST5_HUMAN Suppression of tumorigenicity 5 protein OS=Homo sapiens OX=9606 GN=ST5 PE=1 SV=3//3.51036e-37
scaffold1037	758520	758603	84	12	0.00707472474192437	0.09627464203774	-0.0891999172958157	-44.70060724066	CHG	evm.TU.scaffold1037.6	intron	--	gnl|BL_ORD_ID|556406 sp|Q3UVU3|ZNT10_MOUSE Zinc transporter 10 OS=Mus musculus OX=10090 GN=Slc30a10 PE=1 SV=1//7.83824e-59
scaffold1037	1065105	1066080	976	146	0.192338666280843	0.51618640261065	-0.323847736329807	-1339.28447838754	CG	Target=(CA)n:1-71;Class=Simple_repeat	repeat
scaffold1041	677709	678745	1037	153	0.0278287966147653	0.259417213384924	-0.231588416770159	-943.265308695631	CG	scaffold1041:675790:677790	CGI_shore
scaffold1041	677709	678745	1037	153	0.0278287966147653	0.259417213384924	-0.231588416770159	-943.265308695631	CG	scaffold1041:675909:677910	CGI_shore
scaffold1041	677709	678745	1037	153	0.0278287966147653	0.259417213384924	-0.231588416770159	-943.265308695631	CG	scaffold1041:677791:678528	CGI
scaffold1041	677709	678745	1037	153	0.0278287966147653	0.259417213384924	-0.231588416770159	-943.265308695631	CG	scaffold1041:678037:680037	CGI_shore
scaffold1041	677709	678745	1037	153	0.0278287966147653	0.259417213384924	-0.231588416770159	-943.265308695631	CG	scaffold1041:678528:680529	CGI_shore
scaffold1052	732693	732973	281	52	0.145283297346932	0.643917193381377	-0.498633896034445	-616.796444832308	CG	evm.TU.scaffold1052.3	intron	--	gnl|BL_ORD_ID|555016 sp|Q9NPA5|ZF64A_HUMAN Zinc finger protein 64 homolog, isoforms 1 and 2 OS=Homo sapiens OX=9606 GN=ZFP64 PE=1 SV=3//2.19378e-12
scaffold1052	740060	740348	289	60	0.033529052799502	0.59875158240449	-0.565222529604988	-637.472817489303	CG	evm.TU.scaffold1052.3	intron	--	gnl|BL_ORD_ID|555016 sp|Q9NPA5|ZF64A_HUMAN Zinc finger protein 64 homolog, isoforms 1 and 2 OS=Homo sapiens OX=9606 GN=ZFP64 PE=1 SV=3//2.19378e-12
scaffold1052	740060	740348	289	60	0.033529052799502	0.59875158240449	-0.565222529604988	-637.472817489303	CG	scaffold1052:740059:740439	CGI
scaffold1053	747076	747550	475	78	0.019715196798897	0.295741267229361	-0.276026070430464	-557.296650196459	CG	evm.TU.scaffold1053.23	intron	--	gnl|BL_ORD_ID|236917 sp|Q8CBH5|MFSD6_MOUSE Major facilitator superfamily domain-containing protein 6 OS=Mus musculus OX=10090 GN=Mfsd6 PE=1 SV=1//2.96896e-15
scaffold106	111694	112804	1111	142	0.00882046381329054	0.195670545821236	-0.186850082007945	-935.529553205583	CG	evm.TU.scaffold106.4	intron	--	-//-
scaffold106	111694	112804	1111	142	0.00882046381329054	0.195670545821236	-0.186850082007945	-935.529553205583	CG	scaffold106:111693:112512	CGI
scaffold106	111694	112804	1111	142	0.00882046381329054	0.195670545821236	-0.186850082007945	-935.529553205583	CG	evm.TU.scaffold106.4	exon	--	-//-
scaffold106	111694	112804	1111	142	0.00882046381329054	0.195670545821236	-0.186850082007945	-935.529553205583	CG	scaffold106:112512:114513	CGI_shore
scaffold106	113566	114472	907	102	0.00780195109201312	0.321786522298151	-0.313984571206138	-1011.41891649106	CG	scaffold106:112512:114513	CGI_shore
scaffold106	113566	114472	907	102	0.00780195109201312	0.321786522298151	-0.313984571206138	-1011.41891649106	CG	evm.TU.scaffold106.4	intron	--	-//-
scaffold106	113566	114472	907	102	0.00780195109201312	0.321786522298151	-0.313984571206138	-1011.41891649106	CG	scaffold106:113676:115676	CGI_shore
scaffold106	114741	116537	1797	160	0.00766036403991966	0.217269169542389	-0.20960880550247	-1126.37764599242	CG	evm.TU.scaffold106.4	exon	--	-//-
scaffold106	114741	116537	1797	160	0.00766036403991966	0.217269169542389	-0.20960880550247	-1126.37764599242	CG	scaffold106:115076:117076	CGI_shore
scaffold106	114741	116537	1797	160	0.00766036403991966	0.217269169542389	-0.20960880550247	-1126.37764599242	CG	evm.TU.scaffold106.4	intron	--	-//-
scaffold106	114741	116537	1797	160	0.00766036403991966	0.217269169542389	-0.20960880550247	-1126.37764599242	CG	Target=(TCTG)n:4-45;Class=Simple_repeat	repeat
scaffold106	114741	116537	1797	160	0.00766036403991966	0.217269169542389	-0.20960880550247	-1126.37764599242	CG	scaffold106:115677:116084	CGI
scaffold106	114741	116537	1797	160	0.00766036403991966	0.217269169542389	-0.20960880550247	-1126.37764599242	CG	scaffold106:116084:118085	CGI_shore
scaffold106	114741	116537	1797	160	0.00766036403991966	0.217269169542389	-0.20960880550247	-1126.37764599242	CG	scaffold106:113676:115676	CGI_shore
scaffold106	116936	117471	536	67	0.0795484763304757	0.370415708676086	-0.290867232345611	-555.916435065971	CG	scaffold106:115076:117076	CGI_shore
scaffold106	116936	117471	536	67	0.0795484763304757	0.370415708676086	-0.290867232345611	-555.916435065971	CG	evm.TU.scaffold106.4	intron	--	-//-
scaffold106	116936	117471	536	67	0.0795484763304757	0.370415708676086	-0.290867232345611	-555.916435065971	CG	scaffold106:116084:118085	CGI_shore
scaffold106	116936	117471	536	67	0.0795484763304757	0.370415708676086	-0.290867232345611	-555.916435065971	CG	evm.TU.scaffold106.4	exon	--	-//-
scaffold106	116936	117471	536	67	0.0795484763304757	0.370415708676086	-0.290867232345611	-555.916435065971	CG	scaffold106:117077:117316	CGI
scaffold106	116936	117471	536	67	0.0795484763304757	0.370415708676086	-0.290867232345611	-555.916435065971	CG	scaffold106:117316:119317	CGI_shore
scaffold106	118640	119949	1310	86	0.0839093726775867	0.485307094442082	-0.401397721764495	-846.974799496661	CG	scaffold106:117316:119317	CGI_shore
scaffold106	118640	119949	1310	86	0.0839093726775867	0.485307094442082	-0.401397721764495	-846.974799496661	CG	evm.TU.scaffold106.4	intron	--	-//-
scaffold106	118640	119949	1310	86	0.0839093726775867	0.485307094442082	-0.401397721764495	-846.974799496661	CG	scaffold106:118480:120480	CGI_shore
scaffold106	118640	119949	1310	86	0.0839093726775867	0.485307094442082	-0.401397721764495	-846.974799496661	CG	evm.TU.scaffold106.4	exon	--	-//-
scaffold106	120317	120921	605	63	0.29992251150087	0.662709392244349	-0.362786880743479	-592.630380170837	CG	scaffold106:118480:120480	CGI_shore
scaffold106	120317	120921	605	63	0.29992251150087	0.662709392244349	-0.362786880743479	-592.630380170837	CG	evm.TU.scaffold106.4	intron	--	-//-
scaffold106	120317	120921	605	63	0.29992251150087	0.662709392244349	-0.362786880743479	-592.630380170837	CG	scaffold106:120418:122418	CGI_shore
scaffold106	120317	120921	605	63	0.29992251150087	0.662709392244349	-0.362786880743479	-592.630380170837	CG	scaffold106:120481:120803	CGI
scaffold106	120317	120921	605	63	0.29992251150087	0.662709392244349	-0.362786880743479	-592.630380170837	CG	evm.TU.scaffold106.4	exon	--	-//-
scaffold106	120317	120921	605	63	0.29992251150087	0.662709392244349	-0.362786880743479	-592.630380170837	CG	scaffold106:120803:122804	CGI_shore
scaffold106	129854	130730	877	83	0.267421738627483	0.645827233817828	-0.378405495190344	-881.437247357969	CG	evm.TU.scaffold106.4	intron	--	-//-
scaffold106	129854	130730	877	83	0.267421738627483	0.645827233817828	-0.378405495190344	-881.437247357969	CG	scaffold106:128168:130169	CGI_shore
scaffold106	129854	130730	877	83	0.267421738627483	0.645827233817828	-0.378405495190344	-881.437247357969	CG	scaffold106:128903:130904	CGI_shore
scaffold106	129854	130730	877	83	0.267421738627483	0.645827233817828	-0.378405495190344	-881.437247357969	CG	evm.TU.scaffold106.4	exon	--	-//-
scaffold106	129854	130730	877	83	0.267421738627483	0.645827233817828	-0.378405495190344	-881.437247357969	CG	scaffold106:129226:131226	CGI_shore
scaffold106	131228	132234	1007	120	0.339671255648942	0.665385016051003	-0.325713760402062	-1078.49085802119	CG	scaffold106:131227:131621	CGI
scaffold106	131228	132234	1007	120	0.339671255648942	0.665385016051003	-0.325713760402062	-1078.49085802119	CG	scaffold106:131621:133622	CGI_shore
scaffold106	131228	132234	1007	120	0.339671255648942	0.665385016051003	-0.325713760402062	-1078.49085802119	CG	evm.TU.scaffold106.4	intron	--	-//-
scaffold106	173464	175448	1985	93	0.0226463692896602	0.518879326266609	-0.496232956976949	-849.938011373553	CG	evm.TU.scaffold106.6	intron	--	gnl|BL_ORD_ID|117712 sp|Q8BMB0|EMSY_MOUSE BRCA2-interacting transcriptional repressor EMSY OS=Mus musculus OX=10090 GN=Emsy PE=1 SV=2//5.55609e-08
scaffold106	173464	175448	1985	93	0.0226463692896602	0.518879326266609	-0.496232956976949	-849.938011373553	CG	scaffold106:172011:174012	CGI_shore
scaffold106	404774	405097	324	101	0.528813783590667	0.775209288450187	-0.246395504859521	-678.100917028417	CG	evm.TU.scaffold106.11	intron	--	gnl|BL_ORD_ID|94778 sp|Q62095|DDX3Y_MOUSE ATP-dependent RNA helicase DDX3Y OS=Mus musculus OX=10090 GN=Ddx3y PE=1 SV=2//0
scaffold1063	676441	676787	347	68	0.0135409958164671	0.24959419395762	-0.236053198141152	-519.442201576376	CG	scaffold1063:676063:676709	CGI
scaffold1063	676441	676787	347	68	0.0135409958164671	0.24959419395762	-0.236053198141152	-519.442201576376	CG	scaffold1063:676709:678710	CGI_shore
scaffold107	278800	279500	701	103	0.141961977556378	0.496717367968111	-0.354755390411734	-780.242819428678	CG	scaffold107:276819:278820	CGI_shore
scaffold107	278800	279500	701	103	0.141961977556378	0.496717367968111	-0.354755390411734	-780.242819428678	CG	evm.TU.scaffold107.14	intron	--	gnl|BL_ORD_ID|210741 sp|Q00174|LAMA_DROME Laminin subunit alpha OS=Drosophila melanogaster OX=7227 GN=LanA PE=1 SV=2//5.76685e-09
scaffold107	278800	279500	701	103	0.141961977556378	0.496717367968111	-0.354755390411734	-780.242819428678	CG	scaffold107:278310:281191	CGI
scaffold107	640238	640727	490	69	0.0339017552385296	0.268863753218124	-0.234961997979594	-605.574369853711	CG	evm.TU.scaffold107.21	intron	--	-//-
scaffold1070	209656	210426	771	81	0.0200619302718075	0.190988784451021	-0.170926854179214	-567.670315362542	CG	scaffold1070:209239:211239	CGI_shore
scaffold1070	211193	211533	341	62	0.0176027142451647	0.197821940629035	-0.18021922638387	-525.730208248929	CG	scaffold1070:209239:211239	CGI_shore
scaffold1070	211193	211533	341	62	0.0176027142451647	0.197821940629035	-0.18021922638387	-525.730208248929	CG	scaffold1070:211240:212055	CGI
scaffold1071	3071926	3073213	1288	190	0.01646197989274	0.215469011225846	-0.199007031333106	-1307.02609018512	CG	Target=(CGGA)n:3-131;Class=Simple_repeat	repeat
scaffold1071	3071926	3073213	1288	190	0.01646197989274	0.215469011225846	-0.199007031333106	-1307.02609018512	CG	Target=(TGGA)n:33-149;Class=Simple_repeat	repeat
scaffold1071	3107236	3107695	460	88	0.269179936835425	0.551442643954703	-0.282262707119277	-631.024207373398	CG	scaffold1071:3105568:3107826	CGI
scaffold1071	3107236	3107695	460	88	0.269179936835425	0.551442643954703	-0.282262707119277	-631.024207373398	CG	scaffold1071:3107129:3109129	CGI_shore
scaffold1071	3107236	3107695	460	88	0.269179936835425	0.551442643954703	-0.282262707119277	-631.024207373398	CG	evm.TU.scaffold1071.19_evm.TU.scaffold1071.20	intron	--	gnl|BL_ORD_ID|478492 sp|Q6PA97|TPPC9_XENLA Trafficking protein particle complex subunit 9 OS=Xenopus laevis OX=8355 GN=trappc9 PE=2 SV=1//2.62208e-136
scaffold1071	3154845	3155479	635	81	0.00907517284755817	0.197378784827529	-0.188303611979971	-538.848021148901	CG	evm.TU.scaffold1071.19_evm.TU.scaffold1071.20	intron	--	gnl|BL_ORD_ID|478492 sp|Q6PA97|TPPC9_XENLA Trafficking protein particle complex subunit 9 OS=Xenopus laevis OX=8355 GN=trappc9 PE=2 SV=1//2.62208e-136
scaffold1075	51285	51342	58	9	0.000494305819457886	0.0233413473246283	-0.0228470415051705	-36.3253573423813	CHG	scaffold1075:6508:69622	CGI
scaffold1075	51285	51342	58	9	0.000494305819457886	0.0233413473246283	-0.0228470415051705	-36.3253573423813	CHG	evm.TU.scaffold1075.1	intron	--	gnl|BL_ORD_ID|477055 sp|Q9V8P9|TOPRS_DROME E3 ubiquitin-protein ligase Topors OS=Drosophila melanogaster OX=7227 GN=Topors PE=1 SV=1//4.1532e-12
scaffold1075	51518	51995	478	125	0.227177092587379	0.553068777872888	-0.325891685285509	-1066.14176210494	CG	scaffold1075:6508:69622	CGI
scaffold1075	51518	51995	478	125	0.227177092587379	0.553068777872888	-0.325891685285509	-1066.14176210494	CG	evm.TU.scaffold1075.1	intron	--	gnl|BL_ORD_ID|477055 sp|Q9V8P9|TOPRS_DROME E3 ubiquitin-protein ligase Topors OS=Drosophila melanogaster OX=7227 GN=Topors PE=1 SV=1//4.1532e-12
scaffold1075	328003	328507	505	100	0.00579583968312194	0.0784765632775008	-0.0726807235943789	-601.15401215218	CG	evm.TU.scaffold1075.5	intron	--	gnl|BL_ORD_ID|226064 sp|Q5ZKW2|LZIC_CHICK Protein LZIC OS=Gallus gallus OX=9031 GN=LZIC PE=2 SV=1//2.45805e-51
scaffold1075	330756	331316	561	82	0.107077066880145	0.2740902331377	-0.167013166257555	-529.58142185477	CG	evm.TU.scaffold1075.5	intron	--	gnl|BL_ORD_ID|226064 sp|Q5ZKW2|LZIC_CHICK Protein LZIC OS=Gallus gallus OX=9031 GN=LZIC PE=2 SV=1//2.45805e-51
scaffold1075	333622	334572	951	99	0.210026622614351	0.490045341787381	-0.28001871917303	-719.238434998348	CG	evm.TU.scaffold1075.5	intron	--	gnl|BL_ORD_ID|226064 sp|Q5ZKW2|LZIC_CHICK Protein LZIC OS=Gallus gallus OX=9031 GN=LZIC PE=2 SV=1//2.45805e-51
scaffold1076	2142100	2142773	674	85	0.00696881360389584	0.159753422794755	-0.152784609190859	-764.687514187745	CG	evm.TU.scaffold1076.17	intron	--	-//-
scaffold1081	562172	562953	782	83	0.356681912977497	0.839547942588819	-0.482866029611322	-634.013944975979	CG	evm.TU.scaffold1081.14	intron	--	gnl|BL_ORD_ID|207813 sp|Q8K1Y2|KPCD3_MOUSE Serine/threonine-protein kinase D3 OS=Mus musculus OX=10090 GN=Prkd3 PE=1 SV=1//0
scaffold1081	562172	562953	782	83	0.356681912977497	0.839547942588819	-0.482866029611322	-634.013944975979	CG	scaffold1081:561641:563642	CGI_shore
scaffold1081	575072	575896	825	197	0.260310545849456	0.778296344352705	-0.51798579850325	-2742.62398685145	CG	evm.TU.scaffold1081.15	exon	--	gnl|BL_ORD_ID|234546 sp|Q8N6Q8|MET25_HUMAN Methyltransferase-like protein 25 OS=Homo sapiens OX=9606 GN=METTL25 PE=2 SV=2//4.59784e-14
scaffold1081	575072	575896	825	197	0.260310545849456	0.778296344352705	-0.51798579850325	-2742.62398685145	CG	scaffold1081:569991:576058	CGI
scaffold1083	447940	449355	1416	245	0.0064392032288638	0.141396133461528	-0.134956930232665	-2014.9054085771	CG	evm.TU.scaffold1083.6	intron	--	gnl|BL_ORD_ID|106310 sp|Q9DC58|DRAM1_MOUSE DNA damage-regulated autophagy modulator protein 1 OS=Mus musculus OX=10090 GN=Dram1 PE=2 SV=2//1.32718e-09
scaffold1083	846553	847124	572	128	0.290670915528344	0.696468552924567	-0.405797637396223	-1215.72288556986	CG	evm.TU.scaffold1083.9	intron	--	gnl|BL_ORD_ID|429228 sp|P49415|SDC_DROME Syndecan OS=Drosophila melanogaster OX=7227 GN=Sdc PE=2 SV=2//1.05345e-32
scaffold1083	847392	847762	371	84	0.267465269586262	0.735545886310588	-0.468080616724326	-1026.24115734304	CG	evm.TU.scaffold1083.9	intron	--	gnl|BL_ORD_ID|429228 sp|P49415|SDC_DROME Syndecan OS=Drosophila melanogaster OX=7227 GN=Sdc PE=2 SV=2//1.05345e-32
scaffold1088	1558510	1558828	319	72	0.249505816663098	0.548962216224132	-0.299456399561034	-500.507584357378	CG	scaffold1088:1558596:1560596	CGI_shore
scaffold1088	1558510	1558828	319	72	0.249505816663098	0.548962216224132	-0.299456399561034	-500.507584357378	CG	evm.TU.scaffold1088.22	intron	--	gnl|BL_ORD_ID|28682 sp|Q9H1I8|ASCC2_HUMAN Activating signal cointegrator 1 complex subunit 2 OS=Homo sapiens OX=9606 GN=ASCC2 PE=1 SV=3//4.43302e-84
scaffold1088	1558510	1558828	319	72	0.249505816663098	0.548962216224132	-0.299456399561034	-500.507584357378	CG	scaffold1088:1554261:1559256	CGI
scaffold1089	791439	791904	466	95	0.0103084996025003	0.110418366402855	-0.100109866800355	-582.415140385381	CG	scaffold1089:787285:792085	CGI
scaffold1089	1101281	1101916	636	125	0.154169068645412	0.447587690731524	-0.293418622086112	-885.784868406986	CG	evm.TU.scaffold1089.15	intron	--	-//-
scaffold1092	557450	557883	434	75	0.339075321647312	0.765243267110379	-0.426167945463067	-561.129223742578	CG	evm.TU.scaffold1092.3	intron	--	gnl|BL_ORD_ID|463653 sp|Q6P773|TAF1C_RAT TATA box-binding protein-associated factor, RNA polymerase I, subunit C OS=Rattus norvegicus OX=10116 GN=Taf1c PE=2 SV=1//3.61104e-07
scaffold1093	453794	454217	424	64	0.13576816016602	0.508824864262119	-0.373056704096099	-683.269126019827	CG	scaffold1093:334287:467659	CGI
scaffold1096	530836	531240	405	91	0.00939461158147543	0.127885522842342	-0.118490911260867	-587.300045467609	CG	scaffold1096:524308:531646	CGI
scaffold1096	743476	744624	1149	76	0.206052029991236	0.701474138405391	-0.495422108414155	-626.338334106899	CG	scaffold1096:742186:744187	CGI_shore
scaffold1096	752743	756037	3295	149	0.134228989950591	0.692371062193789	-0.558142072243198	-1887.59457014959	CG	scaffold1096:751338:753339	CGI_shore
scaffold1096	752743	756037	3295	149	0.134228989950591	0.692371062193789	-0.558142072243198	-1887.59457014959	CG	scaffold1096:751385:753385	CGI_shore
scaffold1096	752743	756037	3295	149	0.134228989950591	0.692371062193789	-0.558142072243198	-1887.59457014959	CG	scaffold1096:753386:753590	CGI
scaffold1096	752743	756037	3295	149	0.134228989950591	0.692371062193789	-0.558142072243198	-1887.59457014959	CG	scaffold1096:754967:756967	CGI_shore
scaffold1096	752743	756037	3295	149	0.134228989950591	0.692371062193789	-0.558142072243198	-1887.59457014959	CG	evm.TU.scaffold1096.10	intron	--	gnl|BL_ORD_ID|475230 sp|Q9D8N3|TM86A_MOUSE Lysoplasmalogenase-like protein TMEM86A OS=Mus musculus OX=10090 GN=Tmem86a PE=2 SV=1//3.31803e-34
scaffold1096	752743	756037	3295	149	0.134228989950591	0.692371062193789	-0.558142072243198	-1887.59457014959	CG	scaffold1096:753590:755591	CGI_shore
scaffold1096	756373	756797	425	46	0.0226286675887802	0.596107556524129	-0.573478888935349	-652.95366592034	CG	scaffold1096:754967:756967	CGI_shore
scaffold1096	756373	756797	425	46	0.0226286675887802	0.596107556524129	-0.573478888935349	-652.95366592034	CG	evm.TU.scaffold1096.10	intron	--	gnl|BL_ORD_ID|475230 sp|Q9D8N3|TM86A_MOUSE Lysoplasmalogenase-like protein TMEM86A OS=Mus musculus OX=10090 GN=Tmem86a PE=2 SV=1//3.31803e-34
scaffold1096	756981	757619	639	76	0.306581290190834	0.769919910176969	-0.463338619986135	-796.892020264973	CG	scaffold1096:756968:757312	CGI
scaffold1096	756981	757619	639	76	0.306581290190834	0.769919910176969	-0.463338619986135	-796.892020264973	CG	scaffold1096:757002:759002	CGI_shore
scaffold1096	756981	757619	639	76	0.306581290190834	0.769919910176969	-0.463338619986135	-796.892020264973	CG	scaffold1096:757312:759313	CGI_shore
scaffold1096	756981	757619	639	76	0.306581290190834	0.769919910176969	-0.463338619986135	-796.892020264973	CG	evm.TU.scaffold1096.10	intron	--	gnl|BL_ORD_ID|475230 sp|Q9D8N3|TM86A_MOUSE Lysoplasmalogenase-like protein TMEM86A OS=Mus musculus OX=10090 GN=Tmem86a PE=2 SV=1//3.31803e-34
scaffold1096	762013	764174	2162	187	0.150089598998307	0.525041241614355	-0.374951642616047	-1386.49640915194	CG	evm.TU.scaffold1096.10	intron	--	gnl|BL_ORD_ID|475230 sp|Q9D8N3|TM86A_MOUSE Lysoplasmalogenase-like protein TMEM86A OS=Mus musculus OX=10090 GN=Tmem86a PE=2 SV=1//3.31803e-34
scaffold1096	762013	764174	2162	187	0.150089598998307	0.525041241614355	-0.374951642616047	-1386.49640915194	CG	scaffold1096:760196:762197	CGI_shore
scaffold1096	764323	765466	1144	130	0.0735377853797827	0.574641612505233	-0.501103827125451	-1482.04291137543	CG	evm.TU.scaffold1096.10	intron	--	gnl|BL_ORD_ID|475230 sp|Q9D8N3|TM86A_MOUSE Lysoplasmalogenase-like protein TMEM86A OS=Mus musculus OX=10090 GN=Tmem86a PE=2 SV=1//3.31803e-34
scaffold1097	201334	202605	1272	221	0.170153372858328	0.713319202035134	-0.543165829176806	-2766.88911660215	CG	evm.TU.scaffold1097.3	intron	--	gnl|BL_ORD_ID|427499 sp|O15027|SC16A_HUMAN Protein transport protein Sec16A OS=Homo sapiens OX=9606 GN=SEC16A PE=1 SV=3//5.4809e-111
scaffold1097	201334	202605	1272	221	0.170153372858328	0.713319202035134	-0.543165829176806	-2766.88911660215	CG	scaffold1097:201311:223503	CGI
scaffold1097	208388	209899	1512	57	0.0328556193320051	0.527839057665605	-0.4949834383336	-552.843391360854	CG	scaffold1097:201311:223503	CGI
scaffold1097	208388	209899	1512	57	0.0328556193320051	0.527839057665605	-0.4949834383336	-552.843391360854	CG	evm.TU.scaffold1097.3	intron	--	gnl|BL_ORD_ID|427499 sp|O15027|SC16A_HUMAN Protein transport protein Sec16A OS=Homo sapiens OX=9606 GN=SEC16A PE=1 SV=3//5.4809e-111
scaffold1097	268847	269447	601	131	0.0202472420798826	0.358639629075263	-0.33839238699538	-1346.57736264699	CG	scaffold1097:268046:269447	CGI
scaffold1097	268847	269447	601	131	0.0202472420798826	0.358639629075263	-0.33839238699538	-1346.57736264699	CG	evm.TU.scaffold1097.3	intron	--	gnl|BL_ORD_ID|427499 sp|O15027|SC16A_HUMAN Protein transport protein Sec16A OS=Homo sapiens OX=9606 GN=SEC16A PE=1 SV=3//5.4809e-111
scaffold1097	289797	290134	338	50	0.0157281667239332	0.490356499462879	-0.474628332738946	-509.045876719236	CG	scaffold1097:288960:290961	CGI_shore
scaffold1097	289797	290134	338	50	0.0157281667239332	0.490356499462879	-0.474628332738946	-509.045876719236	CG	scaffold1097:289719:290134	CGI
scaffold1097	289797	290134	338	50	0.0157281667239332	0.490356499462879	-0.474628332738946	-509.045876719236	CG	evm.TU.scaffold1097.3	intron	--	gnl|BL_ORD_ID|427499 sp|O15027|SC16A_HUMAN Protein transport protein Sec16A OS=Homo sapiens OX=9606 GN=SEC16A PE=1 SV=3//5.4809e-111
scaffold1097	301855	302320	466	61	0.0549830227092473	0.272194668394156	-0.217211645684909	-625.045820950488	CG	scaffold1097:297261:302857	CGI
scaffold1097	301855	302320	466	61	0.0549830227092473	0.272194668394156	-0.217211645684909	-625.045820950488	CG	evm.TU.scaffold1097.3	intron	--	gnl|BL_ORD_ID|427499 sp|O15027|SC16A_HUMAN Protein transport protein Sec16A OS=Homo sapiens OX=9606 GN=SEC16A PE=1 SV=3//5.4809e-111
scaffold1097	306808	307256	449	78	0.0383653916292458	0.499609312675128	-0.461243921045882	-641.016674440132	CG	evm.TU.scaffold1097.3	intron	--	gnl|BL_ORD_ID|427499 sp|O15027|SC16A_HUMAN Protein transport protein Sec16A OS=Homo sapiens OX=9606 GN=SEC16A PE=1 SV=3//5.4809e-111
scaffold1097	317210	319544	2335	59	0.0439586933285084	0.669021463488894	-0.625062770160386	-553.865990379751	CG	evm.TU.scaffold1097.3	intron	--	gnl|BL_ORD_ID|427499 sp|O15027|SC16A_HUMAN Protein transport protein Sec16A OS=Homo sapiens OX=9606 GN=SEC16A PE=1 SV=3//5.4809e-111
scaffold1097	360838	361820	983	75	0.0243995873954316	0.41656491306655	-0.392165325671118	-632.24681578194	CG	evm.TU.scaffold1097.3	intron	--	gnl|BL_ORD_ID|427499 sp|O15027|SC16A_HUMAN Protein transport protein Sec16A OS=Homo sapiens OX=9606 GN=SEC16A PE=1 SV=3//5.4809e-111
scaffold1097	360838	361820	983	75	0.0243995873954316	0.41656491306655	-0.392165325671118	-632.24681578194	CG	scaffold1097:360348:362348	CGI_shore
scaffold1097	394762	395108	347	62	0.102982958136072	0.527052723205529	-0.424069765069457	-599.18683784615	CG	scaffold1097:393873:395279	CGI
scaffold1097	394762	395108	347	62	0.102982958136072	0.527052723205529	-0.424069765069457	-599.18683784615	CG	scaffold1097:394373:396373	CGI_shore
scaffold1101	390493	391211	719	97	0.570091225464046	0.78316869434674	-0.213077468882695	-556.037196576551	CG	scaffold1101:390096:392096	CGI_shore
scaffold1101	390493	391211	719	97	0.570091225464046	0.78316869434674	-0.213077468882695	-556.037196576551	CG	scaffold1101:390459:391606	CGI
scaffold1101	390493	391211	719	97	0.570091225464046	0.78316869434674	-0.213077468882695	-556.037196576551	CG	evm.TU.scaffold1101.9	intron	--	gnl|BL_ORD_ID|263895 sp|Q7L1T6|NB5R4_HUMAN Cytochrome b5 reductase 4 OS=Homo sapiens OX=9606 GN=CYB5R4 PE=1 SV=1//4.24295e-130
scaffold1106	241843	241931	89	34	0.00538166988779783	0.056783918599768	-0.0514022487119702	-150.195799429181	CHH	scaffold1106:241109:243109	CGI_shore
scaffold1106	241843	241931	89	34	0.00538166988779783	0.056783918599768	-0.0514022487119702	-150.195799429181	CHH	Target=(CA)n:1-324;Class=Simple_repeat	repeat
scaffold1107	24281	24339	59	9	0.0768092020348898	0.169666938543152	-0.0928577365082627	-38.1732746150118	CHG	scaffold1107:22667:24668	CGI_shore
scaffold1107	31022	31213	192	32	0.0204839164282187	0.0967498373418925	-0.0762659209136738	-140.98795910663	CHG	scaffold1107:29720:31720	CGI_shore
scaffold1107	31022	31213	192	32	0.0204839164282187	0.0967498373418925	-0.0762659209136738	-140.98795910663	CHG	scaffold1107:30858:31204	CGI
scaffold1107	31022	31213	192	32	0.0204839164282187	0.0967498373418925	-0.0762659209136738	-140.98795910663	CHG	scaffold1107:31204:33205	CGI_shore
scaffold1107	54317	54396	80	33	0.023610919249097	0.0859793678209222	-0.0623684485718252	-187.324594643519	CHG	Target=(CACTG)n:3-127;Class=Simple_repeat	repeat
scaffold1107	93399	94036	638	97	0.191597890788205	0.445968383892609	-0.254370493104404	-672.667734702395	CG	evm.TU.scaffold1107.1	intron	--	gnl|BL_ORD_ID|42151 sp|Q7L4P6|BEND5_HUMAN BEN domain-containing protein 5 OS=Homo sapiens OX=9606 GN=BEND5 PE=1 SV=1//6.81563e-06
scaffold1108	27259	27859	601	96	0.0152680028876215	0.253727517911849	-0.238459515024227	-733.142456335274	CG	scaffold1108:25574:28940	CGI
scaffold1108	27259	27859	601	96	0.0152680028876215	0.253727517911849	-0.238459515024227	-733.142456335274	CG	evm.TU.scaffold1108.1	intron	--	gnl|BL_ORD_ID|437992 sp|Q4JM44|SMS2_RAT Phosphatidylcholine:ceramide cholinephosphotransferase 2 OS=Rattus norvegicus OX=10116 GN=Sgms2 PE=1 SV=2//2.51751e-66
scaffold1108	33669	35822	2154	55	0.0192500043554525	0.607467790089634	-0.588217785734181	-654.553064032318	CG	scaffold1108:33564:35564	CGI_shore
scaffold1108	33669	35822	2154	55	0.0192500043554525	0.607467790089634	-0.588217785734181	-654.553064032318	CG	scaffold1108:33668:34110	CGI
scaffold1108	33669	35822	2154	55	0.0192500043554525	0.607467790089634	-0.588217785734181	-654.553064032318	CG	evm.TU.scaffold1108.1	exon	--	gnl|BL_ORD_ID|437992 sp|Q4JM44|SMS2_RAT Phosphatidylcholine:ceramide cholinephosphotransferase 2 OS=Rattus norvegicus OX=10116 GN=Sgms2 PE=1 SV=2//2.51751e-66
scaffold1108	33669	35822	2154	55	0.0192500043554525	0.607467790089634	-0.588217785734181	-654.553064032318	CG	evm.TU.scaffold1108.1	utr3	--	gnl|BL_ORD_ID|437992 sp|Q4JM44|SMS2_RAT Phosphatidylcholine:ceramide cholinephosphotransferase 2 OS=Rattus norvegicus OX=10116 GN=Sgms2 PE=1 SV=2//2.51751e-66
scaffold1108	33669	35822	2154	55	0.0192500043554525	0.607467790089634	-0.588217785734181	-654.553064032318	CG	scaffold1108:34110:36111	CGI_shore
scaffold1108	33669	35822	2154	55	0.0192500043554525	0.607467790089634	-0.588217785734181	-654.553064032318	CG	scaffold1108:34603:36603	CGI_shore
scaffold1108	33669	35822	2154	55	0.0192500043554525	0.607467790089634	-0.588217785734181	-654.553064032318	CG	scaffold1108:35565:35966	CGI
scaffold1108	33669	35822	2154	55	0.0192500043554525	0.607467790089634	-0.588217785734181	-654.553064032318	CG	evm.TU.scaffold1108.1	intron	--	gnl|BL_ORD_ID|437992 sp|Q4JM44|SMS2_RAT Phosphatidylcholine:ceramide cholinephosphotransferase 2 OS=Rattus norvegicus OX=10116 GN=Sgms2 PE=1 SV=2//2.51751e-66
scaffold1108	33669	35822	2154	55	0.0192500043554525	0.607467790089634	-0.588217785734181	-654.553064032318	CG	scaffold1108:32226:34227	CGI_shore
scaffold1108	45939	46749	811	63	0.0272114503074134	0.623726491460882	-0.596515041153469	-782.888315966768	CG	scaffold1108:36604:47522	CGI
scaffold1108	45939	46749	811	63	0.0272114503074134	0.623726491460882	-0.596515041153469	-782.888315966768	CG	evm.TU.scaffold1108.1	intron	--	gnl|BL_ORD_ID|437992 sp|Q4JM44|SMS2_RAT Phosphatidylcholine:ceramide cholinephosphotransferase 2 OS=Rattus norvegicus OX=10116 GN=Sgms2 PE=1 SV=2//2.51751e-66
scaffold111	600044	600163	120	34	0.176510717803037	0.322416537474482	-0.145905819671445	-177.166215671308	CHH	Target=(CACG)n:1-363;Class=Simple_repeat	repeat
scaffold1111	44537	46064	1528	58	0.0977207904462084	0.559240178297425	-0.461519387851217	-521.577132491898	CG	scaffold1111:42634:44634	CGI_shore
scaffold1111	44537	46064	1528	58	0.0977207904462084	0.559240178297425	-0.461519387851217	-521.577132491898	CG	scaffold1111:44041:46042	CGI_shore
scaffold1111	44537	46064	1528	58	0.0977207904462084	0.559240178297425	-0.461519387851217	-521.577132491898	CG	scaffold1111:44635:44844	CGI
scaffold1111	44537	46064	1528	58	0.0977207904462084	0.559240178297425	-0.461519387851217	-521.577132491898	CG	scaffold1111:44844:46845	CGI_shore
scaffold1111	44537	46064	1528	58	0.0977207904462084	0.559240178297425	-0.461519387851217	-521.577132491898	CG	scaffold1111:45146:47146	CGI_shore
scaffold1111	44537	46064	1528	58	0.0977207904462084	0.559240178297425	-0.461519387851217	-521.577132491898	CG	evm.TU.scaffold1111.1	intron	--	gnl|BL_ORD_ID|177771 sp|Q6IND6|HMCES_XENLA Embryonic stem cell-specific 5-hydroxymethylcytosine-binding protein OS=Xenopus laevis OX=8355 GN=hmces PE=2 SV=1//3.56802e-32
scaffold1111	96383	97102	720	84	0.0247261003280911	0.651014282140376	-0.626288181812285	-1117.38505602072	CG	scaffold1111:95268:97269	CGI_shore
scaffold1111	96383	97102	720	84	0.0247261003280911	0.651014282140376	-0.626288181812285	-1117.38505602072	CG	scaffold1111:95504:97504	CGI_shore
scaffold1111	854891	855695	805	153	0.00475935606092565	0.0717527922579516	-0.0669934361970259	-800.277769797025	CG	evm.TU.scaffold1111.12	intron	--	-//-
scaffold1111	854891	855695	805	153	0.00475935606092565	0.0717527922579516	-0.0669934361970259	-800.277769797025	CG	scaffold1111:852953:854953	CGI_shore
scaffold1111	854891	855695	805	153	0.00475935606092565	0.0717527922579516	-0.0669934361970259	-800.277769797025	CG	scaffold1111:854954:857481	CGI
scaffold1111	854891	855695	805	153	0.00475935606092565	0.0717527922579516	-0.0669934361970259	-800.277769797025	CG	evm.TU.scaffold1111.12	exon	--	-//-
scaffold1111	854891	855695	805	153	0.00475935606092565	0.0717527922579516	-0.0669934361970259	-800.277769797025	CG	evm.TU.scaffold1111.12	TSS	--	-//-
scaffold1111	854891	855695	805	153	0.00475935606092565	0.0717527922579516	-0.0669934361970259	-800.277769797025	CG	evm.TU.scaffold1111.12	promoter	--	-//-
scaffold1111	2132786	2133312	527	110	0.0460924921863293	0.247726524773713	-0.201634032587384	-743.336035282235	CG	scaffold1111:2131349:2133864	CGI
scaffold1111	2132786	2133312	527	110	0.0460924921863293	0.247726524773713	-0.201634032587384	-743.336035282235	CG	scaffold1111:2132230:2134230	CGI_shore
scaffold1111	2192619	2195640	3022	88	0.0265097603893325	0.34710303780083	-0.320593277411497	-588.288426159202	CG	scaffold1111:2191905:2193905	CGI_shore
scaffold1111	2192619	2195640	3022	88	0.0265097603893325	0.34710303780083	-0.320593277411497	-588.288426159202	CG	evm.TU.scaffold1111.23	intron	--	gnl|BL_ORD_ID|276906 sp|P35658|NU214_HUMAN Nuclear pore complex protein Nup214 OS=Homo sapiens OX=9606 GN=NUP214 PE=1 SV=2//9.91995e-21
scaffold1111	2192619	2195640	3022	88	0.0265097603893325	0.34710303780083	-0.320593277411497	-588.288426159202	CG	scaffold1111:2193906:2196291	CGI
scaffold1111	2208911	2209540	630	81	0.233049708012153	0.707361692902599	-0.474311984890445	-705.691457008459	CG	scaffold1111:2207407:2209408	CGI_shore
scaffold1111	2208911	2209540	630	81	0.233049708012153	0.707361692902599	-0.474311984890445	-705.691457008459	CG	evm.TU.scaffold1111.23	intron	--	gnl|BL_ORD_ID|276906 sp|P35658|NU214_HUMAN Nuclear pore complex protein Nup214 OS=Homo sapiens OX=9606 GN=NUP214 PE=1 SV=2//9.91995e-21
scaffold1111	2217842	2219794	1953	78	0.0831101931933807	0.65067282449721	-0.567562631303829	-760.782379463976	CG	evm.TU.scaffold1111.23	intron	--	gnl|BL_ORD_ID|276906 sp|P35658|NU214_HUMAN Nuclear pore complex protein Nup214 OS=Homo sapiens OX=9606 GN=NUP214 PE=1 SV=2//9.91995e-21
scaffold1111	2231880	2233191	1312	95	0.0246811806707272	0.368606030643833	-0.343924849973106	-668.260303902665	CG	evm.TU.scaffold1111.23	intron	--	gnl|BL_ORD_ID|276906 sp|P35658|NU214_HUMAN Nuclear pore complex protein Nup214 OS=Homo sapiens OX=9606 GN=NUP214 PE=1 SV=2//9.91995e-21
scaffold1111	2231880	2233191	1312	95	0.0246811806707272	0.368606030643833	-0.343924849973106	-668.260303902665	CG	scaffold1111:2232197:2234197	CGI_shore
scaffold1111	2246111	2246634	524	72	0.0231638601807383	0.468965554348748	-0.44580169416801	-570.815856854139	CG	scaffold1111:2246011:2247366	CGI
scaffold1111	2246111	2246634	524	72	0.0231638601807383	0.468965554348748	-0.44580169416801	-570.815856854139	CG	evm.TU.scaffold1111.23	intron	--	gnl|BL_ORD_ID|276906 sp|P35658|NU214_HUMAN Nuclear pore complex protein Nup214 OS=Homo sapiens OX=9606 GN=NUP214 PE=1 SV=2//9.91995e-21
scaffold1111	2260532	2262568	2037	214	0.0210012579367311	0.509983882654348	-0.488982624717617	-2325.08380204087	CG	scaffold1111:2261547:2263548	CGI_shore
scaffold1111	2260532	2262568	2037	214	0.0210012579367311	0.509983882654348	-0.488982624717617	-2325.08380204087	CG	evm.TU.scaffold1111.23	intron	--	gnl|BL_ORD_ID|276906 sp|P35658|NU214_HUMAN Nuclear pore complex protein Nup214 OS=Homo sapiens OX=9606 GN=NUP214 PE=1 SV=2//9.91995e-21
scaffold1111	2260532	2262568	2037	214	0.0210012579367311	0.509983882654348	-0.488982624717617	-2325.08380204087	CG	scaffold1111:2260369:2261547	CGI
scaffold1111	2263336	2264090	755	78	0.0151941705875035	0.468727633232104	-0.453533462644601	-670.186385506041	CG	scaffold1111:2261547:2263548	CGI_shore
scaffold1111	2263336	2264090	755	78	0.0151941705875035	0.468727633232104	-0.453533462644601	-670.186385506041	CG	scaffold1111:2262607:2264607	CGI_shore
scaffold1111	2263336	2264090	755	78	0.0151941705875035	0.468727633232104	-0.453533462644601	-670.186385506041	CG	evm.TU.scaffold1111.23	intron	--	gnl|BL_ORD_ID|276906 sp|P35658|NU214_HUMAN Nuclear pore complex protein Nup214 OS=Homo sapiens OX=9606 GN=NUP214 PE=1 SV=2//9.91995e-21
scaffold1112	400478	400787	310	44	0.0316379142227992	0.686995398606172	-0.655357484383373	-535.83324888966	CG	scaffold1112:400692:402692	CGI_shore
scaffold1112	429989	430478	490	96	0.102258941116445	0.421767161564415	-0.31950822044797	-694.014955870906	CG	scaffold1112:430410:432410	CGI_shore
scaffold1112	429989	430478	490	96	0.102258941116445	0.421767161564415	-0.31950822044797	-694.014955870906	CG	evm.TU.scaffold1112.5_evm.TU.scaffold1112.6	intron	--	gnl|BL_ORD_ID|499113 sp|Q6BDS2|URFB1_HUMAN UHRF1-binding protein 1 OS=Homo sapiens OX=9606 GN=UHRF1BP1 PE=1 SV=1//8.9295e-75
scaffold1118	484999	485436	438	84	0.37438443567145	0.73386765370296	-0.35948321803151	-665.571006188976	CG	evm.TU.scaffold1118.3	intron	--	gnl|BL_ORD_ID|275693 sp|Q9CPR8|NSE3_MOUSE Non-structural maintenance of chromosomes element 3 homolog OS=Mus musculus OX=10090 GN=Nsmce3 PE=1 SV=1//1.71354e-22
scaffold1119	214045	214118	74	11	0.00103483703037022	0.0344237195173505	-0.0333888824869802	-37.4718127220911	CHG	scaffold1119:213002:215002	CGI_shore
scaffold112	2126351	2127108	758	109	0.0164527578527189	0.300295242550115	-0.283842484697396	-725.660477792701	CG	evm.TU.scaffold112.24	intron	--	-//-
scaffold112	2130547	2131596	1050	108	0.0299362988267435	0.401469446958752	-0.371533148132008	-793.265101670382	CG	evm.TU.scaffold112.24	intron	--	-//-
scaffold112	2131717	2132020	304	70	0.0175698706940989	0.632704884520987	-0.615135013826888	-1155.56551457623	CG	evm.TU.scaffold112.24	intron	--	-//-
scaffold112	2132487	2134234	1748	97	0.0227591832699981	0.51175672754184	-0.488997544271842	-716.792106663253	CG	evm.TU.scaffold112.24	exon	--	-//-
scaffold112	2132487	2134234	1748	97	0.0227591832699981	0.51175672754184	-0.488997544271842	-716.792106663253	CG	evm.TU.scaffold112.24	TES	--	-//-
scaffold112	2132487	2134234	1748	97	0.0227591832699981	0.51175672754184	-0.488997544271842	-716.792106663253	CG	evm.TU.scaffold112.24	intron	--	-//-
scaffold112	2182882	2186637	3756	372	0.00722169931844573	0.205138195629846	-0.1979164963114	-2704.7768324907	CG	Target=(CAAT)n:1-183;Class=Simple_repeat	repeat
scaffold112	2182882	2186637	3756	372	0.00722169931844573	0.205138195629846	-0.1979164963114	-2704.7768324907	CG	evm.TU.scaffold112.26	intron	--	gnl|BL_ORD_ID|425125 sp|Q91Y63|S13A3_MOUSE Solute carrier family 13 member 3 OS=Mus musculus OX=10090 GN=Slc13a3 PE=1 SV=1//1.62282e-09
scaffold112	2187509	2188435	927	134	0.00632721608782277	0.157627438161388	-0.151300222073565	-877.866842329829	CG	Target=(TGAA)n:2-80;Class=Simple_repeat	repeat
scaffold112	2187509	2188435	927	134	0.00632721608782277	0.157627438161388	-0.151300222073565	-877.866842329829	CG	evm.TU.scaffold112.26	intron	--	gnl|BL_ORD_ID|425125 sp|Q91Y63|S13A3_MOUSE Solute carrier family 13 member 3 OS=Mus musculus OX=10090 GN=Slc13a3 PE=1 SV=1//1.62282e-09
scaffold112	2189547	2190704	1158	148	0.00767518868940667	0.121485323487186	-0.113810134797779	-861.950081507955	CG	evm.TU.scaffold112.26	intron	--	gnl|BL_ORD_ID|425125 sp|Q91Y63|S13A3_MOUSE Solute carrier family 13 member 3 OS=Mus musculus OX=10090 GN=Slc13a3 PE=1 SV=1//1.62282e-09
scaffold112	2191273	2191748	476	67	0.00804823110958579	0.210829385186663	-0.202781154077077	-538.743440371638	CG	evm.TU.scaffold112.26	intron	--	gnl|BL_ORD_ID|425125 sp|Q91Y63|S13A3_MOUSE Solute carrier family 13 member 3 OS=Mus musculus OX=10090 GN=Slc13a3 PE=1 SV=1//1.62282e-09
scaffold112	2192133	2192757	625	111	0.00649299872456113	0.100700856721831	-0.0942078579972701	-620.667014282366	CG	evm.TU.scaffold112.26	intron	--	gnl|BL_ORD_ID|425125 sp|Q91Y63|S13A3_MOUSE Solute carrier family 13 member 3 OS=Mus musculus OX=10090 GN=Slc13a3 PE=1 SV=1//1.62282e-09
scaffold112	2194653	2195341	689	108	0.00588850110781137	0.143073432761713	-0.137184931653902	-775.38623384633	CG	evm.TU.scaffold112.26	intron	--	gnl|BL_ORD_ID|425125 sp|Q91Y63|S13A3_MOUSE Solute carrier family 13 member 3 OS=Mus musculus OX=10090 GN=Slc13a3 PE=1 SV=1//1.62282e-09
scaffold112	2195494	2197363	1870	250	0.00693044964983407	0.144875862992725	-0.137945413342891	-1500.79683876567	CG	Target=(TC)n:1-86;Class=Simple_repeat	repeat
scaffold112	2195494	2197363	1870	250	0.00693044964983407	0.144875862992725	-0.137945413342891	-1500.79683876567	CG	Target=(CA)n:1-114;Class=Simple_repeat	repeat
scaffold112	2195494	2197363	1870	250	0.00693044964983407	0.144875862992725	-0.137945413342891	-1500.79683876567	CG	evm.TU.scaffold112.26	intron	--	gnl|BL_ORD_ID|425125 sp|Q91Y63|S13A3_MOUSE Solute carrier family 13 member 3 OS=Mus musculus OX=10090 GN=Slc13a3 PE=1 SV=1//1.62282e-09
scaffold112	2204327	2205679	1353	198	0.00993302958463562	0.127668213356144	-0.117735183771508	-1298.20343809856	CG	evm.TU.scaffold112.26	intron	--	gnl|BL_ORD_ID|425125 sp|Q91Y63|S13A3_MOUSE Solute carrier family 13 member 3 OS=Mus musculus OX=10090 GN=Slc13a3 PE=1 SV=1//1.62282e-09
scaffold112	2206056	2207273	1218	170	0.00594214097818142	0.121857409136957	-0.115915268158775	-968.218778007361	CG	evm.TU.scaffold112.26	intron	--	gnl|BL_ORD_ID|425125 sp|Q91Y63|S13A3_MOUSE Solute carrier family 13 member 3 OS=Mus musculus OX=10090 GN=Slc13a3 PE=1 SV=1//1.62282e-09
scaffold112	2206056	2207273	1218	170	0.00594214097818142	0.121857409136957	-0.115915268158775	-968.218778007361	CG	Target=(TG)n:1-336;Class=Simple_repeat	repeat
scaffold112	2209546	2210509	964	95	0.00689671256461635	0.18075305133312	-0.173856338768503	-573.029955267374	CG	evm.TU.scaffold112.26	intron	--	gnl|BL_ORD_ID|425125 sp|Q91Y63|S13A3_MOUSE Solute carrier family 13 member 3 OS=Mus musculus OX=10090 GN=Slc13a3 PE=1 SV=1//1.62282e-09
scaffold112	2209546	2210509	964	95	0.00689671256461635	0.18075305133312	-0.173856338768503	-573.029955267374	CG	evm.TU.scaffold112.26	exon	--	gnl|BL_ORD_ID|425125 sp|Q91Y63|S13A3_MOUSE Solute carrier family 13 member 3 OS=Mus musculus OX=10090 GN=Slc13a3 PE=1 SV=1//1.62282e-09
scaffold112	2214462	2215059	598	105	0.0140283528028008	0.214384652232404	-0.200356299429603	-785.41933455265	CG	evm.TU.scaffold112.26	intron	--	gnl|BL_ORD_ID|425125 sp|Q91Y63|S13A3_MOUSE Solute carrier family 13 member 3 OS=Mus musculus OX=10090 GN=Slc13a3 PE=1 SV=1//1.62282e-09
scaffold112	2215128	2216019	892	136	0.00961955761539346	0.134915933649531	-0.125296376034138	-768.304091779945	CG	evm.TU.scaffold112.26	intron	--	gnl|BL_ORD_ID|425125 sp|Q91Y63|S13A3_MOUSE Solute carrier family 13 member 3 OS=Mus musculus OX=10090 GN=Slc13a3 PE=1 SV=1//1.62282e-09
scaffold112	2216070	2216929	860	128	0.0115023771885359	0.178741499925625	-0.167239122737089	-870.137834403139	CG	evm.TU.scaffold112.26	intron	--	gnl|BL_ORD_ID|425125 sp|Q91Y63|S13A3_MOUSE Solute carrier family 13 member 3 OS=Mus musculus OX=10090 GN=Slc13a3 PE=1 SV=1//1.62282e-09
scaffold112	2216989	2217930	942	103	0.00873060858905094	0.235069878158549	-0.226339269569498	-735.797077059472	CG	evm.TU.scaffold112.26	intron	--	gnl|BL_ORD_ID|425125 sp|Q91Y63|S13A3_MOUSE Solute carrier family 13 member 3 OS=Mus musculus OX=10090 GN=Slc13a3 PE=1 SV=1//1.62282e-09
scaffold112	2219168	2220123	956	146	0.0186002174404701	0.126953401548743	-0.108353184108272	-843.449734996965	CG	evm.TU.scaffold112.26	intron	--	gnl|BL_ORD_ID|425125 sp|Q91Y63|S13A3_MOUSE Solute carrier family 13 member 3 OS=Mus musculus OX=10090 GN=Slc13a3 PE=1 SV=1//1.62282e-09
scaffold112	2220527	2222340	1814	195	0.00971930827383615	0.207365990510505	-0.197646682236669	-1242.90202509306	CG	evm.TU.scaffold112.26	intron	--	gnl|BL_ORD_ID|425125 sp|Q91Y63|S13A3_MOUSE Solute carrier family 13 member 3 OS=Mus musculus OX=10090 GN=Slc13a3 PE=1 SV=1//1.62282e-09
scaffold112	2222621	2223440	820	120	0.00705926701082009	0.155718461093359	-0.148659194082539	-722.404381588465	CG	evm.TU.scaffold112.26	intron	--	gnl|BL_ORD_ID|425125 sp|Q91Y63|S13A3_MOUSE Solute carrier family 13 member 3 OS=Mus musculus OX=10090 GN=Slc13a3 PE=1 SV=1//1.62282e-09
scaffold112	2225223	2225926	704	116	0.0139843615651157	0.127322740804361	-0.113338379239245	-603.57523567227	CG	evm.TU.scaffold112.26	intron	--	gnl|BL_ORD_ID|425125 sp|Q91Y63|S13A3_MOUSE Solute carrier family 13 member 3 OS=Mus musculus OX=10090 GN=Slc13a3 PE=1 SV=1//1.62282e-09
scaffold112	2391610	2392202	593	73	0.0144723195377396	0.444964660380961	-0.430492340843221	-573.929989572684	CG	evm.TU.scaffold112.28	intron	--	gnl|BL_ORD_ID|228263 sp|Q9CW42|MARC1_MOUSE Mitochondrial amidoxime-reducing component 1 OS=Mus musculus OX=10090 GN=Marc1 PE=1 SV=2//9.81331e-45
scaffold1122	75766	76133	368	66	0.254346212296875	0.662362894250065	-0.40801668195319	-566.97711374501	CG	evm.TU.scaffold1122.2	intron	--	gnl|BL_ORD_ID|438386 sp|Q16533|SNPC1_HUMAN snRNA-activating protein complex subunit 1 OS=Homo sapiens OX=9606 GN=SNAPC1 PE=1 SV=1//4.46705e-08
scaffold1122	77520	78813	1294	103	0.290187699420076	0.711793004296638	-0.421605304876563	-813.798463170319	CG	evm.TU.scaffold1122.2	intron	--	gnl|BL_ORD_ID|438386 sp|Q16533|SNPC1_HUMAN snRNA-activating protein complex subunit 1 OS=Homo sapiens OX=9606 GN=SNAPC1 PE=1 SV=1//4.46705e-08
scaffold1122	226330	227018	689	102	0.328200980589519	0.764723821381872	-0.436522840792353	-807.92334789242	CG	evm.TU.scaffold1122.6	intron	--	gnl|BL_ORD_ID|314853 sp|Q7ZYA5|PRKAA_XENLA Interferon-inducible double-stranded RNA-dependent protein kinase activator A homolog A OS=Xenopus laevis OX=8355 GN=prkra-a PE=2 SV=1//1.05105e-35
scaffold1128	993602	993928	327	87	0.313284107671438	0.625773955359851	-0.312489847688413	-779.872998887006	CG	evm.TU.scaffold1128.34	promoter	--	gnl|BL_ORD_ID|4246 sp|Q8T674|ABCGK_DICDI ABC transporter G family member 20 OS=Dictyostelium discoideum OX=44689 GN=abcG20 PE=3 SV=1//1.0045e-107
scaffold1130	276872	277361	490	66	0.00650200276102247	0.182658114268032	-0.176156111507009	-513.820387190176	CG	scaffold1130:274965:276965	CGI_shore
scaffold1130	276872	277361	490	66	0.00650200276102247	0.182658114268032	-0.176156111507009	-513.820387190176	CG	scaffold1130:276966:277361	CGI
scaffold1130	276872	277361	490	66	0.00650200276102247	0.182658114268032	-0.176156111507009	-513.820387190176	CG	scaffold1130:276587:278588	CGI_shore
scaffold1135	1063908	1064765	858	195	0.284372209839497	0.635367381060574	-0.350995171221077	-1882.96743934699	CG	scaffold1135:1063907:1064561	CGI
scaffold1135	1063908	1064765	858	195	0.284372209839497	0.635367381060574	-0.350995171221077	-1882.96743934699	CG	evm.TU.scaffold1135.15	intron	--	gnl|BL_ORD_ID|437589 sp|B5X165|SMG9_SALSA Protein SMG9 OS=Salmo salar OX=8030 GN=smg9 PE=2 SV=1//1.94885e-90
scaffold1135	1063908	1064765	858	195	0.284372209839497	0.635367381060574	-0.350995171221077	-1882.96743934699	CG	scaffold1135:1064051:1066051	CGI_shore
scaffold1135	1063908	1064765	858	195	0.284372209839497	0.635367381060574	-0.350995171221077	-1882.96743934699	CG	scaffold1135:1064561:1066562	CGI_shore
scaffold1138	360264	360692	429	66	0.0146218239107985	0.454376596947702	-0.439754773036903	-804.405724192269	CG	evm.TU.scaffold1138.4	intron	--	gnl|BL_ORD_ID|349207 sp|Q6GPD0|RHG32_XENLA Rho GTPase-activating protein 32 OS=Xenopus laevis OX=8355 GN=arhgap32 PE=2 SV=1//3.61597e-151
scaffold1138	603566	604575	1010	223	0.449314537651177	0.771417610994641	-0.322103073343464	-1580.431804648	CG	evm.TU.scaffold1138.5	intron	--	gnl|BL_ORD_ID|435412 sp|Q6P4S6|SIK3_MOUSE Serine/threonine-protein kinase SIK3 OS=Mus musculus OX=10090 GN=Sik3 PE=1 SV=3//1.26143e-144
scaffold1138	1336317	1336671	355	50	0.0777407146334321	0.706954831789445	-0.629214117156013	-893.171792972605	CG	scaffold1138:1335045:1337045	CGI_shore
scaffold1138	1336317	1336671	355	50	0.0777407146334321	0.706954831789445	-0.629214117156013	-893.171792972605	CG	evm.TU.scaffold1138.19	intron	--	gnl|BL_ORD_ID|491998 sp|A5PKG6|UBE4A_BOVIN Ubiquitin conjugation factor E4 A OS=Bos taurus OX=9913 GN=UBE4A PE=2 SV=1//0
scaffold1138	1381944	1382484	541	131	0.0220996621145829	0.332693397152181	-0.310593735037598	-1353.87971461598	CG	evm.TU.scaffold1138.23	intron	--	gnl|BL_ORD_ID|122614 sp|P38117|ETFB_HUMAN Electron transfer flavoprotein subunit beta OS=Homo sapiens OX=9606 GN=ETFB PE=1 SV=3//3.76572e-118
scaffold1138	1381944	1382484	541	131	0.0220996621145829	0.332693397152181	-0.310593735037598	-1353.87971461598	CG	scaffold1138:1381893:1385861	CGI
scaffold1138	1384725	1385692	968	92	0.317179197742453	0.669597603165349	-0.352418405422895	-550.148668654343	CG	scaffold1138:1381893:1385861	CGI
scaffold1138	1384725	1385692	968	92	0.317179197742453	0.669597603165349	-0.352418405422895	-550.148668654343	CG	evm.TU.scaffold1138.23	intron	--	gnl|BL_ORD_ID|122614 sp|P38117|ETFB_HUMAN Electron transfer flavoprotein subunit beta OS=Homo sapiens OX=9606 GN=ETFB PE=1 SV=3//3.76572e-118
scaffold1138	1384725	1385692	968	92	0.317179197742453	0.669597603165349	-0.352418405422895	-550.148668654343	CG	scaffold1138:1384443:1386443	CGI_shore
scaffold1140	427807	428987	1181	127	0.0457783483967726	0.207506449708565	-0.161728101311793	-826.371238860988	CG	scaffold1140:427320:428200	CGI
scaffold1140	427807	428987	1181	127	0.0457783483967726	0.207506449708565	-0.161728101311793	-826.371238860988	CG	scaffold1140:427590:429590	CGI_shore
scaffold1140	427807	428987	1181	127	0.0457783483967726	0.207506449708565	-0.161728101311793	-826.371238860988	CG	scaffold1140:428200:430201	CGI_shore
scaffold1140	427807	428987	1181	127	0.0457783483967726	0.207506449708565	-0.161728101311793	-826.371238860988	CG	scaffold1140:428471:430471	CGI_shore
scaffold1140	430200	431390	1191	204	0.073401397284465	0.274361569274335	-0.20096017198987	-1565.42402900746	CG	scaffold1140:428200:430201	CGI_shore
scaffold1140	430200	431390	1191	204	0.073401397284465	0.274361569274335	-0.20096017198987	-1565.42402900746	CG	scaffold1140:428471:430471	CGI_shore
scaffold1140	430200	431390	1191	204	0.073401397284465	0.274361569274335	-0.20096017198987	-1565.42402900746	CG	scaffold1140:429849:431850	CGI_shore
scaffold1140	430200	431390	1191	204	0.073401397284465	0.274361569274335	-0.20096017198987	-1565.42402900746	CG	scaffold1140:430472:492125	CGI
scaffold1144	293275	293854	580	92	0.209067764231321	0.390947509565772	-0.18187974533445	-540.417966812102	CG	evm.TU.scaffold1144.5	intron	--	gnl|BL_ORD_ID|69865 sp|Q00685|CO3_LETCA Complement C3 (Fragment) OS=Lethenteron camtschaticum OX=980415 GN=C3 PE=2 SV=1//2.31002e-36
scaffold1144	293275	293854	580	92	0.209067764231321	0.390947509565772	-0.18187974533445	-540.417966812102	CG	scaffold1144:291969:295175	CGI
scaffold1144	294811	295175	365	75	0.059936927261312	0.25247434629968	-0.192537419038368	-580.337388391107	CG	evm.TU.scaffold1144.5	intron	--	gnl|BL_ORD_ID|69865 sp|Q00685|CO3_LETCA Complement C3 (Fragment) OS=Lethenteron camtschaticum OX=980415 GN=C3 PE=2 SV=1//2.31002e-36
scaffold1144	294811	295175	365	75	0.059936927261312	0.25247434629968	-0.192537419038368	-580.337388391107	CG	scaffold1144:291969:295175	CGI
scaffold1145	154759	155796	1038	140	0.00818887077101533	0.134706624712238	-0.126517753941223	-850.323563416932	CG	scaffold1145:152863:157256	CGI
scaffold1145	783682	784056	375	110	0.204102108309126	0.550745687244335	-0.34664357893521	-1063.76055295703	CG	scaffold1145:783378:784968	CGI
scaffold1148	18824	19172	349	63	0.0535597315155214	0.375631395592365	-0.322071664076843	-628.918415533037	CG	scaffold1148:17537:19538	CGI_shore
scaffold1148	18824	19172	349	63	0.0535597315155214	0.375631395592365	-0.322071664076843	-628.918415533037	CG	scaffold1148:18202:20202	CGI_shore
scaffold1148	18824	19172	349	63	0.0535597315155214	0.375631395592365	-0.322071664076843	-628.918415533037	CG	scaffold1148:18434:19373	CGI
scaffold115	776608	777344	737	118	0.165469346217162	0.343100486505458	-0.177631140288296	-672.960312687172	CG	scaffold115:775589:786476	CGI
scaffold1150	216375	217126	752	131	0.130638259196018	0.62286958171744	-0.492231322521422	-1234.22797992542	CG	evm.TU.scaffold1150.3	intron	--	gnl|BL_ORD_ID|300312 sp|Q19951|PEX13_CAEEL Probable peroxisomal membrane protein PEX13 OS=Caenorhabditis elegans OX=6239 GN=prx-13 PE=3 SV=2//5.28234e-30
scaffold1150	216375	217126	752	131	0.130638259196018	0.62286958171744	-0.492231322521422	-1234.22797992542	CG	scaffold1150:216271:217291	CGI
scaffold1153	143414	144348	935	162	0.18189221539965	0.425861813324428	-0.243969597924778	-1106.34488557748	CG	evm.TU.scaffold1153.3	intron	--	gnl|BL_ORD_ID|527923 sp|Q9W5D0|Y34F_DROME Uncharacterized protein CG43867 OS=Drosophila melanogaster OX=7227 GN=CG43867 PE=1 SV=4//4.67677e-17
scaffold1154	7387	8502	1116	186	0.0556620279966293	0.208941846230631	-0.153279818234002	-1308.66467031201	CG	scaffold1154:7035:8692	CGI
scaffold1154	9053	10013	961	106	0.0819231735388958	0.24285835047958	-0.160935176940684	-622.285753026144	CG	scaffold1154:8692:10693	CGI_shore
scaffold1154	9053	10013	961	106	0.0819231735388958	0.24285835047958	-0.160935176940684	-622.285753026144	CG	scaffold1154:8764:10764	CGI_shore
scaffold1154	11689	12888	1200	154	0.062025129935617	0.225751742785614	-0.163726612849997	-1010.10830417585	CG	scaffold1154:10497:12497	CGI_shore
scaffold1154	11689	12888	1200	154	0.062025129935617	0.225751742785614	-0.163726612849997	-1010.10830417585	CG	scaffold1154:11356:13357	CGI_shore
scaffold1154	11689	12888	1200	154	0.062025129935617	0.225751742785614	-0.163726612849997	-1010.10830417585	CG	scaffold1154:12316:14316	CGI_shore
scaffold1154	11689	12888	1200	154	0.062025129935617	0.225751742785614	-0.163726612849997	-1010.10830417585	CG	scaffold1154:12498:13115	CGI
scaffold1154	23271	24023	753	90	0.10300679874594	0.305788515327724	-0.202781716581784	-615.43443395489	CG	scaffold1154:21611:23611	CGI_shore
scaffold1154	23271	24023	753	90	0.10300679874594	0.305788515327724	-0.202781716581784	-615.43443395489	CG	scaffold1154:23612:23858	CGI
scaffold1154	23271	24023	753	90	0.10300679874594	0.305788515327724	-0.202781716581784	-615.43443395489	CG	scaffold1154:23858:25859	CGI_shore
scaffold1154	25361	26934	1574	166	0.110982747099902	0.366631940284998	-0.255649193185095	-1215.04817440185	CG	scaffold1154:23858:25859	CGI_shore
scaffold1154	28910	31283	2374	199	0.0802506844433853	0.3787668906376	-0.298516206194215	-1807.2279739405	CG	scaffold1154:31199:33199	CGI_shore
scaffold1154	48484	49089	606	100	0.212730206393377	0.564876583863215	-0.352146377469838	-805.750486176844	CG	scaffold1154:48216:48896	CGI
scaffold1154	48484	49089	606	100	0.212730206393377	0.564876583863215	-0.352146377469838	-805.750486176844	CG	scaffold1154:48896:50897	CGI_shore
scaffold1154	48845	48897	53	8	0.000883208201914199	0.128023004742191	-0.127139796540277	-38.4933662342172	CHG	scaffold1154:48216:48896	CGI
scaffold1154	48845	48897	53	8	0.000883208201914199	0.128023004742191	-0.127139796540277	-38.4933662342172	CHG	scaffold1154:48896:50897	CGI_shore
scaffold1154	65872	66611	740	22	0.0028613328236378	0.223877927959622	-0.221016595135984	-117.177994249531	CHG	scaffold1154:65722:67722	CGI_shore
scaffold1154	65872	66611	740	22	0.0028613328236378	0.223877927959622	-0.221016595135984	-117.177994249531	CHG	scaffold1154:66522:68523	CGI_shore
scaffold1154	65872	66611	740	22	0.0028613328236378	0.223877927959622	-0.221016595135984	-117.177994249531	CHG	scaffold1154:64694:66522	CGI
scaffold1154	66662	66758	97	8	0.00175180572667421	0.117744547669335	-0.115992741942661	-38.2616989057129	CHG	scaffold1154:65722:67722	CGI_shore
scaffold1154	66662	66758	97	8	0.00175180572667421	0.117744547669335	-0.115992741942661	-38.2616989057129	CHG	scaffold1154:66522:68523	CGI_shore
scaffold1154	70703	71472	770	78	0.182694872637013	0.784208838470425	-0.601513965833412	-988.56502343812	CG	scaffold1154:68762:70762	CGI_shore
scaffold1154	70703	71472	770	78	0.182694872637013	0.784208838470425	-0.601513965833412	-988.56502343812	CG	scaffold1154:70763:71505	CGI
scaffold1154	73328	73721	394	46	0.0866023517208699	0.708858818762985	-0.622256467042115	-575.021812507478	CG	scaffold1154:71505:73506	CGI_shore
scaffold1154	99108	99650	543	107	0.241972733322228	0.520678229687822	-0.278705496365593	-835.811390148382	CG	scaffold1154:98385:100385	CGI_shore
scaffold1154	99108	99650	543	107	0.241972733322228	0.520678229687822	-0.278705496365593	-835.811390148382	CG	scaffold1154:93771:100130	CGI
scaffold1154	99108	99650	543	107	0.241972733322228	0.520678229687822	-0.278705496365593	-835.811390148382	CG	evm.TU.scaffold1154.1	intron	--	gnl|BL_ORD_ID|556778 sp|A6NJL1|ZSA5B_HUMAN Zinc finger and SCAN domain-containing protein 5B OS=Homo sapiens OX=9606 GN=ZSCAN5B PE=3 SV=1//2.22711e-07
scaffold1154	106078	106458	381	78	0.250625311039861	0.561601708377923	-0.310976397338062	-620.889099798432	CG	scaffold1154:104142:106142	CGI_shore
scaffold1154	106078	106458	381	78	0.250625311039861	0.561601708377923	-0.310976397338062	-620.889099798432	CG	evm.TU.scaffold1154.1	intron	--	gnl|BL_ORD_ID|556778 sp|A6NJL1|ZSA5B_HUMAN Zinc finger and SCAN domain-containing protein 5B OS=Homo sapiens OX=9606 GN=ZSCAN5B PE=3 SV=1//2.22711e-07
scaffold1154	106078	106458	381	78	0.250625311039861	0.561601708377923	-0.310976397338062	-620.889099798432	CG	scaffold1154:106143:106749	CGI
scaffold1154	247505	247596	92	15	0.009825399976306	0.061248142376666	-0.05142274240036	-79.8081882462295	CHG	scaffold1154:245908:247909	CGI_shore
scaffold1154	269709	270098	390	106	0.0362110923993556	0.137774461896254	-0.101563369496898	-691.495440933885	CG	scaffold1154:269038:270098	CGI
scaffold1154	269709	270098	390	106	0.0362110923993556	0.137774461896254	-0.101563369496898	-691.495440933885	CG	scaffold1154:269693:271693	CGI_shore
scaffold1155	814390	814458	69	6	0.000668767374149895	0.0425070752295191	-0.0418383078553692	-25.1104341389362	CHG	scaffold1155:812697:814697	CGI_shore
scaffold1155	814390	814458	69	6	0.000668767374149895	0.0425070752295191	-0.0418383078553692	-25.1104341389362	CHG	scaffold1155:814151:816151	CGI_shore
scaffold1157	82720	83292	573	135	0.51153388598747	0.802084550461885	-0.290550664474415	-1148.85591464892	CG	scaffold1157:79373:84964	CGI
scaffold1157	192614	192745	132	21	0.00325648807139106	0.181880799712094	-0.178624311640703	-118.015879477897	CHG	scaffold1157:192159:198138	CGI
scaffold116	106777	107180	404	82	0.230343256851873	0.554514330024793	-0.324171073172919	-890.395925802802	CG	scaffold116:105520:107898	CGI
scaffold116	515396	516135	740	91	0.28319044847531	0.571155002991737	-0.287964554516428	-736.874621678284	CG	scaffold116:513428:515429	CGI_shore
scaffold116	515396	516135	740	91	0.28319044847531	0.571155002991737	-0.287964554516428	-736.874621678284	CG	evm.TU.scaffold116.32	intron	--	gnl|BL_ORD_ID|62088 sp|Q9D1L0|CHCH2_MOUSE Coiled-coil-helix-coiled-coil-helix domain-containing protein 2 OS=Mus musculus OX=10090 GN=Chchd2 PE=2 SV=1//1.91536e-15
scaffold1161	207167	207789	623	71	0.0289896104695294	0.402852221889939	-0.373862611420409	-604.441843315624	CG	scaffold1161:205324:209558	CGI
scaffold1161	209140	209514	375	68	0.0671058075642212	0.43340522163143	-0.366299414067208	-563.214727022505	CG	scaffold1161:205324:209558	CGI
scaffold1161	209964	210099	136	18	0.0129818248856478	0.15697906977364	-0.143997244887992	-89.3813715869769	CHG	scaffold1161:209558:211559	CGI_shore
scaffold1161	240129	240333	205	42	0.00190193395911734	0.108600121171489	-0.106698187212372	-208.02190729355	CHG	evm.TU.scaffold1161.6	exon	--	-//-
scaffold1161	240129	240333	205	42	0.00190193395911734	0.108600121171489	-0.106698187212372	-208.02190729355	CHG	evm.TU.scaffold1161.6	intron	--	-//-
scaffold1161	243600	243694	95	11	0.00289348297260152	0.226927465658219	-0.224033982685618	-60.091247055159	CHG	scaffold1161:242889:244263	CGI
scaffold1161	243600	243694	95	11	0.00289348297260152	0.226927465658219	-0.224033982685618	-60.091247055159	CHG	evm.TU.scaffold1161.6	intron	--	-//-
scaffold1161	248060	248157	98	28	0.00131362971577305	0.0343645152460928	-0.0330508855303197	-129.359043947802	CHH	evm.TU.scaffold1161.6	intron	--	-//-
scaffold1161	256676	257149	474	74	0.0905064519440975	0.26521163903074	-0.174705187086642	-519.956748631745	CG	evm.TU.scaffold1161.6	intron	--	-//-
scaffold1161	256676	257149	474	74	0.0905064519440975	0.26521163903074	-0.174705187086642	-519.956748631745	CG	scaffold1161:255431:257432	CGI_shore
scaffold1161	256676	257149	474	74	0.0905064519440975	0.26521163903074	-0.174705187086642	-519.956748631745	CG	scaffold1161:256224:258225	CGI_shore
scaffold1161	648281	649036	756	108	0.142373094911203	0.566869929506063	-0.42449683459486	-1112.1111512724	CG	evm.TU.scaffold1161.11	intron	--	-//-
scaffold1161	648281	649036	756	108	0.142373094911203	0.566869929506063	-0.42449683459486	-1112.1111512724	CG	scaffold1161:648132:649068	CGI
scaffold1161	881447	881932	486	70	0.0924555531364713	0.493387131895977	-0.400931578759505	-642.723506273627	CG	scaffold1161:877687:887252	CGI
scaffold1161	929756	929833	78	9	0.000972918583444797	0.0896552515029563	-0.0886823329195116	-44.2199951808891	CHG	scaffold1161:928390:930390	CGI_shore
scaffold1161	929756	929833	78	9	0.000972918583444797	0.0896552515029563	-0.0886823329195116	-44.2199951808891	CHG	evm.TU.scaffold1161.17	intron	--	-//-
scaffold1161	937841	937930	90	9	0.00770762756800924	0.117211754946477	-0.109504127378468	-33.1087778577888	CHG	scaffold1161:935908:937908	CGI_shore
scaffold1161	937841	937930	90	9	0.00770762756800924	0.117211754946477	-0.109504127378468	-33.1087778577888	CHG	scaffold1161:937909:938124	CGI
scaffold1161	962196	962272	77	8	0.036435898962745	0.274389826978899	-0.237953928016154	-38.9687288102706	CHG	scaffold1161:961950:963951	CGI_shore
scaffold1161	1239950	1241612	1663	88	0.379387679681988	0.796804888339012	-0.417417208657024	-535.363029713798	CG	scaffold1161:1236214:1240410	CGI
scaffold1161	1239950	1241612	1663	88	0.379387679681988	0.796804888339012	-0.417417208657024	-535.363029713798	CG	scaffold1161:1240043:1242043	CGI_shore
scaffold1161	1239950	1241612	1663	88	0.379387679681988	0.796804888339012	-0.417417208657024	-535.363029713798	CG	scaffold1161:1240410:1242411	CGI_shore
scaffold1161	1243923	1248371	4449	100	0.183095500034191	0.723655207323205	-0.540559707289014	-1087.45080786517	CG	scaffold1161:1242246:1244247	CGI_shore
scaffold1161	1243923	1248371	4449	100	0.183095500034191	0.723655207323205	-0.540559707289014	-1087.45080786517	CG	scaffold1161:1243083:1245083	CGI_shore
scaffold1161	1243923	1248371	4449	100	0.183095500034191	0.723655207323205	-0.540559707289014	-1087.45080786517	CG	scaffold1161:1247894:1249894	CGI_shore
scaffold1161	1243923	1248371	4449	100	0.183095500034191	0.723655207323205	-0.540559707289014	-1087.45080786517	CG	scaffold1161:1247940:1249941	CGI_shore
scaffold1161	1243923	1248371	4449	100	0.183095500034191	0.723655207323205	-0.540559707289014	-1087.45080786517	CG	scaffold1161:1245084:1247940	CGI
scaffold1161	1251760	1252261	502	81	0.289496297804248	0.675609028156554	-0.386112730352306	-579.540634393796	CG	scaffold1161:1249829:1251829	CGI_shore
scaffold1161	1251760	1252261	502	81	0.289496297804248	0.675609028156554	-0.386112730352306	-579.540634393796	CG	scaffold1161:1250199:1252200	CGI_shore
scaffold1161	1251760	1252261	502	81	0.289496297804248	0.675609028156554	-0.386112730352306	-579.540634393796	CG	scaffold1161:1251830:1252756	CGI
scaffold1161	1251760	1252261	502	81	0.289496297804248	0.675609028156554	-0.386112730352306	-579.540634393796	CG	scaffold1161:1252054:1254054	CGI_shore
scaffold1161	1254080	1254386	307	52	0.0372327363382794	0.630652635539396	-0.593419899201117	-749.363258548827	CG	scaffold1161:1252756:1254757	CGI_shore
scaffold1161	1254080	1254386	307	52	0.0372327363382794	0.630652635539396	-0.593419899201117	-749.363258548827	CG	scaffold1161:1254055:1254541	CGI
scaffold1161	1257066	1259624	2559	118	0.03842142163388	0.574429750103079	-0.536008328469199	-1013.58765948441	CG	scaffold1161:1256910:1257601	CGI
scaffold1161	1257066	1259624	2559	118	0.03842142163388	0.574429750103079	-0.536008328469199	-1013.58765948441	CG	scaffold1161:1257601:1259602	CGI_shore
scaffold1161	1257066	1259624	2559	118	0.03842142163388	0.574429750103079	-0.536008328469199	-1013.58765948441	CG	scaffold1161:1259270:1261270	CGI_shore
scaffold1163	551301	551961	661	91	0.00935175006669331	0.0796225153506685	-0.0702707652839752	-501.403039196959	CG	evm.TU.scaffold1163.12	intron	--	-//-
scaffold1163	552363	552887	525	88	0.010197512226003	0.100853139241767	-0.0906556270157641	-559.946781470388	CG	evm.TU.scaffold1163.12	intron	--	-//-
scaffold1163	1434140	1434208	69	12	0.00607890043324614	0.0522627888541278	-0.0461838884208816	-39.9826539373571	CHG	evm.TU.scaffold1163.29	intron	--	gnl|BL_ORD_ID|299487 sp|Q01603|PERO_DROME Peroxidase OS=Drosophila melanogaster OX=7227 GN=Pxd PE=2 SV=2//8.40689e-104
scaffold1163	1856976	1857952	977	82	0.400368053310043	0.688937398943603	-0.28856934563356	-507.294331633873	CG	evm.TU.scaffold1163.35	intron	--	gnl|BL_ORD_ID|248979 sp|O15457|MSH4_HUMAN MutS protein homolog 4 OS=Homo sapiens OX=9606 GN=MSH4 PE=1 SV=2//0
scaffold1163	1856976	1857952	977	82	0.400368053310043	0.688937398943603	-0.28856934563356	-507.294331633873	CG	evm.TU.scaffold1163.35	exon	--	gnl|BL_ORD_ID|248979 sp|O15457|MSH4_HUMAN MutS protein homolog 4 OS=Homo sapiens OX=9606 GN=MSH4 PE=1 SV=2//0
scaffold1163	1935691	1936702	1012	210	0.432424094720667	0.852478425932201	-0.420054331211534	-1794.54838021271	CG	evm.TU.scaffold1163.36	intron	--	gnl|BL_ORD_ID|23194 sp|A4IHD2|ARIP4_XENTR Helicase ARIP4 OS=Xenopus tropicalis OX=8364 GN=rad54l2 PE=2 SV=1//0
scaffold1164	101078	101917	840	87	0.0407000932873808	0.298346947836834	-0.257646854549453	-930.382425608042	CG	scaffold1164:101077:101794	CGI
scaffold1164	101078	101917	840	87	0.0407000932873808	0.298346947836834	-0.257646854549453	-930.382425608042	CG	scaffold1164:101794:103795	CGI_shore
scaffold1164	101078	101917	840	87	0.0407000932873808	0.298346947836834	-0.257646854549453	-930.382425608042	CG	evm.TU.scaffold1164.4	intron	--	gnl|BL_ORD_ID|554150 sp|Q5RB30|Z585B_PONAB Zinc finger protein 585B OS=Pongo abelii OX=9601 GN=ZNF585B PE=2 SV=1//9.45621e-06
scaffold1164	114780	115262	483	65	0.0291447023946892	0.271728837472104	-0.242584135077415	-572.967632944629	CG	scaffold1164:114984:115186	CGI
scaffold1164	114780	115262	483	65	0.0291447023946892	0.271728837472104	-0.242584135077415	-572.967632944629	CG	scaffold1164:115186:117187	CGI_shore
scaffold1164	114780	115262	483	65	0.0291447023946892	0.271728837472104	-0.242584135077415	-572.967632944629	CG	scaffold1164:112983:114983	CGI_shore
scaffold1164	114780	115262	483	65	0.0291447023946892	0.271728837472104	-0.242584135077415	-572.967632944629	CG	evm.TU.scaffold1164.4	intron	--	gnl|BL_ORD_ID|554150 sp|Q5RB30|Z585B_PONAB Zinc finger protein 585B OS=Pongo abelii OX=9601 GN=ZNF585B PE=2 SV=1//9.45621e-06
scaffold1164	114780	115262	483	65	0.0291447023946892	0.271728837472104	-0.242584135077415	-572.967632944629	CG	scaffold1164:114030:116030	CGI_shore
scaffold1164	682112	682495	384	92	0.621107862835234	0.860068868269827	-0.238961005434593	-716.528621072088	CG	scaffold1164:677816:682847	CGI
scaffold1164	682112	682495	384	92	0.621107862835234	0.860068868269827	-0.238961005434593	-716.528621072088	CG	scaffold1164:681948:683948	CGI_shore
scaffold1164	682112	682495	384	92	0.621107862835234	0.860068868269827	-0.238961005434593	-716.528621072088	CG	evm.TU.scaffold1164.22	intron	--	gnl|BL_ORD_ID|555687 sp|Q5R5U3|ZN271_PONAB Zinc finger protein 271 OS=Pongo abelii OX=9601 GN=ZNF271 PE=2 SV=1//1.6515e-29
scaffold1164	702103	702651	549	97	0.573183758138901	0.811724998886177	-0.238541240747276	-564.304815824785	CG	scaffold1164:701657:703035	CGI
scaffold1164	702103	702651	549	97	0.573183758138901	0.811724998886177	-0.238541240747276	-564.304815824785	CG	evm.TU.scaffold1164.22	intron	--	gnl|BL_ORD_ID|555687 sp|Q5R5U3|ZN271_PONAB Zinc finger protein 271 OS=Pongo abelii OX=9601 GN=ZNF271 PE=2 SV=1//1.6515e-29
scaffold1164	933542	934327	786	138	0.403269111096313	0.808806199560256	-0.405537088463943	-1093.78894913184	CG	evm.TU.scaffold1164.29	intron	--	gnl|BL_ORD_ID|555686 sp|P15620|ZN271_MOUSE Zinc finger protein 271 OS=Mus musculus OX=10090 GN=Znf271 PE=2 SV=1//9.32171e-40
scaffold1164	933542	934327	786	138	0.403269111096313	0.808806199560256	-0.405537088463943	-1093.78894913184	CG	scaffold1164:925244:936245	CGI
scaffold1164	1285443	1285494	52	9	0.0394373852243896	0.132040945394323	-0.0926035601699332	-37.5599775731041	CHG	evm.TU.scaffold1164.39	intron	--	gnl|BL_ORD_ID|556793 sp|B2KFW1|ZSC20_MOUSE Zinc finger and SCAN domain-containing protein 20 OS=Mus musculus OX=10090 GN=Zscan20 PE=2 SV=2//5.49008e-08
scaffold1164	1285443	1285494	52	9	0.0394373852243896	0.132040945394323	-0.0926035601699332	-37.5599775731041	CHG	scaffold1164:1283963:1285963	CGI_shore
scaffold1164	1285443	1285494	52	9	0.0394373852243896	0.132040945394323	-0.0926035601699332	-37.5599775731041	CHG	scaffold1164:1284467:1286468	CGI_shore
scaffold1164	1411864	1412787	924	148	0.0140326589279686	0.194455568058313	-0.180422909130344	-835.773540533342	CG	scaffold1164:1410772:1412773	CGI_shore
scaffold1164	1411864	1412787	924	148	0.0140326589279686	0.194455568058313	-0.180422909130344	-835.773540533342	CG	scaffold1164:1411510:1413194	CGI
scaffold1164	1411864	1412787	924	148	0.0140326589279686	0.194455568058313	-0.180422909130344	-835.773540533342	CG	evm.TU.scaffold1164.47	intron	--	gnl|BL_ORD_ID|556032 sp|Q6PF04|ZN613_HUMAN Zinc finger protein 613 OS=Homo sapiens OX=9606 GN=ZNF613 PE=2 SV=2//3.5819e-08
scaffold1164	1489141	1489462	322	67	0.0845050447633185	0.336476611919084	-0.251971567155766	-549.280161457185	CG	scaffold1164:1487329:1489329	CGI_shore
scaffold1164	1489141	1489462	322	67	0.0845050447633185	0.336476611919084	-0.251971567155766	-549.280161457185	CG	evm.TU.scaffold1164.50	intron	--	gnl|BL_ORD_ID|556360 sp|P51523|ZNF84_HUMAN Zinc finger protein 84 OS=Homo sapiens OX=9606 GN=ZNF84 PE=1 SV=2//5.58851e-52
scaffold1164	1489141	1489462	322	67	0.0845050447633185	0.336476611919084	-0.251971567155766	-549.280161457185	CG	scaffold1164:1489330:1491668	CGI
scaffold1164	1716287	1717197	911	92	0.00807393496995279	0.131423283812358	-0.123349348842405	-543.701135357017	CG	evm.TU.scaffold1164.61	intron	--	-//-
scaffold1164	1716287	1717197	911	92	0.00807393496995279	0.131423283812358	-0.123349348842405	-543.701135357017	CG	evm.TU.scaffold1164.61	exon	--	-//-
scaffold1164	2031924	2033558	1635	78	0.259883937427143	0.810317076705065	-0.550433139277922	-753.527269148236	CG	scaffold1164:2031806:2033806	CGI_shore
scaffold1164	2031924	2033558	1635	78	0.259883937427143	0.810317076705065	-0.550433139277922	-753.527269148236	CG	evm.TU.scaffold1164.67	TES	--	gnl|BL_ORD_ID|50203 sp|P62154|CALM_LOCMI Calmodulin OS=Locusta migratoria OX=7004 PE=1 SV=2//3.85366e-11
scaffold1164	2031924	2033558	1635	78	0.259883937427143	0.810317076705065	-0.550433139277922	-753.527269148236	CG	scaffold1164:2032841:2034841	CGI_shore
scaffold1164	2031924	2033558	1635	78	0.259883937427143	0.810317076705065	-0.550433139277922	-753.527269148236	CG	evm.TU.scaffold1164.67	exon	--	gnl|BL_ORD_ID|50203 sp|P62154|CALM_LOCMI Calmodulin OS=Locusta migratoria OX=7004 PE=1 SV=2//3.85366e-11
scaffold1164	2031924	2033558	1635	78	0.259883937427143	0.810317076705065	-0.550433139277922	-753.527269148236	CG	evm.TU.scaffold1164.67	utr3	--	gnl|BL_ORD_ID|50203 sp|P62154|CALM_LOCMI Calmodulin OS=Locusta migratoria OX=7004 PE=1 SV=2//3.85366e-11
scaffold1164	2038520	2039249	730	98	0.0394761860050978	0.296357173679149	-0.256880987674051	-702.612463909854	CG	scaffold1164:2037417:2040482	CGI
scaffold1164	2038520	2039249	730	98	0.0394761860050978	0.296357173679149	-0.256880987674051	-702.612463909854	CG	evm.TU.scaffold1164.68	intron	--	-//-
scaffold1164	2077346	2077825	480	77	0.117999435012176	0.441780039368805	-0.323780604356629	-592.597613236824	CG	scaffold1164:2076711:2078033	CGI
scaffold1164	2077346	2077825	480	77	0.117999435012176	0.441780039368805	-0.323780604356629	-592.597613236824	CG	evm.TU.scaffold1164.69	intron	--	-//-
scaffold1164	2084027	2085482	1456	207	0.0318882237605834	0.375074244105225	-0.343186020344641	-2189.70933957239	CG	scaffold1164:2082138:2084139	CGI_shore
scaffold1164	2084027	2085482	1456	207	0.0318882237605834	0.375074244105225	-0.343186020344641	-2189.70933957239	CG	scaffold1164:2082974:2085669	CGI
scaffold1164	2084027	2085482	1456	207	0.0318882237605834	0.375074244105225	-0.343186020344641	-2189.70933957239	CG	scaffold1164:2084142:2086142	CGI_shore
scaffold1164	2084027	2085482	1456	207	0.0318882237605834	0.375074244105225	-0.343186020344641	-2189.70933957239	CG	evm.TU.scaffold1164.69	intron	--	-//-
scaffold1164	2183071	2184257	1187	138	0.213386368153213	0.616072915880085	-0.402686547726873	-992.094720739926	CG	evm.TU.scaffold1164.72	intron	--	-//-
scaffold1164	2183071	2184257	1187	138	0.213386368153213	0.616072915880085	-0.402686547726873	-992.094720739926	CG	scaffold1164:2181432:2183433	CGI_shore
scaffold1168	153575	154555	981	131	0.0358671787523644	0.388138258411585	-0.35227107965922	-1356.11618951381	CG	scaffold1168:153336:154115	CGI
scaffold1168	153575	154555	981	131	0.0358671787523644	0.388138258411585	-0.35227107965922	-1356.11618951381	CG	scaffold1168:154115:156116	CGI_shore
scaffold1168	153575	154555	981	131	0.0358671787523644	0.388138258411585	-0.35227107965922	-1356.11618951381	CG	scaffold1168:154227:156227	CGI_shore
scaffold1168	153575	154555	981	131	0.0358671787523644	0.388138258411585	-0.35227107965922	-1356.11618951381	CG	evm.TU.scaffold1168.4	intron	--	gnl|BL_ORD_ID|303340 sp|O01404|PHM_DROME Peptidylglycine alpha-hydroxylating monooxygenase OS=Drosophila melanogaster OX=7227 GN=Phm PE=1 SV=2//1.32671e-92
scaffold1168	245075	245524	450	74	0.409208607627494	0.75367446197017	-0.344465854342676	-630.000185092664	CG	scaffold1168:244300:246300	CGI_shore
scaffold1168	245075	245524	450	74	0.409208607627494	0.75367446197017	-0.344465854342676	-630.000185092664	CG	scaffold1168:244490:246491	CGI_shore
scaffold1168	245075	245524	450	74	0.409208607627494	0.75367446197017	-0.344465854342676	-630.000185092664	CG	evm.TU.scaffold1168.8	intron	--	gnl|BL_ORD_ID|495220 sp|Q4V7Q6|ULK3_XENLA Serine/threonine-protein kinase ULK3 OS=Xenopus laevis OX=8355 GN=ulk3 PE=2 SV=1//7.60133e-141
scaffold1170	145581	146305	725	92	0.11662031782126	0.310647351247041	-0.194027033425781	-533.721980026211	CG	evm.TU.scaffold1170.5	intron	--	-//-
scaffold1170	145581	146305	725	92	0.11662031782126	0.310647351247041	-0.194027033425781	-533.721980026211	CG	evm.TU.scaffold1170.5	exon	--	-//-
scaffold1170	147547	148398	852	102	0.217420303006657	0.671169966756725	-0.453749663750068	-910.270620554602	CG	evm.TU.scaffold1170.5	intron	--	-//-
scaffold1170	821120	822155	1036	102	0.157430313724729	0.579308339536707	-0.421878025811978	-902.961699370023	CG	evm.TU.scaffold1170.21	intron	--	gnl|BL_ORD_ID|425529 sp|O54698|S29A1_RAT Equilibrative nucleoside transporter 1 OS=Rattus norvegicus OX=10116 GN=Slc29a1 PE=1 SV=3//4.64789e-47
scaffold1170	822799	823086	288	63	0.111326755722818	0.547798257427606	-0.436471501704788	-737.876150393611	CG	evm.TU.scaffold1170.21	intron	--	gnl|BL_ORD_ID|425529 sp|O54698|S29A1_RAT Equilibrative nucleoside transporter 1 OS=Rattus norvegicus OX=10116 GN=Slc29a1 PE=1 SV=3//4.64789e-47
scaffold1170	832574	833578	1005	146	0.0497444840872393	0.546899009755392	-0.497154525668153	-1648.0868989705	CG	evm.TU.scaffold1170.21	intron	--	gnl|BL_ORD_ID|425529 sp|O54698|S29A1_RAT Equilibrative nucleoside transporter 1 OS=Rattus norvegicus OX=10116 GN=Slc29a1 PE=1 SV=3//4.64789e-47
scaffold1170	1108829	1109390	562	103	0.129745867432954	0.28022483470977	-0.150478967276816	-691.119825232508	CG	evm.TU.scaffold1170.28	intron	--	gnl|BL_ORD_ID|3598 sp|Q5RD00|AAPK2_PONAB 5&apos;-AMP-activated protein kinase catalytic subunit alpha-2 OS=Pongo abelii OX=9601 GN=PRKAA2 PE=2 SV=1//6.39899e-36
scaffold1173	346239	346341	103	34	0.11732878663254	0.351593810267801	-0.234265023635261	-281.720623040816	CHH	Target=(CA)n:1-200;Class=Simple_repeat	repeat
scaffold1175	714247	714401	155	46	0.00324368847439344	0.0301840558869006	-0.0269403674125072	-214.303433551532	CHH	evm.TU.scaffold1175.10	promoter	--	-//-
scaffold1175	822588	823148	561	104	0.00734777703646148	0.0781749288130029	-0.0708271517765414	-606.135038259283	CG	evm.TU.scaffold1175.11	intron	--	gnl|BL_ORD_ID|8590 sp|Q9VP61|ACSA_DROME Acetyl-coenzyme A synthetase OS=Drosophila melanogaster OX=7227 GN=AcCoAS PE=2 SV=1//0
scaffold1175	822588	823148	561	104	0.00734777703646148	0.0781749288130029	-0.0708271517765414	-606.135038259283	CG	evm.TU.scaffold1175.11	exon	--	gnl|BL_ORD_ID|8590 sp|Q9VP61|ACSA_DROME Acetyl-coenzyme A synthetase OS=Drosophila melanogaster OX=7227 GN=AcCoAS PE=2 SV=1//0
scaffold1179	965425	971170	5746	130	0.138899019355804	0.619194649082625	-0.480295629726821	-1137.09671972873	CG	scaffold1179:964318:966319	CGI_shore
scaffold1179	965425	971170	5746	130	0.138899019355804	0.619194649082625	-0.480295629726821	-1137.09671972873	CG	scaffold1179:966673:968673	CGI_shore
scaffold1179	965425	971170	5746	130	0.138899019355804	0.619194649082625	-0.480295629726821	-1137.09671972873	CG	scaffold1179:968674:969087	CGI
scaffold1179	965425	971170	5746	130	0.138899019355804	0.619194649082625	-0.480295629726821	-1137.09671972873	CG	evm.TU.scaffold1179.9	exon	--	gnl|BL_ORD_ID|111051 sp|P42892|ECE1_HUMAN Endothelin-converting enzyme 1 OS=Homo sapiens OX=9606 GN=ECE1 PE=1 SV=2//7.41555e-57
scaffold1179	965425	971170	5746	130	0.138899019355804	0.619194649082625	-0.480295629726821	-1137.09671972873	CG	scaffold1179:969087:971088	CGI_shore
scaffold1179	965425	971170	5746	130	0.138899019355804	0.619194649082625	-0.480295629726821	-1137.09671972873	CG	evm.TU.scaffold1179.9	intron	--	gnl|BL_ORD_ID|111051 sp|P42892|ECE1_HUMAN Endothelin-converting enzyme 1 OS=Homo sapiens OX=9606 GN=ECE1 PE=1 SV=2//7.41555e-57
scaffold1179	965425	971170	5746	130	0.138899019355804	0.619194649082625	-0.480295629726821	-1137.09671972873	CG	scaffold1179:969694:971694	CGI_shore
scaffold1179	986381	987757	1377	72	0.0447269110674249	0.608833780136878	-0.564106869069453	-704.552634368719	CG	scaffold1179:986052:988053	CGI_shore
scaffold1179	986381	987757	1377	72	0.0447269110674249	0.608833780136878	-0.564106869069453	-704.552634368719	CG	evm.TU.scaffold1179.9	intron	--	gnl|BL_ORD_ID|111051 sp|P42892|ECE1_HUMAN Endothelin-converting enzyme 1 OS=Homo sapiens OX=9606 GN=ECE1 PE=1 SV=2//7.41555e-57
scaffold1179	1023177	1023794	618	149	0.540416358304148	0.791270096276071	-0.250853737971924	-879.230992015546	CG	evm.TU.scaffold1179.9	intron	--	gnl|BL_ORD_ID|111051 sp|P42892|ECE1_HUMAN Endothelin-converting enzyme 1 OS=Homo sapiens OX=9606 GN=ECE1 PE=1 SV=2//7.41555e-57
scaffold1179	1023177	1023794	618	149	0.540416358304148	0.791270096276071	-0.250853737971924	-879.230992015546	CG	scaffold1179:1023032:1029445	CGI
scaffold118	1339942	1341283	1342	180	0.283008355942189	0.580527630104444	-0.297519274162255	-1585.83685796802	CG	evm.TU.scaffold118.22	intron	--	gnl|BL_ORD_ID|509016 sp|Q6DIP9|WASC5_XENTR WASH complex subunit 5 OS=Xenopus tropicalis OX=8364 GN=washc5 PE=2 SV=1//0
scaffold118	1382531	1383384	854	160	0.392072273157875	0.728973121173217	-0.336900848015342	-1779.60197178255	CG	scaffold118:1380539:1383311	CGI
scaffold118	1382531	1383384	854	160	0.392072273157875	0.728973121173217	-0.336900848015342	-1779.60197178255	CG	scaffold118:1382366:1384366	CGI_shore
scaffold118	1382531	1383384	854	160	0.392072273157875	0.728973121173217	-0.336900848015342	-1779.60197178255	CG	scaffold118:1383311:1385312	CGI_shore
scaffold118	1382531	1383384	854	160	0.392072273157875	0.728973121173217	-0.336900848015342	-1779.60197178255	CG	evm.TU.scaffold118.22	intron	--	gnl|BL_ORD_ID|509016 sp|Q6DIP9|WASC5_XENTR WASH complex subunit 5 OS=Xenopus tropicalis OX=8364 GN=washc5 PE=2 SV=1//0
scaffold118	1473204	1474851	1648	246	0.441759975663741	0.695457550982459	-0.253697575318719	-1885.688482795	CG	scaffold118:1466509:1478439	CGI
scaffold118	1473204	1474851	1648	246	0.441759975663741	0.695457550982459	-0.253697575318719	-1885.688482795	CG	evm.TU.scaffold118.22	intron	--	gnl|BL_ORD_ID|509016 sp|Q6DIP9|WASC5_XENTR WASH complex subunit 5 OS=Xenopus tropicalis OX=8364 GN=washc5 PE=2 SV=1//0
scaffold118	1509119	1509550	432	84	0.394075139973094	0.747695056721658	-0.353619916748564	-1043.92204960241	CG	scaffold118:1509189:1509903	CGI
scaffold118	1509119	1509550	432	84	0.394075139973094	0.747695056721658	-0.353619916748564	-1043.92204960241	CG	scaffold118:1507188:1509188	CGI_shore
scaffold118	1549935	1550375	441	140	0.00746751350156126	0.0499936045887937	-0.0425260910872324	-728.989984839974	CG	evm.TU.scaffold118.23	intron	--	gnl|BL_ORD_ID|230568 sp|Q7TT79|MCPH1_MOUSE Microcephalin OS=Mus musculus OX=10090 GN=Mcph1 PE=1 SV=1//1.13111e-11
scaffold118	1549935	1550375	441	140	0.00746751350156126	0.0499936045887937	-0.0425260910872324	-728.989984839974	CG	scaffold118:1543999:1583135	CGI
scaffold118	1579913	1580263	351	78	0.0765156666188121	0.55218903898974	-0.475673372370928	-931.937409904792	CG	scaffold118:1543999:1583135	CGI
scaffold1180	43155	43583	429	80	0.00823615720805307	0.135939199021268	-0.127703041813215	-528.88916383975	CG	evm.TU.scaffold1180.1	intron	--	gnl|BL_ORD_ID|69302 sp|Q28181|CNGB1_BOVIN Cyclic nucleotide-gated cation channel beta-1 OS=Bos taurus OX=9913 GN=CNGB1 PE=1 SV=1//2.95656e-117
scaffold1180	47035	48341	1307	196	0.00759070471521693	0.173036752992382	-0.165446048277165	-1389.44752425772	CG	evm.TU.scaffold1180.1	intron	--	gnl|BL_ORD_ID|69302 sp|Q28181|CNGB1_BOVIN Cyclic nucleotide-gated cation channel beta-1 OS=Bos taurus OX=9913 GN=CNGB1 PE=1 SV=1//2.95656e-117
scaffold1180	49495	49889	395	95	0.0107459096021107	0.123198819534271	-0.11245290993216	-621.357271657411	CG	evm.TU.scaffold1180.1	exon	--	gnl|BL_ORD_ID|69302 sp|Q28181|CNGB1_BOVIN Cyclic nucleotide-gated cation channel beta-1 OS=Bos taurus OX=9913 GN=CNGB1 PE=1 SV=1//2.95656e-117
scaffold1180	49495	49889	395	95	0.0107459096021107	0.123198819534271	-0.11245290993216	-621.357271657411	CG	evm.TU.scaffold1180.1	intron	--	gnl|BL_ORD_ID|69302 sp|Q28181|CNGB1_BOVIN Cyclic nucleotide-gated cation channel beta-1 OS=Bos taurus OX=9913 GN=CNGB1 PE=1 SV=1//2.95656e-117
scaffold1180	51605	52231	627	86	0.00962196011121939	0.182850325299071	-0.173228365187852	-503.919055497474	CG	evm.TU.scaffold1180.1	intron	--	gnl|BL_ORD_ID|69302 sp|Q28181|CNGB1_BOVIN Cyclic nucleotide-gated cation channel beta-1 OS=Bos taurus OX=9913 GN=CNGB1 PE=1 SV=1//2.95656e-117
scaffold1185	83202	83611	410	105	0.0422078155798427	0.238227381791294	-0.196019566211451	-969.634389986839	CG	scaffold1185:81204:84638	CGI
scaffold1191	34711	35010	300	45	0.260436463244623	0.704791667573361	-0.444355204328739	-501.31391713523	CG	scaffold1191:32799:34799	CGI_shore
scaffold1191	34711	35010	300	45	0.260436463244623	0.704791667573361	-0.444355204328739	-501.31391713523	CG	scaffold1191:34165:36166	CGI_shore
scaffold1191	34711	35010	300	45	0.260436463244623	0.704791667573361	-0.444355204328739	-501.31391713523	CG	scaffold1191:34800:35010	CGI
scaffold1192	460563	461820	1258	192	0.46343336624418	0.786498658456222	-0.323065292212043	-1523.97910561851	CG	scaffold1192:458329:465118	CGI
scaffold1192	883689	884635	947	173	0.284566277136167	0.612203709035611	-0.327637431899445	-1212.37595484693	CG	evm.TU.scaffold1192.14	intron	--	gnl|BL_ORD_ID|29404 sp|O02467|ASPG_SPOFR N(4)-(Beta-N-acetylglucosaminyl)-L-asparaginase (Fragment) OS=Spodoptera frugiperda OX=7108 PE=1 SV=1//5.73487e-128
scaffold1192	883689	884635	947	173	0.284566277136167	0.612203709035611	-0.327637431899445	-1212.37595484693	CG	scaffold1192:883046:886541	CGI
scaffold1192	884702	885166	465	65	0.106609258335623	0.479468802081711	-0.372859543746088	-635.184925205153	CG	evm.TU.scaffold1192.14	intron	--	gnl|BL_ORD_ID|29404 sp|O02467|ASPG_SPOFR N(4)-(Beta-N-acetylglucosaminyl)-L-asparaginase (Fragment) OS=Spodoptera frugiperda OX=7108 PE=1 SV=1//5.73487e-128
scaffold1192	884702	885166	465	65	0.106609258335623	0.479468802081711	-0.372859543746088	-635.184925205153	CG	scaffold1192:883046:886541	CGI
scaffold1192	1364995	1365645	651	119	0.329854042692395	0.678778913217109	-0.348924870524713	-789.873980605877	CG	scaffold1192:1358012:1394053	CGI
scaffold1192	1364995	1365645	651	119	0.329854042692395	0.678778913217109	-0.348924870524713	-789.873980605877	CG	evm.TU.scaffold1192.26	intron	--	gnl|BL_ORD_ID|99460 sp|Q8C9B9|DIDO1_MOUSE Death-inducer obliterator 1 OS=Mus musculus OX=10090 GN=Dido1 PE=1 SV=4//9.94873e-18
scaffold1192	1369861	1370186	326	72	0.342197235292822	0.697508842506428	-0.355311607213607	-615.912907420072	CG	scaffold1192:1358012:1394053	CGI
scaffold1192	1369861	1370186	326	72	0.342197235292822	0.697508842506428	-0.355311607213607	-615.912907420072	CG	evm.TU.scaffold1192.26	intron	--	gnl|BL_ORD_ID|99460 sp|Q8C9B9|DIDO1_MOUSE Death-inducer obliterator 1 OS=Mus musculus OX=10090 GN=Dido1 PE=1 SV=4//9.94873e-18
scaffold1192	1422875	1423190	316	86	0.461928678085847	0.81116506435455	-0.349236386268703	-779.751878687343	CG	scaffold1192:1416108:1425063	CGI
scaffold1192	1422875	1423190	316	86	0.461928678085847	0.81116506435455	-0.349236386268703	-779.751878687343	CG	evm.TU.scaffold1192.26	intron	--	gnl|BL_ORD_ID|99460 sp|Q8C9B9|DIDO1_MOUSE Death-inducer obliterator 1 OS=Mus musculus OX=10090 GN=Dido1 PE=1 SV=4//9.94873e-18
scaffold1193	1907792	1908042	251	65	0.391697202973175	0.683324242341266	-0.291627039368091	-541.576914791567	CG	evm.TU.scaffold1193.24	intron	--	-//-
scaffold1193	1907792	1908042	251	65	0.391697202973175	0.683324242341266	-0.291627039368091	-541.576914791567	CG	scaffold1193:1907735:1908659	CGI
scaffold1194	924959	925392	434	104	0.102543378607606	0.291302647594682	-0.188759268987077	-796.898319795672	CG	scaffold1194:924052:925692	CGI
scaffold1194	984237	984288	52	5	0.0143552520737639	0.11613352630026	-0.101778274226496	-23.7070124978773	CHG	scaffold1194:983477:985478	CGI_shore
scaffold1194	984237	984288	52	5	0.0143552520737639	0.11613352630026	-0.101778274226496	-23.7070124978773	CHG	evm.TU.scaffold1194.14	intron	--	gnl|BL_ORD_ID|154799 sp|Q5XJ54|GLRX3_DANRE Glutaredoxin 3 OS=Danio rerio OX=7955 GN=glrx3 PE=2 SV=1//2.18634e-78
scaffold1194	984237	984288	52	5	0.0143552520737639	0.11613352630026	-0.101778274226496	-23.7070124978773	CHG	scaffold1194:982583:984584	CGI_shore
scaffold1194	984237	984288	52	5	0.0143552520737639	0.11613352630026	-0.101778274226496	-23.7070124978773	CHG	scaffold1194:982591:984591	CGI_shore
scaffold1195	29705	30145	441	78	0.281313127367497	0.552835728694991	-0.271522601327494	-528.070002733972	CG	evm.TU.scaffold1195.1	intron	--	gnl|BL_ORD_ID|17366 sp|Q99NH0|ANR17_MOUSE Ankyrin repeat domain-containing protein 17 OS=Mus musculus OX=10090 GN=Ankrd17 PE=1 SV=2//3.02222e-09
scaffold1195	53051	55998	2948	101	0.0385235057027669	0.277915232078622	-0.239391726375855	-623.988440109847	CG	evm.TU.scaffold1195.1	intron	--	gnl|BL_ORD_ID|17366 sp|Q99NH0|ANR17_MOUSE Ankyrin repeat domain-containing protein 17 OS=Mus musculus OX=10090 GN=Ankrd17 PE=1 SV=2//3.02222e-09
scaffold1195	76022	76483	462	70	0.0124245163376292	0.383809571360516	-0.371385055022887	-746.164141547084	CG	evm.TU.scaffold1195.1	intron	--	gnl|BL_ORD_ID|17366 sp|Q99NH0|ANR17_MOUSE Ankyrin repeat domain-containing protein 17 OS=Mus musculus OX=10090 GN=Ankrd17 PE=1 SV=2//3.02222e-09
scaffold1195	89685	90827	1143	89	0.110749876101924	0.46534357633976	-0.354593700237836	-657.485874005762	CG	evm.TU.scaffold1195.1	intron	--	gnl|BL_ORD_ID|17366 sp|Q99NH0|ANR17_MOUSE Ankyrin repeat domain-containing protein 17 OS=Mus musculus OX=10090 GN=Ankrd17 PE=1 SV=2//3.02222e-09
scaffold1195	100063	100387	325	68	0.0143462304383857	0.453718697004339	-0.439372466565954	-655.720377819259	CG	evm.TU.scaffold1195.1	intron	--	gnl|BL_ORD_ID|17366 sp|Q99NH0|ANR17_MOUSE Ankyrin repeat domain-containing protein 17 OS=Mus musculus OX=10090 GN=Ankrd17 PE=1 SV=2//3.02222e-09
scaffold1198	287782	288186	405	86	0.156634097769124	0.568363935199796	-0.411729837430672	-878.425354997808	CG	evm.TU.scaffold1198.2	intron	--	gnl|BL_ORD_ID|18910 sp|Q8IW19|APLF_HUMAN Aprataxin and PNK-like factor OS=Homo sapiens OX=9606 GN=APLF PE=1 SV=1//6.73332e-17
scaffold1198	290229	290922	694	78	0.0709603907587065	0.557484158170942	-0.486523767412236	-771.562869343259	CG	evm.TU.scaffold1198.2	intron	--	gnl|BL_ORD_ID|18910 sp|Q8IW19|APLF_HUMAN Aprataxin and PNK-like factor OS=Homo sapiens OX=9606 GN=APLF PE=1 SV=1//6.73332e-17
scaffold1198	294051	294627	577	72	0.327859958058268	0.853207804100119	-0.525347846041851	-755.004711430132	CG	evm.TU.scaffold1198.2	intron	--	gnl|BL_ORD_ID|18910 sp|Q8IW19|APLF_HUMAN Aprataxin and PNK-like factor OS=Homo sapiens OX=9606 GN=APLF PE=1 SV=1//6.73332e-17
scaffold1198	294051	294627	577	72	0.327859958058268	0.853207804100119	-0.525347846041851	-755.004711430132	CG	evm.TU.scaffold1198.2	exon	--	gnl|BL_ORD_ID|18910 sp|Q8IW19|APLF_HUMAN Aprataxin and PNK-like factor OS=Homo sapiens OX=9606 GN=APLF PE=1 SV=1//6.73332e-17
scaffold1198	322835	324510	1676	113	0.0721314710550101	0.532953080302553	-0.460821609247543	-1125.42872070623	CG	evm.TU.scaffold1198.3	intron	--	-//-
scaffold12	225737	226749	1013	104	0.130024955191506	0.63776752099465	-0.507742565803144	-1241.87114041051	CG	evm.TU.scaffold12.2	intron	--	gnl|BL_ORD_ID|219310 sp|Q7TQ95|LNP_MOUSE Endoplasmic reticulum junction formation protein lunapark OS=Mus musculus OX=10090 GN=Lnpk PE=1 SV=1//2.8212e-67
scaffold12	225737	226749	1013	104	0.130024955191506	0.63776752099465	-0.507742565803144	-1241.87114041051	CG	scaffold12:225658:227659	CGI_shore
scaffold12	239315	239858	544	80	0.105294014358852	0.526935388174796	-0.421641373815944	-1005.9800445963	CG	scaffold12:238102:240102	CGI_shore
scaffold12	239315	239858	544	80	0.105294014358852	0.526935388174796	-0.421641373815944	-1005.9800445963	CG	evm.TU.scaffold12.2	intron	--	gnl|BL_ORD_ID|219310 sp|Q7TQ95|LNP_MOUSE Endoplasmic reticulum junction formation protein lunapark OS=Mus musculus OX=10090 GN=Lnpk PE=1 SV=1//2.8212e-67
scaffold120	294539	294921	383	65	0.218781747218218	0.603534560841491	-0.384752813623273	-733.403056449984	CG	scaffold120:292674:294674	CGI_shore
scaffold120	294539	294921	383	65	0.218781747218218	0.603534560841491	-0.384752813623273	-733.403056449984	CG	evm.TU.scaffold120.3	intron	--	gnl|BL_ORD_ID|149830 sp|Q24732|GLAS_DROVI Protein glass OS=Drosophila virilis OX=7244 GN=gl PE=3 SV=1//4.56936e-15
scaffold120	294539	294921	383	65	0.218781747218218	0.603534560841491	-0.384752813623273	-733.403056449984	CG	scaffold120:294675:301593	CGI
scaffold120	299152	299690	539	95	0.272415221244531	0.780434932940498	-0.508019711695967	-1113.37860904598	CG	evm.TU.scaffold120.3	intron	--	gnl|BL_ORD_ID|149830 sp|Q24732|GLAS_DROVI Protein glass OS=Drosophila virilis OX=7244 GN=gl PE=3 SV=1//4.56936e-15
scaffold120	299152	299690	539	95	0.272415221244531	0.780434932940498	-0.508019711695967	-1113.37860904598	CG	scaffold120:294675:301593	CGI
scaffold120	306702	307079	378	86	0.352030210503386	0.614686401475219	-0.262656190971832	-790.064878408203	CG	scaffold120:305902:307902	CGI_shore
scaffold120	306702	307079	378	86	0.352030210503386	0.614686401475219	-0.262656190971832	-790.064878408203	CG	scaffold120:306550:307642	CGI
scaffold120	306702	307079	378	86	0.352030210503386	0.614686401475219	-0.262656190971832	-790.064878408203	CG	scaffold120:306952:308952	CGI_shore
scaffold120	306702	307079	378	86	0.352030210503386	0.614686401475219	-0.262656190971832	-790.064878408203	CG	evm.TU.scaffold120.3	intron	--	gnl|BL_ORD_ID|149830 sp|Q24732|GLAS_DROVI Protein glass OS=Drosophila virilis OX=7244 GN=gl PE=3 SV=1//4.56936e-15
scaffold120	652905	653583	679	158	0.291516226910436	0.509232333349457	-0.21771610643902	-1164.21400597197	CG	evm.TU.scaffold120.8	intron	--	gnl|BL_ORD_ID|108253 sp|Q16829|DUS7_HUMAN Dual specificity protein phosphatase 7 OS=Homo sapiens OX=9606 GN=DUSP7 PE=1 SV=4//6.29451e-83
scaffold120	933934	934418	485	65	0.197595141409248	0.614506431291629	-0.41691128988238	-538.205555763129	CG	scaffold120:930700:940931	CGI
scaffold120	1030756	1031303	548	65	0.0555597916845244	0.51270917736792	-0.457149385683395	-625.222070532425	CG	scaffold120:1019681:1032956	CGI
scaffold1200	927923	929134	1212	255	0.274021547409917	0.558671381024583	-0.284649833614666	-2676.25899869361	CG	evm.TU.scaffold1200.11	intron	--	gnl|BL_ORD_ID|308283 sp|Q9V4A7|PLXB_DROME Plexin-B OS=Drosophila melanogaster OX=7227 GN=PlexB PE=1 SV=2//0
scaffold1202	118741	119430	690	112	0.480028142980761	0.676661623836337	-0.196633480855576	-704.630172142708	CG	evm.TU.scaffold1202.7	intron	--	gnl|BL_ORD_ID|200497 sp|Q9WTP7|KAD3_MOUSE GTP:AMP phosphotransferase AK3, mitochondrial OS=Mus musculus OX=10090 GN=Ak3 PE=1 SV=3//6.46385e-74
scaffold1202	118741	119430	690	112	0.480028142980761	0.676661623836337	-0.196633480855576	-704.630172142708	CG	scaffold1202:118623:119404	CGI
scaffold1202	118741	119430	690	112	0.480028142980761	0.676661623836337	-0.196633480855576	-704.630172142708	CG	scaffold1202:119404:121405	CGI_shore
scaffold1204	1216727	1217508	782	90	0.0256931066414412	0.238859084228244	-0.213165977586803	-543.073242905215	CG	scaffold1204:1216316:1218316	CGI_shore
scaffold1214	852567	853293	727	159	0.473372707598662	0.73983644646104	-0.266463738862378	-1242.1703813519	CG	scaffold1214:852153:854153	CGI_shore
scaffold1214	852567	853293	727	159	0.473372707598662	0.73983644646104	-0.266463738862378	-1242.1703813519	CG	evm.TU.scaffold1214.9	intron	--	-//-
scaffold1214	852567	853293	727	159	0.473372707598662	0.73983644646104	-0.266463738862378	-1242.1703813519	CG	scaffold1214:850974:853656	CGI
scaffold1217	25656	27511	1856	89	0.0157903327990813	0.563446248731039	-0.547655915931957	-799.5654840335	CG	scaffold1217:25275:27276	CGI_shore
scaffold1217	1224448	1225088	641	90	0.0691327403538474	0.405509515284054	-0.336376774930207	-786.664142179657	CG	scaffold1217:1223601:1225601	CGI_shore
scaffold1217	1224448	1225088	641	90	0.0691327403538474	0.405509515284054	-0.336376774930207	-786.664142179657	CG	evm.TU.scaffold1217.16	exon	--	gnl|BL_ORD_ID|313380 sp|Q868Z9|PPN_DROME Papilin OS=Drosophila melanogaster OX=7227 GN=Ppn PE=1 SV=2//1.84331e-12
scaffold1217	1224448	1225088	641	90	0.0691327403538474	0.405509515284054	-0.336376774930207	-786.664142179657	CG	scaffold1217:1224447:1225048	CGI
scaffold1217	1224448	1225088	641	90	0.0691327403538474	0.405509515284054	-0.336376774930207	-786.664142179657	CG	evm.TU.scaffold1217.16	intron	--	gnl|BL_ORD_ID|313380 sp|Q868Z9|PPN_DROME Papilin OS=Drosophila melanogaster OX=7227 GN=Ppn PE=1 SV=2//1.84331e-12
scaffold1217	1224448	1225088	641	90	0.0691327403538474	0.405509515284054	-0.336376774930207	-786.664142179657	CG	scaffold1217:1225048:1227049	CGI_shore
scaffold1218	7538	11173	3636	136	0.0265676878257115	0.4349008100121	-0.408333122186388	-1191.90132650127	CG	scaffold1218:7115:11612	CGI
scaffold1219	494521	494903	383	110	0.481668127539867	0.787336328036173	-0.305668200496305	-958.012846672903	CG	evm.TU.scaffold1219.6	intron	--	gnl|BL_ORD_ID|554727 sp|Q3ZC82|ZC3HE_BOVIN Zinc finger CCCH domain-containing protein 14 OS=Bos taurus OX=9913 GN=ZC3H14 PE=2 SV=2//2.33118e-25
scaffold1219	866993	867678	686	172	0.564709872574932	0.72525861291483	-0.160548740339898	-863.175631341519	CG	evm.TU.scaffold1219.12	intron	--	gnl|BL_ORD_ID|208609 sp|Q8BSK8|KS6B1_MOUSE Ribosomal protein S6 kinase beta-1 OS=Mus musculus OX=10090 GN=Rps6kb1 PE=1 SV=2//0
scaffold1219	890233	890579	347	100	0.195114512016138	0.416132134497868	-0.22101762248173	-542.003809783918	CG	evm.TU.scaffold1219.12	intron	--	gnl|BL_ORD_ID|208609 sp|Q8BSK8|KS6B1_MOUSE Ribosomal protein S6 kinase beta-1 OS=Mus musculus OX=10090 GN=Rps6kb1 PE=1 SV=2//0
scaffold1219	893488	894029	542	86	0.408139928806102	0.674045814107463	-0.265905885301361	-652.215965552284	CG	evm.TU.scaffold1219.12	intron	--	gnl|BL_ORD_ID|208609 sp|Q8BSK8|KS6B1_MOUSE Ribosomal protein S6 kinase beta-1 OS=Mus musculus OX=10090 GN=Rps6kb1 PE=1 SV=2//0
scaffold1220	708712	709543	832	102	0.102477048593582	0.567045716533877	-0.464568667940295	-1139.55442624575	CG	evm.TU.scaffold1220.5	intron	--	gnl|BL_ORD_ID|264689 sp|Q4PJW2|NCOA1_PIG Nuclear receptor coactivator 1 OS=Sus scrofa OX=9823 GN=NCOA1 PE=2 SV=1//1.1216e-55
scaffold1220	708712	709543	832	102	0.102477048593582	0.567045716533877	-0.464568667940295	-1139.55442624575	CG	scaffold1220:706854:708854	CGI_shore
scaffold1220	708712	709543	832	102	0.102477048593582	0.567045716533877	-0.464568667940295	-1139.55442624575	CG	scaffold1220:708855:710537	CGI
scaffold1220	713001	713457	457	64	0.0330909210730452	0.411702286898362	-0.378611365825317	-782.489111656701	CG	evm.TU.scaffold1220.5	intron	--	gnl|BL_ORD_ID|264689 sp|Q4PJW2|NCOA1_PIG Nuclear receptor coactivator 1 OS=Sus scrofa OX=9823 GN=NCOA1 PE=2 SV=1//1.1216e-55
scaffold1220	713001	713457	457	64	0.0330909210730452	0.411702286898362	-0.378611365825317	-782.489111656701	CG	scaffold1220:711037:713037	CGI_shore
scaffold1220	713001	713457	457	64	0.0330909210730452	0.411702286898362	-0.378611365825317	-782.489111656701	CG	scaffold1220:712683:714683	CGI_shore
scaffold1220	713001	713457	457	64	0.0330909210730452	0.411702286898362	-0.378611365825317	-782.489111656701	CG	scaffold1220:713038:713267	CGI
scaffold1220	713001	713457	457	64	0.0330909210730452	0.411702286898362	-0.378611365825317	-782.489111656701	CG	scaffold1220:713267:715268	CGI_shore
scaffold1220	755897	756440	544	77	0.19573132815864	0.684173465799941	-0.4884421376413	-795.06628694361	CG	evm.TU.scaffold1220.5	intron	--	gnl|BL_ORD_ID|264689 sp|Q4PJW2|NCOA1_PIG Nuclear receptor coactivator 1 OS=Sus scrofa OX=9823 GN=NCOA1 PE=2 SV=1//1.1216e-55
scaffold1220	755897	756440	544	77	0.19573132815864	0.684173465799941	-0.4884421376413	-795.06628694361	CG	scaffold1220:754308:756309	CGI_shore
scaffold1220	755897	756440	544	77	0.19573132815864	0.684173465799941	-0.4884421376413	-795.06628694361	CG	scaffold1220:755511:756317	CGI
scaffold1220	755897	756440	544	77	0.19573132815864	0.684173465799941	-0.4884421376413	-795.06628694361	CG	scaffold1220:755614:757614	CGI_shore
scaffold1220	755897	756440	544	77	0.19573132815864	0.684173465799941	-0.4884421376413	-795.06628694361	CG	scaffold1220:756317:758318	CGI_shore
scaffold1223	275068	275511	444	53	0.0145593564107358	0.58654159827909	-0.571982241868354	-596.344266035682	CG	evm.TU.scaffold1223.4_evm.TU.scaffold1223.5	intron	--	gnl|BL_ORD_ID|13996 sp|Q7ZW24|ALG11_DANRE GDP-Man:Man(3)GlcNAc(2)-PP-Dol alpha-1,2-mannosyltransferase OS=Danio rerio OX=7955 GN=alg11 PE=2 SV=2//1.08103e-140
scaffold1223	276280	276783	504	91	0.0153360288685294	0.19356090395867	-0.17822487509014	-624.578710898352	CG	evm.TU.scaffold1223.4_evm.TU.scaffold1223.5	intron	--	gnl|BL_ORD_ID|13996 sp|Q7ZW24|ALG11_DANRE GDP-Man:Man(3)GlcNAc(2)-PP-Dol alpha-1,2-mannosyltransferase OS=Danio rerio OX=7955 GN=alg11 PE=2 SV=2//1.08103e-140
scaffold1223	986475	987376	902	156	0.205031862380524	0.55521085603939	-0.350178993658867	-1697.9909155523	CG	scaffold1223:984539:986539	CGI_shore
scaffold1223	986475	987376	902	156	0.205031862380524	0.55521085603939	-0.350178993658867	-1697.9909155523	CG	evm.TU.scaffold1223.15	intron	--	gnl|BL_ORD_ID|171449 sp|O95714|HERC2_HUMAN E3 ubiquitin-protein ligase HERC2 OS=Homo sapiens OX=9606 GN=HERC2 PE=1 SV=2//2.66878e-06
scaffold1223	986475	987376	902	156	0.205031862380524	0.55521085603939	-0.350178993658867	-1697.9909155523	CG	scaffold1223:986540:987144	CGI
scaffold1223	986475	987376	902	156	0.205031862380524	0.55521085603939	-0.350178993658867	-1697.9909155523	CG	scaffold1223:987144:989145	CGI_shore
scaffold1223	1024170	1025073	904	113	0.0627771720716727	0.228500566703997	-0.165723394632324	-744.718388527218	CG	evm.TU.scaffold1223.15	intron	--	gnl|BL_ORD_ID|171449 sp|O95714|HERC2_HUMAN E3 ubiquitin-protein ligase HERC2 OS=Homo sapiens OX=9606 GN=HERC2 PE=1 SV=2//2.66878e-06
scaffold1223	1024170	1025073	904	113	0.0627771720716727	0.228500566703997	-0.165723394632324	-744.718388527218	CG	scaffold1223:1020736:1035259	CGI
scaffold1223	1025246	1025923	678	108	0.110658408272257	0.410897942873859	-0.300239534601603	-1064.80780435082	CG	evm.TU.scaffold1223.15	intron	--	gnl|BL_ORD_ID|171449 sp|O95714|HERC2_HUMAN E3 ubiquitin-protein ligase HERC2 OS=Homo sapiens OX=9606 GN=HERC2 PE=1 SV=2//2.66878e-06
scaffold1223	1025246	1025923	678	108	0.110658408272257	0.410897942873859	-0.300239534601603	-1064.80780435082	CG	scaffold1223:1020736:1035259	CGI
scaffold1223	1026725	1027388	664	139	0.521466939281373	0.832582635457342	-0.311115696175969	-817.715382383337	CG	evm.TU.scaffold1223.15	intron	--	gnl|BL_ORD_ID|171449 sp|O95714|HERC2_HUMAN E3 ubiquitin-protein ligase HERC2 OS=Homo sapiens OX=9606 GN=HERC2 PE=1 SV=2//2.66878e-06
scaffold1223	1026725	1027388	664	139	0.521466939281373	0.832582635457342	-0.311115696175969	-817.715382383337	CG	scaffold1223:1020736:1035259	CGI
scaffold1223	1034315	1034694	380	82	0.175806990382088	0.460729763739224	-0.284922773357136	-666.261101174253	CG	scaffold1223:1034142:1036142	CGI_shore
scaffold1223	1034315	1034694	380	82	0.175806990382088	0.460729763739224	-0.284922773357136	-666.261101174253	CG	scaffold1223:1020736:1035259	CGI
scaffold1223	1034315	1034694	380	82	0.175806990382088	0.460729763739224	-0.284922773357136	-666.261101174253	CG	evm.TU.scaffold1223.15	intron	--	gnl|BL_ORD_ID|171449 sp|O95714|HERC2_HUMAN E3 ubiquitin-protein ligase HERC2 OS=Homo sapiens OX=9606 GN=HERC2 PE=1 SV=2//2.66878e-06
scaffold1223	1117280	1117954	675	175	0.438240873418333	0.636141876018184	-0.197901002599851	-1246.95185589191	CG	evm.TU.scaffold1223.20	intron	--	gnl|BL_ORD_ID|438532 sp|Q5RID7|SNX17_DANRE Sorting nexin-17 OS=Danio rerio OX=7955 GN=snx17 PE=2 SV=1//5.73956e-127
scaffold1225	1028108	1028416	309	56	0.107179119756327	0.592893368415911	-0.485714248659585	-504.66646938985	CG	evm.TU.scaffold1225.8	intron	--	gnl|BL_ORD_ID|480979 sp|Q6NU94|TRMB_XENLA tRNA (guanine-N(7)-)-methyltransferase OS=Xenopus laevis OX=8355 GN=mettl1 PE=2 SV=1//5.35657e-118
scaffold1229	65727	66477	751	147	0.0203201544817337	0.141421772703679	-0.121101618221945	-953.250665722913	CG	scaffold1229:66427:68427	CGI_shore
scaffold1229	65727	66477	751	147	0.0203201544817337	0.141421772703679	-0.121101618221945	-953.250665722913	CG	evm.TU.scaffold1229.4	intron	--	gnl|BL_ORD_ID|273759 sp|P55094|NR2C2_RAT Nuclear receptor subfamily 2 group C member 2 OS=Rattus norvegicus OX=10116 GN=Nr2c2 PE=1 SV=1//5.7358e-82
scaffold1229	65727	66477	751	147	0.0203201544817337	0.141421772703679	-0.121101618221945	-953.250665722913	CG	scaffold1229:65515:66906	CGI
scaffold1231	408863	409365	503	92	0.00646442775227103	0.0938134170852219	-0.0873489893329509	-625.480494675887	CG	evm.TU.scaffold1231.5	promoter	--	gnl|BL_ORD_ID|556796 sp|Q07231|ZSC21_MOUSE Zinc finger and SCAN domain-containing protein 21 OS=Mus musculus OX=10090 GN=Zscan21 PE=2 SV=2//5.85497e-06
scaffold1231	408863	409365	503	92	0.00646442775227103	0.0938134170852219	-0.0873489893329509	-625.480494675887	CG	evm.TU.scaffold1231.5	TSS	--	gnl|BL_ORD_ID|556796 sp|Q07231|ZSC21_MOUSE Zinc finger and SCAN domain-containing protein 21 OS=Mus musculus OX=10090 GN=Zscan21 PE=2 SV=2//5.85497e-06
scaffold1231	408863	409365	503	92	0.00646442775227103	0.0938134170852219	-0.0873489893329509	-625.480494675887	CG	evm.TU.scaffold1231.5	exon	--	gnl|BL_ORD_ID|556796 sp|Q07231|ZSC21_MOUSE Zinc finger and SCAN domain-containing protein 21 OS=Mus musculus OX=10090 GN=Zscan21 PE=2 SV=2//5.85497e-06
scaffold1231	408863	409365	503	92	0.00646442775227103	0.0938134170852219	-0.0873489893329509	-625.480494675887	CG	scaffold1231:408621:424750	CGI
scaffold1231	409416	410024	609	66	0.00721015552943468	0.211393118184301	-0.204182962654866	-539.835807208082	CG	scaffold1231:408621:424750	CGI
scaffold1231	409416	410024	609	66	0.00721015552943468	0.211393118184301	-0.204182962654866	-539.835807208082	CG	evm.TU.scaffold1231.5	intron	--	gnl|BL_ORD_ID|556796 sp|Q07231|ZSC21_MOUSE Zinc finger and SCAN domain-containing protein 21 OS=Mus musculus OX=10090 GN=Zscan21 PE=2 SV=2//5.85497e-06
scaffold1231	438696	439237	542	93	0.141095910725844	0.528798646766803	-0.387702736040959	-1052.10836925427	CG	evm.TU.scaffold1231.8	intron	--	gnl|BL_ORD_ID|43385 sp|Q3UGY8|BIG3_MOUSE Brefeldin A-inhibited guanine nucleotide-exchange protein 3 OS=Mus musculus OX=10090 GN=Arfgef3 PE=1 SV=1//5.10224e-56
scaffold1231	438696	439237	542	93	0.141095910725844	0.528798646766803	-0.387702736040959	-1052.10836925427	CG	scaffold1231:438644:439176	CGI
scaffold1231	438696	439237	542	93	0.141095910725844	0.528798646766803	-0.387702736040959	-1052.10836925427	CG	scaffold1231:439176:441177	CGI_shore
scaffold1231	460322	461391	1070	110	0.13330391044087	0.564143041099093	-0.430839130658223	-1377.04308692942	CG	scaffold1231:459343:461344	CGI_shore
scaffold1231	460322	461391	1070	110	0.13330391044087	0.564143041099093	-0.430839130658223	-1377.04308692942	CG	evm.TU.scaffold1231.8	intron	--	gnl|BL_ORD_ID|43385 sp|Q3UGY8|BIG3_MOUSE Brefeldin A-inhibited guanine nucleotide-exchange protein 3 OS=Mus musculus OX=10090 GN=Arfgef3 PE=1 SV=1//5.10224e-56
scaffold1231	460322	461391	1070	110	0.13330391044087	0.564143041099093	-0.430839130658223	-1377.04308692942	CG	scaffold1231:460031:461310	CGI
scaffold1231	460322	461391	1070	110	0.13330391044087	0.564143041099093	-0.430839130658223	-1377.04308692942	CG	scaffold1231:461310:463311	CGI_shore
scaffold1231	484881	485528	648	134	0.322595129954807	0.656917107716874	-0.334321977762067	-988.510179834154	CG	scaffold1231:480231:485868	CGI
scaffold1231	484881	485528	648	134	0.322595129954807	0.656917107716874	-0.334321977762067	-988.510179834154	CG	evm.TU.scaffold1231.8	intron	--	gnl|BL_ORD_ID|43385 sp|Q3UGY8|BIG3_MOUSE Brefeldin A-inhibited guanine nucleotide-exchange protein 3 OS=Mus musculus OX=10090 GN=Arfgef3 PE=1 SV=1//5.10224e-56
scaffold1237	563270	564059	790	135	0.00759643510486942	0.226688016031178	-0.219091580926309	-1400.84150439774	CG	scaffold1237:561416:563416	CGI_shore
scaffold1237	563270	564059	790	135	0.00759643510486942	0.226688016031178	-0.219091580926309	-1400.84150439774	CG	scaffold1237:562954:564955	CGI_shore
scaffold1237	563270	564059	790	135	0.00759643510486942	0.226688016031178	-0.219091580926309	-1400.84150439774	CG	evm.TU.scaffold1237.11	intron	--	gnl|BL_ORD_ID|345924 sp|Q2EI21|RESTA_XENLA RE1-silencing transcription factor A OS=Xenopus laevis OX=8355 GN=rest-a PE=2 SV=1//2.41437e-07
scaffold1237	563270	564059	790	135	0.00759643510486942	0.226688016031178	-0.219091580926309	-1400.84150439774	CG	scaffold1237:563417:564059	CGI
scaffold1237	563270	564059	790	135	0.00759643510486942	0.226688016031178	-0.219091580926309	-1400.84150439774	CG	scaffold1237:563673:565673	CGI_shore
scaffold1237	565274	565896	623	96	0.0342594784851976	0.141223637159905	-0.106964158674707	-633.326759335601	CG	evm.TU.scaffold1237.11	intron	--	gnl|BL_ORD_ID|345924 sp|Q2EI21|RESTA_XENLA RE1-silencing transcription factor A OS=Xenopus laevis OX=8355 GN=rest-a PE=2 SV=1//2.41437e-07
scaffold1237	565274	565896	623	96	0.0342594784851976	0.141223637159905	-0.106964158674707	-633.326759335601	CG	scaffold1237:563673:565673	CGI_shore
scaffold1237	565274	565896	623	96	0.0342594784851976	0.141223637159905	-0.106964158674707	-633.326759335601	CG	scaffold1237:564059:566060	CGI_shore
scaffold1237	565274	565896	623	96	0.0342594784851976	0.141223637159905	-0.106964158674707	-633.326759335601	CG	scaffold1237:565674:566071	CGI
scaffold1237	565274	565896	623	96	0.0342594784851976	0.141223637159905	-0.106964158674707	-633.326759335601	CG	evm.TU.scaffold1237.11	exon	--	gnl|BL_ORD_ID|345924 sp|Q2EI21|RESTA_XENLA RE1-silencing transcription factor A OS=Xenopus laevis OX=8355 GN=rest-a PE=2 SV=1//2.41437e-07
scaffold1237	565274	565896	623	96	0.0342594784851976	0.141223637159905	-0.106964158674707	-633.326759335601	CG	scaffold1237:565771:567771	CGI_shore
scaffold1237	575102	575723	622	83	0.448038435859973	0.690273825441925	-0.242235389581952	-603.459117444087	CG	scaffold1237:574443:576856	CGI
scaffold1237	575102	575723	622	83	0.448038435859973	0.690273825441925	-0.242235389581952	-603.459117444087	CG	evm.TU.scaffold1237.12	utr3	--	gnl|BL_ORD_ID|556210 sp|Q6ZMW2|ZN782_HUMAN Zinc finger protein 782 OS=Homo sapiens OX=9606 GN=ZNF782 PE=2 SV=1//8.40627e-07
scaffold1237	575102	575723	622	83	0.448038435859973	0.690273825441925	-0.242235389581952	-603.459117444087	CG	evm.TU.scaffold1237.12	exon	--	gnl|BL_ORD_ID|556210 sp|Q6ZMW2|ZN782_HUMAN Zinc finger protein 782 OS=Homo sapiens OX=9606 GN=ZNF782 PE=2 SV=1//8.40627e-07
scaffold1243	456189	456658	470	59	0.0443996804885836	0.453425974470845	-0.409026293982261	-606.839926632188	CG	scaffold1243:454271:456271	CGI_shore
scaffold1243	456189	456658	470	59	0.0443996804885836	0.453425974470845	-0.409026293982261	-606.839926632188	CG	scaffold1243:455006:457006	CGI_shore
scaffold1243	456189	456658	470	59	0.0443996804885836	0.453425974470845	-0.409026293982261	-606.839926632188	CG	scaffold1243:455191:457192	CGI_shore
scaffold1243	456189	456658	470	59	0.0443996804885836	0.453425974470845	-0.409026293982261	-606.839926632188	CG	scaffold1243:456272:456488	CGI
scaffold1243	456189	456658	470	59	0.0443996804885836	0.453425974470845	-0.409026293982261	-606.839926632188	CG	scaffold1243:456488:458489	CGI_shore
scaffold1243	460641	464602	3962	308	0.113281125499851	0.434408927809222	-0.321127802309371	-2455.0609341056	CG	scaffold1243:461282:463282	CGI_shore
scaffold1243	460641	464602	3962	308	0.113281125499851	0.434408927809222	-0.321127802309371	-2455.0609341056	CG	scaffold1243:463283:463959	CGI
scaffold1243	460641	464602	3962	308	0.113281125499851	0.434408927809222	-0.321127802309371	-2455.0609341056	CG	scaffold1243:463959:465960	CGI_shore
scaffold1243	699431	699588	158	55	0.0479426261295653	0.18148274303865	-0.133540116909084	-288.065081667229	CHH	Target=(TC)n:2-144;Class=Simple_repeat	repeat
scaffold1243	1041117	1041415	299	70	0.0148665595910627	0.267789037719631	-0.252922478128568	-617.202714444739	CG	evm.TU.scaffold1243.27	intron	--	gnl|BL_ORD_ID|301448 sp|P70684|PGDH_CAVPO 15-hydroxyprostaglandin dehydrogenase [NAD(+)] OS=Cavia porcellus OX=10141 GN=HPGD PE=2 SV=1//3.31487e-46
scaffold1247	219071	223321	4251	120	0.024335340617796	0.436214962808256	-0.41187962219046	-1089.30823792806	CG	scaffold1247:218535:219396	CGI
scaffold1247	219071	223321	4251	120	0.024335340617796	0.436214962808256	-0.41187962219046	-1089.30823792806	CG	scaffold1247:219396:221397	CGI_shore
scaffold1247	219071	223321	4251	120	0.024335340617796	0.436214962808256	-0.41187962219046	-1089.30823792806	CG	scaffold1247:219991:221991	CGI_shore
scaffold1247	219071	223321	4251	120	0.024335340617796	0.436214962808256	-0.41187962219046	-1089.30823792806	CG	scaffold1247:221992:227236	CGI
scaffold1247	223405	224810	1406	111	0.0355812910815492	0.411190312391006	-0.375609021309457	-1068.1015453725	CG	scaffold1247:221992:227236	CGI
scaffold1247	243183	248992	5810	105	0.0305620217471396	0.579665139200168	-0.549103117453029	-1204.69443230778	CG	scaffold1247:241364:243365	CGI_shore
scaffold1247	243183	248992	5810	105	0.0305620217471396	0.579665139200168	-0.549103117453029	-1204.69443230778	CG	scaffold1247:248667:250667	CGI_shore
scaffold1247	243183	248992	5810	105	0.0305620217471396	0.579665139200168	-0.549103117453029	-1204.69443230778	CG	scaffold1247:241744:249513	CGI
scaffold1247	257211	258030	820	77	0.0788875153525864	0.614633386730023	-0.535745871377436	-720.861513656333	CG	scaffold1247:255756:257757	CGI_shore
scaffold1247	257211	258030	820	77	0.0788875153525864	0.614633386730023	-0.535745871377436	-720.861513656333	CG	scaffold1247:257285:259285	CGI_shore
scaffold1247	269269	271201	1933	128	0.022749802638973	0.44488864718512	-0.422138844546147	-1221.99034575644	CG	scaffold1247:267763:269764	CGI_shore
scaffold1247	269269	271201	1933	128	0.022749802638973	0.44488864718512	-0.422138844546147	-1221.99034575644	CG	scaffold1247:268815:269610	CGI
scaffold1247	269269	271201	1933	128	0.022749802638973	0.44488864718512	-0.422138844546147	-1221.99034575644	CG	scaffold1247:269610:271611	CGI_shore
scaffold1247	276602	277710	1109	133	0.103214750801595	0.499034182811566	-0.395819432009971	-1283.38324957045	CG	scaffold1247:274007:278184	CGI
scaffold1247	276602	277710	1109	133	0.103214750801595	0.499034182811566	-0.395819432009971	-1283.38324957045	CG	evm.TU.scaffold1247.4	intron	--	gnl|BL_ORD_ID|234151 sp|Q21502|MEP1_CAEEL MOG interacting and ectopic P-granules protein 1 OS=Caenorhabditis elegans OX=6239 GN=mep-1 PE=1 SV=2//7.11991e-06
scaffold1247	276602	277710	1109	133	0.103214750801595	0.499034182811566	-0.395819432009971	-1283.38324957045	CG	evm.TU.scaffold1247.4	exon	--	gnl|BL_ORD_ID|234151 sp|Q21502|MEP1_CAEEL MOG interacting and ectopic P-granules protein 1 OS=Caenorhabditis elegans OX=6239 GN=mep-1 PE=1 SV=2//7.11991e-06
scaffold1247	1598858	1598924	67	7	0.00133903552477802	0.10994895787487	-0.108609922350092	-30.1223419181482	CHG	scaffold1247:1591533:1600424	CGI
scaffold1247	1598858	1598924	67	7	0.00133903552477802	0.10994895787487	-0.108609922350092	-30.1223419181482	CHG	scaffold1247:1598883:1600883	CGI_shore
scaffold125	37209	37567	359	90	0.0220276383185841	0.188304180927347	-0.166276542608763	-764.007418009042	CG	evm.TU.scaffold125.1	intron	--	-//-
scaffold1250	345359	345950	592	73	0.21949963042553	0.599392260530117	-0.379892630104587	-557.812825548416	CG	evm.TU.scaffold1250.8	intron	--	gnl|BL_ORD_ID|338816 sp|Q14644|RASA3_HUMAN Ras GTPase-activating protein 3 OS=Homo sapiens OX=9606 GN=RASA3 PE=1 SV=3//0
scaffold1250	346103	346980	878	127	0.086355779757394	0.436541333447979	-0.350185553690585	-1098.82153010011	CG	evm.TU.scaffold1250.8	intron	--	gnl|BL_ORD_ID|338816 sp|Q14644|RASA3_HUMAN Ras GTPase-activating protein 3 OS=Homo sapiens OX=9606 GN=RASA3 PE=1 SV=3//0
scaffold1250	862366	863560	1195	155	0.00590940674879752	0.111464028639606	-0.105554621890809	-944.074002206497	CG	evm.TU.scaffold1250.19	intron	--	gnl|BL_ORD_ID|425278 sp|Q8VC69|S22A6_MOUSE Solute carrier family 22 member 6 OS=Mus musculus OX=10090 GN=Slc22a6 PE=1 SV=1//1.45936e-45
scaffold1250	862366	863560	1195	155	0.00590940674879752	0.111464028639606	-0.105554621890809	-944.074002206497	CG	evm.TU.scaffold1250.19	exon	--	gnl|BL_ORD_ID|425278 sp|Q8VC69|S22A6_MOUSE Solute carrier family 22 member 6 OS=Mus musculus OX=10090 GN=Slc22a6 PE=1 SV=1//1.45936e-45
scaffold1250	1781002	1781413	412	56	0.0225810109366908	0.502427232684905	-0.479846221748214	-504.183392272703	CG	evm.TU.scaffold1250.35	intron	--	gnl|BL_ORD_ID|291344 sp|Q5F450|PAN2_CHICK PAN2-PAN3 deadenylation complex catalytic subunit PAN2 OS=Gallus gallus OX=9031 GN=PAN2 PE=2 SV=1//0
scaffold1250	1781002	1781413	412	56	0.0225810109366908	0.502427232684905	-0.479846221748214	-504.183392272703	CG	scaffold1250:1780353:1782354	CGI_shore
scaffold1250	1781002	1781413	412	56	0.0225810109366908	0.502427232684905	-0.479846221748214	-504.183392272703	CG	scaffold1250:1780940:1781910	CGI
scaffold1250	1781002	1781413	412	56	0.0225810109366908	0.502427232684905	-0.479846221748214	-504.183392272703	CG	scaffold1250:1781392:1783392	CGI_shore
scaffold1250	1792063	1792657	595	54	0.0255173292188499	0.586139007700755	-0.560621678481905	-805.18049597911	CG	evm.TU.scaffold1250.35	intron	--	gnl|BL_ORD_ID|291344 sp|Q5F450|PAN2_CHICK PAN2-PAN3 deadenylation complex catalytic subunit PAN2 OS=Gallus gallus OX=9031 GN=PAN2 PE=2 SV=1//0
scaffold1250	1792063	1792657	595	54	0.0255173292188499	0.586139007700755	-0.560621678481905	-805.18049597911	CG	scaffold1250:1791538:1793539	CGI_shore
scaffold1250	1792063	1792657	595	54	0.0255173292188499	0.586139007700755	-0.560621678481905	-805.18049597911	CG	scaffold1250:1792575:1794575	CGI_shore
scaffold1253	392002	396210	4209	94	0.0381470078991122	0.253250123398688	-0.215103115499576	-593.902784708367	CG	scaffold1253:391157:392396	CGI
scaffold1253	392002	396210	4209	94	0.0381470078991122	0.253250123398688	-0.215103115499576	-593.902784708367	CG	scaffold1253:393954:395954	CGI_shore
scaffold1253	392002	396210	4209	94	0.0381470078991122	0.253250123398688	-0.215103115499576	-593.902784708367	CG	scaffold1253:394893:396893	CGI_shore
scaffold1253	392002	396210	4209	94	0.0381470078991122	0.253250123398688	-0.215103115499576	-593.902784708367	CG	scaffold1253:395955:396560	CGI
scaffold1253	392002	396210	4209	94	0.0381470078991122	0.253250123398688	-0.215103115499576	-593.902784708367	CG	scaffold1253:392396:394397	CGI_shore
scaffold1261	1521350	1521897	548	127	0.213600561538613	0.381775511774797	-0.168174950236184	-739.25804495809	CG	scaffold1261:1521217:1521922	CGI
scaffold1261	1521350	1521897	548	127	0.213600561538613	0.381775511774797	-0.168174950236184	-739.25804495809	CG	evm.TU.scaffold1261.15	intron	--	gnl|BL_ORD_ID|283158 sp|Q9ULI1|NWD2_HUMAN NACHT and WD repeat domain-containing protein 2 OS=Homo sapiens OX=9606 GN=NWD2 PE=2 SV=3//4.77822e-39
scaffold1261	1625232	1625895	664	102	0.541800568006435	0.825221284450761	-0.283420716444325	-807.026371161145	CG	evm.TU.scaffold1261.16	intron	--	gnl|BL_ORD_ID|288638 sp|Q6GM06|OTU6B_XENLA OTU domain-containing protein 6B OS=Xenopus laevis OX=8355 GN=otud6b PE=2 SV=1//2.22829e-58
scaffold1261	1625232	1625895	664	102	0.541800568006435	0.825221284450761	-0.283420716444325	-807.026371161145	CG	scaffold1261:1625231:1625851	CGI
scaffold1261	1625232	1625895	664	102	0.541800568006435	0.825221284450761	-0.283420716444325	-807.026371161145	CG	scaffold1261:1625851:1627852	CGI_shore
scaffold1261	2335641	2336579	939	126	0.117233138779164	0.390579684729665	-0.273346545950501	-1010.57089842563	CG	scaffold1261:2335501:2336871	CGI
scaffold1263	360000	360145	146	39	0.00072776487438259	0.0523763157529617	-0.0516485508785791	-195.382956903486	CHH	Target=(ATTG)n:2-99;Class=Simple_repeat	repeat
scaffold1263	360000	360145	146	39	0.00072776487438259	0.0523763157529617	-0.0516485508785791	-195.382956903486	CHH	evm.TU.scaffold1263.3	intron	--	gnl|BL_ORD_ID|436213 sp|P48763|SL9A2_RAT Sodium/hydrogen exchanger 2 OS=Rattus norvegicus OX=10116 GN=Slc9a2 PE=1 SV=1//4.29033e-104
scaffold1263	577985	579018	1034	98	0.0374031705567886	0.430199463741767	-0.392796293184978	-1007.25085946239	CG	evm.TU.scaffold1263.5	promoter	--	gnl|BL_ORD_ID|285173 sp|Q9D051|ODPB_MOUSE Pyruvate dehydrogenase E1 component subunit beta, mitochondrial OS=Mus musculus OX=10090 GN=Pdhb PE=1 SV=1//9.21443e-168
scaffold1271	227511	228006	496	92	0.00677830424498988	0.121758726030367	-0.114980421785377	-650.201028811974	CG	evm.TU.scaffold1271.2	intron	--	gnl|BL_ORD_ID|69880 sp|P27393|CO4A2_ASCSU Collagen alpha-2(IV) chain OS=Ascaris suum OX=6253 PE=2 SV=1//6.36521e-06
scaffold1271	441203	441677	475	94	0.0293004632682182	0.15371315741319	-0.124412694144972	-586.645225294067	CG	evm.TU.scaffold1271.6	intron	--	gnl|BL_ORD_ID|193129 sp|Q921Y2|IMP3_MOUSE U3 small nucleolar ribonucleoprotein protein IMP3 OS=Mus musculus OX=10090 GN=Imp3 PE=2 SV=1//2.31797e-85
scaffold1271	782631	784406	1776	193	0.00590088145507688	0.181788004155217	-0.175887122700141	-1335.77199697534	CG	scaffold1271:783739:785740	CGI_shore
scaffold1271	782631	784406	1776	193	0.00590088145507688	0.181788004155217	-0.175887122700141	-1335.77199697534	CG	scaffold1271:724108:783739	CGI
scaffold1273	469637	470324	688	68	0.340297550394588	0.764586935688265	-0.424289385293677	-581.564774575169	CG	evm.TU.scaffold1273.5	intron	--	gnl|BL_ORD_ID|268075 sp|Q923S6|NEUL1_MOUSE E3 ubiquitin-protein ligase NEURL1 OS=Mus musculus OX=10090 GN=Neurl1 PE=1 SV=1//2.87844e-22
scaffold1273	469637	470324	688	68	0.340297550394588	0.764586935688265	-0.424289385293677	-581.564774575169	CG	evm.TU.scaffold1273.5	exon	--	gnl|BL_ORD_ID|268075 sp|Q923S6|NEUL1_MOUSE E3 ubiquitin-protein ligase NEURL1 OS=Mus musculus OX=10090 GN=Neurl1 PE=1 SV=1//2.87844e-22
scaffold1282	20222	26070	5849	182	0.0145097806071221	0.370663393509558	-0.356153612902436	-1936.84042596081	CG	evm.TU.scaffold1282.1	intron	--	gnl|BL_ORD_ID|434395 sp|Q8BPQ7|SGSM1_MOUSE Small G protein signaling modulator 1 OS=Mus musculus OX=10090 GN=Sgsm1 PE=1 SV=2//4.95072e-35
scaffold1282	27496	29659	2164	151	0.0349769255407212	0.446885321157269	-0.411908395616548	-1204.24886886725	CG	evm.TU.scaffold1282.1	intron	--	gnl|BL_ORD_ID|434395 sp|Q8BPQ7|SGSM1_MOUSE Small G protein signaling modulator 1 OS=Mus musculus OX=10090 GN=Sgsm1 PE=1 SV=2//4.95072e-35
scaffold1284	132334	132476	143	49	0.00171408638811134	0.0926485741867434	-0.090934487798632	-243.629505384074	CHH	scaffold1284:131335:133335	CGI_shore
scaffold1284	132334	132476	143	49	0.00171408638811134	0.0926485741867434	-0.090934487798632	-243.629505384074	CHH	scaffold1284:132394:134395	CGI_shore
scaffold1284	132334	132476	143	49	0.00171408638811134	0.0926485741867434	-0.090934487798632	-243.629505384074	CHH	scaffold1284:130500:132394	CGI
scaffold1284	441658	442569	912	151	0.0160352616637754	0.179516406473374	-0.163481144809599	-1088.95959903812	CG	evm.TU.scaffold1284.6	intron	--	gnl|BL_ORD_ID|260409 sp|S4R2P9|NAC3_MOUSE Sodium/calcium exchanger 3 OS=Mus musculus OX=10090 GN=Slc8a3 PE=1 SV=1//1.03118e-170
scaffold1284	443337	445318	1982	187	0.014881260692152	0.174116240881641	-0.159234980189489	-1036.45397555244	CG	evm.TU.scaffold1284.6	intron	--	gnl|BL_ORD_ID|260409 sp|S4R2P9|NAC3_MOUSE Sodium/calcium exchanger 3 OS=Mus musculus OX=10090 GN=Slc8a3 PE=1 SV=1//1.03118e-170
scaffold1285	255932	257276	1345	239	0.305183799566516	0.531919592262718	-0.226735792696202	-2060.78830704305	CG	evm.TU.scaffold1285.8	intron	--	-//-
scaffold1285	255932	257276	1345	239	0.305183799566516	0.531919592262718	-0.226735792696202	-2060.78830704305	CG	scaffold1285:254107:256107	CGI_shore
scaffold1285	255932	257276	1345	239	0.305183799566516	0.531919592262718	-0.226735792696202	-2060.78830704305	CG	scaffold1285:255633:257634	CGI_shore
scaffold1285	255932	257276	1345	239	0.305183799566516	0.531919592262718	-0.226735792696202	-2060.78830704305	CG	scaffold1285:256108:257436	CGI
scaffold1285	329588	330711	1124	172	0.170486021105777	0.52765117071899	-0.357165149613213	-1772.73362290356	CG	evm.TU.scaffold1285.10	intron	--	gnl|BL_ORD_ID|446566 sp|Q5ZL33|STRAP_CHICK Serine-threonine kinase receptor-associated protein OS=Gallus gallus OX=9031 GN=STRAP PE=2 SV=2//7.92462e-110
scaffold1285	329588	330711	1124	172	0.170486021105777	0.52765117071899	-0.357165149613213	-1772.73362290356	CG	scaffold1285:300145:331033	CGI
scaffold1285	351768	352601	834	117	0.0714059570962131	0.353147507212206	-0.281741550115993	-1048.2700688137	CG	scaffold1285:349857:351857	CGI_shore
scaffold1285	351768	352601	834	117	0.0714059570962131	0.353147507212206	-0.281741550115993	-1048.2700688137	CG	evm.TU.scaffold1285.11	intron	--	gnl|BL_ORD_ID|267078 sp|Q0MQE6|NDUB8_GORGO NADH dehydrogenase [ubiquinone] 1 beta subcomplex subunit 8, mitochondrial OS=Gorilla gorilla gorilla OX=9595 GN=NDUFB8 PE=2 SV=1//1.0287e-21
scaffold1285	351768	352601	834	117	0.0714059570962131	0.353147507212206	-0.281741550115993	-1048.2700688137	CG	scaffold1285:350664:352665	CGI_shore
scaffold1285	351768	352601	834	117	0.0714059570962131	0.353147507212206	-0.281741550115993	-1048.2700688137	CG	scaffold1285:351858:353395	CGI
scaffold1285	371040	371593	554	83	0.11317833367074	0.45666532859432	-0.34348699492358	-502.038582014137	CG	scaffold1285:368266:373990	CGI
scaffold1285	371040	371593	554	83	0.11317833367074	0.45666532859432	-0.34348699492358	-502.038582014137	CG	evm.TU.scaffold1285.12	intron	--	gnl|BL_ORD_ID|79242 sp|O75534|CSDE1_HUMAN Cold shock domain-containing protein E1 OS=Homo sapiens OX=9606 GN=CSDE1 PE=1 SV=2//4.41182e-13
scaffold1286	83266	83969	704	166	0.303191005722145	0.774134756275038	-0.470943750552894	-1993.84640929905	CG	evm.TU.scaffold1286.2	intron	--	-//-
scaffold1286	243251	246549	3299	110	0.0116280760733062	0.57079623758714	-0.559168161513834	-1180.34762739822	CG	scaffold1286:241299:243300	CGI_shore
scaffold1286	243251	246549	3299	110	0.0116280760733062	0.57079623758714	-0.559168161513834	-1180.34762739822	CG	evm.TU.scaffold1286.7	intron	--	gnl|BL_ORD_ID|267293 sp|P25708|NDUV1_BOVIN NADH dehydrogenase [ubiquinone] flavoprotein 1, mitochondrial OS=Bos taurus OX=9913 GN=NDUFV1 PE=1 SV=2//0
scaffold129	445506	446603	1098	90	0.49158358030402	0.830174957434702	-0.338591377130682	-657.691205811943	CG	evm.TU.scaffold129.2_evm.TU.scaffold129.1	intron	--	gnl|BL_ORD_ID|441657 sp|Q01083|SPITZ_DROME Protein spitz OS=Drosophila melanogaster OX=7227 GN=spi PE=1 SV=2//8.19096e-32
scaffold129	605541	605999	459	74	0.00662139506776027	0.232511258709516	-0.225889863641756	-626.59584151353	CG	scaffold129:593696:605999	CGI
scaffold129	605541	605999	459	74	0.00662139506776027	0.232511258709516	-0.225889863641756	-626.59584151353	CG	evm.TU.scaffold129.5	intron	--	gnl|BL_ORD_ID|165824 sp|O93327|H2AY_CHICK Core histone macro-H2A.1 OS=Gallus gallus OX=9031 GN=H2AFY PE=1 SV=3//2.8084e-41
scaffold129	605541	605999	459	74	0.00662139506776027	0.232511258709516	-0.225889863641756	-626.59584151353	CG	evm.TU.scaffold129.5	exon	--	gnl|BL_ORD_ID|165824 sp|O93327|H2AY_CHICK Core histone macro-H2A.1 OS=Gallus gallus OX=9031 GN=H2AFY PE=1 SV=3//2.8084e-41
scaffold129	605541	605999	459	74	0.00662139506776027	0.232511258709516	-0.225889863641756	-626.59584151353	CG	scaffold129:605450:607450	CGI_shore
scaffold1294	491212	491626	415	81	0.108518095485466	0.428690463060961	-0.320172367575495	-743.415940185778	CG	evm.TU.scaffold1294.10	intron	--	-//-
scaffold1296	83101	84122	1022	167	0.0251242590322751	0.379869256225881	-0.354744997193606	-1678.49955112514	CG	evm.TU.scaffold1296.2	intron	--	-//-
scaffold1296	85091	86264	1174	157	0.0186330600253713	0.257588737156686	-0.238955677131315	-1102.24818057516	CG	evm.TU.scaffold1296.2	intron	--	-//-
scaffold1296	86548	87301	754	70	0.0172844641085073	0.382007196429698	-0.364722732321191	-509.310211092224	CG	evm.TU.scaffold1296.2	intron	--	-//-
scaffold1296	87677	88480	804	123	0.0222574842828592	0.221078012509714	-0.198820528226855	-777.828169944375	CG	evm.TU.scaffold1296.2	intron	--	-//-
scaffold1296	114709	115169	461	80	0.0148274619187914	0.373052606959818	-0.358225145041026	-744.896509864588	CG	scaffold1296:114788:115169	CGI
scaffold1296	114709	115169	461	80	0.0148274619187914	0.373052606959818	-0.358225145041026	-744.896509864588	CG	scaffold1296:112787:114787	CGI_shore
scaffold1296	114709	115169	461	80	0.0148274619187914	0.373052606959818	-0.358225145041026	-744.896509864588	CG	evm.TU.scaffold1296.3	intron	--	-//-
scaffold1296	114709	115169	461	80	0.0148274619187914	0.373052606959818	-0.358225145041026	-744.896509864588	CG	scaffold1296:113605:115605	CGI_shore
scaffold1296	114709	115169	461	80	0.0148274619187914	0.373052606959818	-0.358225145041026	-744.896509864588	CG	scaffold1296:113708:115709	CGI_shore
scaffold1296	117983	118330	348	64	0.0149488650462353	0.275793562991157	-0.260844697944922	-538.051402533422	CG	scaffold1296:116008:118009	CGI_shore
scaffold1296	126797	127594	798	62	0.012115211543205	0.567791958400828	-0.555676746857623	-694.594950882894	CG	scaffold1296:127093:129093	CGI_shore
scaffold1296	153517	154740	1224	93	0.245005165738185	0.617627275149857	-0.372622109411672	-810.937804112154	CG	scaffold1296:152429:154429	CGI_shore
scaffold1296	153517	154740	1224	93	0.245005165738185	0.617627275149857	-0.372622109411672	-810.937804112154	CG	scaffold1296:154430:155744	CGI
scaffold1296	153517	154740	1224	93	0.245005165738185	0.617627275149857	-0.372622109411672	-810.937804112154	CG	scaffold1296:154608:156608	CGI_shore
scaffold1305	401849	402004	156	51	0.0041114273397219	0.0544747136857326	-0.0503632863460107	-191.491628940686	CHH	evm.TU.scaffold1305.5	intron	--	gnl|BL_ORD_ID|385617 sp|Q9BYD3|RM04_HUMAN 39S ribosomal protein L4, mitochondrial OS=Homo sapiens OX=9606 GN=MRPL4 PE=1 SV=1//1.43911e-77
scaffold1305	422257	422626	370	95	0.138813878098449	0.279773700109737	-0.140959822011289	-618.514503830844	CG	evm.TU.scaffold1305.5	intron	--	gnl|BL_ORD_ID|385617 sp|Q9BYD3|RM04_HUMAN 39S ribosomal protein L4, mitochondrial OS=Homo sapiens OX=9606 GN=MRPL4 PE=1 SV=1//1.43911e-77
scaffold1305	696051	696390	340	59	0.0223154885329138	0.430165580238093	-0.407850091705179	-636.986462568577	CG	evm.TU.scaffold1305.7	intron	--	gnl|BL_ORD_ID|76911 sp|Q9VN93|CPR1_DROME Putative cysteine proteinase CG12163 OS=Drosophila melanogaster OX=7227 GN=CG12163 PE=2 SV=2//3.38759e-100
scaffold1305	696051	696390	340	59	0.0223154885329138	0.430165580238093	-0.407850091705179	-636.986462568577	CG	scaffold1305:695164:697165	CGI_shore
scaffold1305	735220	735631	412	47	0.04572448184373	0.554449893187819	-0.508725411344089	-634.208494334234	CG	evm.TU.scaffold1305.8	intron	--	gnl|BL_ORD_ID|39563 sp|Q9NQS1|AVEN_HUMAN Cell death regulator Aven OS=Homo sapiens OX=9606 GN=AVEN PE=1 SV=1//2.29428e-10
scaffold1305	735690	737454	1765	161	0.0661839181420011	0.366865771824344	-0.300681853682343	-1219.40518870669	CG	evm.TU.scaffold1305.8	intron	--	gnl|BL_ORD_ID|39563 sp|Q9NQS1|AVEN_HUMAN Cell death regulator Aven OS=Homo sapiens OX=9606 GN=AVEN PE=1 SV=1//2.29428e-10
scaffold1306	354456	356058	1603	86	0.0276958464934608	0.299997950145824	-0.272302103652363	-616.491918701098	CG	scaffold1306:353370:355370	CGI_shore
scaffold1306	354456	356058	1603	86	0.0276958464934608	0.299997950145824	-0.272302103652363	-616.491918701098	CG	scaffold1306:355029:357029	CGI_shore
scaffold1306	354456	356058	1603	86	0.0276958464934608	0.299997950145824	-0.272302103652363	-616.491918701098	CG	scaffold1306:355371:356332	CGI
scaffold1306	356677	358642	1966	65	0.0544999106206604	0.64967661950033	-0.595176708879669	-631.245660299667	CG	scaffold1306:355029:357029	CGI_shore
scaffold1306	356677	358642	1966	65	0.0544999106206604	0.64967661950033	-0.595176708879669	-631.245660299667	CG	scaffold1306:356332:358333	CGI_shore
scaffold1306	356677	358642	1966	65	0.0544999106206604	0.64967661950033	-0.595176708879669	-631.245660299667	CG	scaffold1306:357030:357432	CGI
scaffold1306	356677	358642	1966	65	0.0544999106206604	0.64967661950033	-0.595176708879669	-631.245660299667	CG	scaffold1306:357432:359433	CGI_shore
scaffold1306	356677	358642	1966	65	0.0544999106206604	0.64967661950033	-0.595176708879669	-631.245660299667	CG	scaffold1306:358082:360082	CGI_shore
scaffold1306	388858	389412	555	88	0.288253190690467	0.674813571314361	-0.386560380623893	-710.964972955117	CG	evm.TU.scaffold1306.4	intron	--	gnl|BL_ORD_ID|461498 sp|Q9U1Q4|SYV_CAEEL Valine--tRNA ligase OS=Caenorhabditis elegans OX=6239 GN=glp-4 PE=1 SV=1//2.36098e-165
scaffold1306	388858	389412	555	88	0.288253190690467	0.674813571314361	-0.386560380623893	-710.964972955117	CG	scaffold1306:388592:389842	CGI
scaffold1306	395170	396013	844	124	0.0315409799368414	0.2798662269096	-0.248325246972759	-892.882978206015	CG	scaffold1306:393239:395239	CGI_shore
scaffold1306	395170	396013	844	124	0.0315409799368414	0.2798662269096	-0.248325246972759	-892.882978206015	CG	scaffold1306:394878:396879	CGI_shore
scaffold1306	395170	396013	844	124	0.0315409799368414	0.2798662269096	-0.248325246972759	-892.882978206015	CG	scaffold1306:395240:396083	CGI
scaffold1306	395170	396013	844	124	0.0315409799368414	0.2798662269096	-0.248325246972759	-892.882978206015	CG	evm.TU.scaffold1306.4	intron	--	gnl|BL_ORD_ID|461498 sp|Q9U1Q4|SYV_CAEEL Valine--tRNA ligase OS=Caenorhabditis elegans OX=6239 GN=glp-4 PE=1 SV=1//2.36098e-165
scaffold1306	484659	485825	1167	150	0.0173079364548721	0.294561061295653	-0.277253124840781	-1201.48544681283	CG	evm.TU.scaffold1306.4	intron	--	gnl|BL_ORD_ID|461498 sp|Q9U1Q4|SYV_CAEEL Valine--tRNA ligase OS=Caenorhabditis elegans OX=6239 GN=glp-4 PE=1 SV=1//2.36098e-165
scaffold1306	817152	817776	625	103	0.374765026612629	0.722738256669145	-0.347973230056515	-805.416823927216	CG	evm.TU.scaffold1306.7	intron	--	gnl|BL_ORD_ID|248994 sp|P54276|MSH6_MOUSE DNA mismatch repair protein Msh6 OS=Mus musculus OX=10090 GN=Msh6 PE=1 SV=3//1.40254e-12
scaffold1306	835819	836264	446	48	0.0364062939025161	0.7152239502709	-0.678817656368384	-622.90283750048	CG	evm.TU.scaffold1306.7	intron	--	gnl|BL_ORD_ID|248994 sp|P54276|MSH6_MOUSE DNA mismatch repair protein Msh6 OS=Mus musculus OX=10090 GN=Msh6 PE=1 SV=3//1.40254e-12
scaffold1306	840900	841567	668	118	0.0167341648247849	0.258056701971732	-0.241322537146947	-870.419589864187	CG	scaffold1306:838949:840949	CGI_shore
scaffold1306	840900	841567	668	118	0.0167341648247849	0.258056701971732	-0.241322537146947	-870.419589864187	CG	scaffold1306:839478:841479	CGI_shore
scaffold1306	840900	841567	668	118	0.0167341648247849	0.258056701971732	-0.241322537146947	-870.419589864187	CG	scaffold1306:840950:841567	CGI
scaffold1306	840900	841567	668	118	0.0167341648247849	0.258056701971732	-0.241322537146947	-870.419589864187	CG	scaffold1306:841263:843263	CGI_shore
scaffold1306	840900	841567	668	118	0.0167341648247849	0.258056701971732	-0.241322537146947	-870.419589864187	CG	evm.TU.scaffold1306.7	intron	--	gnl|BL_ORD_ID|248994 sp|P54276|MSH6_MOUSE DNA mismatch repair protein Msh6 OS=Mus musculus OX=10090 GN=Msh6 PE=1 SV=3//1.40254e-12
scaffold1306	850521	850948	428	51	0.0184472499567839	0.55147982789414	-0.533032577937356	-524.365454867599	CG	scaffold1306:848815:850815	CGI_shore
scaffold1306	850521	850948	428	51	0.0184472499567839	0.55147982789414	-0.533032577937356	-524.365454867599	CG	scaffold1306:849739:851739	CGI_shore
scaffold1306	850521	850948	428	51	0.0184472499567839	0.55147982789414	-0.533032577937356	-524.365454867599	CG	scaffold1306:850816:851050	CGI
scaffold1306	850521	850948	428	51	0.0184472499567839	0.55147982789414	-0.533032577937356	-524.365454867599	CG	evm.TU.scaffold1306.7	intron	--	gnl|BL_ORD_ID|248994 sp|P54276|MSH6_MOUSE DNA mismatch repair protein Msh6 OS=Mus musculus OX=10090 GN=Msh6 PE=1 SV=3//1.40254e-12
scaffold1306	850521	850948	428	51	0.0184472499567839	0.55147982789414	-0.533032577937356	-524.365454867599	CG	scaffold1306:850795:852795	CGI_shore
scaffold1306	993423	994131	709	107	0.022020717559127	0.281216819891106	-0.259196102331979	-812.950416515764	CG	scaffold1306:992845:995650	CGI
scaffold1307	874793	875245	453	77	0.367767163178331	0.617269481163946	-0.249502317985615	-511.681537066434	CG	evm.TU.scaffold1307.20	intron	--	gnl|BL_ORD_ID|463703 sp|Q91WQ5|TAF5L_MOUSE TAF5-like RNA polymerase II p300/CBP-associated factor-associated factor 65 kDa subunit 5L OS=Mus musculus OX=10090 GN=Taf5l PE=2 SV=1//2.81018e-142
scaffold1307	1037874	1038411	538	110	0.460139039709976	0.808519971041611	-0.348380931331635	-955.8608880698	CG	Target=(CAATC)n:1-83;Class=Simple_repeat	repeat
scaffold1307	1037874	1038411	538	110	0.460139039709976	0.808519971041611	-0.348380931331635	-955.8608880698	CG	evm.TU.scaffold1307.24	intron	--	gnl|BL_ORD_ID|18867 sp|Q5R644|API5_PONAB Apoptosis inhibitor 5 OS=Pongo abelii OX=9601 GN=API5 PE=2 SV=1//6.26365e-169
scaffold1307	1040169	1040841	673	107	0.15177814406998	0.511859280688292	-0.360081136618311	-1190.15897734756	CG	evm.TU.scaffold1307.24	intron	--	gnl|BL_ORD_ID|18867 sp|Q5R644|API5_PONAB Apoptosis inhibitor 5 OS=Pongo abelii OX=9601 GN=API5 PE=2 SV=1//6.26365e-169
scaffold1307	1041040	1041744	705	84	0.22178765215579	0.502336909787373	-0.280549257631583	-639.379255592818	CG	evm.TU.scaffold1307.24	intron	--	gnl|BL_ORD_ID|18867 sp|Q5R644|API5_PONAB Apoptosis inhibitor 5 OS=Pongo abelii OX=9601 GN=API5 PE=2 SV=1//6.26365e-169
scaffold1307	1048955	1049382	428	94	0.541736097627164	0.852577693571375	-0.310841595944211	-579.179873580742	CG	evm.TU.scaffold1307.24	intron	--	gnl|BL_ORD_ID|18867 sp|Q5R644|API5_PONAB Apoptosis inhibitor 5 OS=Pongo abelii OX=9601 GN=API5 PE=2 SV=1//6.26365e-169
scaffold1307	1052626	1053257	632	112	0.234388164924757	0.577443786029782	-0.343055621105026	-1231.82613866254	CG	evm.TU.scaffold1307.24	intron	--	gnl|BL_ORD_ID|18867 sp|Q5R644|API5_PONAB Apoptosis inhibitor 5 OS=Pongo abelii OX=9601 GN=API5 PE=2 SV=1//6.26365e-169
scaffold1310	1299858	1299935	78	5	0.000279205450723369	0.0204988232250667	-0.0202196177743433	-19.6374580594913	CHG	scaffold1310:1299426:1301427	CGI_shore
scaffold1314	452394	455871	3478	217	0.098169401218621	0.583852597908158	-0.485683196689537	-2549.66952163164	CG	scaffold1314:451491:453491	CGI_shore
scaffold1314	452394	455871	3478	217	0.098169401218621	0.583852597908158	-0.485683196689537	-2549.66952163164	CG	scaffold1314:452138:452412	CGI
scaffold1314	452394	455871	3478	217	0.098169401218621	0.583852597908158	-0.485683196689537	-2549.66952163164	CG	evm.TU.scaffold1314.7	intron	--	gnl|BL_ORD_ID|487788 sp|Q5XGY1|TSR1_XENLA Pre-rRNA-processing protein TSR1 homolog OS=Xenopus laevis OX=8355 GN=tsr1 PE=2 SV=1//0
scaffold1314	452394	455871	3478	217	0.098169401218621	0.583852597908158	-0.485683196689537	-2549.66952163164	CG	scaffold1314:452412:454413	CGI_shore
scaffold1314	452394	455871	3478	217	0.098169401218621	0.583852597908158	-0.485683196689537	-2549.66952163164	CG	evm.TU.scaffold1314.7	exon	--	gnl|BL_ORD_ID|487788 sp|Q5XGY1|TSR1_XENLA Pre-rRNA-processing protein TSR1 homolog OS=Xenopus laevis OX=8355 GN=tsr1 PE=2 SV=1//0
scaffold1314	452394	455871	3478	217	0.098169401218621	0.583852597908158	-0.485683196689537	-2549.66952163164	CG	scaffold1314:453492:455946	CGI
scaffold1314	470157	470536	380	69	0.121315983107248	0.494845956608909	-0.373529973501661	-615.718630615111	CG	evm.TU.scaffold1314.7	intron	--	gnl|BL_ORD_ID|487788 sp|Q5XGY1|TSR1_XENLA Pre-rRNA-processing protein TSR1 homolog OS=Xenopus laevis OX=8355 GN=tsr1 PE=2 SV=1//0
scaffold1314	470157	470536	380	69	0.121315983107248	0.494845956608909	-0.373529973501661	-615.718630615111	CG	scaffold1314:469865:471528	CGI
scaffold1314	523340	523770	431	93	0.164522451873673	0.721992223934114	-0.557469772060441	-1151.07949870196	CG	evm.TU.scaffold1314.10	intron	--	gnl|BL_ORD_ID|232960 sp|Q17LR9|MED20_AEDAE Mediator of RNA polymerase II transcription subunit 20 OS=Aedes aegypti OX=7159 GN=MED20 PE=3 SV=1//2.35663e-73
scaffold1314	523340	523770	431	93	0.164522451873673	0.721992223934114	-0.557469772060441	-1151.07949870196	CG	scaffold1314:522716:526526	CGI
scaffold1314	523340	523770	431	93	0.164522451873673	0.721992223934114	-0.557469772060441	-1151.07949870196	CG	evm.TU.scaffold1314.11	promoter	--	gnl|BL_ORD_ID|305589 sp|Q8RWE5|PIRL8_ARATH Plant intracellular Ras-group-related LRR protein 8 OS=Arabidopsis thaliana OX=3702 GN=PIRL8 PE=2 SV=1//1.35055e-14
scaffold1316	47856	49169	1314	92	0.255071684824919	0.597699472178627	-0.342627787353707	-632.512684607419	CG	scaffold1316:47688:47963	CGI
scaffold1316	47856	49169	1314	92	0.255071684824919	0.597699472178627	-0.342627787353707	-632.512684607419	CG	scaffold1316:47963:49964	CGI_shore
scaffold1316	177039	177292	254	61	0.166584340658684	0.463048713997294	-0.29646437333861	-509.828039145172	CG	scaffold1316:175074:177074	CGI_shore
scaffold1316	177039	177292	254	61	0.166584340658684	0.463048713997294	-0.29646437333861	-509.828039145172	CG	scaffold1316:177075:177444	CGI
scaffold1316	177039	177292	254	61	0.166584340658684	0.463048713997294	-0.29646437333861	-509.828039145172	CG	evm.TU.scaffold1316.4_evm.TU.scaffold1316.5	intron	--	gnl|BL_ORD_ID|259707 sp|Q63356|MYO1E_RAT Unconventional myosin-Ie OS=Rattus norvegicus OX=10116 GN=Myo1e PE=1 SV=1//0
scaffold1324	292895	293806	912	108	0.141451514931528	0.530567471097247	-0.389115956165719	-1063.00772190259	CG	scaffold1324:290978:292979	CGI_shore
scaffold1324	292895	293806	912	108	0.141451514931528	0.530567471097247	-0.389115956165719	-1063.00772190259	CG	evm.TU.scaffold1324.7	intron	--	gnl|BL_ORD_ID|129855 sp|Q2T9T9|FBXW9_BOVIN F-box/WD repeat-containing protein 9 OS=Bos taurus OX=9913 GN=FBXW9 PE=2 SV=1//1.33179e-31
scaffold1324	2501289	2502692	1404	139	0.0524520895472317	0.355731446905492	-0.30327935735826	-1148.31607595262	CG	scaffold1324:2499736:2501737	CGI_shore
scaffold1324	2501289	2502692	1404	139	0.0524520895472317	0.355731446905492	-0.30327935735826	-1148.31607595262	CG	scaffold1324:2500144:2502144	CGI_shore
scaffold1324	2501289	2502692	1404	139	0.0524520895472317	0.355731446905492	-0.30327935735826	-1148.31607595262	CG	scaffold1324:2502145:2502619	CGI
scaffold1324	2501289	2502692	1404	139	0.0524520895472317	0.355731446905492	-0.30327935735826	-1148.31607595262	CG	scaffold1324:2502619:2504620	CGI_shore
scaffold1331	124832	124888	57	5	0.00164016652316585	0.137630160839649	-0.135989994316483	-23.6764489462381	CHG	scaffold1331:123915:125915	CGI_shore
scaffold1331	211334	212148	815	69	0.110742131556816	0.434718412886408	-0.323976281329592	-500.084575959537	CG	scaffold1331:210233:212233	CGI_shore
scaffold1331	211334	212148	815	69	0.110742131556816	0.434718412886408	-0.323976281329592	-500.084575959537	CG	scaffold1331:211539:213539	CGI_shore
scaffold1331	213402	214164	763	85	0.164024276546573	0.600723072308086	-0.436698795761514	-851.87073256262	CG	scaffold1331:213540:213989	CGI
scaffold1331	213402	214164	763	85	0.164024276546573	0.600723072308086	-0.436698795761514	-851.87073256262	CG	scaffold1331:213989:215990	CGI_shore
scaffold1331	213402	214164	763	85	0.164024276546573	0.600723072308086	-0.436698795761514	-851.87073256262	CG	scaffold1331:211539:213539	CGI_shore
scaffold1331	213402	214164	763	85	0.164024276546573	0.600723072308086	-0.436698795761514	-851.87073256262	CG	scaffold1331:212890:214891	CGI_shore
scaffold1331	214704	214868	165	50	0.00122009370898407	0.0372376133713708	-0.0360175196623868	-198.880341579474	CHH	scaffold1331:213989:215990	CGI_shore
scaffold1331	214704	214868	165	50	0.00122009370898407	0.0372376133713708	-0.0360175196623868	-198.880341579474	CHH	scaffold1331:212890:214891	CGI_shore
scaffold1331	214742	214869	128	17	0.00326673696470745	0.129538999896184	-0.126272262931477	-85.1286280580466	CHG	scaffold1331:213989:215990	CGI_shore
scaffold1331	214742	214869	128	17	0.00326673696470745	0.129538999896184	-0.126272262931477	-85.1286280580466	CHG	scaffold1331:212890:214891	CGI_shore
scaffold1332	718451	719103	653	110	0.393788722589027	0.752487282274151	-0.358698559685124	-1131.30624818498	CG	evm.TU.scaffold1332.6	intron	--	gnl|BL_ORD_ID|59943 sp|P22978|CG445_DROME Rhodanese domain-containing protein CG4456 OS=Drosophila melanogaster OX=7227 GN=CG4456 PE=2 SV=1//1.33712e-14
scaffold1332	719505	719825	321	50	0.357214623838742	0.729177434143685	-0.371962810304943	-577.241361257329	CG	evm.TU.scaffold1332.6	intron	--	gnl|BL_ORD_ID|59943 sp|P22978|CG445_DROME Rhodanese domain-containing protein CG4456 OS=Drosophila melanogaster OX=7227 GN=CG4456 PE=2 SV=1//1.33712e-14
scaffold1338	57764	58468	705	74	0.0208739923363588	0.5050088996829	-0.484134907346541	-755.417062620018	CG	evm.TU.scaffold1338.1	intron	--	gnl|BL_ORD_ID|52664 sp|P55210|CASP7_HUMAN Caspase-7 OS=Homo sapiens OX=9606 GN=CASP7 PE=1 SV=1//9.96892e-33
scaffold1338	67584	68060	477	100	0.0334988522774288	0.187620026605316	-0.154121174327887	-733.379551615228	CG	scaffold1338:68009:70009	CGI_shore
scaffold1338	67584	68060	477	100	0.0334988522774288	0.187620026605316	-0.154121174327887	-733.379551615228	CG	evm.TU.scaffold1338.1	intron	--	gnl|BL_ORD_ID|52664 sp|P55210|CASP7_HUMAN Caspase-7 OS=Homo sapiens OX=9606 GN=CASP7 PE=1 SV=1//9.96892e-33
scaffold1338	92554	92887	334	45	0.0824519149337537	0.738228945677926	-0.655777030744173	-542.31479571713	CG	evm.TU.scaffold1338.1	intron	--	gnl|BL_ORD_ID|52664 sp|P55210|CASP7_HUMAN Caspase-7 OS=Homo sapiens OX=9606 GN=CASP7 PE=1 SV=1//9.96892e-33
scaffold1338	92554	92887	334	45	0.0824519149337537	0.738228945677926	-0.655777030744173	-542.31479571713	CG	scaffold1338:91050:93050	CGI_shore
scaffold1338	102598	103068	471	99	0.0194676202537671	0.368775412612012	-0.349307792358245	-787.357292005797	CG	scaffold1338:100633:102633	CGI_shore
scaffold1338	102598	103068	471	99	0.0194676202537671	0.368775412612012	-0.349307792358245	-787.357292005797	CG	scaffold1338:101793:103793	CGI_shore
scaffold1338	102598	103068	471	99	0.0194676202537671	0.368775412612012	-0.349307792358245	-787.357292005797	CG	scaffold1338:102634:103010	CGI
scaffold1338	102598	103068	471	99	0.0194676202537671	0.368775412612012	-0.349307792358245	-787.357292005797	CG	scaffold1338:103010:105011	CGI_shore
scaffold1340	3958323	3959066	744	52	0.0512986359368519	0.630401586287133	-0.579102950350282	-604.653194721872	CG	evm.TU.scaffold1340.30	intron	--	gnl|BL_ORD_ID|233373 sp|Q9QYP0|MEGF8_RAT Multiple epidermal growth factor-like domains protein 8 OS=Rattus norvegicus OX=10116 GN=Megf8 PE=1 SV=2//0
scaffold1340	3958323	3959066	744	52	0.0512986359368519	0.630401586287133	-0.579102950350282	-604.653194721872	CG	scaffold1340:3957240:3959241	CGI_shore
scaffold1340	3958323	3959066	744	52	0.0512986359368519	0.630401586287133	-0.579102950350282	-604.653194721872	CG	scaffold1340:3959058:3961058	CGI_shore
scaffold1340	3962675	3964236	1562	190	0.0255175405167506	0.416992996398967	-0.391475455882216	-1864.60360294126	CG	scaffold1340:3961524:3963525	CGI_shore
scaffold1340	3962675	3964236	1562	190	0.0255175405167506	0.416992996398967	-0.391475455882216	-1864.60360294126	CG	evm.TU.scaffold1340.30	intron	--	gnl|BL_ORD_ID|233373 sp|Q9QYP0|MEGF8_RAT Multiple epidermal growth factor-like domains protein 8 OS=Rattus norvegicus OX=10116 GN=Megf8 PE=1 SV=2//0
scaffold1340	3964483	3964950	468	89	0.0352325205332197	0.452431724392756	-0.417199203859536	-992.055195847383	CG	evm.TU.scaffold1340.30	intron	--	gnl|BL_ORD_ID|233373 sp|Q9QYP0|MEGF8_RAT Multiple epidermal growth factor-like domains protein 8 OS=Rattus norvegicus OX=10116 GN=Megf8 PE=1 SV=2//0
scaffold1342	115436	115925	490	74	0.354159273709152	0.675172752020489	-0.321013478311338	-636.62340359561	CG	evm.TU.scaffold1342.3	intron	--	gnl|BL_ORD_ID|282377 sp|P49793|NUP98_RAT Nuclear pore complex protein Nup98-Nup96 OS=Rattus norvegicus OX=10116 GN=Nup98 PE=1 SV=2//1.20015e-26
scaffold1342	116770	117313	544	86	0.279096365844125	0.578432546114561	-0.299336180270436	-784.391578820912	CG	evm.TU.scaffold1342.3	intron	--	gnl|BL_ORD_ID|282377 sp|P49793|NUP98_RAT Nuclear pore complex protein Nup98-Nup96 OS=Rattus norvegicus OX=10116 GN=Nup98 PE=1 SV=2//1.20015e-26
scaffold1342	150912	151325	414	76	0.343948312001118	0.725751336233776	-0.381803024232658	-746.969550411345	CG	scaffold1342:148969:150970	CGI_shore
scaffold1342	150912	151325	414	76	0.343948312001118	0.725751336233776	-0.381803024232658	-746.969550411345	CG	evm.TU.scaffold1342.3	intron	--	gnl|BL_ORD_ID|282377 sp|P49793|NUP98_RAT Nuclear pore complex protein Nup98-Nup96 OS=Rattus norvegicus OX=10116 GN=Nup98 PE=1 SV=2//1.20015e-26
scaffold1342	179990	180430	441	76	0.181994358998704	0.392927654749469	-0.210933295750765	-516.05041735288	CG	evm.TU.scaffold1342.3	intron	--	gnl|BL_ORD_ID|282377 sp|P49793|NUP98_RAT Nuclear pore complex protein Nup98-Nup96 OS=Rattus norvegicus OX=10116 GN=Nup98 PE=1 SV=2//1.20015e-26
scaffold1342	190427	191109	683	141	0.0286045314478204	0.273980149860491	-0.24537561841267	-1028.86949352028	CG	evm.TU.scaffold1342.3	intron	--	gnl|BL_ORD_ID|282377 sp|P49793|NUP98_RAT Nuclear pore complex protein Nup98-Nup96 OS=Rattus norvegicus OX=10116 GN=Nup98 PE=1 SV=2//1.20015e-26
scaffold1342	190427	191109	683	141	0.0286045314478204	0.273980149860491	-0.24537561841267	-1028.86949352028	CG	scaffold1342:188478:190478	CGI_shore
scaffold1342	190427	191109	683	141	0.0286045314478204	0.273980149860491	-0.24537561841267	-1028.86949352028	CG	scaffold1342:190479:191368	CGI
scaffold1342	207805	208018	214	64	0.45936539720796	0.832375050017765	-0.373009652809804	-571.736861888655	CG	scaffold1342:206011:208012	CGI_shore
scaffold1343	897014	897274	261	77	0.235136411169553	0.636439000051702	-0.401302588882149	-790.192996288991	CG	evm.TU.scaffold1343.10	intron	--	gnl|BL_ORD_ID|190038 sp|Q05688|IGF1R_BOVIN Insulin-like growth factor 1 receptor (Fragment) OS=Bos taurus OX=9913 GN=IGF1R PE=2 SV=1//1.66171e-160
scaffold1343	904684	904948	265	56	0.148191420936511	0.515480634446631	-0.36728921351012	-521.213184861544	CG	evm.TU.scaffold1343.10	intron	--	gnl|BL_ORD_ID|190038 sp|Q05688|IGF1R_BOVIN Insulin-like growth factor 1 receptor (Fragment) OS=Bos taurus OX=9913 GN=IGF1R PE=2 SV=1//1.66171e-160
scaffold1345	755184	756240	1057	199	0.00724887384763313	0.124868006220656	-0.117619132373023	-1484.70121938776	CG	scaffold1345:754766:756766	CGI_shore
scaffold1345	755184	756240	1057	199	0.00724887384763313	0.124868006220656	-0.117619132373023	-1484.70121938776	CG	scaffold1345:756085:758086	CGI_shore
scaffold1345	755184	756240	1057	199	0.00724887384763313	0.124868006220656	-0.117619132373023	-1484.70121938776	CG	scaffold1345:753543:756085	CGI
scaffold1345	1127246	1127771	526	72	0.274370282700057	0.695289344748828	-0.420919062048771	-503.075533191215	CG	scaffold1345:1045167:1174658	CGI
scaffold1345	1144644	1145278	635	116	0.224002903968807	0.430222260945201	-0.206219356976394	-655.397793157521	CG	scaffold1345:1045167:1174658	CGI
scaffold1354	331607	332829	1223	81	0.372408469893487	0.714259717121536	-0.341851247228049	-554.969873547437	CG	scaffold1354:330133:332133	CGI_shore
scaffold1354	331607	332829	1223	81	0.372408469893487	0.714259717121536	-0.341851247228049	-554.969873547437	CG	scaffold1354:331122:333123	CGI_shore
scaffold1354	331607	332829	1223	81	0.372408469893487	0.714259717121536	-0.341851247228049	-554.969873547437	CG	evm.TU.scaffold1354.1	intron	--	gnl|BL_ORD_ID|138438 sp|P13709|FSH_DROME Homeotic protein female sterile OS=Drosophila melanogaster OX=7227 GN=fs(1)h PE=1 SV=2//1.36991e-21
scaffold1354	331607	332829	1223	81	0.372408469893487	0.714259717121536	-0.341851247228049	-554.969873547437	CG	scaffold1354:332134:333614	CGI
scaffold1354	331607	332829	1223	81	0.372408469893487	0.714259717121536	-0.341851247228049	-554.969873547437	CG	evm.TU.scaffold1354.1	exon	--	gnl|BL_ORD_ID|138438 sp|P13709|FSH_DROME Homeotic protein female sterile OS=Drosophila melanogaster OX=7227 GN=fs(1)h PE=1 SV=2//1.36991e-21
scaffold1354	331607	332829	1223	81	0.372408469893487	0.714259717121536	-0.341851247228049	-554.969873547437	CG	scaffold1354:332693:334693	CGI_shore
scaffold1354	368943	369419	477	99	0.0314523261695449	0.400984865329131	-0.369532539159587	-1175.01089162457	CG	scaffold1354:366893:369419	CGI
scaffold1354	368943	369419	477	99	0.0314523261695449	0.400984865329131	-0.369532539159587	-1175.01089162457	CG	evm.TU.scaffold1354.1	intron	--	gnl|BL_ORD_ID|138438 sp|P13709|FSH_DROME Homeotic protein female sterile OS=Drosophila melanogaster OX=7227 GN=fs(1)h PE=1 SV=2//1.36991e-21
scaffold1354	391026	391938	913	124	0.0316767643190624	0.464142563197678	-0.432465798878616	-1295.01130139836	CG	scaffold1354:391022:394959	CGI
scaffold1354	392184	393573	1390	73	0.0147888817550998	0.26993162155576	-0.255142739800661	-561.102475150648	CG	scaffold1354:391022:394959	CGI
scaffold1354	433819	434297	479	74	0.0297062198875114	0.553611268953177	-0.523905049065665	-806.390692663319	CG	evm.TU.scaffold1354.2	intron	--	gnl|BL_ORD_ID|509363 sp|Q498M4|WDR5_RAT WD repeat-containing protein 5 OS=Rattus norvegicus OX=10116 GN=Wdr5 PE=1 SV=1//0
scaffold1354	545398	545781	384	52	0.0259857059122315	0.561154764793959	-0.535169058881727	-562.891413078432	CG	scaffold1354:543727:545728	CGI_shore
scaffold1354	545398	545781	384	52	0.0259857059122315	0.561154764793959	-0.535169058881727	-562.891413078432	CG	scaffold1354:544835:546835	CGI_shore
scaffold1354	545398	545781	384	52	0.0259857059122315	0.561154764793959	-0.535169058881727	-562.891413078432	CG	scaffold1354:545095:546190	CGI
scaffold1354	545398	545781	384	52	0.0259857059122315	0.561154764793959	-0.535169058881727	-562.891413078432	CG	evm.TU.scaffold1354.4	intron	--	gnl|BL_ORD_ID|448855 sp|O18405|SURF4_DROME Surfeit locus protein 4 homolog OS=Drosophila melanogaster OX=7227 GN=Surf4 PE=2 SV=1//1.19396e-77
scaffold1354	584852	585299	448	65	0.07490501910314	0.555612851484622	-0.480707832381482	-601.782393853454	CG	scaffold1354:579354:585227	CGI
scaffold1354	584852	585299	448	65	0.07490501910314	0.555612851484622	-0.480707832381482	-601.782393853454	CG	scaffold1354:584087:586087	CGI_shore
scaffold1354	584852	585299	448	65	0.07490501910314	0.555612851484622	-0.480707832381482	-601.782393853454	CG	scaffold1354:585227:587228	CGI_shore
scaffold1354	584852	585299	448	65	0.07490501910314	0.555612851484622	-0.480707832381482	-601.782393853454	CG	evm.TU.scaffold1354.5	intron	--	gnl|BL_ORD_ID|463548 sp|Q6GMF2|TADA1_XENLA Transcriptional adapter 1 OS=Xenopus laevis OX=8355 GN=tada1 PE=2 SV=1//1.98127e-31
scaffold1354	620518	626005	5488	142	0.0543500934197376	0.33824798339987	-0.283897889980133	-1003.05094845588	CG	scaffold1354:619939:621939	CGI_shore
scaffold1354	620518	626005	5488	142	0.0543500934197376	0.33824798339987	-0.283897889980133	-1003.05094845588	CG	scaffold1354:621940:622150	CGI
scaffold1354	620518	626005	5488	142	0.0543500934197376	0.33824798339987	-0.283897889980133	-1003.05094845588	CG	scaffold1354:622914:623982	CGI
scaffold1354	620518	626005	5488	142	0.0543500934197376	0.33824798339987	-0.283897889980133	-1003.05094845588	CG	scaffold1354:623982:625983	CGI_shore
scaffold1354	620518	626005	5488	142	0.0543500934197376	0.33824798339987	-0.283897889980133	-1003.05094845588	CG	scaffold1354:624542:626542	CGI_shore
scaffold1354	620518	626005	5488	142	0.0543500934197376	0.33824798339987	-0.283897889980133	-1003.05094845588	CG	evm.TU.scaffold1354.5	intron	--	gnl|BL_ORD_ID|463548 sp|Q6GMF2|TADA1_XENLA Transcriptional adapter 1 OS=Xenopus laevis OX=8355 GN=tada1 PE=2 SV=1//1.98127e-31
scaffold1354	620518	626005	5488	142	0.0543500934197376	0.33824798339987	-0.283897889980133	-1003.05094845588	CG	scaffold1354:620913:622913	CGI_shore
scaffold1354	620518	626005	5488	142	0.0543500934197376	0.33824798339987	-0.283897889980133	-1003.05094845588	CG	scaffold1354:622150:624151	CGI_shore
scaffold1354	692445	694486	2042	64	0.0987444399080527	0.693360856495168	-0.594616416587115	-712.159765098986	CG	scaffold1354:690733:694132	CGI
scaffold1354	692445	694486	2042	64	0.0987444399080527	0.693360856495168	-0.594616416587115	-712.159765098986	CG	evm.TU.scaffold1354.6	exon	--	gnl|BL_ORD_ID|80635 sp|Q8WYN3|CSRN3_HUMAN Cysteine/serine-rich nuclear protein 3 OS=Homo sapiens OX=9606 GN=CSRNP3 PE=2 SV=1//8.43998e-61
scaffold1354	692445	694486	2042	64	0.0987444399080527	0.693360856495168	-0.594616416587115	-712.159765098986	CG	scaffold1354:693878:695878	CGI_shore
scaffold1354	692445	694486	2042	64	0.0987444399080527	0.693360856495168	-0.594616416587115	-712.159765098986	CG	evm.TU.scaffold1354.6	intron	--	gnl|BL_ORD_ID|80635 sp|Q8WYN3|CSRN3_HUMAN Cysteine/serine-rich nuclear protein 3 OS=Homo sapiens OX=9606 GN=CSRNP3 PE=2 SV=1//8.43998e-61
scaffold1354	692445	694486	2042	64	0.0987444399080527	0.693360856495168	-0.594616416587115	-712.159765098986	CG	scaffold1354:694132:696133	CGI_shore
scaffold1356	56314	56601	288	51	0.0747204095371735	0.579767631979688	-0.505047222442514	-659.536707628519	CG	evm.TU.scaffold1356.2	intron	--	-//-
scaffold1356	56314	56601	288	51	0.0747204095371735	0.579767631979688	-0.505047222442514	-659.536707628519	CG	scaffold1356:54353:56353	CGI_shore
scaffold1356	56314	56601	288	51	0.0747204095371735	0.579767631979688	-0.505047222442514	-659.536707628519	CG	scaffold1356:56354:56601	CGI
scaffold1360	505748	505995	248	84	0.324588136732647	0.571609970665458	-0.247021833932811	-561.2078679271	CG	evm.TU.scaffold1360.9	intron	--	-//-
scaffold1360	960935	961366	432	48	0.0257474649219436	0.447251979357563	-0.421504514435619	-569.955342814999	CG	scaffold1360:960418:962418	CGI_shore
scaffold1360	1100242	1100826	585	130	0.567397613849777	0.725671324639798	-0.158273710790021	-686.215374450557	CG	scaffold1360:1100231:1102906	CGI
scaffold1360	1112766	1113806	1041	126	0.0853803029061273	0.408401470615532	-0.323021167709405	-891.630719398804	CG	scaffold1360:1110840:1112840	CGI_shore
scaffold1360	1112766	1113806	1041	126	0.0853803029061273	0.408401470615532	-0.323021167709405	-891.630719398804	CG	scaffold1360:1111862:1113862	CGI_shore
scaffold1360	1112766	1113806	1041	126	0.0853803029061273	0.408401470615532	-0.323021167709405	-891.630719398804	CG	scaffold1360:1112841:1113425	CGI
scaffold1360	1112766	1113806	1041	126	0.0853803029061273	0.408401470615532	-0.323021167709405	-891.630719398804	CG	scaffold1360:1112387:1114388	CGI_shore
scaffold1360	1112766	1113806	1041	126	0.0853803029061273	0.408401470615532	-0.323021167709405	-891.630719398804	CG	scaffold1360:1113425:1115426	CGI_shore
scaffold1360	1141930	1143592	1663	134	0.0129082976521124	0.411514750381318	-0.398606452729206	-1209.51788074454	CG	scaffold1360:1140908:1142909	CGI_shore
scaffold1360	1145958	1147348	1391	91	0.112390252537226	0.37308068889266	-0.260690436355433	-620.894575625536	CG	scaffold1360:1145415:1147415	CGI_shore
scaffold1360	1149669	1150933	1265	244	0.108919311757846	0.318060249742938	-0.209140937985092	-1963.73895501248	CG	scaffold1360:1147416:1151502	CGI
scaffold1360	1156786	1158426	1641	126	0.115720669616311	0.380856985243968	-0.265136315627657	-952.233790970017	CG	scaffold1360:1155494:1157494	CGI_shore
scaffold1360	1156786	1158426	1641	126	0.115720669616311	0.380856985243968	-0.265136315627657	-952.233790970017	CG	scaffold1360:1157495:1157834	CGI
scaffold1360	1156786	1158426	1641	126	0.115720669616311	0.380856985243968	-0.265136315627657	-952.233790970017	CG	scaffold1360:1157834:1159835	CGI_shore
scaffold1361	7508	8077	570	108	0.0196632246768073	0.259151132987127	-0.23948790831032	-819.140966868349	CG	scaffold1361:7143:8078	CGI
scaffold1361	7508	8077	570	108	0.0196632246768073	0.259151132987127	-0.23948790831032	-819.140966868349	CG	scaffold1361:8067:10067	CGI_shore
scaffold1361	7508	8077	570	108	0.0196632246768073	0.259151132987127	-0.23948790831032	-819.140966868349	CG	evm.TU.scaffold1361.1	intron	--	-//-
scaffold1361	20543	22195	1653	52	0.0428065970496562	0.609623390130744	-0.566816793081087	-601.591511890255	CG	evm.TU.scaffold1361.1	intron	--	-//-
scaffold1363	25813	26146	334	57	0.302671185185615	0.613118275691896	-0.310447090506281	-505.644405201985	CG	scaffold1363:17448:26265	CGI
scaffold1363	46984	47294	311	55	0.124169071616074	0.5418295062323	-0.417660434616227	-559.606971004196	CG	scaffold1363:31321:53415	CGI
scaffold1363	139497	140471	975	124	0.315143605817839	0.546551118562724	-0.231407512744886	-843.162252387766	CG	scaffold1363:138091:140091	CGI_shore
scaffold1363	139497	140471	975	124	0.315143605817839	0.546551118562724	-0.231407512744886	-843.162252387766	CG	scaffold1363:140092:141139	CGI
scaffold1363	139497	140471	975	124	0.315143605817839	0.546551118562724	-0.231407512744886	-843.162252387766	CG	scaffold1363:140360:142360	CGI_shore
scaffold1363	174856	174943	88	13	0.00930477174548528	0.113057251669581	-0.103752479924096	-59.9282115943872	CHG	scaffold1363:174261:176559	CGI
scaffold1363	242154	243272	1119	116	0.316884750648697	0.718524739233308	-0.401639988584611	-1038.99259139178	CG	scaffold1363:241255:242400	CGI
scaffold1363	242154	243272	1119	116	0.316884750648697	0.718524739233308	-0.401639988584611	-1038.99259139178	CG	scaffold1363:241524:243524	CGI_shore
scaffold1363	242154	243272	1119	116	0.316884750648697	0.718524739233308	-0.401639988584611	-1038.99259139178	CG	scaffold1363:242059:244059	CGI_shore
scaffold1363	242154	243272	1119	116	0.316884750648697	0.718524739233308	-0.401639988584611	-1038.99259139178	CG	scaffold1363:242400:244401	CGI_shore
scaffold1363	242154	243272	1119	116	0.316884750648697	0.718524739233308	-0.401639988584611	-1038.99259139178	CG	scaffold1363:243199:245199	CGI_shore
scaffold1363	243431	247155	3725	393	0.237881250083693	0.779702700450965	-0.541821450367272	-5620.48017985208	CG	scaffold1363:241524:243524	CGI_shore
scaffold1363	243431	247155	3725	393	0.237881250083693	0.779702700450965	-0.541821450367272	-5620.48017985208	CG	scaffold1363:242059:244059	CGI_shore
scaffold1363	243431	247155	3725	393	0.237881250083693	0.779702700450965	-0.541821450367272	-5620.48017985208	CG	scaffold1363:242400:244401	CGI_shore
scaffold1363	243431	247155	3725	393	0.237881250083693	0.779702700450965	-0.541821450367272	-5620.48017985208	CG	scaffold1363:243199:245199	CGI_shore
scaffold1363	243431	247155	3725	393	0.237881250083693	0.779702700450965	-0.541821450367272	-5620.48017985208	CG	scaffold1363:243525:243758	CGI
scaffold1363	243431	247155	3725	393	0.237881250083693	0.779702700450965	-0.541821450367272	-5620.48017985208	CG	scaffold1363:243758:245759	CGI_shore
scaffold1363	243431	247155	3725	393	0.237881250083693	0.779702700450965	-0.541821450367272	-5620.48017985208	CG	scaffold1363:244060:244350	CGI
scaffold1363	243431	247155	3725	393	0.237881250083693	0.779702700450965	-0.541821450367272	-5620.48017985208	CG	scaffold1363:245949:247950	CGI_shore
scaffold1363	243431	247155	3725	393	0.237881250083693	0.779702700450965	-0.541821450367272	-5620.48017985208	CG	scaffold1363:244350:246351	CGI_shore
scaffold1363	243431	247155	3725	393	0.237881250083693	0.779702700450965	-0.541821450367272	-5620.48017985208	CG	scaffold1363:245200:245949	CGI
scaffold1363	243431	247155	3725	393	0.237881250083693	0.779702700450965	-0.541821450367272	-5620.48017985208	CG	scaffold1363:245715:247715	CGI_shore
scaffold1363	244256	244476	221	22	0.0129578467373555	0.121270380962483	-0.108312534225128	-106.121551360276	CHG	scaffold1363:242400:244401	CGI_shore
scaffold1363	244256	244476	221	22	0.0129578467373555	0.121270380962483	-0.108312534225128	-106.121551360276	CHG	scaffold1363:243199:245199	CGI_shore
scaffold1363	244256	244476	221	22	0.0129578467373555	0.121270380962483	-0.108312534225128	-106.121551360276	CHG	scaffold1363:243758:245759	CGI_shore
scaffold1363	244256	244476	221	22	0.0129578467373555	0.121270380962483	-0.108312534225128	-106.121551360276	CHG	scaffold1363:244060:244350	CGI
scaffold1363	244256	244476	221	22	0.0129578467373555	0.121270380962483	-0.108312534225128	-106.121551360276	CHG	scaffold1363:244350:246351	CGI_shore
scaffold1363	245360	245539	180	27	0.0124351681406102	0.112869732261209	-0.100434564120599	-133.454342629806	CHG	scaffold1363:243758:245759	CGI_shore
scaffold1363	245360	245539	180	27	0.0124351681406102	0.112869732261209	-0.100434564120599	-133.454342629806	CHG	scaffold1363:244350:246351	CGI_shore
scaffold1363	245360	245539	180	27	0.0124351681406102	0.112869732261209	-0.100434564120599	-133.454342629806	CHG	scaffold1363:245200:245949	CGI
scaffold1363	291974	292921	948	99	0.213878144103643	0.621004664367349	-0.407126520263707	-923.285385635946	CG	scaffold1363:284879:301017	CGI
scaffold1363	295259	296089	831	124	0.0551657525224023	0.358924870498094	-0.303759117975692	-1291.35486291849	CG	scaffold1363:284879:301017	CGI
scaffold1363	336568	337135	568	105	0.123090616126001	0.328346818324552	-0.205256202198551	-706.017710878982	CG	scaffold1363:335395:337396	CGI_shore
scaffold1363	336568	337135	568	105	0.123090616126001	0.328346818324552	-0.205256202198551	-706.017710878982	CG	scaffold1363:335849:337228	CGI
scaffold1363	336568	337135	568	105	0.123090616126001	0.328346818324552	-0.205256202198551	-706.017710878982	CG	scaffold1363:336273:338273	CGI_shore
scaffold1364	1348151	1348787	637	143	0.0160122873557318	0.0755684047426737	-0.0595561173869419	-865.161418011316	CG	evm.TU.scaffold1364.2	intron	--	gnl|BL_ORD_ID|474381 sp|O57382|TLL2_XENLA Tolloid-like protein 2 OS=Xenopus laevis OX=8355 GN=tll2 PE=2 SV=1//1.69472e-08
scaffold1365	362786	363282	497	66	0.00524206576387542	0.184272861816275	-0.179030796052399	-604.597545399437	CG	scaffold1365:362095:364096	CGI_shore
scaffold1368	756801	757319	519	94	0.184021716813242	0.529541630179102	-0.34551991336586	-567.553046920431	CG	evm.TU.scaffold1368.14	promoter	--	-//-
scaffold1368	756801	757319	519	94	0.184021716813242	0.529541630179102	-0.34551991336586	-567.553046920431	CG	evm.TU.scaffold1368.14	TSS	--	-//-
scaffold1368	756801	757319	519	94	0.184021716813242	0.529541630179102	-0.34551991336586	-567.553046920431	CG	evm.TU.scaffold1368.14	exon	--	-//-
scaffold1368	1109699	1110018	320	72	0.0198986448486044	0.192542868406109	-0.172644223557505	-553.785231479016	CG	evm.TU.scaffold1368.23	intron	--	gnl|BL_ORD_ID|465946 sp|Q9NVG8|TBC13_HUMAN TBC1 domain family member 13 OS=Homo sapiens OX=9606 GN=TBC1D13 PE=1 SV=3//2.07925e-131
scaffold1368	2704661	2705411	751	229	0.0203787413615668	0.109807392046413	-0.0894286506848463	-1611.77167787569	CG	evm.TU.scaffold1368.50	intron	--	-//-
scaffold1368	3470072	3470625	554	107	0.0151401697208208	0.399945771537091	-0.38480560181627	-1257.87388450086	CG	scaffold1368:3465747:3472590	CGI
scaffold1368	3472259	3472633	375	66	0.0451631081685474	0.255681464667545	-0.210518356498997	-527.626927136471	CG	scaffold1368:3465747:3472590	CGI
scaffold1368	3472259	3472633	375	66	0.0451631081685474	0.255681464667545	-0.210518356498997	-527.626927136471	CG	scaffold1368:3471673:3473673	CGI_shore
scaffold1368	3472259	3472633	375	66	0.0451631081685474	0.255681464667545	-0.210518356498997	-527.626927136471	CG	scaffold1368:3472590:3474591	CGI_shore
scaffold1368	3497681	3498275	595	97	0.0665825383367687	0.444535480551873	-0.377952942215104	-969.990587227268	CG	scaffold1368:3495753:3497753	CGI_shore
scaffold1368	3497681	3498275	595	97	0.0665825383367687	0.444535480551873	-0.377952942215104	-969.990587227268	CG	scaffold1368:3496421:3498422	CGI_shore
scaffold1368	3497681	3498275	595	97	0.0665825383367687	0.444535480551873	-0.377952942215104	-969.990587227268	CG	scaffold1368:3496868:3498868	CGI_shore
scaffold1368	3497681	3498275	595	97	0.0665825383367687	0.444535480551873	-0.377952942215104	-969.990587227268	CG	scaffold1368:3497754:3498293	CGI
scaffold1374	1168792	1168894	103	13	0.00112126117087625	0.0224728291320899	-0.0213515679612136	-41.8497555312656	CHG	scaffold1374:1167056:1169057	CGI_shore
scaffold1375	19158	20319	1162	144	0.00739471099434013	0.201342449364696	-0.193947738370356	-1256.52871262568	CG	scaffold1375:17079:21049	CGI
scaffold1376	66291	66640	350	82	0.00779101722712905	0.104820923076058	-0.0970299058489289	-504.15708988854	CG	evm.TU.scaffold1376.1	intron	--	gnl|BL_ORD_ID|245956 sp|O75970|MPDZ_HUMAN Multiple PDZ domain protein OS=Homo sapiens OX=9606 GN=MPDZ PE=1 SV=2//1.37547e-06
scaffold1376	316271	316697	427	84	0.327005754703942	0.652567819380971	-0.325562064677029	-542.737382678191	CG	evm.TU.scaffold1376.7	intron	--	gnl|BL_ORD_ID|245956 sp|O75970|MPDZ_HUMAN Multiple PDZ domain protein OS=Homo sapiens OX=9606 GN=MPDZ PE=1 SV=2//2.81737e-08
scaffold1376	316271	316697	427	84	0.327005754703942	0.652567819380971	-0.325562064677029	-542.737382678191	CG	scaffold1376:314199:322225	CGI
scaffold1379	30039	30419	381	87	0.422212094735	0.788854599383755	-0.366642504648754	-586.562077572562	CG	scaffold1379:29312:30786	CGI
scaffold1379	30039	30419	381	87	0.422212094735	0.788854599383755	-0.366642504648754	-586.562077572562	CG	evm.TU.scaffold1379.1	intron	--	gnl|BL_ORD_ID|479612 sp|Q6PCX9|TRI37_MOUSE E3 ubiquitin-protein ligase TRIM37 OS=Mus musculus OX=10090 GN=Trim37 PE=1 SV=1//2.98856e-165
scaffold1379	40722	41100	379	57	0.0212993774452474	0.323131655555711	-0.301832278110464	-530.939399681819	CG	scaffold1379:40059:42059	CGI_shore
scaffold1379	40722	41100	379	57	0.0212993774452474	0.323131655555711	-0.301832278110464	-530.939399681819	CG	evm.TU.scaffold1379.1	intron	--	gnl|BL_ORD_ID|479612 sp|Q6PCX9|TRI37_MOUSE E3 ubiquitin-protein ligase TRIM37 OS=Mus musculus OX=10090 GN=Trim37 PE=1 SV=1//2.98856e-165
scaffold1379	40722	41100	379	57	0.0212993774452474	0.323131655555711	-0.301832278110464	-530.939399681819	CG	scaffold1379:40268:41100	CGI
scaffold1379	50394	53455	3062	131	0.0195883165322663	0.630388186106043	-0.610799869573777	-2076.66192258443	CG	scaffold1379:49978:51300	CGI
scaffold1379	50394	53455	3062	131	0.0195883165322663	0.630388186106043	-0.610799869573777	-2076.66192258443	CG	scaffold1379:50644:52644	CGI_shore
scaffold1379	50394	53455	3062	131	0.0195883165322663	0.630388186106043	-0.610799869573777	-2076.66192258443	CG	scaffold1379:51300:53301	CGI_shore
scaffold1379	50394	53455	3062	131	0.0195883165322663	0.630388186106043	-0.610799869573777	-2076.66192258443	CG	scaffold1379:52645:53394	CGI
scaffold1379	50394	53455	3062	131	0.0195883165322663	0.630388186106043	-0.610799869573777	-2076.66192258443	CG	scaffold1379:52798:54798	CGI_shore
scaffold1379	50394	53455	3062	131	0.0195883165322663	0.630388186106043	-0.610799869573777	-2076.66192258443	CG	scaffold1379:53394:55395	CGI_shore
scaffold1379	50394	53455	3062	131	0.0195883165322663	0.630388186106043	-0.610799869573777	-2076.66192258443	CG	evm.TU.scaffold1379.1	intron	--	gnl|BL_ORD_ID|479612 sp|Q6PCX9|TRI37_MOUSE E3 ubiquitin-protein ligase TRIM37 OS=Mus musculus OX=10090 GN=Trim37 PE=1 SV=1//2.98856e-165
scaffold1379	168922	169412	491	117	0.13818947266854	0.28151769236861	-0.14332821970007	-733.168975851594	CG	evm.TU.scaffold1379.7	promoter	--	gnl|BL_ORD_ID|182624 sp|P22623|HSP72_PARLI Heat shock 70 kDa protein II (Fragment) OS=Paracentrotus lividus OX=7656 GN=HSP70II PE=3 SV=1//4.75164e-25
scaffold1379	168922	169412	491	117	0.13818947266854	0.28151769236861	-0.14332821970007	-733.168975851594	CG	evm.TU.scaffold1379.8	exon	--	gnl|BL_ORD_ID|182661 sp|P11146|HSP7B_DROME Heat shock 70 kDa protein cognate 2 OS=Drosophila melanogaster OX=7227 GN=Hsc70-2 PE=1 SV=2//2.2838e-128
scaffold1379	168922	169412	491	117	0.13818947266854	0.28151769236861	-0.14332821970007	-733.168975851594	CG	scaffold1379:169346:171347	CGI_shore
scaffold1379	168922	169412	491	117	0.13818947266854	0.28151769236861	-0.14332821970007	-733.168975851594	CG	evm.TU.scaffold1379.8	TES	--	gnl|BL_ORD_ID|182661 sp|P11146|HSP7B_DROME Heat shock 70 kDa protein cognate 2 OS=Drosophila melanogaster OX=7227 GN=Hsc70-2 PE=1 SV=2//2.2838e-128
scaffold1379	168922	169412	491	117	0.13818947266854	0.28151769236861	-0.14332821970007	-733.168975851594	CG	scaffold1379:130309:169346	CGI
scaffold1381	388566	388810	245	60	0.24047355561992	0.670260007743376	-0.429786452123456	-651.346974478588	CG	evm.TU.scaffold1381.4	intron	--	-//-
scaffold1383	162975	163661	687	95	0.0423283258872826	0.173297551984612	-0.13096922609733	-577.187500781191	CG	scaffold1383:162691:163662	CGI
scaffold1383	256218	256306	89	15	0.000882379579914499	0.0606088774874196	-0.0597264979075051	-62.718781473549	CHG	scaffold1383:256070:258070	CGI_shore
scaffold1384	657484	657597	114	13	0.000898505928927883	0.0914101122633204	-0.0905116063343925	-58.1697395571978	CHG	evm.TU.scaffold1384.5	intron	--	gnl|BL_ORD_ID|65357 sp|Q80U30|CL16A_MOUSE Protein CLEC16A OS=Mus musculus OX=10090 GN=Clec16a PE=1 SV=2//0
scaffold1384	657484	657597	114	13	0.000898505928927883	0.0914101122633204	-0.0905116063343925	-58.1697395571978	CHG	scaffold1384:657012:657511	CGI
scaffold1384	657484	657597	114	13	0.000898505928927883	0.0914101122633204	-0.0905116063343925	-58.1697395571978	CHG	scaffold1384:657511:659512	CGI_shore
scaffold1384	1087208	1087469	262	58	0.0400835030208904	0.332394317681857	-0.292310814660967	-542.035788939777	CG	scaffold1384:1087019:1087781	CGI
scaffold1384	1087208	1087469	262	58	0.0400835030208904	0.332394317681857	-0.292310814660967	-542.035788939777	CG	evm.TU.scaffold1384.16	intron	--	-//-
scaffold1384	1087208	1087469	262	58	0.0400835030208904	0.332394317681857	-0.292310814660967	-542.035788939777	CG	scaffold1384:1087434:1089434	CGI_shore
scaffold139	123923	124371	449	96	0.241167317997784	0.472072012232264	-0.23090469423448	-548.669113938795	CG	evm.TU.scaffold139.3	intron	--	gnl|BL_ORD_ID|434702 sp|Q8CG80|SHF_MOUSE SH2 domain-containing adapter protein F OS=Mus musculus OX=10090 GN=Shf PE=1 SV=2//5.20472e-45
scaffold139	123923	124371	449	96	0.241167317997784	0.472072012232264	-0.23090469423448	-548.669113938795	CG	scaffold139:123922:124603	CGI
scaffold1390	223	2145	1923	152	0.0647163398163256	0.27498461300755	-0.210268273191225	-860.455262789722	CG	Target=(TC)n:1-94;Class=Simple_repeat	repeat
scaffold1390	223	2145	1923	152	0.0647163398163256	0.27498461300755	-0.210268273191225	-860.455262789722	CG	scaffold1390:221:22390	CGI
scaffold1391	421886	422566	681	155	0.267846827967994	0.581897705966258	-0.314050877998264	-1535.69727875379	CG	evm.TU.scaffold1391.9	intron	--	gnl|BL_ORD_ID|28646 sp|Q9Y575|ASB3_HUMAN Ankyrin repeat and SOCS box protein 3 OS=Homo sapiens OX=9606 GN=ASB3 PE=1 SV=1//2.2838e-35
scaffold1391	421886	422566	681	155	0.267846827967994	0.581897705966258	-0.314050877998264	-1535.69727875379	CG	scaffold1391:416228:422485	CGI
scaffold1391	421886	422566	681	155	0.267846827967994	0.581897705966258	-0.314050877998264	-1535.69727875379	CG	scaffold1391:421455:423455	CGI_shore
scaffold1391	421886	422566	681	155	0.267846827967994	0.581897705966258	-0.314050877998264	-1535.69727875379	CG	scaffold1391:422063:424063	CGI_shore
scaffold1391	421886	422566	681	155	0.267846827967994	0.581897705966258	-0.314050877998264	-1535.69727875379	CG	scaffold1391:422485:424486	CGI_shore
scaffold1391	453380	454073	694	94	0.141339435065384	0.489427539435914	-0.34808810437053	-745.981137642575	CG	scaffold1391:451666:453666	CGI_shore
scaffold1391	453380	454073	694	94	0.141339435065384	0.489427539435914	-0.34808810437053	-745.981137642575	CG	evm.TU.scaffold1391.11	intron	--	gnl|BL_ORD_ID|495282 sp|Q9VZI3|UN112_DROME Unc-112-related protein OS=Drosophila melanogaster OX=7227 GN=Fit1 PE=1 SV=1//0
scaffold1391	453380	454073	694	94	0.141339435065384	0.489427539435914	-0.34808810437053	-745.981137642575	CG	scaffold1391:452034:454035	CGI_shore
scaffold1391	453380	454073	694	94	0.141339435065384	0.489427539435914	-0.34808810437053	-745.981137642575	CG	scaffold1391:453128:455128	CGI_shore
scaffold1391	453380	454073	694	94	0.141339435065384	0.489427539435914	-0.34808810437053	-745.981137642575	CG	scaffold1391:453260:453469	CGI
scaffold1391	453380	454073	694	94	0.141339435065384	0.489427539435914	-0.34808810437053	-745.981137642575	CG	scaffold1391:453469:455470	CGI_shore
scaffold1391	453380	454073	694	94	0.141339435065384	0.489427539435914	-0.34808810437053	-745.981137642575	CG	scaffold1391:453667:454147	CGI
scaffold1391	563248	563691	444	90	0.00916743609319082	0.0843897060163862	-0.0752222699231954	-511.529296101992	CG	evm.TU.scaffold1391.13	intron	--	gnl|BL_ORD_ID|279386 sp|P16554|NUMB_DROME Protein numb OS=Drosophila melanogaster OX=7227 GN=numb PE=1 SV=2//6.54552e-112
scaffold1391	563248	563691	444	90	0.00916743609319082	0.0843897060163862	-0.0752222699231954	-511.529296101992	CG	scaffold1391:497651:573472	CGI
scaffold1395	287340	288835	1496	177	0.307271196272337	0.72039809669759	-0.413126900425253	-1535.74221889686	CG	scaffold1395:286384:288385	CGI_shore
scaffold1395	287340	288835	1496	177	0.307271196272337	0.72039809669759	-0.413126900425253	-1535.74221889686	CG	scaffold1395:287339:288340	CGI
scaffold1395	287340	288835	1496	177	0.307271196272337	0.72039809669759	-0.413126900425253	-1535.74221889686	CG	scaffold1395:288340:290341	CGI_shore
scaffold1395	287340	288835	1496	177	0.307271196272337	0.72039809669759	-0.413126900425253	-1535.74221889686	CG	scaffold1395:288614:290614	CGI_shore
scaffold1395	305028	305356	329	65	0.0668231537199523	0.299072301751486	-0.232249148031534	-560.420541687113	CG	evm.TU.scaffold1395.8	intron	--	gnl|BL_ORD_ID|73778 sp|Q949P2|COPDA_ARATH Probable cytosolic oligopeptidase A OS=Arabidopsis thaliana OX=3702 GN=CYOP PE=1 SV=1//4.50806e-66
scaffold1395	305028	305356	329	65	0.0668231537199523	0.299072301751486	-0.232249148031534	-560.420541687113	CG	scaffold1395:303074:305074	CGI_shore
scaffold1395	305028	305356	329	65	0.0668231537199523	0.299072301751486	-0.232249148031534	-560.420541687113	CG	scaffold1395:304325:306325	CGI_shore
scaffold1395	305028	305356	329	65	0.0668231537199523	0.299072301751486	-0.232249148031534	-560.420541687113	CG	scaffold1395:305075:305831	CGI
scaffold1395	319063	320430	1368	146	0.00962624044553266	0.137952973162915	-0.128326732717382	-963.465232116296	CG	evm.TU.scaffold1395.8	intron	--	gnl|BL_ORD_ID|73778 sp|Q949P2|COPDA_ARATH Probable cytosolic oligopeptidase A OS=Arabidopsis thaliana OX=3702 GN=CYOP PE=1 SV=1//4.50806e-66
scaffold1395	337204	337858	655	127	0.207010636179331	0.433200860945423	-0.226190224766091	-858.869461979658	CG	evm.TU.scaffold1395.8	intron	--	gnl|BL_ORD_ID|73778 sp|Q949P2|COPDA_ARATH Probable cytosolic oligopeptidase A OS=Arabidopsis thaliana OX=3702 GN=CYOP PE=1 SV=1//4.50806e-66
scaffold1395	339329	340043	715	114	0.147117815056942	0.635037743915194	-0.487919928858252	-1408.52067704234	CG	evm.TU.scaffold1395.8	intron	--	gnl|BL_ORD_ID|73778 sp|Q949P2|COPDA_ARATH Probable cytosolic oligopeptidase A OS=Arabidopsis thaliana OX=3702 GN=CYOP PE=1 SV=1//4.50806e-66
scaffold1395	354973	355850	878	85	0.0357097764357774	0.375728046449261	-0.340018270013484	-650.129277596518	CG	evm.TU.scaffold1395.8	intron	--	gnl|BL_ORD_ID|73778 sp|Q949P2|COPDA_ARATH Probable cytosolic oligopeptidase A OS=Arabidopsis thaliana OX=3702 GN=CYOP PE=1 SV=1//4.50806e-66
scaffold14	618305	618816	512	111	0.25342016805024	0.62541979806279	-0.371999630012549	-937.160903570357	CG	evm.TU.scaffold14.14	intron	--	gnl|BL_ORD_ID|324657 sp|Q5R806|PTGR2_PONAB Prostaglandin reductase 2 OS=Pongo abelii OX=9601 GN=PTGR2 PE=2 SV=2//1.58004e-97
scaffold14	636697	637463	767	99	0.119707856224078	0.47424079402067	-0.354532937796592	-758.07227221589	CG	evm.TU.scaffold14.15	intron	--	gnl|BL_ORD_ID|352572 sp|Q9CQS5|RIOK2_MOUSE Serine/threonine-protein kinase RIO2 OS=Mus musculus OX=10090 GN=Riok2 PE=1 SV=1//7.63207e-08
scaffold14	637749	638522	774	118	0.263571665900778	0.798413407185604	-0.534841741284826	-1304.22944611839	CG	evm.TU.scaffold14.15	intron	--	gnl|BL_ORD_ID|352572 sp|Q9CQS5|RIOK2_MOUSE Serine/threonine-protein kinase RIO2 OS=Mus musculus OX=10090 GN=Riok2 PE=1 SV=1//7.63207e-08
scaffold14	642741	643111	371	71	0.0152997930835037	0.285163404124663	-0.269863611041159	-696.505663114793	CG	evm.TU.scaffold14.15	intron	--	gnl|BL_ORD_ID|352572 sp|Q9CQS5|RIOK2_MOUSE Serine/threonine-protein kinase RIO2 OS=Mus musculus OX=10090 GN=Riok2 PE=1 SV=1//7.63207e-08
scaffold14	779977	782459	2483	412	0.00532489734971709	0.118936135829633	-0.113611238479916	-3135.86883864373	CG	evm.TU.scaffold14.20	intron	--	gnl|BL_ORD_ID|62872 sp|P36362|CHIT_MANSE Endochitinase OS=Manduca sexta OX=7130 PE=2 SV=1//1.2345e-35
scaffold14	779977	782459	2483	412	0.00532489734971709	0.118936135829633	-0.113611238479916	-3135.86883864373	CG	evm.TU.scaffold14.20	exon	--	gnl|BL_ORD_ID|62872 sp|P36362|CHIT_MANSE Endochitinase OS=Manduca sexta OX=7130 PE=2 SV=1//1.2345e-35
scaffold14	779977	782459	2483	412	0.00532489734971709	0.118936135829633	-0.113611238479916	-3135.86883864373	CG	evm.TU.scaffold14.20	utr3	--	gnl|BL_ORD_ID|62872 sp|P36362|CHIT_MANSE Endochitinase OS=Manduca sexta OX=7130 PE=2 SV=1//1.2345e-35
scaffold14	779977	782459	2483	412	0.00532489734971709	0.118936135829633	-0.113611238479916	-3135.86883864373	CG	evm.TU.scaffold14.20	TES	--	gnl|BL_ORD_ID|62872 sp|P36362|CHIT_MANSE Endochitinase OS=Manduca sexta OX=7130 PE=2 SV=1//1.2345e-35
scaffold1407	400722	403755	3034	148	0.0893155077289022	0.566067574574198	-0.476752066845296	-1331.32778048227	CG	evm.TU.scaffold1407.7	intron	--	-//-
scaffold1407	400722	403755	3034	148	0.0893155077289022	0.566067574574198	-0.476752066845296	-1331.32778048227	CG	scaffold1407:399201:401201	CGI_shore
scaffold1407	400722	403755	3034	148	0.0893155077289022	0.566067574574198	-0.476752066845296	-1331.32778048227	CG	scaffold1407:400420:402421	CGI_shore
scaffold1407	400722	403755	3034	148	0.0893155077289022	0.566067574574198	-0.476752066845296	-1331.32778048227	CG	scaffold1407:400773:402773	CGI_shore
scaffold1407	400722	403755	3034	148	0.0893155077289022	0.566067574574198	-0.476752066845296	-1331.32778048227	CG	scaffold1407:401202:401557	CGI
scaffold1407	400722	403755	3034	148	0.0893155077289022	0.566067574574198	-0.476752066845296	-1331.32778048227	CG	scaffold1407:401557:403558	CGI_shore
scaffold1407	400722	403755	3034	148	0.0893155077289022	0.566067574574198	-0.476752066845296	-1331.32778048227	CG	scaffold1407:402774:403391	CGI
scaffold1407	400722	403755	3034	148	0.0893155077289022	0.566067574574198	-0.476752066845296	-1331.32778048227	CG	scaffold1407:402775:404775	CGI_shore
scaffold1407	400722	403755	3034	148	0.0893155077289022	0.566067574574198	-0.476752066845296	-1331.32778048227	CG	scaffold1407:403391:405392	CGI_shore
scaffold1407	482411	483178	768	115	0.394639135142546	0.6686380773007	-0.273998942158155	-861.91224767108	CG	evm.TU.scaffold1407.10	intron	--	gnl|BL_ORD_ID|59952 sp|A7SFB5|CGAS_NEMVE Cyclic GMP-AMP synthase OS=Nematostella vectensis OX=45351 GN=v1g211400 PE=1 SV=1//2.90592e-20
scaffold1407	483949	485166	1218	250	0.251892251374308	0.722752824063842	-0.470860572689533	-2717.13604574861	CG	evm.TU.scaffold1407.10	intron	--	gnl|BL_ORD_ID|59952 sp|A7SFB5|CGAS_NEMVE Cyclic GMP-AMP synthase OS=Nematostella vectensis OX=45351 GN=v1g211400 PE=1 SV=1//2.90592e-20
scaffold141	453965	454363	399	71	0.444623753198222	0.835662120611436	-0.391038367413215	-549.218598712233	CG	evm.TU.scaffold141.10	intron	--	gnl|BL_ORD_ID|422193 sp|Q9CQI7|RU2B_MOUSE U2 small nuclear ribonucleoprotein B&apos;&apos; OS=Mus musculus OX=10090 GN=Snrpb2 PE=1 SV=1//7.24173e-93
scaffold1413	72507	73075	569	87	0.0336495126379704	0.7606699774828	-0.727020464844829	-1546.88570224563	CG	evm.TU.scaffold1413.2	intron	--	gnl|BL_ORD_ID|302826 sp|Q801X6|PHAR1_CHICK Phosphatase and actin regulator 1 OS=Gallus gallus OX=9031 GN=PHACTR1 PE=2 SV=1//7.68557e-59
scaffold1413	636498	638421	1924	262	0.0579525416872441	0.398825295544693	-0.340872753857449	-2348.9823083346	CG	scaffold1413:619821:638380	CGI
scaffold1413	636498	638421	1924	262	0.0579525416872441	0.398825295544693	-0.340872753857449	-2348.9823083346	CG	scaffold1413:638380:640381	CGI_shore
scaffold1413	651416	652038	623	86	0.358507734928429	0.798281089041883	-0.439773354113455	-766.032292541921	CG	scaffold1413:649619:651619	CGI_shore
scaffold1413	651416	652038	623	86	0.358507734928429	0.798281089041883	-0.439773354113455	-766.032292541921	CG	scaffold1413:649839:651840	CGI_shore
scaffold1413	651416	652038	623	86	0.358507734928429	0.798281089041883	-0.439773354113455	-766.032292541921	CG	scaffold1413:651488:653488	CGI_shore
scaffold1413	651416	652038	623	86	0.358507734928429	0.798281089041883	-0.439773354113455	-766.032292541921	CG	scaffold1413:651620:652038	CGI
scaffold1413	656066	656125	60	24	0.00449601445861548	0.0499307599928097	-0.0454347455341942	-105.243266635827	CHH	scaffold1413:655439:657440	CGI_shore
scaffold1413	656066	656125	60	24	0.00449601445861548	0.0499307599928097	-0.0454347455341942	-105.243266635827	CHH	scaffold1413:655185:657185	CGI_shore
scaffold1413	656603	656710	108	39	0.00140196381143289	0.0389176744408252	-0.0375157106293923	-184.005526302861	CHH	scaffold1413:655439:657440	CGI_shore
scaffold1413	656603	656710	108	39	0.00140196381143289	0.0389176744408252	-0.0375157106293923	-184.005526302861	CHH	scaffold1413:655185:657185	CGI_shore
scaffold1413	656608	656675	68	8	0.00163366515053954	0.140664255901755	-0.139030590751215	-33.4190329652792	CHG	scaffold1413:655439:657440	CGI_shore
scaffold1413	656608	656675	68	8	0.00163366515053954	0.140664255901755	-0.139030590751215	-33.4190329652792	CHG	scaffold1413:655185:657185	CGI_shore
scaffold1413	657056	658520	1465	177	0.282856693316378	0.762116550552999	-0.479259857236621	-1790.32524460828	CG	scaffold1413:655439:657440	CGI_shore
scaffold1413	657056	658520	1465	177	0.282856693316378	0.762116550552999	-0.479259857236621	-1790.32524460828	CG	scaffold1413:657186:658482	CGI
scaffold1413	657056	658520	1465	177	0.282856693316378	0.762116550552999	-0.479259857236621	-1790.32524460828	CG	scaffold1413:658482:660483	CGI_shore
scaffold1413	657056	658520	1465	177	0.282856693316378	0.762116550552999	-0.479259857236621	-1790.32524460828	CG	scaffold1413:655185:657185	CGI_shore
scaffold1413	658773	660355	1583	114	0.249923783809751	0.790907921954529	-0.540984138144778	-1106.9992328906	CG	scaffold1413:658482:660483	CGI_shore
scaffold1413	658887	659037	151	16	0.00086537132238235	0.138127969760326	-0.137262598437943	-81.0032355131176	CHG	scaffold1413:658482:660483	CGI_shore
scaffold1413	659913	659966	54	5	0.000695446983078689	0.120365998173306	-0.119670551190227	-22.737626051204	CHG	scaffold1413:658482:660483	CGI_shore
scaffold1413	665990	666678	689	105	0.348244394214024	0.784345367772203	-0.436100973558179	-1051.09838527262	CG	scaffold1413:664053:666053	CGI_shore
scaffold1413	665990	666678	689	105	0.348244394214024	0.784345367772203	-0.436100973558179	-1051.09838527262	CG	scaffold1413:666054:666679	CGI
scaffold1413	665990	666678	689	105	0.348244394214024	0.784345367772203	-0.436100973558179	-1051.09838527262	CG	scaffold1413:666262:668262	CGI_shore
scaffold1413	666925	668907	1983	232	0.265046979595295	0.696796803432355	-0.43174982383706	-2174.97997048852	CG	scaffold1413:666262:668262	CGI_shore
scaffold1413	666925	668907	1983	232	0.265046979595295	0.696796803432355	-0.43174982383706	-2174.97997048852	CG	scaffold1413:666679:668680	CGI_shore
scaffold1413	666925	668907	1983	232	0.265046979595295	0.696796803432355	-0.43174982383706	-2174.97997048852	CG	scaffold1413:668263:668542	CGI
scaffold1413	666925	668907	1983	232	0.265046979595295	0.696796803432355	-0.43174982383706	-2174.97997048852	CG	scaffold1413:668542:670543	CGI_shore
scaffold1413	668049	668155	107	18	0.0221289107602219	0.147639120562246	-0.125510209802025	-83.0048744627907	CHG	scaffold1413:666262:668262	CGI_shore
scaffold1413	668049	668155	107	18	0.0221289107602219	0.147639120562246	-0.125510209802025	-83.0048744627907	CHG	scaffold1413:666679:668680	CGI_shore
scaffold1413	669778	671476	1699	186	0.244226923400425	0.666396239139569	-0.422169315739144	-1774.11243458461	CG	scaffold1413:668542:670543	CGI_shore
scaffold1413	669855	669910	56	7	0.0116378101942452	0.0950306077410752	-0.08339279754683	-31.9289101788639	CHG	scaffold1413:668542:670543	CGI_shore
scaffold142	80664	81918	1255	201	0.567523665701354	0.80558995777017	-0.238066292068816	-1214.04237699104	CG	evm.TU.scaffold142.2	intron	--	gnl|BL_ORD_ID|293530 sp|Q11208|PARP_SARPE Poly [ADP-ribose] polymerase OS=Sarcophaga peregrina OX=7386 PE=1 SV=1//0
scaffold142	80664	81918	1255	201	0.567523665701354	0.80558995777017	-0.238066292068816	-1214.04237699104	CG	scaffold142:80442:82203	CGI
scaffold142	130855	131700	846	51	0.0776798511321996	0.570142020128594	-0.492462168996394	-501.061650176793	CG	scaffold142:130556:130914	CGI
scaffold142	130855	131700	846	51	0.0776798511321996	0.570142020128594	-0.492462168996394	-501.061650176793	CG	evm.TU.scaffold142.2	intron	--	gnl|BL_ORD_ID|293530 sp|Q11208|PARP_SARPE Poly [ADP-ribose] polymerase OS=Sarcophaga peregrina OX=7386 PE=1 SV=1//0
scaffold142	130855	131700	846	51	0.0776798511321996	0.570142020128594	-0.492462168996394	-501.061650176793	CG	scaffold142:130914:132915	CGI_shore
scaffold1427	68798	69315	518	106	0.596600954054182	0.830641288492837	-0.234040334438655	-535.512402234396	CG	evm.TU.scaffold1427.5	intron	--	gnl|BL_ORD_ID|259254 sp|Q5R7A8|MYCBP_PONAB c-Myc-binding protein OS=Pongo abelii OX=9601 GN=MYCBP PE=3 SV=3//1.25591e-06
scaffold1427	68798	69315	518	106	0.596600954054182	0.830641288492837	-0.234040334438655	-535.512402234396	CG	scaffold1427:66660:69221	CGI
scaffold1427	68798	69315	518	106	0.596600954054182	0.830641288492837	-0.234040334438655	-535.512402234396	CG	scaffold1427:69221:71222	CGI_shore
scaffold1427	266601	266937	337	46	0.187076931334633	0.814032864239743	-0.626955932905111	-529.123304838199	CG	evm.TU.scaffold1427.9	intron	--	gnl|BL_ORD_ID|94728 sp|Q9VD51|DDX18_DROME Probable ATP-dependent RNA helicase pitchoune OS=Drosophila melanogaster OX=7227 GN=pit PE=2 SV=2//0
scaffold1427	267782	268408	627	94	0.222407644331988	0.664381569710467	-0.44197392537848	-878.640007691819	CG	evm.TU.scaffold1427.9	intron	--	gnl|BL_ORD_ID|94728 sp|Q9VD51|DDX18_DROME Probable ATP-dependent RNA helicase pitchoune OS=Drosophila melanogaster OX=7227 GN=pit PE=2 SV=2//0
scaffold1427	274644	275343	700	52	0.0340751042447962	0.720667185435977	-0.686592081191181	-815.62742548244	CG	evm.TU.scaffold1427.9	intron	--	gnl|BL_ORD_ID|94728 sp|Q9VD51|DDX18_DROME Probable ATP-dependent RNA helicase pitchoune OS=Drosophila melanogaster OX=7227 GN=pit PE=2 SV=2//0
scaffold1427	322447	323136	690	84	0.340312275641909	0.766367114424141	-0.426054838782232	-505.182760611296	CG	evm.TU.scaffold1427.12	intron	--	gnl|BL_ORD_ID|490211 sp|A5D8M0|TYDP2_XENLA Tyrosyl-DNA phosphodiesterase 2 OS=Xenopus laevis OX=8355 GN=tdp2 PE=2 SV=1//9.0712e-69
scaffold143	913333	913661	329	61	0.399472115097993	0.800409861511487	-0.400937746413493	-565.654584953528	CG	scaffold143:913096:914177	CGI
scaffold1430	603190	603576	387	68	0.298195768332588	0.804560594214796	-0.506364825882208	-521.055083645865	CG	scaffold1430:602853:603784	CGI
scaffold1430	1262420	1263607	1188	116	0.0082153631829376	0.163009260582009	-0.154793897399071	-746.831815990814	CG	evm.TU.scaffold1430.11	exon	--	-//-
scaffold1430	1262420	1263607	1188	116	0.0082153631829376	0.163009260582009	-0.154793897399071	-746.831815990814	CG	evm.TU.scaffold1430.11	utr3	--	-//-
scaffold1430	1262420	1263607	1188	116	0.0082153631829376	0.163009260582009	-0.154793897399071	-746.831815990814	CG	scaffold1430:1260580:1262581	CGI_shore
scaffold1430	1262420	1263607	1188	116	0.0082153631829376	0.163009260582009	-0.154793897399071	-746.831815990814	CG	evm.TU.scaffold1430.11	intron	--	-//-
scaffold1430	1301631	1302560	930	154	0.148620398862468	0.452052513742157	-0.303432114879689	-1120.05484640664	CG	evm.TU.scaffold1430.13	intron	--	gnl|BL_ORD_ID|382740 sp|Q86X10|RLGPB_HUMAN Ral GTPase-activating protein subunit beta OS=Homo sapiens OX=9606 GN=RALGAPB PE=1 SV=1//0
scaffold1430	1302984	1303779	796	139	0.0397292704830716	0.257360206830893	-0.217630936347821	-1041.13905446657	CG	evm.TU.scaffold1430.13	intron	--	gnl|BL_ORD_ID|382740 sp|Q86X10|RLGPB_HUMAN Ral GTPase-activating protein subunit beta OS=Homo sapiens OX=9606 GN=RALGAPB PE=1 SV=1//0
scaffold1432	291537	291816	280	65	0.288953987151113	0.762891191579879	-0.473937204428767	-694.921633980353	CG	scaffold1432:289726:291727	CGI_shore
scaffold1432	291537	291816	280	65	0.288953987151113	0.762891191579879	-0.473937204428767	-694.921633980353	CG	evm.TU.scaffold1432.7	intron	--	gnl|BL_ORD_ID|17381 sp|Q505D1|ANR28_MOUSE Serine/threonine-protein phosphatase 6 regulatory ankyrin repeat subunit A OS=Mus musculus OX=10090 GN=Ankrd28 PE=1 SV=1//3.7352e-62
scaffold1432	291537	291816	280	65	0.288953987151113	0.762891191579879	-0.473937204428767	-694.921633980353	CG	scaffold1432:291536:292602	CGI
scaffold1432	297502	298674	1173	70	0.0825323028157943	0.527201709370952	-0.444669406555158	-549.025755259545	CG	scaffold1432:296422:298423	CGI_shore
scaffold1432	297502	298674	1173	70	0.0825323028157943	0.527201709370952	-0.444669406555158	-549.025755259545	CG	evm.TU.scaffold1432.7	intron	--	gnl|BL_ORD_ID|17381 sp|Q505D1|ANR28_MOUSE Serine/threonine-protein phosphatase 6 regulatory ankyrin repeat subunit A OS=Mus musculus OX=10090 GN=Ankrd28 PE=1 SV=1//3.7352e-62
scaffold1432	297502	298674	1173	70	0.0825323028157943	0.527201709370952	-0.444669406555158	-549.025755259545	CG	scaffold1432:296779:299774	CGI
scaffold1435	163949	165033	1085	119	0.473582078420785	0.767564504695501	-0.293982426274717	-910.016387819043	CG	scaffold1435:164829:165087	CGI
scaffold1435	163949	165033	1085	119	0.473582078420785	0.767564504695501	-0.293982426274717	-910.016387819043	CG	scaffold1435:162828:164828	CGI_shore
scaffold1437	157296	159110	1815	125	0.175412417927901	0.588215227687165	-0.412802809759264	-896.675058637342	CG	evm.TU.scaffold1437.2	intron	--	gnl|BL_ORD_ID|446696 sp|P08842|STS_HUMAN Steryl-sulfatase OS=Homo sapiens OX=9606 GN=STS PE=1 SV=2//1.70163e-172
scaffold1437	307877	308122	246	54	0.0567635132402569	0.476592526546862	-0.419829013306605	-577.691223739353	CG	evm.TU.scaffold1437.3	intron	--	gnl|BL_ORD_ID|487699 sp|Q9QZE7|TSNAX_MOUSE Translin-associated protein X OS=Mus musculus OX=10090 GN=Tsnax PE=1 SV=1//1.17605e-83
scaffold1437	313051	313785	735	170	0.122733642302811	0.339551150480197	-0.216817508177386	-1239.70936278274	CG	evm.TU.scaffold1437.3	intron	--	gnl|BL_ORD_ID|487699 sp|Q9QZE7|TSNAX_MOUSE Translin-associated protein X OS=Mus musculus OX=10090 GN=Tsnax PE=1 SV=1//1.17605e-83
scaffold1437	322235	323058	824	114	0.0113321607796641	0.196044716490795	-0.184712555711131	-786.499305699189	CG	evm.TU.scaffold1437.3	intron	--	gnl|BL_ORD_ID|487699 sp|Q9QZE7|TSNAX_MOUSE Translin-associated protein X OS=Mus musculus OX=10090 GN=Tsnax PE=1 SV=1//1.17605e-83
scaffold1437	338203	339460	1258	110	0.0851977862113663	0.741391751311958	-0.656193965100592	-2127.64565527383	CG	evm.TU.scaffold1437.4	intron	--	gnl|BL_ORD_ID|142900 sp|P79403|GANAB_PIG Neutral alpha-glucosidase AB OS=Sus scrofa OX=9823 GN=GANAB PE=1 SV=1//0
scaffold1437	344786	345298	513	42	0.227293692305333	0.845769729632663	-0.61847603732733	-509.39458352283	CG	evm.TU.scaffold1437.4	intron	--	gnl|BL_ORD_ID|142900 sp|P79403|GANAB_PIG Neutral alpha-glucosidase AB OS=Sus scrofa OX=9823 GN=GANAB PE=1 SV=1//0
scaffold1437	365400	366291	892	90	0.0303429024237996	0.30579552532184	-0.27545262289804	-743.923473311962	CG	evm.TU.scaffold1437.4	intron	--	gnl|BL_ORD_ID|142900 sp|P79403|GANAB_PIG Neutral alpha-glucosidase AB OS=Sus scrofa OX=9823 GN=GANAB PE=1 SV=1//0
scaffold1437	366371	371442	5072	321	0.0991833084616624	0.534071204512158	-0.434887896050495	-2919.45578396833	CG	evm.TU.scaffold1437.4	intron	--	gnl|BL_ORD_ID|142900 sp|P79403|GANAB_PIG Neutral alpha-glucosidase AB OS=Sus scrofa OX=9823 GN=GANAB PE=1 SV=1//0
scaffold1441	486475	486919	445	78	0.237991438076889	0.735990312209956	-0.497998874133068	-957.449580946925	CG	scaffold1441:483291:486847	CGI
scaffold1441	486475	486919	445	78	0.237991438076889	0.735990312209956	-0.497998874133068	-957.449580946925	CG	scaffold1441:486112:488112	CGI_shore
scaffold1441	486475	486919	445	78	0.237991438076889	0.735990312209956	-0.497998874133068	-957.449580946925	CG	scaffold1441:486847:488848	CGI_shore
scaffold1441	486475	486919	445	78	0.237991438076889	0.735990312209956	-0.497998874133068	-957.449580946925	CG	evm.TU.scaffold1441.7	intron	--	gnl|BL_ORD_ID|193305 sp|P53352|INCE_CHICK Inner centromere protein OS=Gallus gallus OX=9031 GN=INCENP PE=1 SV=1//9.45288e-17
scaffold1441	556266	556784	519	109	0.331385063223517	0.707725028807949	-0.376339965584432	-966.515686745623	CG	evm.TU.scaffold1441.8	intron	--	gnl|BL_ORD_ID|323279 sp|Q5RFD3|PSME3_PONAB Proteasome activator complex subunit 3 OS=Pongo abelii OX=9601 GN=PSME3 PE=2 SV=1//3.44942e-90
scaffold1441	556266	556784	519	109	0.331385063223517	0.707725028807949	-0.376339965584432	-966.515686745623	CG	scaffold1441:555909:557387	CGI
scaffold1441	791701	792614	914	104	0.468476766399916	0.792798265938386	-0.32432149953847	-840.895795343719	CG	evm.TU.scaffold1441.11	intron	--	gnl|BL_ORD_ID|317742 sp|P54814|PRS8_MANSE 26S proteasome regulatory subunit 8 OS=Manduca sexta OX=7130 PE=2 SV=1//0
scaffold1441	1854789	1855186	398	67	0.413403754147221	0.729744244900289	-0.316340490753068	-498.790144678503	CG	evm.TU.scaffold1441.22	intron	--	gnl|BL_ORD_ID|263903 sp|A2RRP1|NBAS_HUMAN Neuroblastoma-amplified sequence OS=Homo sapiens OX=9606 GN=NBAS PE=1 SV=2//0
scaffold1441	1854789	1855186	398	67	0.413403754147221	0.729744244900289	-0.316340490753068	-498.790144678503	CG	scaffold1441:1854787:1856230	CGI
scaffold1441	1855724	1856230	507	103	0.426751295535101	0.714451446344298	-0.287700150809197	-653.424225843144	CG	evm.TU.scaffold1441.22	intron	--	gnl|BL_ORD_ID|263903 sp|A2RRP1|NBAS_HUMAN Neuroblastoma-amplified sequence OS=Homo sapiens OX=9606 GN=NBAS PE=1 SV=2//0
scaffold1441	1855724	1856230	507	103	0.426751295535101	0.714451446344298	-0.287700150809197	-653.424225843144	CG	scaffold1441:1854787:1856230	CGI
scaffold1441	1855724	1856230	507	103	0.426751295535101	0.714451446344298	-0.287700150809197	-653.424225843144	CG	scaffold1441:1855356:1857356	CGI_shore
scaffold1443	778989	779826	838	66	0.0387821767197903	0.458857560364907	-0.420075383645116	-597.038064149316	CG	scaffold1443:774207:815502	CGI
scaffold1444	498616	499543	928	189	0.471996459140813	0.793817524884477	-0.321821065743664	-1068.09704846957	CG	evm.TU.scaffold1444.4	intron	--	gnl|BL_ORD_ID|469458 sp|A8C754|THADA_CHICK Thyroid adenoma-associated protein homolog OS=Gallus gallus OX=9031 GN=THADA PE=2 SV=1//3.77053e-11
scaffold1444	498616	499543	928	189	0.471996459140813	0.793817524884477	-0.321821065743664	-1068.09704846957	CG	scaffold1444:498129:499525	CGI
scaffold1444	498616	499543	928	189	0.471996459140813	0.793817524884477	-0.321821065743664	-1068.09704846957	CG	scaffold1444:499525:501526	CGI_shore
scaffold1444	2842174	2842631	458	72	0.0101205222592398	0.151388619523515	-0.141268097264275	-518.662907287712	CG	scaffold1444:2823064:2846667	CGI
scaffold1448	42468	42735	268	40	0.0531511512538054	0.735144569454526	-0.681993418200721	-499.784742701094	CG	scaffold1448:38800:70342	CGI
scaffold1453	191944	192369	426	56	0.0311945790296218	0.442000974195432	-0.41080639516581	-576.936387619447	CG	scaffold1453:191035:193036	CGI_shore
scaffold1453	191944	192369	426	56	0.0311945790296218	0.442000974195432	-0.41080639516581	-576.936387619447	CG	evm.TU.scaffold1453.4	intron	--	gnl|BL_ORD_ID|554110 sp|Q6P3Y5|Z280C_MOUSE Zinc finger protein 280C OS=Mus musculus OX=10090 GN=Znf280c PE=1 SV=1//1.00357e-42
scaffold1453	1758008	1758565	558	83	0.00757992966483456	0.135410106624479	-0.127830176959645	-550.989015638754	CG	evm.TU.scaffold1453.22	intron	--	gnl|BL_ORD_ID|17341 sp|P18910|ANPRA_RAT Atrial natriuretic peptide receptor 1 OS=Rattus norvegicus OX=10116 GN=Npr1 PE=1 SV=1//0
scaffold1455	43399	43559	161	47	0.00308047496836678	0.0423892332656395	-0.0393087582972728	-243.088960120715	CHH	scaffold1455:42324:44324	CGI_shore
scaffold1455	43399	43559	161	47	0.00308047496836678	0.0423892332656395	-0.0393087582972728	-243.088960120715	CHH	evm.TU.scaffold1455.1	intron	--	gnl|BL_ORD_ID|62116 sp|Q6PDQ2|CHD4_MOUSE Chromodomain-helicase-DNA-binding protein 4 OS=Mus musculus OX=10090 GN=Chd4 PE=1 SV=1//3.2907e-13
scaffold1455	174825	175364	540	97	0.00746034163987271	0.0991639419461937	-0.091703600306321	-619.322961426344	CG	scaffold1455:173809:175809	CGI_shore
scaffold1455	174825	175364	540	97	0.00746034163987271	0.0991639419461937	-0.091703600306321	-619.322961426344	CG	evm.TU.scaffold1455.2	intron	--	gnl|BL_ORD_ID|50164 sp|O96081|CALMB_HALRO Calmodulin-B OS=Halocynthia roretzi OX=7729 PE=3 SV=3//3.80357e-08
scaffold1455	174825	175364	540	97	0.00746034163987271	0.0991639419461937	-0.091703600306321	-619.322961426344	CG	scaffold1455:173915:175916	CGI_shore
scaffold1455	174825	175364	540	97	0.00746034163987271	0.0991639419461937	-0.091703600306321	-619.322961426344	CG	scaffold1455:174488:176488	CGI_shore
scaffold1455	174825	175364	540	97	0.00746034163987271	0.0991639419461937	-0.091703600306321	-619.322961426344	CG	scaffold1455:174823:175310	CGI
scaffold1455	174825	175364	540	97	0.00746034163987271	0.0991639419461937	-0.091703600306321	-619.322961426344	CG	evm.TU.scaffold1455.2	exon	--	gnl|BL_ORD_ID|50164 sp|O96081|CALMB_HALRO Calmodulin-B OS=Halocynthia roretzi OX=7729 PE=3 SV=3//3.80357e-08
scaffold1455	174825	175364	540	97	0.00746034163987271	0.0991639419461937	-0.091703600306321	-619.322961426344	CG	scaffold1455:175310:177311	CGI_shore
scaffold1455	177701	178182	482	70	0.202756285078749	0.615917044312779	-0.41316075923403	-891.326426971654	CG	evm.TU.scaffold1455.2	intron	--	gnl|BL_ORD_ID|50164 sp|O96081|CALMB_HALRO Calmodulin-B OS=Halocynthia roretzi OX=7729 PE=3 SV=3//3.80357e-08
scaffold1455	177701	178182	482	70	0.202756285078749	0.615917044312779	-0.41316075923403	-891.326426971654	CG	scaffold1455:175780:177780	CGI_shore
scaffold1455	177701	178182	482	70	0.202756285078749	0.615917044312779	-0.41316075923403	-891.326426971654	CG	scaffold1455:176126:178127	CGI_shore
scaffold1455	177701	178182	482	70	0.202756285078749	0.615917044312779	-0.41316075923403	-891.326426971654	CG	scaffold1455:176830:178831	CGI_shore
scaffold1455	177701	178182	482	70	0.202756285078749	0.615917044312779	-0.41316075923403	-891.326426971654	CG	scaffold1455:177781:178095	CGI
scaffold1455	177701	178182	482	70	0.202756285078749	0.615917044312779	-0.41316075923403	-891.326426971654	CG	scaffold1455:178095:180096	CGI_shore
scaffold1455	177701	178182	482	70	0.202756285078749	0.615917044312779	-0.41316075923403	-891.326426971654	CG	evm.TU.scaffold1455.2	exon	--	gnl|BL_ORD_ID|50164 sp|O96081|CALMB_HALRO Calmodulin-B OS=Halocynthia roretzi OX=7729 PE=3 SV=3//3.80357e-08
scaffold1455	177701	178182	482	70	0.202756285078749	0.615917044312779	-0.41316075923403	-891.326426971654	CG	evm.TU.scaffold1455.2	utr3	--	gnl|BL_ORD_ID|50164 sp|O96081|CALMB_HALRO Calmodulin-B OS=Halocynthia roretzi OX=7729 PE=3 SV=3//3.80357e-08
scaffold1455	594570	595399	830	90	0.206730443415773	0.552571176899141	-0.345840733483368	-793.946549632448	CG	scaffold1455:592817:594817	CGI_shore
scaffold1455	594570	595399	830	90	0.206730443415773	0.552571176899141	-0.345840733483368	-793.946549632448	CG	scaffold1455:594818:595119	CGI
scaffold1455	594570	595399	830	90	0.206730443415773	0.552571176899141	-0.345840733483368	-793.946549632448	CG	scaffold1455:595119:597120	CGI_shore
scaffold146	32748	33085	338	63	0.184041602391096	0.704230899643038	-0.520189297251942	-615.416620219173	CG	scaffold146:31592:33276	CGI
scaffold146	65852	66647	796	67	0.0325466025109384	0.533706479417438	-0.501159876906499	-575.642829003323	CG	scaffold146:66337:68337	CGI_shore
scaffold146	65852	66647	796	67	0.0325466025109384	0.533706479417438	-0.501159876906499	-575.642829003323	CG	evm.TU.scaffold146.1	intron	--	gnl|BL_ORD_ID|30731 sp|Q9HD20|AT131_HUMAN Manganese-transporting ATPase 13A1 OS=Homo sapiens OX=9606 GN=ATP13A1 PE=1 SV=2//4.92158e-180
scaffold146	65852	66647	796	67	0.0325466025109384	0.533706479417438	-0.501159876906499	-575.642829003323	CG	scaffold146:64168:66169	CGI_shore
scaffold146	65852	66647	796	67	0.0325466025109384	0.533706479417438	-0.501159876906499	-575.642829003323	CG	scaffold146:64995:66995	CGI_shore
scaffold146	72911	73553	643	78	0.174440161902173	0.6601901043833	-0.485749942481126	-580.964028479326	CG	evm.TU.scaffold146.1	intron	--	gnl|BL_ORD_ID|30731 sp|Q9HD20|AT131_HUMAN Manganese-transporting ATPase 13A1 OS=Homo sapiens OX=9606 GN=ATP13A1 PE=1 SV=2//4.92158e-180
scaffold1462	1404174	1404880	707	120	0.050264410841791	0.220860885398498	-0.170596474556707	-731.761285561659	CG	evm.TU.scaffold1462.23	promoter	--	gnl|BL_ORD_ID|503105 sp|Q96JH7|VCIP1_HUMAN Deubiquitinating protein VCIP135 OS=Homo sapiens OX=9606 GN=VCPIP1 PE=1 SV=2//0
scaffold1464	118663	119633	971	78	0.018719505717245	0.303711367721684	-0.284991862004439	-532.398507036215	CG	evm.TU.scaffold1464.2	exon	--	-//-
scaffold1464	118663	119633	971	78	0.018719505717245	0.303711367721684	-0.284991862004439	-532.398507036215	CG	evm.TU.scaffold1464.2	intron	--	-//-
scaffold1464	118663	119633	971	78	0.018719505717245	0.303711367721684	-0.284991862004439	-532.398507036215	CG	scaffold1464:119564:121564	CGI_shore
scaffold1468	2602	2994	393	76	0.296340053981011	0.786069780726147	-0.489729726745136	-664.647663781316	CG	scaffold1468:393:7629	CGI
scaffold1468	2602	2994	393	76	0.296340053981011	0.786069780726147	-0.489729726745136	-664.647663781316	CG	evm.TU.scaffold1468.1	intron	--	gnl|BL_ORD_ID|437431 sp|Q6DIC0|SMCA2_MOUSE Probable global transcription activator SNF2L2 OS=Mus musculus OX=10090 GN=Smarca2 PE=1 SV=1//0
scaffold1468	86483	87329	847	140	0.017193410493222	0.103601062541085	-0.0864076520478628	-728.515195104945	CG	evm.TU.scaffold1468.6	intron	--	-//-
scaffold1468	226286	226689	404	76	0.0873162503392444	0.240536906933353	-0.153220656594109	-547.294305760674	CG	evm.TU.scaffold1468.11	intron	--	gnl|BL_ORD_ID|511706 sp|Q9QZD4|XPF_MOUSE DNA repair endonuclease XPF OS=Mus musculus OX=10090 GN=Ercc4 PE=1 SV=3//1.02988e-155
scaffold1468	1465767	1466427	661	65	0.119757328271303	0.455924200865117	-0.336166872593815	-583.373396338098	CG	evm.TU.scaffold1468.30	intron	--	gnl|BL_ORD_ID|556950 sp|Q6IRM9|ZWILC_XENLA Protein zwilch homolog OS=Xenopus laevis OX=8355 GN=zwilch PE=2 SV=1//1.1176e-38
scaffold1468	1465767	1466427	661	65	0.119757328271303	0.455924200865117	-0.336166872593815	-583.373396338098	CG	scaffold1468:1464046:1466047	CGI_shore
scaffold1468	1465767	1466427	661	65	0.119757328271303	0.455924200865117	-0.336166872593815	-583.373396338098	CG	scaffold1468:1465464:1467464	CGI_shore
scaffold1468	1475354	1476103	750	94	0.186169540524557	0.672408864641318	-0.48623932411676	-889.143041265324	CG	scaffold1468:1475417:1475955	CGI
scaffold1468	1475354	1476103	750	94	0.186169540524557	0.672408864641318	-0.48623932411676	-889.143041265324	CG	scaffold1468:1475955:1477956	CGI_shore
scaffold1468	1475354	1476103	750	94	0.186169540524557	0.672408864641318	-0.48623932411676	-889.143041265324	CG	scaffold1468:1473416:1475416	CGI_shore
scaffold1468	1475354	1476103	750	94	0.186169540524557	0.672408864641318	-0.48623932411676	-889.143041265324	CG	evm.TU.scaffold1468.30	intron	--	gnl|BL_ORD_ID|556950 sp|Q6IRM9|ZWILC_XENLA Protein zwilch homolog OS=Xenopus laevis OX=8355 GN=zwilch PE=2 SV=1//1.1176e-38
scaffold1468	1479396	1479961	566	88	0.186644424432093	0.686875305523865	-0.500230881091772	-810.830531802761	CG	evm.TU.scaffold1468.30	intron	--	gnl|BL_ORD_ID|556950 sp|Q6IRM9|ZWILC_XENLA Protein zwilch homolog OS=Xenopus laevis OX=8355 GN=zwilch PE=2 SV=1//1.1176e-38
scaffold1468	1576753	1577203	451	99	0.438803366245624	0.767956599782877	-0.329153233537253	-788.843281202407	CG	evm.TU.scaffold1468.34	intron	--	gnl|BL_ORD_ID|104512 sp|Q96N67|DOCK7_HUMAN Dedicator of cytokinesis protein 7 OS=Homo sapiens OX=9606 GN=DOCK7 PE=1 SV=4//1.14348e-169
scaffold1469	107233	108249	1017	114	0.0769112197386869	0.468624108910771	-0.391712889172084	-1036.64647196011	CG	evm.TU.scaffold1469.3	intron	--	gnl|BL_ORD_ID|385812 sp|Q9D1B9|RM28_MOUSE 39S ribosomal protein L28, mitochondrial OS=Mus musculus OX=10090 GN=Mrpl28 PE=1 SV=3//4.0862e-26
scaffold1469	107233	108249	1017	114	0.0769112197386869	0.468624108910771	-0.391712889172084	-1036.64647196011	CG	scaffold1469:107310:109310	CGI_shore
scaffold1471	74091	74747	657	99	0.231482215506875	0.494538924225229	-0.263056708718354	-693.158332353965	CG	scaffold1471:72145:74145	CGI_shore
scaffold1471	74091	74747	657	99	0.231482215506875	0.494538924225229	-0.263056708718354	-693.158332353965	CG	scaffold1471:72302:74303	CGI_shore
scaffold1471	74091	74747	657	99	0.231482215506875	0.494538924225229	-0.263056708718354	-693.158332353965	CG	scaffold1471:74146:76566	CGI
scaffold1472	418045	420081	2037	162	0.485384203902228	0.790179652620687	-0.304795448718458	-1173.15256238623	CG	scaffold1472:417542:419543	CGI_shore
scaffold1476	513410	514260	851	136	0.00925065462079905	0.107180982986913	-0.0979303283661142	-863.671691520549	CG	evm.TU.scaffold1476.9	intron	--	gnl|BL_ORD_ID|302826 sp|Q801X6|PHAR1_CHICK Phosphatase and actin regulator 1 OS=Gallus gallus OX=9031 GN=PHACTR1 PE=2 SV=1//8.04437e-59
scaffold1476	514760	515668	909	135	0.0204290637869732	0.18849562675127	-0.168066562964297	-904.945166932917	CG	evm.TU.scaffold1476.9	intron	--	gnl|BL_ORD_ID|302826 sp|Q801X6|PHAR1_CHICK Phosphatase and actin regulator 1 OS=Gallus gallus OX=9031 GN=PHACTR1 PE=2 SV=1//8.04437e-59
scaffold1476	515851	518241	2391	409	0.00720374628695914	0.131824254843474	-0.124620508556515	-2868.78367873629	CG	evm.TU.scaffold1476.9	intron	--	gnl|BL_ORD_ID|302826 sp|Q801X6|PHAR1_CHICK Phosphatase and actin regulator 1 OS=Gallus gallus OX=9031 GN=PHACTR1 PE=2 SV=1//8.04437e-59
scaffold1476	518470	520576	2107	379	0.00536341975670526	0.0942215950080217	-0.0888581752513164	-2425.334846412	CG	evm.TU.scaffold1476.9	intron	--	gnl|BL_ORD_ID|302826 sp|Q801X6|PHAR1_CHICK Phosphatase and actin regulator 1 OS=Gallus gallus OX=9031 GN=PHACTR1 PE=2 SV=1//8.04437e-59
scaffold1476	522524	523411	888	180	0.00799102180687854	0.11832875795343	-0.110337736146552	-1287.00447572015	CG	evm.TU.scaffold1476.9	intron	--	gnl|BL_ORD_ID|302826 sp|Q801X6|PHAR1_CHICK Phosphatase and actin regulator 1 OS=Gallus gallus OX=9031 GN=PHACTR1 PE=2 SV=1//8.04437e-59
scaffold1476	525424	526399	976	144	0.0061479920070518	0.112421261199077	-0.106273269192025	-900.99853273919	CG	evm.TU.scaffold1476.9	intron	--	gnl|BL_ORD_ID|302826 sp|Q801X6|PHAR1_CHICK Phosphatase and actin regulator 1 OS=Gallus gallus OX=9031 GN=PHACTR1 PE=2 SV=1//8.04437e-59
scaffold1476	526717	527101	385	86	0.00566450374211321	0.0817220025663786	-0.0760574988242654	-528.184873719633	CG	evm.TU.scaffold1476.9	intron	--	gnl|BL_ORD_ID|302826 sp|Q801X6|PHAR1_CHICK Phosphatase and actin regulator 1 OS=Gallus gallus OX=9031 GN=PHACTR1 PE=2 SV=1//8.04437e-59
scaffold1476	1330523	1330709	187	52	0.0034210132523102	0.0302909265538886	-0.0268699133015784	-184.561195506928	CHH	evm.TU.scaffold1476.21	intron	--	gnl|BL_ORD_ID|124666 sp|Q5RA75|F135A_PONAB Protein FAM135A OS=Pongo abelii OX=9601 GN=FAM135A PE=2 SV=1//9.51322e-77
scaffold1478	778105	778785	681	131	0.0321027506702191	0.41701628337122	-0.384913532701001	-1163.19205756519	CG	evm.TU.scaffold1478.17	intron	--	gnl|BL_ORD_ID|469494 sp|Q9H5L6|THAP9_HUMAN DNA transposase THAP9 OS=Homo sapiens OX=9606 GN=THAP9 PE=1 SV=2//2.42979e-09
scaffold1478	1107406	1107472	67	8	0.028279897759645	0.103647347986618	-0.0753674502269726	-30.6017308483703	CHG	evm.TU.scaffold1478.22	intron	--	gnl|BL_ORD_ID|57556 sp|Q5ZLM0|CDC73_CHICK Parafibromin OS=Gallus gallus OX=9031 GN=CDC73 PE=2 SV=1//1.31217e-170
scaffold1480	647920	648413	494	116	0.132887637802887	0.319301540303688	-0.186413902500801	-818.008381180953	CG	evm.TU.scaffold1480.4	intron	--	gnl|BL_ORD_ID|105986 sp|Q8N608|DPP10_HUMAN Inactive dipeptidyl peptidase 10 OS=Homo sapiens OX=9606 GN=DPP10 PE=1 SV=2//4.94449e-162
scaffold1480	647920	648413	494	116	0.132887637802887	0.319301540303688	-0.186413902500801	-818.008381180953	CG	scaffold1480:647895:648988	CGI
scaffold1481	12834	13105	272	40	0.0135541622223738	0.721629813172464	-0.70807565095009	-792.569482855637	CG	scaffold1481:12939:14939	CGI_shore
scaffold1481	12834	13105	272	40	0.0135541622223738	0.721629813172464	-0.70807565095009	-792.569482855637	CG	evm.TU.scaffold1481.1	intron	--	gnl|BL_ORD_ID|116224 sp|Q5DW34|EHMT1_MOUSE Histone-lysine N-methyltransferase EHMT1 OS=Mus musculus OX=10090 GN=Ehmt1 PE=1 SV=2//1.54897e-140
scaffold1481	14941	15318	378	82	0.347633937974036	0.738550753059048	-0.390916815085012	-556.270838699592	CG	evm.TU.scaffold1481.1	intron	--	gnl|BL_ORD_ID|116224 sp|Q5DW34|EHMT1_MOUSE Histone-lysine N-methyltransferase EHMT1 OS=Mus musculus OX=10090 GN=Ehmt1 PE=1 SV=2//1.54897e-140
scaffold1481	14941	15318	378	82	0.347633937974036	0.738550753059048	-0.390916815085012	-556.270838699592	CG	scaffold1481:14940:17026	CGI
scaffold1481	15916	16652	737	150	0.183870779995232	0.640732704972368	-0.456861924977136	-1746.24069884095	CG	evm.TU.scaffold1481.1	intron	--	gnl|BL_ORD_ID|116224 sp|Q5DW34|EHMT1_MOUSE Histone-lysine N-methyltransferase EHMT1 OS=Mus musculus OX=10090 GN=Ehmt1 PE=1 SV=2//1.54897e-140
scaffold1481	15916	16652	737	150	0.183870779995232	0.640732704972368	-0.456861924977136	-1746.24069884095	CG	scaffold1481:14940:17026	CGI
scaffold1481	18282	21581	3300	223	0.0279858570908689	0.519044125792824	-0.491058268701955	-3125.3827114815	CG	scaffold1481:16999:18999	CGI_shore
scaffold1481	18282	21581	3300	223	0.0279858570908689	0.519044125792824	-0.491058268701955	-3125.3827114815	CG	scaffold1481:17026:19027	CGI_shore
scaffold1481	18282	21581	3300	223	0.0279858570908689	0.519044125792824	-0.491058268701955	-3125.3827114815	CG	evm.TU.scaffold1481.1	intron	--	gnl|BL_ORD_ID|116224 sp|Q5DW34|EHMT1_MOUSE Histone-lysine N-methyltransferase EHMT1 OS=Mus musculus OX=10090 GN=Ehmt1 PE=1 SV=2//1.54897e-140
scaffold1481	18282	21581	3300	223	0.0279858570908689	0.519044125792824	-0.491058268701955	-3125.3827114815	CG	scaffold1481:19000:19661	CGI
scaffold1481	18282	21581	3300	223	0.0279858570908689	0.519044125792824	-0.491058268701955	-3125.3827114815	CG	scaffold1481:19661:21662	CGI_shore
scaffold1481	21741	22427	687	50	0.0100180067369938	0.431801830333967	-0.421783823596973	-623.28820994906	CG	evm.TU.scaffold1481.1	intron	--	gnl|BL_ORD_ID|116224 sp|Q5DW34|EHMT1_MOUSE Histone-lysine N-methyltransferase EHMT1 OS=Mus musculus OX=10090 GN=Ehmt1 PE=1 SV=2//1.54897e-140
scaffold1481	25518	26519	1002	146	0.107712700734281	0.415886309563351	-0.30817360882907	-1232.00172331203	CG	scaffold1481:23619:25619	CGI_shore
scaffold1481	25518	26519	1002	146	0.107712700734281	0.415886309563351	-0.30817360882907	-1232.00172331203	CG	evm.TU.scaffold1481.1	intron	--	gnl|BL_ORD_ID|116224 sp|Q5DW34|EHMT1_MOUSE Histone-lysine N-methyltransferase EHMT1 OS=Mus musculus OX=10090 GN=Ehmt1 PE=1 SV=2//1.54897e-140
scaffold1481	25518	26519	1002	146	0.107712700734281	0.415886309563351	-0.30817360882907	-1232.00172331203	CG	scaffold1481:25620:26393	CGI
scaffold1481	25518	26519	1002	146	0.107712700734281	0.415886309563351	-0.30817360882907	-1232.00172331203	CG	scaffold1481:26393:28394	CGI_shore
scaffold1481	35877	37362	1486	229	0.0482312281719929	0.404546095734799	-0.356314867562807	-2666.4530465802	CG	evm.TU.scaffold1481.1	intron	--	gnl|BL_ORD_ID|116224 sp|Q5DW34|EHMT1_MOUSE Histone-lysine N-methyltransferase EHMT1 OS=Mus musculus OX=10090 GN=Ehmt1 PE=1 SV=2//1.54897e-140
scaffold1483	1305432	1305670	239	66	0.0126764182650339	0.171635026141454	-0.15895860787642	-581.441048106391	CG	scaffold1483:1304600:1306600	CGI_shore
scaffold1483	2262629	2263884	1256	177	0.368515090112208	0.716109787083506	-0.347594696971298	-1224.43056886427	CG	scaffold1483:2261118:2263119	CGI_shore
scaffold1483	2262629	2263884	1256	177	0.368515090112208	0.716109787083506	-0.347594696971298	-1224.43056886427	CG	scaffold1483:2262401:2263507	CGI
scaffold1483	2262629	2263884	1256	177	0.368515090112208	0.716109787083506	-0.347594696971298	-1224.43056886427	CG	scaffold1483:2263507:2265508	CGI_shore
scaffold1483	2262629	2263884	1256	177	0.368515090112208	0.716109787083506	-0.347594696971298	-1224.43056886427	CG	evm.TU.scaffold1483.23	intron	--	gnl|BL_ORD_ID|325776 sp|P35992|PTP10_DROME Tyrosine-protein phosphatase 10D OS=Drosophila melanogaster OX=7227 GN=Ptp10D PE=1 SV=4//7.94362e-97
scaffold149	327733	328760	1028	87	0.0956034451668178	0.388207440272143	-0.292603995105325	-819.345369950185	CG	scaffold149:328057:330057	CGI_shore
scaffold149	327733	328760	1028	87	0.0956034451668178	0.388207440272143	-0.292603995105325	-819.345369950185	CG	scaffold149:326806:328807	CGI_shore
scaffold149	356655	357288	634	92	0.131106143443967	0.525172160263721	-0.394066016819755	-1057.28158866601	CG	evm.TU.scaffold149.4	intron	--	gnl|BL_ORD_ID|226829 sp|Q9NTJ4|MA2C1_HUMAN Alpha-mannosidase 2C1 OS=Homo sapiens OX=9606 GN=MAN2C1 PE=1 SV=1//0
scaffold149	356655	357288	634	92	0.131106143443967	0.525172160263721	-0.394066016819755	-1057.28158866601	CG	evm.TU.scaffold149.4	exon	--	gnl|BL_ORD_ID|226829 sp|Q9NTJ4|MA2C1_HUMAN Alpha-mannosidase 2C1 OS=Homo sapiens OX=9606 GN=MAN2C1 PE=1 SV=1//0
scaffold149	358657	359175	519	87	0.333248395440263	0.613384765506687	-0.280136370066424	-663.931274140162	CG	evm.TU.scaffold149.4	intron	--	gnl|BL_ORD_ID|226829 sp|Q9NTJ4|MA2C1_HUMAN Alpha-mannosidase 2C1 OS=Homo sapiens OX=9606 GN=MAN2C1 PE=1 SV=1//0
scaffold149	373489	373955	467	66	0.326378487378715	0.759166240792492	-0.432787753413776	-524.075110574061	CG	scaffold149:373171:375171	CGI_shore
scaffold149	373489	373955	467	66	0.326378487378715	0.759166240792492	-0.432787753413776	-524.075110574061	CG	scaffold149:373428:374251	CGI
scaffold149	495784	496047	264	70	0.0202975601208375	0.159979468814095	-0.139681908693258	-506.462027734144	CG	scaffold149:484329:500070	CGI
scaffold149	579184	579747	564	66	0.0338883390536475	0.311705659168367	-0.277817320114719	-549.396770955549	CG	scaffold149:578743:579573	CGI
scaffold149	579184	579747	564	66	0.0338883390536475	0.311705659168367	-0.277817320114719	-549.396770955549	CG	scaffold149:579351:581351	CGI_shore
scaffold149	579184	579747	564	66	0.0338883390536475	0.311705659168367	-0.277817320114719	-549.396770955549	CG	scaffold149:579573:581574	CGI_shore
scaffold149	579184	579747	564	66	0.0338883390536475	0.311705659168367	-0.277817320114719	-549.396770955549	CG	evm.TU.scaffold149.7	TES	--	gnl|BL_ORD_ID|275223 sp|Q94887|NRX4_DROME Neurexin-4 OS=Drosophila melanogaster OX=7227 GN=Nrx-IV PE=1 SV=2//0
scaffold149	579184	579747	564	66	0.0338883390536475	0.311705659168367	-0.277817320114719	-549.396770955549	CG	evm.TU.scaffold149.7	exon	--	gnl|BL_ORD_ID|275223 sp|Q94887|NRX4_DROME Neurexin-4 OS=Drosophila melanogaster OX=7227 GN=Nrx-IV PE=1 SV=2//0
scaffold149	579184	579747	564	66	0.0338883390536475	0.311705659168367	-0.277817320114719	-549.396770955549	CG	evm.TU.scaffold149.7	utr3	--	gnl|BL_ORD_ID|275223 sp|Q94887|NRX4_DROME Neurexin-4 OS=Drosophila melanogaster OX=7227 GN=Nrx-IV PE=1 SV=2//0
scaffold149	602481	603043	563	121	0.173978921550107	0.371223988567748	-0.197245067017641	-759.614679746727	CG	scaffold149:600536:602536	CGI_shore
scaffold149	602481	603043	563	121	0.173978921550107	0.371223988567748	-0.197245067017641	-759.614679746727	CG	scaffold149:601066:603067	CGI_shore
scaffold149	602481	603043	563	121	0.173978921550107	0.371223988567748	-0.197245067017641	-759.614679746727	CG	scaffold149:601773:603774	CGI_shore
scaffold149	602481	603043	563	121	0.173978921550107	0.371223988567748	-0.197245067017641	-759.614679746727	CG	evm.TU.scaffold149.7	intron	--	gnl|BL_ORD_ID|275223 sp|Q94887|NRX4_DROME Neurexin-4 OS=Drosophila melanogaster OX=7227 GN=Nrx-IV PE=1 SV=2//0
scaffold149	602481	603043	563	121	0.173978921550107	0.371223988567748	-0.197245067017641	-759.614679746727	CG	scaffold149:602537:603137	CGI
scaffold149	744654	745521	868	72	0.161585364573757	0.511154037925732	-0.349568673351975	-543.748420598308	CG	evm.TU.scaffold149.11	intron	--	gnl|BL_ORD_ID|507639 sp|Q9I8D0|VPP1_CHICK V-type proton ATPase 116 kDa subunit a isoform 1 OS=Gallus gallus OX=9031 GN=ATP6V0A1 PE=1 SV=1//3.34815e-60
scaffold149	744654	745521	868	72	0.161585364573757	0.511154037925732	-0.349568673351975	-543.748420598308	CG	scaffold149:743521:745522	CGI_shore
scaffold149	744654	745521	868	72	0.161585364573757	0.511154037925732	-0.349568673351975	-543.748420598308	CG	scaffold149:744417:746418	CGI_shore
scaffold149	1861088	1861431	344	72	0.282754938132775	0.744278193075828	-0.461523254943053	-762.734016228327	CG	evm.TU.scaffold149.34	intron	--	-//-
scaffold149	1892202	1892575	374	82	0.255029657282401	0.461607756063636	-0.206578098781235	-518.765642760168	CG	evm.TU.scaffold149.34	intron	--	-//-
scaffold149	1892202	1892575	374	82	0.255029657282401	0.461607756063636	-0.206578098781235	-518.765642760168	CG	evm.TU.scaffold149.35	intron	--	gnl|BL_ORD_ID|554878 sp|Q76IC6|ZDH23_RAT Palmitoyltransferase ZDHHC23 OS=Rattus norvegicus OX=10116 GN=Zdhhc23 PE=1 SV=2//1.68254e-36
scaffold149	1893103	1894198	1096	138	0.36379647556684	0.652904367438549	-0.289107891871709	-935.806464437303	CG	evm.TU.scaffold149.34	intron	--	-//-
scaffold149	1893103	1894198	1096	138	0.36379647556684	0.652904367438549	-0.289107891871709	-935.806464437303	CG	evm.TU.scaffold149.35	intron	--	gnl|BL_ORD_ID|554878 sp|Q76IC6|ZDH23_RAT Palmitoyltransferase ZDHHC23 OS=Rattus norvegicus OX=10116 GN=Zdhhc23 PE=1 SV=2//1.68254e-36
scaffold149	2121761	2122479	719	113	0.409771343365963	0.742860205432247	-0.333088862066285	-792.333492063196	CG	evm.TU.scaffold149.39	intron	--	gnl|BL_ORD_ID|319581 sp|P99026|PSB4_MOUSE Proteasome subunit beta type-4 OS=Mus musculus OX=10090 GN=Psmb4 PE=1 SV=1//1.27024e-96
scaffold1490	2502343	2502414	72	15	0.00436892652972477	0.0522625531548082	-0.0478936266250834	-52.7675526222598	CHG	evm.TU.scaffold1490.12	intron	--	gnl|BL_ORD_ID|139823 sp|Q96AE4|FUBP1_HUMAN Far upstream element-binding protein 1 OS=Homo sapiens OX=9606 GN=FUBP1 PE=1 SV=3//3.03728e-101
scaffold1490	2502343	2502414	72	15	0.00436892652972477	0.0522625531548082	-0.0478936266250834	-52.7675526222598	CHG	scaffold1490:2500667:2502668	CGI_shore
scaffold1490	2502343	2502414	72	15	0.00436892652972477	0.0522625531548082	-0.0478936266250834	-52.7675526222598	CHG	scaffold1490:2501470:2503471	CGI_shore
scaffold1490	2502343	2502414	72	15	0.00436892652972477	0.0522625531548082	-0.0478936266250834	-52.7675526222598	CHG	scaffold1490:2501869:2503869	CGI_shore
scaffold1490	2502343	2502414	72	15	0.00436892652972477	0.0522625531548082	-0.0478936266250834	-52.7675526222598	CHG	scaffold1490:2502260:2502758	CGI
scaffold1490	4198170	4198613	444	94	0.0173591650920584	0.248975550237275	-0.231616385145216	-838.25272631225	CG	evm.TU.scaffold1490.45	intron	--	gnl|BL_ORD_ID|171576 sp|A6QNR0|HEXDC_BOVIN Hexosaminidase D OS=Bos taurus OX=9913 GN=HEXDC PE=2 SV=2//1.12394e-88
scaffold1492	574881	575462	582	142	0.133695050367672	0.624861984878549	-0.491166934510877	-2062.29538017339	CG	evm.TU.scaffold1492.10	intron	--	gnl|BL_ORD_ID|226896 sp|Q6DFF9|MABP1_XENLA Mitogen-activated protein kinase-binding protein 1 OS=Xenopus laevis OX=8355 GN=mapkbp1 PE=2 SV=1//0
scaffold1492	575733	576093	361	73	0.208073179032974	0.738192734459133	-0.53011955542616	-1030.3526163876	CG	evm.TU.scaffold1492.10	intron	--	gnl|BL_ORD_ID|226896 sp|Q6DFF9|MABP1_XENLA Mitogen-activated protein kinase-binding protein 1 OS=Xenopus laevis OX=8355 GN=mapkbp1 PE=2 SV=1//0
scaffold1492	666199	666610	412	80	0.272227277862574	0.544631612391046	-0.272404334528472	-690.777402265511	CG	scaffold1492:657572:667477	CGI
scaffold1492	666199	666610	412	80	0.272227277862574	0.544631612391046	-0.272404334528472	-690.777402265511	CG	evm.TU.scaffold1492.11	intron	--	gnl|BL_ORD_ID|121532 sp|Q28IT1|ERLEC_XENTR Endoplasmic reticulum lectin 1 OS=Xenopus tropicalis OX=8364 GN=erlec1 PE=2 SV=1//8.91e-105
scaffold1492	666199	666610	412	80	0.272227277862574	0.544631612391046	-0.272404334528472	-690.777402265511	CG	evm.TU.scaffold1492.11	exon	--	gnl|BL_ORD_ID|121532 sp|Q28IT1|ERLEC_XENTR Endoplasmic reticulum lectin 1 OS=Xenopus tropicalis OX=8364 GN=erlec1 PE=2 SV=1//8.91e-105
scaffold1492	695084	696064	981	150	0.0942531760010885	0.438043357750095	-0.343790181749006	-1183.41908697827	CG	scaffold1492:693141:695141	CGI_shore
scaffold1492	695084	696064	981	150	0.0942531760010885	0.438043357750095	-0.343790181749006	-1183.41908697827	CG	scaffold1492:694546:696547	CGI_shore
scaffold1492	695084	696064	981	150	0.0942531760010885	0.438043357750095	-0.343790181749006	-1183.41908697827	CG	evm.TU.scaffold1492.12	intron	--	gnl|BL_ORD_ID|509159 sp|O13046|WDHD1_XENLA WD repeat and HMG-box DNA-binding protein 1 OS=Xenopus laevis OX=8355 GN=wdhd1 PE=1 SV=1//7.67257e-58
scaffold1492	695084	696064	981	150	0.0942531760010885	0.438043357750095	-0.343790181749006	-1183.41908697827	CG	scaffold1492:695142:698065	CGI
scaffold1492	1005071	1008733	3663	172	0.064617329645198	0.589367654756777	-0.524750325111579	-1801.11651852657	CG	evm.TU.scaffold1492.21	intron	--	gnl|BL_ORD_ID|348067 sp|Q9H0H5|RGAP1_HUMAN Rac GTPase-activating protein 1 OS=Homo sapiens OX=9606 GN=RACGAP1 PE=1 SV=1//3.61132e-08
scaffold1492	1011466	1012021	556	127	0.621371598196286	0.818003480145656	-0.196631881949371	-820.83307537384	CG	evm.TU.scaffold1492.21	intron	--	gnl|BL_ORD_ID|348067 sp|Q9H0H5|RGAP1_HUMAN Rac GTPase-activating protein 1 OS=Homo sapiens OX=9606 GN=RACGAP1 PE=1 SV=1//3.61132e-08
scaffold1493	4509874	4509930	57	7	0.00455343201235711	0.038391414453462	-0.0338379824411049	-25.1820715134296	CHG	evm.TU.scaffold1493.42	intron	--	-//-
scaffold1496	2407387	2407906	520	89	0.561886807468975	0.790879149629931	-0.228992342160957	-537.099083398568	CG	scaffold1496:2407184:2407970	CGI
scaffold1496	2407387	2407906	520	89	0.561886807468975	0.790879149629931	-0.228992342160957	-537.099083398568	CG	evm.TU.scaffold1496.11	intron	--	gnl|BL_ORD_ID|310968 sp|Q29IL2|POMT2_DROPS Protein O-mannosyl-transferase 2 OS=Drosophila pseudoobscura pseudoobscura OX=46245 GN=tw PE=3 SV=1//0
scaffold1496	2900896	2903248	2353	157	0.162852138534815	0.691976839225076	-0.529124700690261	-1811.320826563	CG	evm.TU.scaffold1496.19	exon	--	gnl|BL_ORD_ID|274027 sp|Q9H7Z3|NRDE2_HUMAN Protein NRDE2 homolog OS=Homo sapiens OX=9606 GN=NRDE2 PE=1 SV=3//4.22219e-26
scaffold1496	2900896	2903248	2353	157	0.162852138534815	0.691976839225076	-0.529124700690261	-1811.320826563	CG	evm.TU.scaffold1496.19	intron	--	gnl|BL_ORD_ID|274027 sp|Q9H7Z3|NRDE2_HUMAN Protein NRDE2 homolog OS=Homo sapiens OX=9606 GN=NRDE2 PE=1 SV=3//4.22219e-26
scaffold1496	3583688	3583917	230	59	0.00203126954150243	0.0698938146623627	-0.0678625451208603	-277.021145814357	CHH	scaffold1496:3583032:3585033	CGI_shore
scaffold1500	20910	22339	1430	171	0.133195416978538	0.676551047686829	-0.543355630708291	-2969.87448217727	CG	scaffold1500:21280:23280	CGI_shore
scaffold1500	20910	22339	1430	171	0.133195416978538	0.676551047686829	-0.543355630708291	-2969.87448217727	CG	scaffold1500:22045:24046	CGI_shore
scaffold1500	20910	22339	1430	171	0.133195416978538	0.676551047686829	-0.543355630708291	-2969.87448217727	CG	evm.TU.scaffold1500.1	intron	--	gnl|BL_ORD_ID|303324 sp|Q13371|PHLP_HUMAN Phosducin-like protein OS=Homo sapiens OX=9606 GN=PDCL PE=1 SV=3//2.36163e-66
scaffold1500	20910	22339	1430	171	0.133195416978538	0.676551047686829	-0.543355630708291	-2969.87448217727	CG	scaffold1500:15700:22045	CGI
scaffold1500	77741	80525	2785	115	0.430880536344179	0.815582491590326	-0.384701955246147	-662.979595878107	CG	scaffold1500:76715:78716	CGI_shore
scaffold1500	77741	80525	2785	115	0.430880536344179	0.815582491590326	-0.384701955246147	-662.979595878107	CG	scaffold1500:76999:78018	CGI
scaffold1500	77741	80525	2785	115	0.430880536344179	0.815582491590326	-0.384701955246147	-662.979595878107	CG	scaffold1500:77507:79507	CGI_shore
scaffold1500	77741	80525	2785	115	0.430880536344179	0.815582491590326	-0.384701955246147	-662.979595878107	CG	evm.TU.scaffold1500.3	exon	--	gnl|BL_ORD_ID|270480 sp|Q80TM9|NISCH_MOUSE Nischarin OS=Mus musculus OX=10090 GN=Nisch PE=1 SV=2//1.28707e-50
scaffold1500	77741	80525	2785	115	0.430880536344179	0.815582491590326	-0.384701955246147	-662.979595878107	CG	scaffold1500:78018:80019	CGI_shore
scaffold1500	77741	80525	2785	115	0.430880536344179	0.815582491590326	-0.384701955246147	-662.979595878107	CG	scaffold1500:79508:80589	CGI
scaffold1500	77741	80525	2785	115	0.430880536344179	0.815582491590326	-0.384701955246147	-662.979595878107	CG	evm.TU.scaffold1500.3	intron	--	gnl|BL_ORD_ID|270480 sp|Q80TM9|NISCH_MOUSE Nischarin OS=Mus musculus OX=10090 GN=Nisch PE=1 SV=2//1.28707e-50
scaffold1500	77741	80525	2785	115	0.430880536344179	0.815582491590326	-0.384701955246147	-662.979595878107	CG	scaffold1500:80095:82095	CGI_shore
scaffold1500	86232	86690	459	71	0.0263209685854163	0.379644187435065	-0.353323218849649	-695.710647987289	CG	evm.TU.scaffold1500.3	intron	--	gnl|BL_ORD_ID|270480 sp|Q80TM9|NISCH_MOUSE Nischarin OS=Mus musculus OX=10090 GN=Nisch PE=1 SV=2//1.28707e-50
scaffold1500	86232	86690	459	71	0.0263209685854163	0.379644187435065	-0.353323218849649	-695.710647987289	CG	scaffold1500:84807:86808	CGI_shore
scaffold1500	86852	87221	370	54	0.0251190912325999	0.41300068048992	-0.38788158925732	-602.206722059346	CG	evm.TU.scaffold1500.3	intron	--	gnl|BL_ORD_ID|270480 sp|Q80TM9|NISCH_MOUSE Nischarin OS=Mus musculus OX=10090 GN=Nisch PE=1 SV=2//1.28707e-50
scaffold1500	90420	90748	329	70	0.0154427835587702	0.318169280379838	-0.302726496821068	-849.315583032961	CG	evm.TU.scaffold1500.3	intron	--	gnl|BL_ORD_ID|270480 sp|Q80TM9|NISCH_MOUSE Nischarin OS=Mus musculus OX=10090 GN=Nisch PE=1 SV=2//1.28707e-50
scaffold1500	90420	90748	329	70	0.0154427835587702	0.318169280379838	-0.302726496821068	-849.315583032961	CG	scaffold1500:89929:91929	CGI_shore
scaffold1500	99328	99647	320	57	0.176448729693493	0.681145578418718	-0.504696848725225	-499.4306956642	CG	scaffold1500:95286:100015	CGI
scaffold1500	99328	99647	320	57	0.176448729693493	0.681145578418718	-0.504696848725225	-499.4306956642	CG	evm.TU.scaffold1500.3	intron	--	gnl|BL_ORD_ID|270480 sp|Q80TM9|NISCH_MOUSE Nischarin OS=Mus musculus OX=10090 GN=Nisch PE=1 SV=2//1.28707e-50
scaffold1500	103782	108118	4337	233	0.14525556343893	0.626248331639944	-0.480992768201013	-2288.32797780727	CG	scaffold1500:102208:104208	CGI_shore
scaffold1500	103782	108118	4337	233	0.14525556343893	0.626248331639944	-0.480992768201013	-2288.32797780727	CG	scaffold1500:102812:104813	CGI_shore
scaffold1500	103782	108118	4337	233	0.14525556343893	0.626248331639944	-0.480992768201013	-2288.32797780727	CG	scaffold1500:104209:106835	CGI
scaffold1500	103782	108118	4337	233	0.14525556343893	0.626248331639944	-0.480992768201013	-2288.32797780727	CG	scaffold1500:105919:107919	CGI_shore
scaffold1500	103782	108118	4337	233	0.14525556343893	0.626248331639944	-0.480992768201013	-2288.32797780727	CG	scaffold1500:106835:108836	CGI_shore
scaffold1500	103782	108118	4337	233	0.14525556343893	0.626248331639944	-0.480992768201013	-2288.32797780727	CG	scaffold1500:107764:109764	CGI_shore
scaffold1500	103782	108118	4337	233	0.14525556343893	0.626248331639944	-0.480992768201013	-2288.32797780727	CG	scaffold1500:107920:108129	CGI
scaffold1500	103782	108118	4337	233	0.14525556343893	0.626248331639944	-0.480992768201013	-2288.32797780727	CG	evm.TU.scaffold1500.3	intron	--	gnl|BL_ORD_ID|270480 sp|Q80TM9|NISCH_MOUSE Nischarin OS=Mus musculus OX=10090 GN=Nisch PE=1 SV=2//1.28707e-50
scaffold1500	117624	118916	1293	122	0.193541435689032	0.752611253057985	-0.559069817368954	-1766.3656370795	CG	scaffold1500:116939:118940	CGI_shore
scaffold1500	117624	118916	1293	122	0.193541435689032	0.752611253057985	-0.559069817368954	-1766.3656370795	CG	evm.TU.scaffold1500.3	intron	--	gnl|BL_ORD_ID|270480 sp|Q80TM9|NISCH_MOUSE Nischarin OS=Mus musculus OX=10090 GN=Nisch PE=1 SV=2//1.28707e-50
scaffold1500	117624	118916	1293	122	0.193541435689032	0.752611253057985	-0.559069817368954	-1766.3656370795	CG	scaffold1500:117906:119906	CGI_shore
scaffold1500	117624	118916	1293	122	0.193541435689032	0.752611253057985	-0.559069817368954	-1766.3656370795	CG	scaffold1500:118744:120744	CGI_shore
scaffold1500	739411	741298	1888	226	0.315183444075777	0.739933853091341	-0.424750409015564	-1984.76311987263	CG	evm.TU.scaffold1500.8	intron	--	gnl|BL_ORD_ID|148158 sp|P50395|GDIB_HUMAN Rab GDP dissociation inhibitor beta OS=Homo sapiens OX=9606 GN=GDI2 PE=1 SV=2//0
scaffold1500	748300	748787	488	96	0.381573098994544	0.80381835649162	-0.422245257497077	-705.126836450884	CG	evm.TU.scaffold1500.8	intron	--	gnl|BL_ORD_ID|148158 sp|P50395|GDIB_HUMAN Rab GDP dissociation inhibitor beta OS=Homo sapiens OX=9606 GN=GDI2 PE=1 SV=2//0
scaffold1500	889593	890219	627	65	0.0726227104178693	0.524727417818059	-0.452104707400189	-621.275427816073	CG	scaffold1500:887835:889835	CGI_shore
scaffold1500	889593	890219	627	65	0.0726227104178693	0.524727417818059	-0.452104707400189	-621.275427816073	CG	scaffold1500:888834:890835	CGI_shore
scaffold1500	889593	890219	627	65	0.0726227104178693	0.524727417818059	-0.452104707400189	-621.275427816073	CG	scaffold1500:889261:891261	CGI_shore
scaffold1500	889593	890219	627	65	0.0726227104178693	0.524727417818059	-0.452104707400189	-621.275427816073	CG	scaffold1500:889836:890155	CGI
scaffold1500	889593	890219	627	65	0.0726227104178693	0.524727417818059	-0.452104707400189	-621.275427816073	CG	scaffold1500:890155:892156	CGI_shore
scaffold1500	909334	909853	520	112	0.543608245409689	0.712679792759583	-0.169071547349893	-622.11663153694	CG	evm.TU.scaffold1500.11	intron	--	gnl|BL_ORD_ID|98767 sp|P18173|DHGL_DROME Glucose dehydrogenase [FAD, quinone] OS=Drosophila melanogaster OX=7227 GN=Gld PE=3 SV=3//1.08647e-95
scaffold1500	912361	912978	618	121	0.104496884993087	0.311020689190174	-0.206523804197087	-825.993194282632	CG	evm.TU.scaffold1500.11	intron	--	gnl|BL_ORD_ID|98767 sp|P18173|DHGL_DROME Glucose dehydrogenase [FAD, quinone] OS=Drosophila melanogaster OX=7227 GN=Gld PE=3 SV=3//1.08647e-95
scaffold1500	913210	918694	5485	160	0.124615950892869	0.568526298079344	-0.443910347186474	-1565.53172820764	CG	Target=(CA)n:1-96;Class=Simple_repeat	repeat
scaffold1500	913210	918694	5485	160	0.124615950892869	0.568526298079344	-0.443910347186474	-1565.53172820764	CG	evm.TU.scaffold1500.11	exon	--	gnl|BL_ORD_ID|98767 sp|P18173|DHGL_DROME Glucose dehydrogenase [FAD, quinone] OS=Drosophila melanogaster OX=7227 GN=Gld PE=3 SV=3//1.08647e-95
scaffold1500	913210	918694	5485	160	0.124615950892869	0.568526298079344	-0.443910347186474	-1565.53172820764	CG	evm.TU.scaffold1500.11	intron	--	gnl|BL_ORD_ID|98767 sp|P18173|DHGL_DROME Glucose dehydrogenase [FAD, quinone] OS=Drosophila melanogaster OX=7227 GN=Gld PE=3 SV=3//1.08647e-95
scaffold1500	923188	923966	779	66	0.028869992818593	0.485634544413465	-0.456764551594872	-763.14982923796	CG	evm.TU.scaffold1500.11	intron	--	gnl|BL_ORD_ID|98767 sp|P18173|DHGL_DROME Glucose dehydrogenase [FAD, quinone] OS=Drosophila melanogaster OX=7227 GN=Gld PE=3 SV=3//1.08647e-95
scaffold1500	924307	924766	460	49	0.0647132240150279	0.617678501619413	-0.552965277604385	-504.17911221772	CG	evm.TU.scaffold1500.11	intron	--	gnl|BL_ORD_ID|98767 sp|P18173|DHGL_DROME Glucose dehydrogenase [FAD, quinone] OS=Drosophila melanogaster OX=7227 GN=Gld PE=3 SV=3//1.08647e-95
scaffold1500	935689	937464	1776	234	0.0459446828429785	0.386763707836347	-0.340819024993369	-2235.38501149141	CG	evm.TU.scaffold1500.11	intron	--	gnl|BL_ORD_ID|98767 sp|P18173|DHGL_DROME Glucose dehydrogenase [FAD, quinone] OS=Drosophila melanogaster OX=7227 GN=Gld PE=3 SV=3//1.08647e-95
scaffold1500	939819	940512	694	142	0.232518868437767	0.627453259944987	-0.39493439150722	-1318.05874578203	CG	evm.TU.scaffold1500.11	intron	--	gnl|BL_ORD_ID|98767 sp|P18173|DHGL_DROME Glucose dehydrogenase [FAD, quinone] OS=Drosophila melanogaster OX=7227 GN=Gld PE=3 SV=3//1.08647e-95
scaffold1500	954726	955318	593	100	0.0166139967511725	0.374194483836664	-0.357580487085491	-1094.16884133918	CG	evm.TU.scaffold1500.11	intron	--	gnl|BL_ORD_ID|98767 sp|P18173|DHGL_DROME Glucose dehydrogenase [FAD, quinone] OS=Drosophila melanogaster OX=7227 GN=Gld PE=3 SV=3//1.08647e-95
scaffold1500	954726	955318	593	100	0.0166139967511725	0.374194483836664	-0.357580487085491	-1094.16884133918	CG	scaffold1500:953396:955396	CGI_shore
scaffold1500	954726	955318	593	100	0.0166139967511725	0.374194483836664	-0.357580487085491	-1094.16884133918	CG	scaffold1500:953833:955057	CGI
scaffold1500	954726	955318	593	100	0.0166139967511725	0.374194483836664	-0.357580487085491	-1094.16884133918	CG	scaffold1500:955057:957058	CGI_shore
scaffold1500	961682	962190	509	66	0.0943932576654898	0.464018530269684	-0.369625272604194	-586.508574082713	CG	evm.TU.scaffold1500.11	intron	--	gnl|BL_ORD_ID|98767 sp|P18173|DHGL_DROME Glucose dehydrogenase [FAD, quinone] OS=Drosophila melanogaster OX=7227 GN=Gld PE=3 SV=3//1.08647e-95
scaffold1500	962241	966374	4134	244	0.0991755515921092	0.488872045482168	-0.389696493890059	-2196.47071940252	CG	evm.TU.scaffold1500.11	intron	--	gnl|BL_ORD_ID|98767 sp|P18173|DHGL_DROME Glucose dehydrogenase [FAD, quinone] OS=Drosophila melanogaster OX=7227 GN=Gld PE=3 SV=3//1.08647e-95
scaffold1500	978937	979485	549	46	0.121128826920734	0.787080739943621	-0.665951913022888	-604.575005852124	CG	scaffold1500:978792:979332	CGI
scaffold1500	978937	979485	549	46	0.121128826920734	0.787080739943621	-0.665951913022888	-604.575005852124	CG	scaffold1500:979332:981333	CGI_shore
scaffold1500	995982	996812	831	158	0.0586328846103204	0.539513783415948	-0.480880898805628	-2221.27550823509	CG	evm.TU.scaffold1500.13	intron	--	gnl|BL_ORD_ID|556038 sp|Q08AN1|ZN616_HUMAN Zinc finger protein 616 OS=Homo sapiens OX=9606 GN=ZNF616 PE=2 SV=2//5.67902e-06
scaffold1500	995982	996812	831	158	0.0586328846103204	0.539513783415948	-0.480880898805628	-2221.27550823509	CG	scaffold1500:994002:996002	CGI_shore
scaffold1500	995982	996812	831	158	0.0586328846103204	0.539513783415948	-0.480880898805628	-2221.27550823509	CG	scaffold1500:994637:996638	CGI_shore
scaffold1500	995982	996812	831	158	0.0586328846103204	0.539513783415948	-0.480880898805628	-2221.27550823509	CG	scaffold1500:996003:996829	CGI
scaffold1500	995982	996812	831	158	0.0586328846103204	0.539513783415948	-0.480880898805628	-2221.27550823509	CG	scaffold1500:996720:998720	CGI_shore
scaffold1500	1010113	1012082	1970	68	0.30460903538337	0.75352432153901	-0.44891528615564	-590.822238828604	CG	evm.TU.scaffold1500.13	intron	--	gnl|BL_ORD_ID|556038 sp|Q08AN1|ZN616_HUMAN Zinc finger protein 616 OS=Homo sapiens OX=9606 GN=ZNF616 PE=2 SV=2//5.67902e-06
scaffold1500	1010113	1012082	1970	68	0.30460903538337	0.75352432153901	-0.44891528615564	-590.822238828604	CG	evm.TU.scaffold1500.13	exon	--	gnl|BL_ORD_ID|556038 sp|Q08AN1|ZN616_HUMAN Zinc finger protein 616 OS=Homo sapiens OX=9606 GN=ZNF616 PE=2 SV=2//5.67902e-06
scaffold1500	1010113	1012082	1970	68	0.30460903538337	0.75352432153901	-0.44891528615564	-590.822238828604	CG	evm.TU.scaffold1500.13	utr5	--	gnl|BL_ORD_ID|556038 sp|Q08AN1|ZN616_HUMAN Zinc finger protein 616 OS=Homo sapiens OX=9606 GN=ZNF616 PE=2 SV=2//5.67902e-06
scaffold1500	1247084	1247657	574	115	0.0542692448391903	0.342105463775177	-0.287836218935987	-1093.94505609156	CG	scaffold1500:1246453:1248453	CGI_shore
scaffold1500	1247084	1247657	574	115	0.0542692448391903	0.342105463775177	-0.287836218935987	-1093.94505609156	CG	scaffold1500:1247083:1247574	CGI
scaffold1500	1247084	1247657	574	115	0.0542692448391903	0.342105463775177	-0.287836218935987	-1093.94505609156	CG	scaffold1500:1247574:1249575	CGI_shore
scaffold1500	1248429	1249311	883	68	0.0280106816260036	0.719131572263908	-0.691120890637905	-1127.34274787218	CG	scaffold1500:1246453:1248453	CGI_shore
scaffold1500	1248429	1249311	883	68	0.0280106816260036	0.719131572263908	-0.691120890637905	-1127.34274787218	CG	scaffold1500:1247574:1249575	CGI_shore
scaffold1500	1248429	1249311	883	68	0.0280106816260036	0.719131572263908	-0.691120890637905	-1127.34274787218	CG	scaffold1500:1248454:1250366	CGI
scaffold1504	68203	68279	77	10	0.00751513620235711	0.112265696531144	-0.104750560328787	-47.6842084469131	CHG	evm.TU.scaffold1504.1	intron	--	gnl|BL_ORD_ID|104396 sp|P13864|DNMT1_MOUSE DNA (cytosine-5)-methyltransferase 1 OS=Mus musculus OX=10090 GN=Dnmt1 PE=1 SV=5//1.88047e-15
scaffold1504	68203	68279	77	10	0.00751513620235711	0.112265696531144	-0.104750560328787	-47.6842084469131	CHG	scaffold1504:66991:68992	CGI_shore
scaffold1508	876334	876982	649	64	0.0464628988742834	0.496550631370319	-0.450087732496035	-512.09120963574	CG	evm.TU.scaffold1508.14	intron	--	-//-
scaffold1508	876334	876982	649	64	0.0464628988742834	0.496550631370319	-0.450087732496035	-512.09120963574	CG	scaffold1508:873213:876638	CGI
scaffold1508	876334	876982	649	64	0.0464628988742834	0.496550631370319	-0.450087732496035	-512.09120963574	CG	scaffold1508:876638:878639	CGI_shore
scaffold1508	965628	971311	5684	102	0.246706192657026	0.738078615817504	-0.491372423160478	-808.354452086448	CG	scaffold1508:966803:967621	CGI
scaffold1508	965628	971311	5684	102	0.246706192657026	0.738078615817504	-0.491372423160478	-808.354452086448	CG	evm.TU.scaffold1508.16	exon	--	gnl|BL_ORD_ID|305698 sp|Q8UVX0|PIWL1_DANRE Piwi-like protein 1 OS=Danio rerio OX=7955 GN=piwil1 PE=1 SV=1//0
scaffold1508	965628	971311	5684	102	0.246706192657026	0.738078615817504	-0.491372423160478	-808.354452086448	CG	evm.TU.scaffold1508.16	intron	--	gnl|BL_ORD_ID|305698 sp|Q8UVX0|PIWL1_DANRE Piwi-like protein 1 OS=Danio rerio OX=7955 GN=piwil1 PE=1 SV=1//0
scaffold1508	965628	971311	5684	102	0.246706192657026	0.738078615817504	-0.491372423160478	-808.354452086448	CG	scaffold1508:967621:969622	CGI_shore
scaffold1508	965628	971311	5684	102	0.246706192657026	0.738078615817504	-0.491372423160478	-808.354452086448	CG	scaffold1508:968770:970770	CGI_shore
scaffold1508	965628	971311	5684	102	0.246706192657026	0.738078615817504	-0.491372423160478	-808.354452086448	CG	scaffold1508:969768:971768	CGI_shore
scaffold1508	965628	971311	5684	102	0.246706192657026	0.738078615817504	-0.491372423160478	-808.354452086448	CG	scaffold1508:970771:971427	CGI
scaffold1508	965628	971311	5684	102	0.246706192657026	0.738078615817504	-0.491372423160478	-808.354452086448	CG	scaffold1508:964802:966802	CGI_shore
scaffold1508	965628	971311	5684	102	0.246706192657026	0.738078615817504	-0.491372423160478	-808.354452086448	CG	scaffold1508:965147:967148	CGI_shore
scaffold1512	830373	831809	1437	222	0.169468144572907	0.492812362223448	-0.323344217650541	-2256.01869264067	CG	evm.TU.scaffold1512.7	exon	--	gnl|BL_ORD_ID|441934 sp|Q5NVK7|SPOP_PONAB Speckle-type POZ protein OS=Pongo abelii OX=9601 GN=SPOP PE=2 SV=1//3.20953e-21
scaffold1512	830373	831809	1437	222	0.169468144572907	0.492812362223448	-0.323344217650541	-2256.01869264067	CG	evm.TU.scaffold1512.7	intron	--	gnl|BL_ORD_ID|441934 sp|Q5NVK7|SPOP_PONAB Speckle-type POZ protein OS=Pongo abelii OX=9601 GN=SPOP PE=2 SV=1//3.20953e-21
scaffold1512	1198611	1198935	325	70	0.0770403360647821	0.351388539274357	-0.274348203209574	-520.525982116021	CG	evm.TU.scaffold1512.16	intron	--	-//-
scaffold1512	1198611	1198935	325	70	0.0770403360647821	0.351388539274357	-0.274348203209574	-520.525982116021	CG	scaffold1512:1189641:1204011	CGI
scaffold1513	828816	829437	622	82	0.0151410651653808	0.156246788371104	-0.141105723205724	-526.583906488862	CG	evm.TU.scaffold1513.16	promoter	--	gnl|BL_ORD_ID|166716 sp|Q2KIP8|HACD2_BOVIN Very-long-chain (3R)-3-hydroxyacyl-CoA dehydratase 2 OS=Bos taurus OX=9913 GN=HACD2 PE=2 SV=2//1.50549e-63
scaffold1516	821532	822042	511	86	0.00842347061268566	0.173834322088925	-0.165410851476239	-744.058376966603	CG	scaffold1516:821205:823205	CGI_shore
scaffold1516	1604783	1605589	807	106	0.00528480094351986	0.166633708766418	-0.161348907822899	-657.811724015897	CG	evm.TU.scaffold1516.18	intron	--	-//-
scaffold1516	1820986	1821341	356	65	0.00774719266942253	0.200509583249145	-0.192762390579722	-530.969550690271	CG	scaffold1516:1819024:1821024	CGI_shore
scaffold1516	1820986	1821341	356	65	0.00774719266942253	0.200509583249145	-0.192762390579722	-530.969550690271	CG	scaffold1516:1819320:1821321	CGI_shore
scaffold1516	1820986	1821341	356	65	0.00774719266942253	0.200509583249145	-0.192762390579722	-530.969550690271	CG	scaffold1516:1819664:1821664	CGI_shore
scaffold1516	1820986	1821341	356	65	0.00774719266942253	0.200509583249145	-0.192762390579722	-530.969550690271	CG	scaffold1516:1821025:1821244	CGI
scaffold1516	1820986	1821341	356	65	0.00774719266942253	0.200509583249145	-0.192762390579722	-530.969550690271	CG	scaffold1516:1821244:1823245	CGI_shore
scaffold1517	2390538	2390712	175	17	0.000587191650024995	0.0744098212027964	-0.0738226295527715	-68.7084075611207	CHG	evm.TU.scaffold1517.17	intron	--	gnl|BL_ORD_ID|45360 sp|Q4V8V1|BM1LA_DANRE Breast cancer metastasis-suppressor 1-like protein-A OS=Danio rerio OX=7955 GN=brms1la PE=2 SV=1//3.91622e-70
scaffold1517	2804079	2804621	543	96	0.244327843547364	0.488206547531105	-0.243878703983742	-598.465456807467	CG	evm.TU.scaffold1517.21	intron	--	gnl|BL_ORD_ID|313534 sp|O75864|PPR37_HUMAN Protein phosphatase 1 regulatory subunit 37 OS=Homo sapiens OX=9606 GN=PPP1R37 PE=1 SV=4//4.75428e-103
scaffold1518	163022	163899	878	126	0.184260786167365	0.568967746174704	-0.384706960007338	-1096.03982409598	CG	evm.TU.scaffold1518.3	TES	--	-//-
scaffold1518	163022	163899	878	126	0.184260786167365	0.568967746174704	-0.384706960007338	-1096.03982409598	CG	evm.TU.scaffold1518.3	exon	--	-//-
scaffold1518	163022	163899	878	126	0.184260786167365	0.568967746174704	-0.384706960007338	-1096.03982409598	CG	evm.TU.scaffold1518.3	intron	--	-//-
scaffold152	352824	353508	685	84	0.164155916202	0.445337426435634	-0.281181510233634	-637.118491388089	CG	evm.TU.scaffold152.7	intron	--	gnl|BL_ORD_ID|49115 sp|Q5RJF7|CA2D4_MOUSE Voltage-dependent calcium channel subunit alpha-2/delta-4 OS=Mus musculus OX=10090 GN=Cacna2d4 PE=2 SV=1//4.95025e-63
scaffold152	353716	354864	1149	131	0.11755243040273	0.500633255849591	-0.383080825446861	-1377.06217391732	CG	evm.TU.scaffold152.7	intron	--	gnl|BL_ORD_ID|49115 sp|Q5RJF7|CA2D4_MOUSE Voltage-dependent calcium channel subunit alpha-2/delta-4 OS=Mus musculus OX=10090 GN=Cacna2d4 PE=2 SV=1//4.95025e-63
scaffold1520	1887737	1888014	278	85	0.0135515705586771	0.0856053468650767	-0.0720537763063996	-500.70929941671	CG	evm.TU.scaffold1520.17	intron	--	-//-
scaffold1521	311979	312398	420	48	0.160806415113301	0.710666892957141	-0.54986047784384	-633.846177259251	CG	scaffold1521:312263:312571	CGI
scaffold1521	311979	312398	420	48	0.160806415113301	0.710666892957141	-0.54986047784384	-633.846177259251	CG	scaffold1521:310262:312262	CGI_shore
scaffold1521	311979	312398	420	48	0.160806415113301	0.710666892957141	-0.54986047784384	-633.846177259251	CG	evm.TU.scaffold1521.3	intron	--	gnl|BL_ORD_ID|193935 sp|Q80V86|INT8_MOUSE Integrator complex subunit 8 OS=Mus musculus OX=10090 GN=Ints8 PE=1 SV=1//1.29336e-97
scaffold1521	454684	454975	292	58	0.0142662810054889	0.393700356301515	-0.379434075296026	-509.100584716354	CG	scaffold1521:453314:455314	CGI_shore
scaffold1521	454684	454975	292	58	0.0142662810054889	0.393700356301515	-0.379434075296026	-509.100584716354	CG	scaffold1521:454623:456623	CGI_shore
scaffold1521	454684	454975	292	58	0.0142662810054889	0.393700356301515	-0.379434075296026	-509.100584716354	CG	evm.TU.scaffold1521.6	intron	--	gnl|BL_ORD_ID|56916 sp|Q6YHK3|CD109_HUMAN CD109 antigen OS=Homo sapiens OX=9606 GN=CD109 PE=1 SV=2//0
scaffold1521	455145	457136	1992	205	0.137304764342543	0.561084947996835	-0.423780183654292	-1874.99285136449	CG	scaffold1521:453314:455314	CGI_shore
scaffold1521	455145	457136	1992	205	0.137304764342543	0.561084947996835	-0.423780183654292	-1874.99285136449	CG	scaffold1521:454623:456623	CGI_shore
scaffold1521	455145	457136	1992	205	0.137304764342543	0.561084947996835	-0.423780183654292	-1874.99285136449	CG	scaffold1521:455315:455758	CGI
scaffold1521	455145	457136	1992	205	0.137304764342543	0.561084947996835	-0.423780183654292	-1874.99285136449	CG	scaffold1521:455758:457759	CGI_shore
scaffold1521	455145	457136	1992	205	0.137304764342543	0.561084947996835	-0.423780183654292	-1874.99285136449	CG	scaffold1521:456624:456881	CGI
scaffold1521	455145	457136	1992	205	0.137304764342543	0.561084947996835	-0.423780183654292	-1874.99285136449	CG	evm.TU.scaffold1521.6	intron	--	gnl|BL_ORD_ID|56916 sp|Q6YHK3|CD109_HUMAN CD109 antigen OS=Homo sapiens OX=9606 GN=CD109 PE=1 SV=2//0
scaffold1521	455145	457136	1992	205	0.137304764342543	0.561084947996835	-0.423780183654292	-1874.99285136449	CG	scaffold1521:456881:458882	CGI_shore
scaffold1525	12331	13724	1394	187	0.105337008592831	0.583070350167236	-0.477733341574406	-2215.1796978475	CG	evm.TU.scaffold1525.2	intron	--	gnl|BL_ORD_ID|440493 sp|Q5M856|SPC25_RAT Kinetochore protein Spc25 OS=Rattus norvegicus OX=10116 GN=Spc25 PE=2 SV=1//2.6481e-06
scaffold1525	45808	46931	1124	130	0.054552489027431	0.232315372201066	-0.177762883173635	-849.269714289147	CG	evm.TU.scaffold1525.4	intron	--	gnl|BL_ORD_ID|467567 sp|G1TGF1|TEBP_RABIT Prostaglandin E synthase 3 OS=Oryctolagus cuniculus OX=9986 GN=PTGES3 PE=3 SV=1//1.71023e-22
scaffold1525	637290	637990	701	104	0.248906840673437	0.639727127152452	-0.390820286479015	-1016.43375969215	CG	evm.TU.scaffold1525.13	intron	--	gnl|BL_ORD_ID|185473 sp|Q5ZM13|HYCCI_CHICK Hyccin OS=Gallus gallus OX=9031 GN=FAM126A PE=2 SV=2//1.103e-58
scaffold1525	1272814	1274050	1237	133	0.0836577731808113	0.415106470205539	-0.331448697024728	-1220.24939884019	CG	Target=(GA)n:1-128;Class=Simple_repeat	repeat
scaffold1526	25961	26394	434	66	0.433466556950413	0.703474590337136	-0.270008033386723	-538.690093028784	CG	evm.TU.scaffold1526.2	promoter	--	-//-
scaffold1526	25961	26394	434	66	0.433466556950413	0.703474590337136	-0.270008033386723	-538.690093028784	CG	scaffold1526:24353:27016	CGI
scaffold1526	25961	26394	434	66	0.433466556950413	0.703474590337136	-0.270008033386723	-538.690093028784	CG	evm.TU.scaffold1526.3	promoter	--	-//-
scaffold1526	25961	26394	434	66	0.433466556950413	0.703474590337136	-0.270008033386723	-538.690093028784	CG	scaffold1526:25745:27745	CGI_shore
scaffold1526	25961	26394	434	66	0.433466556950413	0.703474590337136	-0.270008033386723	-538.690093028784	CG	evm.TU.scaffold1526.2	TSS	--	-//-
scaffold1526	25961	26394	434	66	0.433466556950413	0.703474590337136	-0.270008033386723	-538.690093028784	CG	evm.TU.scaffold1526.2	exon	--	-//-
scaffold1526	129501	130292	792	121	0.230171428061023	0.583220672721669	-0.353049244660646	-1002.74659650255	CG	scaffold1526:126683:130022	CGI
scaffold1526	129501	130292	792	121	0.230171428061023	0.583220672721669	-0.353049244660646	-1002.74659650255	CG	evm.TU.scaffold1526.6	intron	--	gnl|BL_ORD_ID|251646 sp|Q8NCE2|MTMRE_HUMAN Myotubularin-related protein 14 OS=Homo sapiens OX=9606 GN=MTMR14 PE=1 SV=2//4.26545e-21
scaffold1526	129501	130292	792	121	0.230171428061023	0.583220672721669	-0.353049244660646	-1002.74659650255	CG	scaffold1526:130022:132023	CGI_shore
scaffold1526	220594	221841	1248	181	0.0603418289484592	0.344294571403706	-0.283952742455247	-1673.19442273956	CG	evm.TU.scaffold1526.8	intron	--	gnl|BL_ORD_ID|4185 sp|Q9UBJ2|ABCD2_HUMAN ATP-binding cassette sub-family D member 2 OS=Homo sapiens OX=9606 GN=ABCD2 PE=1 SV=1//0
scaffold1526	228040	228993	954	150	0.126542265498164	0.404079393912436	-0.277537128414272	-1207.51161591004	CG	evm.TU.scaffold1526.8	intron	--	gnl|BL_ORD_ID|4185 sp|Q9UBJ2|ABCD2_HUMAN ATP-binding cassette sub-family D member 2 OS=Homo sapiens OX=9606 GN=ABCD2 PE=1 SV=1//0
scaffold1526	428559	428916	358	80	0.401073556446291	0.752809239059323	-0.351735682613031	-604.687293266973	CG	evm.TU.scaffold1526.17	intron	--	gnl|BL_ORD_ID|556144 sp|Q96C28|ZN707_HUMAN Zinc finger protein 707 OS=Homo sapiens OX=9606 GN=ZNF707 PE=1 SV=2//1.90777e-11
scaffold1526	428559	428916	358	80	0.401073556446291	0.752809239059323	-0.351735682613031	-604.687293266973	CG	evm.TU.scaffold1526.17	exon	--	gnl|BL_ORD_ID|556144 sp|Q96C28|ZN707_HUMAN Zinc finger protein 707 OS=Homo sapiens OX=9606 GN=ZNF707 PE=1 SV=2//1.90777e-11
scaffold1526	428748	428815	68	22	0.000575153554814063	0.0243731446447819	-0.0237979910899678	-104.890519628708	CHH	evm.TU.scaffold1526.17	exon	--	gnl|BL_ORD_ID|556144 sp|Q96C28|ZN707_HUMAN Zinc finger protein 707 OS=Homo sapiens OX=9606 GN=ZNF707 PE=1 SV=2//1.90777e-11
scaffold1527	104051	107458	3408	78	0.0293959351006511	0.621816848284957	-0.592420913184306	-837.079992299259	CG	scaffold1527:103665:105665	CGI_shore
scaffold1527	104051	107458	3408	78	0.0293959351006511	0.621816848284957	-0.592420913184306	-837.079992299259	CG	scaffold1527:105666:107459	CGI
scaffold1527	104051	107458	3408	78	0.0293959351006511	0.621816848284957	-0.592420913184306	-837.079992299259	CG	evm.TU.scaffold1527.4	intron	--	gnl|BL_ORD_ID|465947 sp|Q8R3D1|TBC13_MOUSE TBC1 domain family member 13 OS=Mus musculus OX=10090 GN=Tbc1d13 PE=1 SV=1//5.11963e-139
scaffold1527	113323	117813	4491	80	0.0412683469252772	0.570346311020212	-0.529077964094935	-604.273299351427	CG	scaffold1527:115557:117557	CGI_shore
scaffold1527	113323	117813	4491	80	0.0412683469252772	0.570346311020212	-0.529077964094935	-604.273299351427	CG	scaffold1527:117558:117845	CGI
scaffold1527	113323	117813	4491	80	0.0412683469252772	0.570346311020212	-0.529077964094935	-604.273299351427	CG	evm.TU.scaffold1527.4	intron	--	gnl|BL_ORD_ID|465947 sp|Q8R3D1|TBC13_MOUSE TBC1 domain family member 13 OS=Mus musculus OX=10090 GN=Tbc1d13 PE=1 SV=1//5.11963e-139
scaffold1527	118516	119784	1269	99	0.0162439910329772	0.293091864622671	-0.276847873589694	-634.078054116017	CG	scaffold1527:117845:119846	CGI_shore
scaffold1527	118516	119784	1269	99	0.0162439910329772	0.293091864622671	-0.276847873589694	-634.078054116017	CG	scaffold1527:118276:120276	CGI_shore
scaffold1527	118516	119784	1269	99	0.0162439910329772	0.293091864622671	-0.276847873589694	-634.078054116017	CG	evm.TU.scaffold1527.4	intron	--	gnl|BL_ORD_ID|465947 sp|Q8R3D1|TBC13_MOUSE TBC1 domain family member 13 OS=Mus musculus OX=10090 GN=Tbc1d13 PE=1 SV=1//5.11963e-139
scaffold1527	273802	274274	473	68	0.0177286270271935	0.34024750653603	-0.322518879508837	-550.870819889681	CG	evm.TU.scaffold1527.5	intron	--	-//-
scaffold1527	273802	274274	473	68	0.0177286270271935	0.34024750653603	-0.322518879508837	-550.870819889681	CG	scaffold1527:273526:274813	CGI
scaffold1527	278023	279574	1552	140	0.0152685626595426	0.222710733276118	-0.207442170616576	-952.225744972127	CG	evm.TU.scaffold1527.5	intron	--	-//-
scaffold1532	842077	842372	296	45	0.0253344011044167	0.684371253571714	-0.659036852467297	-572.577491803134	CG	scaffold1532:840165:842165	CGI_shore
scaffold1532	842077	842372	296	45	0.0253344011044167	0.684371253571714	-0.659036852467297	-572.577491803134	CG	evm.TU.scaffold1532.9	promoter	--	gnl|BL_ORD_ID|130430 sp|Q9BRP7|FDXA1_HUMAN Ferredoxin-fold anticodon-binding domain-containing protein 1 OS=Homo sapiens OX=9606 GN=FDXACB1 PE=1 SV=3//1.00765e-07
scaffold1532	842077	842372	296	45	0.0253344011044167	0.684371253571714	-0.659036852467297	-572.577491803134	CG	scaffold1532:842166:863669	CGI
scaffold1532	875107	875372	266	65	0.20932385154463	0.6456000984338	-0.43627624688917	-529.419413241793	CG	scaffold1532:872656:875373	CGI
scaffold1535	234860	235366	507	66	0.223788592150474	0.55008422994853	-0.326295637798056	-548.886773558356	CG	scaffold1535:233730:235731	CGI_shore
scaffold1535	234860	235366	507	66	0.223788592150474	0.55008422994853	-0.326295637798056	-548.886773558356	CG	scaffold1535:234463:236463	CGI_shore
scaffold1535	234860	235366	507	66	0.223788592150474	0.55008422994853	-0.326295637798056	-548.886773558356	CG	evm.TU.scaffold1535.9	intron	--	gnl|BL_ORD_ID|41380 sp|Q99MH9|BBS2_RAT Bardet-Biedl syndrome 2 protein homolog OS=Rattus norvegicus OX=10116 GN=Bbs2 PE=2 SV=1//0
scaffold1535	615850	615912	63	13	0.0392642593252648	0.163810704547925	-0.12454644522266	-53.3359201161491	CHH	evm.TU.scaffold1535.18	intron	--	gnl|BL_ORD_ID|466048 sp|F1QRX7|TBCD7_DANRE TBC1 domain family member 7 OS=Danio rerio OX=7955 GN=tbc1d7 PE=2 SV=1//2.42557e-49
scaffold1535	907591	908252	662	106	0.0105516120967992	0.194993004989764	-0.184441392892965	-684.256351888271	CG	evm.TU.scaffold1535.23	intron	--	gnl|BL_ORD_ID|29170 sp|Q8JFW1|ASND1_DANRE Asparagine synthetase domain-containing protein 1 OS=Danio rerio OX=7955 GN=asnsd1 PE=2 SV=1//7.58565e-130
scaffold1537	530473	530718	246	57	0.10989743594914	0.524339369359767	-0.414441933410627	-526.686511917453	CG	evm.TU.scaffold1537.9	intron	--	gnl|BL_ORD_ID|217261 sp|Q9VRN5|LIN28_DROME Protein lin-28 homolog OS=Drosophila melanogaster OX=7227 GN=lin-28 PE=2 SV=2//5.59516e-51
scaffold1537	538724	539202	479	83	0.279115513766796	0.67577878000058	-0.396663266233784	-817.452943425663	CG	evm.TU.scaffold1537.9	intron	--	gnl|BL_ORD_ID|217261 sp|Q9VRN5|LIN28_DROME Protein lin-28 homolog OS=Drosophila melanogaster OX=7227 GN=lin-28 PE=2 SV=2//5.59516e-51
scaffold1537	539618	540480	863	176	0.235794349558565	0.461788155984329	-0.225993806425764	-1207.09817457619	CG	evm.TU.scaffold1537.9	intron	--	gnl|BL_ORD_ID|217261 sp|Q9VRN5|LIN28_DROME Protein lin-28 homolog OS=Drosophila melanogaster OX=7227 GN=lin-28 PE=2 SV=2//5.59516e-51
scaffold1544	409641	410202	562	64	0.270421695545201	0.813422967087244	-0.543001271542042	-513.972511575285	CG	scaffold1544:404091:410202	CGI
scaffold1544	429987	430229	243	69	0.509551361949446	0.815687869927529	-0.306136507978083	-548.329820710501	CG	scaffold1544:418165:436344	CGI
scaffold1548	727637	728054	418	88	0.0308080599681381	0.424551626294478	-0.39374356632634	-944.499155642119	CG	evm.TU.scaffold1548.10	intron	--	gnl|BL_ORD_ID|24506 sp|O15945|ARNT_DROME Aryl hydrocarbon receptor nuclear translocator homolog OS=Drosophila melanogaster OX=7227 GN=tgo PE=1 SV=3//2.44214e-125
scaffold1548	727637	728054	418	88	0.0308080599681381	0.424551626294478	-0.39374356632634	-944.499155642119	CG	scaffold1548:726303:728304	CGI_shore
scaffold1548	727637	728054	418	88	0.0308080599681381	0.424551626294478	-0.39374356632634	-944.499155642119	CG	scaffold1548:727397:731350	CGI
scaffold1553	1775565	1775615	51	11	0.000730197434876165	0.0623880805831909	-0.0616578831483147	-47.6386763503527	CHH	evm.TU.scaffold1553.31	intron	--	-//-
scaffold1561	360218	360955	738	89	0.149856559250899	0.545486898003057	-0.395630338752158	-788.693509387496	CG	evm.TU.scaffold1561.5	intron	--	gnl|BL_ORD_ID|45574 sp|O55003|BNIP3_MOUSE BCL2/adenovirus E1B 19 kDa protein-interacting protein 3 OS=Mus musculus OX=10090 GN=Bnip3 PE=1 SV=1//1.82295e-09
scaffold1561	508534	509568	1035	77	0.161638598852005	0.563330355117534	-0.401691756265528	-766.195684103871	CG	Target=(CAATC)n:1-64;Class=Simple_repeat	repeat
scaffold1561	508534	509568	1035	77	0.161638598852005	0.563330355117534	-0.401691756265528	-766.195684103871	CG	evm.TU.scaffold1561.8	intron	--	gnl|BL_ORD_ID|94826 sp|A5D7C1|DDX52_BOVIN Probable ATP-dependent RNA helicase DDX52 OS=Bos taurus OX=9913 GN=DDX52 PE=2 SV=1//2.20294e-146
scaffold1561	527517	528209	693	100	0.324058189692236	0.716768350606147	-0.392710160913911	-619.649703768219	CG	evm.TU.scaffold1561.8	intron	--	gnl|BL_ORD_ID|94826 sp|A5D7C1|DDX52_BOVIN Probable ATP-dependent RNA helicase DDX52 OS=Bos taurus OX=9913 GN=DDX52 PE=2 SV=1//2.20294e-146
scaffold1561	1038556	1038634	79	27	0.000745339370505348	0.0617381994981276	-0.0609928601276222	-131.451081556959	CHH	evm.TU.scaffold1561.33	intron	--	gnl|BL_ORD_ID|134972 sp|P49109|FMO5_CAVPO Dimethylaniline monooxygenase [N-oxide-forming] 5 OS=Cavia porcellus OX=10141 GN=FMO5 PE=2 SV=2//5.44974e-147
scaffold1561	1038556	1038634	79	27	0.000745339370505348	0.0617381994981276	-0.0609928601276222	-131.451081556959	CHH	Target=(CA)n:1-194;Class=Simple_repeat	repeat
scaffold1561	2255430	2256273	844	147	0.167375906560965	0.41668941041044	-0.249313503849475	-1099.52197327915	CG	evm.TU.scaffold1561.56	intron	--	gnl|BL_ORD_ID|507910 sp|Q86VN1|VPS36_HUMAN Vacuolar protein-sorting-associated protein 36 OS=Homo sapiens OX=9606 GN=VPS36 PE=1 SV=1//7.96581e-118
scaffold1561	2255430	2256273	844	147	0.167375906560965	0.41668941041044	-0.249313503849475	-1099.52197327915	CG	scaffold1561:2255072:2256385	CGI
scaffold1561	2271699	2273302	1604	156	0.229220715160735	0.602975446789706	-0.373754731628971	-1358.94603415923	CG	scaffold1561:2269789:2271789	CGI_shore
scaffold1561	2271699	2273302	1604	156	0.229220715160735	0.602975446789706	-0.373754731628971	-1358.94603415923	CG	scaffold1561:2271790:2272101	CGI
scaffold1561	2271699	2273302	1604	156	0.229220715160735	0.602975446789706	-0.373754731628971	-1358.94603415923	CG	scaffold1561:2272101:2274102	CGI_shore
scaffold1564	341115	341728	614	81	0.270190239164775	0.697256484871915	-0.427066245707139	-510.349196638048	CG	scaffold1564:339823:341824	CGI_shore
scaffold1564	341115	341728	614	81	0.270190239164775	0.697256484871915	-0.427066245707139	-510.349196638048	CG	evm.TU.scaffold1564.5	intron	--	gnl|BL_ORD_ID|271800 sp|Q76FK4|NOL8_HUMAN Nucleolar protein 8 OS=Homo sapiens OX=9606 GN=NOL8 PE=1 SV=1//1.52147e-14
scaffold1565	406117	406613	497	97	0.0135547773279496	0.187264469475936	-0.173709692147987	-633.914969433178	CG	evm.TU.scaffold1565.11	intron	--	gnl|BL_ORD_ID|156765 sp|Q8BTZ7|GMPPB_MOUSE Mannose-1-phosphate guanyltransferase beta OS=Mus musculus OX=10090 GN=Gmppb PE=1 SV=1//0
scaffold1566	379153	379538	386	82	0.233624338707854	0.456215358589212	-0.222591019881358	-563.842023494864	CG	evm.TU.scaffold1566.5	intron	--	gnl|BL_ORD_ID|122526 sp|Q3TZZ7|ESYT2_MOUSE Extended synaptotagmin-2 OS=Mus musculus OX=10090 GN=Esyt2 PE=1 SV=1//3.4117e-19
scaffold1566	379153	379538	386	82	0.233624338707854	0.456215358589212	-0.222591019881358	-563.842023494864	CG	scaffold1566:378698:379538	CGI
scaffold1566	379153	379538	386	82	0.233624338707854	0.456215358589212	-0.222591019881358	-563.842023494864	CG	scaffold1566:379122:381122	CGI_shore
scaffold1566	396415	397223	809	112	0.302044328332862	0.638025619743461	-0.335981291410599	-810.625029830368	CG	evm.TU.scaffold1566.5	intron	--	gnl|BL_ORD_ID|122526 sp|Q3TZZ7|ESYT2_MOUSE Extended synaptotagmin-2 OS=Mus musculus OX=10090 GN=Esyt2 PE=1 SV=1//3.4117e-19
scaffold1567	367955	371227	3273	67	0.108180931766488	0.515082006990276	-0.406901075223788	-688.907773580426	CG	evm.TU.scaffold1567.4	intron	--	gnl|BL_ORD_ID|509387 sp|Q5XFW6|WDR6_RAT WD repeat-containing protein 6 OS=Rattus norvegicus OX=10116 GN=Wdr6 PE=1 SV=2//4.11631e-08
scaffold1567	381988	382366	379	87	0.556779719506822	0.771636768154123	-0.214857048647301	-635.33025110709	CG	evm.TU.scaffold1567.4	intron	--	gnl|BL_ORD_ID|509387 sp|Q5XFW6|WDR6_RAT WD repeat-containing protein 6 OS=Rattus norvegicus OX=10116 GN=Wdr6 PE=1 SV=2//4.11631e-08
scaffold1568	578086	578608	523	88	0.259816206931714	0.639081812385724	-0.37926560545401	-725.529230584142	CG	scaffold1568:575411:580373	CGI
scaffold1568	578086	578608	523	88	0.259816206931714	0.639081812385724	-0.37926560545401	-725.529230584142	CG	evm.TU.scaffold1568.5	intron	--	gnl|BL_ORD_ID|555571 sp|Q0VAW7|ZN112_MOUSE Zinc finger protein 112 OS=Mus musculus OX=10090 GN=Znf112 PE=2 SV=2//7.21099e-27
scaffold1569	143227	144287	1061	176	0.0437985061565207	0.21821076794231	-0.174412261785789	-1280.55507765852	CG	evm.TU.scaffold1569.5	intron	--	-//-
scaffold157	59284	59807	524	107	0.355783677797689	0.543016559839435	-0.187232882041746	-602.838999562452	CG	scaffold157:55936:59807	CGI
scaffold157	59284	59807	524	107	0.355783677797689	0.543016559839435	-0.187232882041746	-602.838999562452	CG	evm.TU.scaffold157.3	intron	--	gnl|BL_ORD_ID|240085 sp|Q0VA42|MINY4_XENTR Probable ubiquitin carboxyl-terminal hydrolase MINDY-4 OS=Xenopus tropicalis OX=8364 GN=mindy4 PE=2 SV=1//4.63746e-07
scaffold1571	753404	753784	381	90	0.00939510830438904	0.0814812600335441	-0.072086151729155	-498.814601988763	CG	evm.TU.scaffold1571.11	intron	--	gnl|BL_ORD_ID|245700 sp|Q7TM99|MOT9_MOUSE Monocarboxylate transporter 9 OS=Mus musculus OX=10090 GN=Slc16a9 PE=2 SV=1//1.08179e-12
scaffold1573	5545	6071	527	80	0.0175338763628508	0.331862558150276	-0.314328681787426	-610.441421803592	CG	scaffold1573:3924:5925	CGI_shore
scaffold1573	14498	15968	1471	103	0.0219885240034392	0.551344588762799	-0.52935606475936	-1155.98028104579	CG	evm.TU.scaffold1573.1	intron	--	gnl|BL_ORD_ID|210836 sp|P15215|LAMC1_DROME Laminin subunit gamma-1 OS=Drosophila melanogaster OX=7227 GN=LanB2 PE=2 SV=2//1.61324e-08
scaffold1573	14498	15968	1471	103	0.0219885240034392	0.551344588762799	-0.52935606475936	-1155.98028104579	CG	scaffold1573:13007:17050	CGI
scaffold1573	20042	22811	2770	53	0.0141087918017553	0.587693650873282	-0.573584859071527	-518.294149923976	CG	evm.TU.scaffold1573.1	intron	--	gnl|BL_ORD_ID|210836 sp|P15215|LAMC1_DROME Laminin subunit gamma-1 OS=Drosophila melanogaster OX=7227 GN=LanB2 PE=2 SV=2//1.61324e-08
scaffold1573	30614	32515	1902	50	0.0275477199699647	0.574619910164643	-0.547072190194678	-581.378683775937	CG	scaffold1573:27587:32525	CGI
scaffold1573	30614	32515	1902	50	0.0275477199699647	0.574619910164643	-0.547072190194678	-581.378683775937	CG	evm.TU.scaffold1573.1	intron	--	gnl|BL_ORD_ID|210836 sp|P15215|LAMC1_DROME Laminin subunit gamma-1 OS=Drosophila melanogaster OX=7227 GN=LanB2 PE=2 SV=2//1.61324e-08
scaffold1573	39630	41937	2308	72	0.0156007418118865	0.489999754377359	-0.474399012565472	-527.818081323714	CG	scaffold1573:41732:43732	CGI_shore
scaffold1573	39630	41937	2308	72	0.0156007418118865	0.489999754377359	-0.474399012565472	-527.818081323714	CG	evm.TU.scaffold1573.1	intron	--	gnl|BL_ORD_ID|210836 sp|P15215|LAMC1_DROME Laminin subunit gamma-1 OS=Drosophila melanogaster OX=7227 GN=LanB2 PE=2 SV=2//1.61324e-08
scaffold1573	61329	61723	395	59	0.0198806418561323	0.413019457415708	-0.393138815559576	-586.608998747915	CG	evm.TU.scaffold1573.1	intron	--	gnl|BL_ORD_ID|210836 sp|P15215|LAMC1_DROME Laminin subunit gamma-1 OS=Drosophila melanogaster OX=7227 GN=LanB2 PE=2 SV=2//1.61324e-08
scaffold1573	61329	61723	395	59	0.0198806418561323	0.413019457415708	-0.393138815559576	-586.608998747915	CG	scaffold1573:60034:62035	CGI_shore
scaffold1573	61329	61723	395	59	0.0198806418561323	0.413019457415708	-0.393138815559576	-586.608998747915	CG	scaffold1573:61004:70603	CGI
scaffold1573	885932	886832	901	120	0.179206601861905	0.454530073257489	-0.275323471395584	-894.303984258902	CG	scaffold1573:884778:886779	CGI_shore
scaffold1573	885932	886832	901	120	0.179206601861905	0.454530073257489	-0.275323471395584	-894.303984258902	CG	scaffold1573:886297:886799	CGI
scaffold1573	885932	886832	901	120	0.179206601861905	0.454530073257489	-0.275323471395584	-894.303984258902	CG	scaffold1573:886799:888800	CGI_shore
scaffold1573	885932	886832	901	120	0.179206601861905	0.454530073257489	-0.275323471395584	-894.303984258902	CG	scaffold1573:884296:886296	CGI_shore
scaffold1575	2298642	2299316	675	80	0.107787029626539	0.427076934760896	-0.319289905134357	-698.334455649803	CG	evm.TU.scaffold1575.21	intron	--	gnl|BL_ORD_ID|132994 sp|A6QQ71|FKBP6_BOVIN Inactive peptidyl-prolyl cis-trans isomerase FKBP6 OS=Bos taurus OX=9913 GN=FKBP6 PE=2 SV=1//2.07136e-30
scaffold1575	4168443	4168865	423	81	0.136463424615138	0.705828035861797	-0.569364611246659	-1011.0178251321	CG	evm.TU.scaffold1575.42	intron	--	gnl|BL_ORD_ID|488439 sp|Q3UDE2|TTL12_MOUSE Tubulin--tyrosine ligase-like protein 12 OS=Mus musculus OX=10090 GN=Ttll12 PE=1 SV=1//3.46867e-176
scaffold1577	117512	117972	461	62	0.00525670071013387	0.501129183258343	-0.495872482548209	-624.06427725545	CG	evm.TU.scaffold1577.3	promoter	--	-//-
scaffold1577	492507	493178	672	99	0.120921499613188	0.544403373349717	-0.423481873736529	-770.792221204654	CG	evm.TU.scaffold1577.7	intron	--	gnl|BL_ORD_ID|232886 sp|Q9VEC1|MED17_DROME Mediator of RNA polymerase II transcription subunit 17 OS=Drosophila melanogaster OX=7227 GN=MED17 PE=1 SV=1//0
scaffold1577	493287	499291	6005	175	0.104314923668194	0.634101517478084	-0.52978659380989	-1978.69655837394	CG	evm.TU.scaffold1577.7	intron	--	gnl|BL_ORD_ID|232886 sp|Q9VEC1|MED17_DROME Mediator of RNA polymerase II transcription subunit 17 OS=Drosophila melanogaster OX=7227 GN=MED17 PE=1 SV=1//0
scaffold1577	499681	500418	738	87	0.372012931162417	0.790807163011036	-0.418794231848619	-622.50900574286	CG	evm.TU.scaffold1577.7	intron	--	gnl|BL_ORD_ID|232886 sp|Q9VEC1|MED17_DROME Mediator of RNA polymerase II transcription subunit 17 OS=Drosophila melanogaster OX=7227 GN=MED17 PE=1 SV=1//0
scaffold1577	510915	512168	1254	83	0.0469514028900591	0.486508061002135	-0.439556658112076	-611.870283403409	CG	evm.TU.scaffold1577.7	intron	--	gnl|BL_ORD_ID|232886 sp|Q9VEC1|MED17_DROME Mediator of RNA polymerase II transcription subunit 17 OS=Drosophila melanogaster OX=7227 GN=MED17 PE=1 SV=1//0
scaffold1577	537995	538912	918	140	0.0169719253553048	0.0907948617576566	-0.0738229364023518	-733.222122625528	CG	evm.TU.scaffold1577.8	intron	--	gnl|BL_ORD_ID|48026 sp|Q5ZHS3|C1D_CHICK Nuclear nucleic acid-binding protein C1D OS=Gallus gallus OX=9031 GN=C1D PE=2 SV=1//2.16857e-28
scaffold1577	539515	539812	298	52	0.0257858698156777	0.33677435915588	-0.310988489340203	-581.101318555123	CG	evm.TU.scaffold1577.8	intron	--	gnl|BL_ORD_ID|48026 sp|Q5ZHS3|C1D_CHICK Nuclear nucleic acid-binding protein C1D OS=Gallus gallus OX=9031 GN=C1D PE=2 SV=1//2.16857e-28
scaffold1577	542661	543236	576	76	0.0434270445739598	0.554961492680004	-0.511534448106044	-1007.91295495785	CG	evm.TU.scaffold1577.8	intron	--	gnl|BL_ORD_ID|48026 sp|Q5ZHS3|C1D_CHICK Nuclear nucleic acid-binding protein C1D OS=Gallus gallus OX=9031 GN=C1D PE=2 SV=1//2.16857e-28
scaffold1577	548342	551397	3056	129	0.0683730912037741	0.434135733993623	-0.365762642789849	-1174.84726279333	CG	evm.TU.scaffold1577.8	intron	--	gnl|BL_ORD_ID|48026 sp|Q5ZHS3|C1D_CHICK Nuclear nucleic acid-binding protein C1D OS=Gallus gallus OX=9031 GN=C1D PE=2 SV=1//2.16857e-28
scaffold1577	925187	926515	1329	96	0.288574411692474	0.765954736879876	-0.477380325187402	-849.50739196723	CG	evm.TU.scaffold1577.14	TES	--	gnl|BL_ORD_ID|446831 sp|Q8K1E0|STX5_MOUSE Syntaxin-5 OS=Mus musculus OX=10090 GN=Stx5 PE=1 SV=3//7.0491e-108
scaffold1577	925187	926515	1329	96	0.288574411692474	0.765954736879876	-0.477380325187402	-849.50739196723	CG	evm.TU.scaffold1577.14	exon	--	gnl|BL_ORD_ID|446831 sp|Q8K1E0|STX5_MOUSE Syntaxin-5 OS=Mus musculus OX=10090 GN=Stx5 PE=1 SV=3//7.0491e-108
scaffold1577	927000	927308	309	53	0.0121903931765122	0.518142904830886	-0.505952511654373	-621.056074272792	CG	evm.TU.scaffold1577.14	intron	--	gnl|BL_ORD_ID|446831 sp|Q8K1E0|STX5_MOUSE Syntaxin-5 OS=Mus musculus OX=10090 GN=Stx5 PE=1 SV=3//7.0491e-108
scaffold1577	934035	934953	919	155	0.200481206365244	0.565647564102268	-0.365166357737024	-1309.55825945973	CG	evm.TU.scaffold1577.14	intron	--	gnl|BL_ORD_ID|446831 sp|Q8K1E0|STX5_MOUSE Syntaxin-5 OS=Mus musculus OX=10090 GN=Stx5 PE=1 SV=3//7.0491e-108
scaffold1577	949472	950482	1011	115	0.0643114187491728	0.407323594597172	-0.343012175848	-819.276563162478	CG	evm.TU.scaffold1577.14	intron	--	gnl|BL_ORD_ID|446831 sp|Q8K1E0|STX5_MOUSE Syntaxin-5 OS=Mus musculus OX=10090 GN=Stx5 PE=1 SV=3//7.0491e-108
scaffold1577	960405	960995	591	88	0.0211650834593843	0.264281653649074	-0.24311657018969	-518.159002115463	CG	evm.TU.scaffold1577.14	intron	--	gnl|BL_ORD_ID|446831 sp|Q8K1E0|STX5_MOUSE Syntaxin-5 OS=Mus musculus OX=10090 GN=Stx5 PE=1 SV=3//7.0491e-108
scaffold1579	39965	40247	283	55	0.145838179492335	0.501513012472557	-0.355674832980222	-600.466830510671	CG	evm.TU.scaffold1579.2	intron	--	gnl|BL_ORD_ID|248984 sp|O43196|MSH5_HUMAN MutS protein homolog 5 OS=Homo sapiens OX=9606 GN=MSH5 PE=1 SV=1//7.6599e-129
scaffold1579	39965	40247	283	55	0.145838179492335	0.501513012472557	-0.355674832980222	-600.466830510671	CG	scaffold1579:39336:41336	CGI_shore
scaffold1579	39965	40247	283	55	0.145838179492335	0.501513012472557	-0.355674832980222	-600.466830510671	CG	scaffold1579:39655:40228	CGI
scaffold1579	39965	40247	283	55	0.145838179492335	0.501513012472557	-0.355674832980222	-600.466830510671	CG	scaffold1579:40228:42229	CGI_shore
scaffold1579	240032	243566	3535	49	0.0271730136333814	0.626725990175362	-0.59955297654198	-579.486482672105	CG	scaffold1579:239296:241296	CGI_shore
scaffold1579	240032	243566	3535	49	0.0271730136333814	0.626725990175362	-0.59955297654198	-579.486482672105	CG	scaffold1579:239793:240199	CGI
scaffold1579	240032	243566	3535	49	0.0271730136333814	0.626725990175362	-0.59955297654198	-579.486482672105	CG	scaffold1579:240199:242200	CGI_shore
scaffold1579	240032	243566	3535	49	0.0271730136333814	0.626725990175362	-0.59955297654198	-579.486482672105	CG	scaffold1579:241297:241622	CGI
scaffold1579	240032	243566	3535	49	0.0271730136333814	0.626725990175362	-0.59955297654198	-579.486482672105	CG	scaffold1579:241622:243623	CGI_shore
scaffold1579	240032	243566	3535	49	0.0271730136333814	0.626725990175362	-0.59955297654198	-579.486482672105	CG	evm.TU.scaffold1579.7	TES	--	gnl|BL_ORD_ID|438422 sp|Q8K194|SNR27_MOUSE U4/U6.U5 small nuclear ribonucleoprotein 27 kDa protein OS=Mus musculus OX=10090 GN=Snrnp27 PE=1 SV=1//2.28104e-14
scaffold1579	240032	243566	3535	49	0.0271730136333814	0.626725990175362	-0.59955297654198	-579.486482672105	CG	evm.TU.scaffold1579.7	utr3	--	gnl|BL_ORD_ID|438422 sp|Q8K194|SNR27_MOUSE U4/U6.U5 small nuclear ribonucleoprotein 27 kDa protein OS=Mus musculus OX=10090 GN=Snrnp27 PE=1 SV=1//2.28104e-14
scaffold1579	240032	243566	3535	49	0.0271730136333814	0.626725990175362	-0.59955297654198	-579.486482672105	CG	evm.TU.scaffold1579.7	exon	--	gnl|BL_ORD_ID|438422 sp|Q8K194|SNR27_MOUSE U4/U6.U5 small nuclear ribonucleoprotein 27 kDa protein OS=Mus musculus OX=10090 GN=Snrnp27 PE=1 SV=1//2.28104e-14
scaffold1579	240032	243566	3535	49	0.0271730136333814	0.626725990175362	-0.59955297654198	-579.486482672105	CG	scaffold1579:242390:244390	CGI_shore
scaffold1579	240032	243566	3535	49	0.0271730136333814	0.626725990175362	-0.59955297654198	-579.486482672105	CG	evm.TU.scaffold1579.7	intron	--	gnl|BL_ORD_ID|438422 sp|Q8K194|SNR27_MOUSE U4/U6.U5 small nuclear ribonucleoprotein 27 kDa protein OS=Mus musculus OX=10090 GN=Snrnp27 PE=1 SV=1//2.28104e-14
scaffold1579	240032	243566	3535	49	0.0271730136333814	0.626725990175362	-0.59955297654198	-579.486482672105	CG	scaffold1579:242946:244946	CGI_shore
scaffold1579	258533	259375	843	99	0.0225221620163662	0.447046913034828	-0.424524751018462	-952.361284994846	CG	evm.TU.scaffold1579.7	promoter	--	gnl|BL_ORD_ID|438422 sp|Q8K194|SNR27_MOUSE U4/U6.U5 small nuclear ribonucleoprotein 27 kDa protein OS=Mus musculus OX=10090 GN=Snrnp27 PE=1 SV=1//2.28104e-14
scaffold1579	258533	259375	843	99	0.0225221620163662	0.447046913034828	-0.424524751018462	-952.361284994846	CG	scaffold1579:257508:258757	CGI
scaffold1579	258533	259375	843	99	0.0225221620163662	0.447046913034828	-0.424524751018462	-952.361284994846	CG	scaffold1579:258161:260161	CGI_shore
scaffold1579	258533	259375	843	99	0.0225221620163662	0.447046913034828	-0.424524751018462	-952.361284994846	CG	scaffold1579:258757:260758	CGI_shore
scaffold1579	574901	575703	803	80	0.0315175079297934	0.602836156353158	-0.571318648423365	-912.498516155154	CG	scaffold1579:573537:575537	CGI_shore
scaffold1579	574901	575703	803	80	0.0315175079297934	0.602836156353158	-0.571318648423365	-912.498516155154	CG	scaffold1579:575538:575770	CGI
scaffold1579	584340	584624	285	52	0.0264144921734513	0.736669807787173	-0.710255315613721	-783.148842792091	CG	scaffold1579:583207:585972	CGI
scaffold1579	584340	584624	285	52	0.0264144921734513	0.736669807787173	-0.710255315613721	-783.148842792091	CG	evm.TU.scaffold1579.13	intron	--	gnl|BL_ORD_ID|216098 sp|Q91YX5|LGAT1_MOUSE Acyl-CoA:lysophosphatidylglycerol acyltransferase 1 OS=Mus musculus OX=10090 GN=Lpgat1 PE=1 SV=1//1.7728e-81
scaffold1579	587771	589675	1905	74	0.033150366183819	0.583439367699603	-0.550289001515784	-671.716634583825	CG	scaffold1579:585972:587973	CGI_shore
scaffold1579	587771	589675	1905	74	0.033150366183819	0.583439367699603	-0.550289001515784	-671.716634583825	CG	scaffold1579:587540:588297	CGI
scaffold1579	587771	589675	1905	74	0.033150366183819	0.583439367699603	-0.550289001515784	-671.716634583825	CG	evm.TU.scaffold1579.13	intron	--	gnl|BL_ORD_ID|216098 sp|Q91YX5|LGAT1_MOUSE Acyl-CoA:lysophosphatidylglycerol acyltransferase 1 OS=Mus musculus OX=10090 GN=Lpgat1 PE=1 SV=1//1.7728e-81
scaffold1579	587771	589675	1905	74	0.033150366183819	0.583439367699603	-0.550289001515784	-671.716634583825	CG	scaffold1579:588297:590298	CGI_shore
scaffold1579	590964	592214	1251	88	0.0189200482277266	0.572127915853503	-0.553207867625777	-756.623903776997	CG	scaffold1579:590381:592381	CGI_shore
scaffold1579	590964	592214	1251	88	0.0189200482277266	0.572127915853503	-0.553207867625777	-756.623903776997	CG	evm.TU.scaffold1579.13	intron	--	gnl|BL_ORD_ID|216098 sp|Q91YX5|LGAT1_MOUSE Acyl-CoA:lysophosphatidylglycerol acyltransferase 1 OS=Mus musculus OX=10090 GN=Lpgat1 PE=1 SV=1//1.7728e-81
scaffold1579	612929	613635	707	86	0.210558972187059	0.572940071943592	-0.362381099756533	-647.331317125189	CG	scaffold1579:611168:613169	CGI_shore
scaffold1579	612929	613635	707	86	0.210558972187059	0.572940071943592	-0.362381099756533	-647.331317125189	CG	scaffold1579:612100:613542	CGI
scaffold1579	612929	613635	707	86	0.210558972187059	0.572940071943592	-0.362381099756533	-647.331317125189	CG	scaffold1579:613542:615543	CGI_shore
scaffold1579	612929	613635	707	86	0.210558972187059	0.572940071943592	-0.362381099756533	-647.331317125189	CG	evm.TU.scaffold1579.13	intron	--	gnl|BL_ORD_ID|216098 sp|Q91YX5|LGAT1_MOUSE Acyl-CoA:lysophosphatidylglycerol acyltransferase 1 OS=Mus musculus OX=10090 GN=Lpgat1 PE=1 SV=1//1.7728e-81
scaffold158	629194	629544	351	50	0.0380629588703626	0.61480226821592	-0.576739309345557	-573.921488777813	CG	evm.TU.scaffold158.5	intron	--	gnl|BL_ORD_ID|497308 sp|Q14146|URB2_HUMAN Unhealthy ribosome biogenesis protein 2 homolog OS=Homo sapiens OX=9606 GN=URB2 PE=2 SV=2//4.64577e-07
scaffold158	629194	629544	351	50	0.0380629588703626	0.61480226821592	-0.576739309345557	-573.921488777813	CG	scaffold158:627361:629361	CGI_shore
scaffold158	629194	629544	351	50	0.0380629588703626	0.61480226821592	-0.576739309345557	-573.921488777813	CG	scaffold158:627536:629537	CGI_shore
scaffold158	629194	629544	351	50	0.0380629588703626	0.61480226821592	-0.576739309345557	-573.921488777813	CG	scaffold158:629362:629595	CGI
scaffold158	664914	665622	709	81	0.145919343863055	0.602109243825629	-0.456189899962573	-811.468588131674	CG	evm.TU.scaffold158.5	intron	--	gnl|BL_ORD_ID|497308 sp|Q14146|URB2_HUMAN Unhealthy ribosome biogenesis protein 2 homolog OS=Homo sapiens OX=9606 GN=URB2 PE=2 SV=2//4.64577e-07
scaffold158	664914	665622	709	81	0.145919343863055	0.602109243825629	-0.456189899962573	-811.468588131674	CG	scaffold158:663007:665007	CGI_shore
scaffold158	664914	665622	709	81	0.145919343863055	0.602109243825629	-0.456189899962573	-811.468588131674	CG	scaffold158:665008:665622	CGI
scaffold158	664914	665622	709	81	0.145919343863055	0.602109243825629	-0.456189899962573	-811.468588131674	CG	scaffold158:665506:667506	CGI_shore
scaffold158	688992	689831	840	121	0.3074518693946	0.548207912605236	-0.240756043210635	-747.441276944802	CG	evm.TU.scaffold158.7	intron	--	gnl|BL_ORD_ID|93261 sp|Q28DR7|DCTN6_XENTR Dynactin subunit 6 OS=Xenopus tropicalis OX=8364 GN=dctn6 PE=2 SV=1//6.87193e-70
scaffold159	163115	163506	392	53	0.297182356846553	0.793308633601519	-0.496126276754966	-605.550900962975	CG	evm.TU.scaffold159.3	intron	--	-//-
scaffold159	204731	205446	716	118	0.145935315026877	0.498486081890911	-0.352550766864034	-1149.03689417562	CG	evm.TU.scaffold159.4	intron	--	gnl|BL_ORD_ID|103358 sp|Q7TQ20|DNJC2_RAT DnaJ homolog subfamily C member 2 OS=Rattus norvegicus OX=10116 GN=Dnajc2 PE=1 SV=1//3.13441e-44
scaffold159	223205	224109	905	122	0.36657900598651	0.770685182354347	-0.404106176367837	-760.438307093098	CG	evm.TU.scaffold159.4	intron	--	gnl|BL_ORD_ID|103358 sp|Q7TQ20|DNJC2_RAT DnaJ homolog subfamily C member 2 OS=Rattus norvegicus OX=10116 GN=Dnajc2 PE=1 SV=1//3.13441e-44
scaffold159	223205	224109	905	122	0.36657900598651	0.770685182354347	-0.404106176367837	-760.438307093098	CG	evm.TU.scaffold159.5	promoter	--	gnl|BL_ORD_ID|267661 sp|Q8CCP0|NEMF_MOUSE Nuclear export mediator factor Nemf OS=Mus musculus OX=10090 GN=Nemf PE=1 SV=2//1.38473e-29
scaffold159	278240	278696	457	84	0.198708768245965	0.600605367219981	-0.401896598974016	-701.023427533209	CG	evm.TU.scaffold159.7	intron	--	gnl|BL_ORD_ID|509427 sp|Q9VLN1|WDR82_DROME WD repeat-containing protein 82 OS=Drosophila melanogaster OX=7227 GN=Wdr82 PE=1 SV=1//9.40594e-165
scaffold159	374446	375081	636	82	0.175446711387388	0.533468618924428	-0.35802190753704	-699.403843991862	CG	scaffold159:369198:374659	CGI
scaffold159	374446	375081	636	82	0.175446711387388	0.533468618924428	-0.35802190753704	-699.403843991862	CG	scaffold159:374659:376660	CGI_shore
scaffold159	374446	375081	636	82	0.175446711387388	0.533468618924428	-0.35802190753704	-699.403843991862	CG	evm.TU.scaffold159.12	intron	--	gnl|BL_ORD_ID|128247 sp|Q6DH69|FAH2A_DANRE Fatty-acid amide hydrolase 2-A OS=Danio rerio OX=7955 GN=faah2a PE=2 SV=1//2.43824e-63
scaffold159	486844	487464	621	163	0.431905829534927	0.82343044269888	-0.391524613163953	-1273.0340387058	CG	evm.TU.scaffold159.18	intron	--	gnl|BL_ORD_ID|39488 sp|Q91819|AURAB_XENLA Aurora kinase A-B OS=Xenopus laevis OX=8355 GN=aurka-b PE=2 SV=3//2.14634e-130
scaffold159	486844	487464	621	163	0.431905829534927	0.82343044269888	-0.391524613163953	-1273.0340387058	CG	scaffold159:486517:487465	CGI
scaffold1591	469981	470446	466	75	0.545911070036714	0.773280097926452	-0.227369027889738	-526.383599450689	CG	Target=(CGTG)n:1-88;Class=Simple_repeat	repeat
scaffold1591	469981	470446	466	75	0.545911070036714	0.773280097926452	-0.227369027889738	-526.383599450689	CG	Target=(TG)n:1-75;Class=Simple_repeat	repeat
scaffold1592	785786	785891	106	23	0.400139867958687	0.64934346837067	-0.249203600411983	-111.62517500732	CHH	scaffold1592:784318:786318	CGI_shore
scaffold1592	785786	785891	106	23	0.400139867958687	0.64934346837067	-0.249203600411983	-111.62517500732	CHH	Target=(TG)n:1-368;Class=Simple_repeat	repeat
scaffold1592	785786	785891	106	23	0.400139867958687	0.64934346837067	-0.249203600411983	-111.62517500732	CHH	scaffold1592:785392:787393	CGI_shore
scaffold1592	785806	785877	72	7	0.313776628821623	0.656431282709859	-0.342654653888236	-31.1210245242412	CHG	scaffold1592:784318:786318	CGI_shore
scaffold1592	785806	785877	72	7	0.313776628821623	0.656431282709859	-0.342654653888236	-31.1210245242412	CHG	scaffold1592:785392:787393	CGI_shore
scaffold1592	2837960	2838204	245	77	0.0171052218253584	0.215724014354993	-0.198618792529635	-634.303823159704	CG	scaffold1592:2835369:2840942	CGI
scaffold1592	2837960	2838204	245	77	0.0171052218253584	0.215724014354993	-0.198618792529635	-634.303823159704	CG	evm.TU.scaffold1592.28	intron	--	gnl|BL_ORD_ID|332281 sp|Q63707|PYRD_RAT Dihydroorotate dehydrogenase (quinone), mitochondrial OS=Rattus norvegicus OX=10116 GN=Dhodh PE=1 SV=1//1.12599e-136
scaffold1593	761882	762001	120	37	0.0742797966728914	0.222715270004527	-0.148435473331636	-230.360709608169	CHH	Target=(CGTG)n:1-357;Class=Simple_repeat	repeat
scaffold1593	798235	798343	109	43	0.0280947609425368	0.0881965189037266	-0.0601017579611898	-226.781727145416	CHH	Target=(CACG)n:2-166;Class=Simple_repeat	repeat
scaffold1593	1150703	1150755	53	13	0.000531249907660292	0.0257764897616314	-0.0252452398539711	-50.9663079563277	CHG	scaffold1593:1149288:1151289	CGI_shore
scaffold1595	965822	966531	710	121	0.206144288459403	0.461729425565521	-0.255585137106118	-932.054341505927	CG	scaffold1595:965545:967350	CGI
scaffold1595	965822	966531	710	121	0.206144288459403	0.461729425565521	-0.255585137106118	-932.054341505927	CG	scaffold1595:965906:967906	CGI_shore
scaffold1595	971603	972305	703	87	0.193409409925228	0.415168657673818	-0.22175924774859	-556.480941797138	CG	scaffold1595:970901:973786	CGI
scaffold1595	971603	972305	703	87	0.193409409925228	0.415168657673818	-0.22175924774859	-556.480941797138	CG	scaffold1595:972282:974282	CGI_shore
scaffold1595	993645	994278	634	145	0.0640643824074655	0.1956698066334	-0.131605424225935	-998.564963409316	CG	scaffold1595:993188:994220	CGI
scaffold1595	993645	994278	634	145	0.0640643824074655	0.1956698066334	-0.131605424225935	-998.564963409316	CG	scaffold1595:994220:996221	CGI_shore
scaffold1595	999595	1000110	516	78	0.212367083302177	0.45072660920296	-0.238359525900784	-580.245039409153	CG	scaffold1595:999618:1000026	CGI
scaffold1595	999595	1000110	516	78	0.212367083302177	0.45072660920296	-0.238359525900784	-580.245039409153	CG	scaffold1595:999748:1001748	CGI_shore
scaffold1595	999595	1000110	516	78	0.212367083302177	0.45072660920296	-0.238359525900784	-580.245039409153	CG	scaffold1595:1000026:1002027	CGI_shore
scaffold1595	999595	1000110	516	78	0.212367083302177	0.45072660920296	-0.238359525900784	-580.245039409153	CG	scaffold1595:997617:999617	CGI_shore
scaffold1597	1157227	1157523	297	62	0.292433751647612	0.73293967956111	-0.440505927913498	-672.818080926922	CG	evm.TU.scaffold1597.9	intron	--	-//-
scaffold1599	790758	790813	56	6	0.000440388750309268	0.0278253118049232	-0.027384923054614	-23.1516485110118	CHG	scaffold1599:789628:791628	CGI_shore
scaffold1599	790758	790813	56	6	0.000440388750309268	0.0278253118049232	-0.027384923054614	-23.1516485110118	CHG	scaffold1599:790725:790969	CGI
scaffold16	780072	780762	691	110	0.0905698102481315	0.310421051495386	-0.219851241247255	-754.433113165113	CG	scaffold16:779427:781428	CGI_shore
scaffold16	780072	780762	691	110	0.0905698102481315	0.310421051495386	-0.219851241247255	-754.433113165113	CG	scaffold16:780071:780685	CGI
scaffold16	780072	780762	691	110	0.0905698102481315	0.310421051495386	-0.219851241247255	-754.433113165113	CG	scaffold16:780685:782686	CGI_shore
scaffold16	1454796	1455433	638	106	0.0474343794359944	0.485733806200453	-0.438299426764459	-1196.3118446583	CG	evm.TU.scaffold16.21	intron	--	gnl|BL_ORD_ID|287879 sp|Q27421|OSP_DROME Protein outspread OS=Drosophila melanogaster OX=7227 GN=osp PE=2 SV=5//3.68178e-65
scaffold16	1481677	1482060	384	72	0.144387939620861	0.340302809259257	-0.195914869638395	-544.849314506187	CG	evm.TU.scaffold16.22	intron	--	gnl|BL_ORD_ID|287879 sp|Q27421|OSP_DROME Protein outspread OS=Drosophila melanogaster OX=7227 GN=osp PE=2 SV=5//1.42641e-30
scaffold16	1536858	1537226	369	83	0.376481665031284	0.778208865213738	-0.401727200182454	-775.553530449976	CG	evm.TU.scaffold16.24	intron	--	gnl|BL_ORD_ID|322392 sp|Q9D8W5|PSD12_MOUSE 26S proteasome non-ATPase regulatory subunit 12 OS=Mus musculus OX=10090 GN=Psmd12 PE=1 SV=4//0
scaffold161	618284	618519	236	69	0.0192476935754936	0.137395042267805	-0.118147348692312	-507.528162344154	CG	scaffold161:615963:620562	CGI
scaffold161	1051617	1052124	508	80	0.0355789240532787	0.359475059758856	-0.323896135705578	-669.714186246434	CG	evm.TU.scaffold161.26	intron	--	gnl|BL_ORD_ID|474666 sp|Q9U1M2|TM120_DROME Transmembrane protein 120 homolog OS=Drosophila melanogaster OX=7227 GN=CG32795 PE=1 SV=1//4.138e-99
scaffold1610	200184	200681	498	85	0.0987267185828551	0.383017472898296	-0.284290754315441	-500.146470105785	CG	scaffold1610:196578:200682	CGI
scaffold1616	365659	366034	376	57	0.0434496550115449	0.622649135923396	-0.579199480911851	-660.774207159108	CG	evm.TU.scaffold1616.6	intron	--	gnl|BL_ORD_ID|106059 sp|Q6V1X1|DPP8_HUMAN Dipeptidyl peptidase 8 OS=Homo sapiens OX=9606 GN=DPP8 PE=1 SV=1//3.27818e-163
scaffold1616	697074	697455	382	67	0.261805270922845	0.726221499531748	-0.464416228608903	-498.448979663791	CG	scaffold1616:695609:697610	CGI_shore
scaffold1616	697074	697455	382	67	0.261805270922845	0.726221499531748	-0.464416228608903	-498.448979663791	CG	scaffold1616:696783:697373	CGI
scaffold1616	697074	697455	382	67	0.261805270922845	0.726221499531748	-0.464416228608903	-498.448979663791	CG	scaffold1616:697373:699374	CGI_shore
scaffold1621	1021344	1022515	1172	180	0.0103870449028838	0.118830083349982	-0.108443038447099	-1216.33923054883	CG	evm.TU.scaffold1621.11	promoter	--	gnl|BL_ORD_ID|157117 sp|Q2V2K5|GNRHR_OCTVU Gonadotropin-releasing hormone receptor OS=Octopus vulgaris OX=6645 GN=GNRHR PE=2 SV=1//2.29725e-17
scaffold1621	1024638	1026026	1389	325	0.0065165075905646	0.0717784500229709	-0.0652619424324063	-2146.26838684438	CG	scaffold1621:1025624:1027624	CGI_shore
scaffold1621	1026427	1027148	722	141	0.00540186206641521	0.0799381398927537	-0.0745362778263385	-894.399980180811	CG	scaffold1621:1025624:1027624	CGI_shore
scaffold1624	429149	430213	1065	169	0.595993246158291	0.833641622178692	-0.237648376020401	-1169.60770719701	CG	evm.TU.scaffold1624.8	intron	--	-//-
scaffold1624	429149	430213	1065	169	0.595993246158291	0.833641622178692	-0.237648376020401	-1169.60770719701	CG	scaffold1624:420276:430359	CGI
scaffold1627	975692	976241	550	126	0.122483726388753	0.28417727385011	-0.161693547461357	-816.585675628708	CG	evm.TU.scaffold1627.8	intron	--	gnl|BL_ORD_ID|492012 sp|O14562|UBFD1_HUMAN Ubiquitin domain-containing protein UBFD1 OS=Homo sapiens OX=9606 GN=UBFD1 PE=1 SV=2//5.80879e-80
scaffold1627	1949901	1949971	71	5	0.000687381407570646	0.0584109646910489	-0.0577235832834783	-17.452604540291	CHG	evm.TU.scaffold1627.35	intron	--	gnl|BL_ORD_ID|117773 sp|P0C7A1|ENASE_CHICK Cytosolic endo-beta-N-acetylglucosaminidase OS=Gallus gallus OX=9031 GN=ENGASE PE=1 SV=1//4.33518e-104
scaffold1627	1949901	1949971	71	5	0.000687381407570646	0.0584109646910489	-0.0577235832834783	-17.452604540291	CHG	scaffold1627:1948315:1950316	CGI_shore
scaffold1627	2115742	2117142	1401	113	0.0833518256222595	0.409733189779214	-0.326381364156954	-963.898130792122	CG	evm.TU.scaffold1627.39	intron	--	-//-
scaffold1627	2115742	2117142	1401	113	0.0833518256222595	0.409733189779214	-0.326381364156954	-963.898130792122	CG	evm.TU.scaffold1627.39	exon	--	-//-
scaffold1630	1239048	1239371	324	47	0.238146821654252	0.763935627456886	-0.525788805802633	-554.953598999331	CG	evm.TU.scaffold1630.15	intron	--	gnl|BL_ORD_ID|189985 sp|Q66HB3|IFT80_RAT Intraflagellar transport protein 80 homolog OS=Rattus norvegicus OX=10116 GN=Ift80 PE=2 SV=1//0
scaffold1631	23238	24032	795	94	0.244719551095127	0.47885211362204	-0.234132562526913	-614.666423921139	CG	evm.TU.scaffold1631.1	intron	--	gnl|BL_ORD_ID|77031 sp|P97742|CPT1A_MOUSE Carnitine O-palmitoyltransferase 1, liver isoform OS=Mus musculus OX=10090 GN=Cpt1a PE=1 SV=4//0
scaffold1631	23238	24032	795	94	0.244719551095127	0.47885211362204	-0.234132562526913	-614.666423921139	CG	scaffold1631:21566:23566	CGI_shore
scaffold1631	23238	24032	795	94	0.244719551095127	0.47885211362204	-0.234132562526913	-614.666423921139	CG	scaffold1631:22708:24708	CGI_shore
scaffold1631	23238	24032	795	94	0.244719551095127	0.47885211362204	-0.234132562526913	-614.666423921139	CG	scaffold1631:23195:25195	CGI_shore
scaffold1631	23238	24032	795	94	0.244719551095127	0.47885211362204	-0.234132562526913	-614.666423921139	CG	scaffold1631:23567:23863	CGI
scaffold1631	23238	24032	795	94	0.244719551095127	0.47885211362204	-0.234132562526913	-614.666423921139	CG	scaffold1631:23863:25864	CGI_shore
scaffold1631	116511	117241	731	118	0.270147233409136	0.546706880931243	-0.276559647522107	-929.847023207186	CG	scaffold1631:115046:117878	CGI
scaffold1631	116511	117241	731	118	0.270147233409136	0.546706880931243	-0.276559647522107	-929.847023207186	CG	evm.TU.scaffold1631.3	intron	--	gnl|BL_ORD_ID|391571 sp|Q80TE0|RPAP1_MOUSE RNA polymerase II-associated protein 1 OS=Mus musculus OX=10090 GN=Rpap1 PE=1 SV=2//7.76736e-16
scaffold1633	1125555	1127486	1932	119	0.0218224001835152	0.497083924319275	-0.47526152413576	-1330.28597126418	CG	evm.TU.scaffold1633.10	intron	--	gnl|BL_ORD_ID|469475 sp|Q6DIN8|THAP1_XENTR THAP domain-containing protein 1 OS=Xenopus tropicalis OX=8364 GN=thap1 PE=2 SV=1//2.2611e-09
scaffold1633	1125555	1127486	1932	119	0.0218224001835152	0.497083924319275	-0.47526152413576	-1330.28597126418	CG	scaffold1633:1124209:1126210	CGI_shore
scaffold1633	1125555	1127486	1932	119	0.0218224001835152	0.497083924319275	-0.47526152413576	-1330.28597126418	CG	scaffold1633:1125099:1127099	CGI_shore
scaffold1633	1125555	1127486	1932	119	0.0218224001835152	0.497083924319275	-0.47526152413576	-1330.28597126418	CG	scaffold1633:1127100:1127908	CGI
scaffold1633	1151850	1152209	360	58	0.0238228998955527	0.405587426143405	-0.381764526247852	-509.314221710153	CG	evm.TU.scaffold1633.10	intron	--	gnl|BL_ORD_ID|469475 sp|Q6DIN8|THAP1_XENTR THAP domain-containing protein 1 OS=Xenopus tropicalis OX=8364 GN=thap1 PE=2 SV=1//2.2611e-09
scaffold1633	1151850	1152209	360	58	0.0238228998955527	0.405587426143405	-0.381764526247852	-509.314221710153	CG	scaffold1633:1145906:1152217	CGI
scaffold1633	1174482	1175176	695	111	0.0751259024495054	0.57518028442733	-0.500054381977824	-1087.34713459847	CG	evm.TU.scaffold1633.11	intron	--	gnl|BL_ORD_ID|445682 sp|O46640|ST3A1_RABIT Amine sulfotransferase OS=Oryctolagus cuniculus OX=9986 GN=SULT3A1 PE=1 SV=1//6.75594e-21
scaffold1635	1144629	1145121	493	117	0.00861896722705081	0.0753457939261572	-0.0667268266991064	-687.56356219222	CG	scaffold1635:1143239:1145240	CGI_shore
scaffold1635	1144629	1145121	493	117	0.00861896722705081	0.0753457939261572	-0.0667268266991064	-687.56356219222	CG	scaffold1635:1143858:1149770	CGI
scaffold1635	1145240	1146213	974	180	0.0188692991943603	0.19408621168718	-0.17521691249282	-1639.71971656372	CG	scaffold1635:1143858:1149770	CGI
scaffold1635	1146273	1147216	944	132	0.00605210923735417	0.165672310439563	-0.159620201202209	-1035.41655695914	CG	scaffold1635:1143858:1149770	CGI
scaffold1635	1147344	1148217	874	171	0.00735940734405551	0.146296397995376	-0.138936990651321	-1223.99132205029	CG	scaffold1635:1143858:1149770	CGI
scaffold1636	1355605	1355669	65	11	0.041133536228841	0.289304545214925	-0.248171008986084	-60.6322246326215	CHG	scaffold1636:1355139:1357140	CGI_shore
scaffold1636	1355605	1355669	65	11	0.041133536228841	0.289304545214925	-0.248171008986084	-60.6322246326215	CHG	Target=(ATTG)n:4-114;Class=Simple_repeat	repeat
scaffold164	1306307	1306508	202	50	0.242296142584248	0.790360481461866	-0.548064338877618	-582.637994517292	CG	scaffold164:1304667:1306485	CGI
scaffold164	1306307	1306508	202	50	0.242296142584248	0.790360481461866	-0.548064338877618	-582.637994517292	CG	scaffold164:1306485:1308486	CGI_shore
scaffold1644	233015	233082	68	25	0.0128406916080527	0.0500883161595106	-0.037247624551458	-119.556037244998	CHH	scaffold1644:231303:233304	CGI_shore
scaffold1644	233043	233107	65	8	0.0336832850124669	0.143259498207289	-0.109576213194822	-37.6163114426095	CHG	scaffold1644:231303:233304	CGI_shore
scaffold1644	278157	279660	1504	138	0.0285411173306813	0.40102148884507	-0.372480371514389	-1224.12615506857	CG	scaffold1644:279290:281291	CGI_shore
scaffold1644	278157	279660	1504	138	0.0285411173306813	0.40102148884507	-0.372480371514389	-1224.12615506857	CG	scaffold1644:278156:279290	CGI
scaffold1644	451346	451925	580	76	0.129396744831091	0.453765072577826	-0.324368327746735	-701.333002024765	CG	scaffold1644:449687:451688	CGI_shore
scaffold1644	459028	460582	1555	241	0.0906516760157157	0.253656868390417	-0.163005192374702	-1438.59079190738	CG	scaffold1644:458788:460483	CGI
scaffold1644	459028	460582	1555	241	0.0906516760157157	0.253656868390417	-0.163005192374702	-1438.59079190738	CG	scaffold1644:459579:461579	CGI_shore
scaffold1644	459028	460582	1555	241	0.0906516760157157	0.253656868390417	-0.163005192374702	-1438.59079190738	CG	scaffold1644:460483:462484	CGI_shore
scaffold1644	461731	462366	636	78	0.032991170467833	0.244504316952261	-0.211513146484428	-588.438023642623	CG	scaffold1644:460483:462484	CGI_shore
scaffold1644	461731	462366	636	78	0.032991170467833	0.244504316952261	-0.211513146484428	-588.438023642623	CG	scaffold1644:461580:462003	CGI
scaffold1644	461731	462366	636	78	0.032991170467833	0.244504316952261	-0.211513146484428	-588.438023642623	CG	scaffold1644:462003:464004	CGI_shore
scaffold1644	470280	470978	699	84	0.354013288786528	0.633600564705912	-0.279587275919384	-567.242221151946	CG	scaffold1644:469323:471324	CGI_shore
scaffold1644	470280	470978	699	84	0.354013288786528	0.633600564705912	-0.279587275919384	-567.242221151946	CG	scaffold1644:469954:471954	CGI_shore
scaffold1644	470280	470978	699	84	0.354013288786528	0.633600564705912	-0.279587275919384	-567.242221151946	CG	scaffold1644:470279:470507	CGI
scaffold1644	470280	470978	699	84	0.354013288786528	0.633600564705912	-0.279587275919384	-567.242221151946	CG	scaffold1644:470507:472508	CGI_shore
scaffold1644	475216	475821	606	80	0.14813866494696	0.386640728568209	-0.238502063621249	-563.20860996181	CG	scaffold1644:475333:475671	CGI
scaffold1644	475216	475821	606	80	0.14813866494696	0.386640728568209	-0.238502063621249	-563.20860996181	CG	scaffold1644:475671:477672	CGI_shore
scaffold1644	475216	475821	606	80	0.14813866494696	0.386640728568209	-0.238502063621249	-563.20860996181	CG	scaffold1644:473332:475332	CGI_shore
scaffold1644	476510	477320	811	84	0.306364905054297	0.544250002402536	-0.23788509734824	-527.210064050691	CG	scaffold1644:475671:477672	CGI_shore
scaffold1644	476510	477320	811	84	0.306364905054297	0.544250002402536	-0.23788509734824	-527.210064050691	CG	scaffold1644:477170:479170	CGI_shore
scaffold1644	479622	480548	927	89	0.335416272076065	0.577783978697447	-0.242367706621382	-524.101101062946	CG	scaffold1644:479405:481406	CGI_shore
scaffold1644	771281	771538	258	41	0.0414693276707332	0.671523076838257	-0.630053749167524	-532.296465113806	CG	scaffold1644:771318:773318	CGI_shore
scaffold1644	771281	771538	258	41	0.0414693276707332	0.671523076838257	-0.630053749167524	-532.296465113806	CG	scaffold1644:750819:772593	CGI
scaffold1644	771281	771538	258	41	0.0414693276707332	0.671523076838257	-0.630053749167524	-532.296465113806	CG	evm.TU.scaffold1644.7	intron	--	-//-
scaffold1644	771704	772050	347	54	0.038482906839246	0.453261428624265	-0.414778521785019	-536.935552946093	CG	scaffold1644:771318:773318	CGI_shore
scaffold1644	771704	772050	347	54	0.038482906839246	0.453261428624265	-0.414778521785019	-536.935552946093	CG	scaffold1644:750819:772593	CGI
scaffold1644	771704	772050	347	54	0.038482906839246	0.453261428624265	-0.414778521785019	-536.935552946093	CG	evm.TU.scaffold1644.7	intron	--	-//-
scaffold1646	128869	129505	637	125	0.0977450230652686	0.381976741282959	-0.284231718217691	-1018.5988522169	CG	scaffold1646:126424:130231	CGI
scaffold1646	128869	129505	637	125	0.0977450230652686	0.381976741282959	-0.284231718217691	-1018.5988522169	CG	evm.TU.scaffold1646.4	intron	--	gnl|BL_ORD_ID|326097 sp|A1ZAU8|PTRO_DROME Patronin OS=Drosophila melanogaster OX=7227 GN=Patronin PE=1 SV=1//6.35556e-49
scaffold1646	746260	746959	700	74	0.170682632726963	0.683123145075226	-0.512440512348262	-786.616430896097	CG	evm.TU.scaffold1646.33	intron	--	gnl|BL_ORD_ID|311098 sp|Q9JJJ7|PORCN_MOUSE Protein-serine O-palmitoleoyltransferase porcupine OS=Mus musculus OX=10090 GN=Porcn PE=1 SV=1//1.0976e-55
scaffold165	799082	799809	728	146	0.529496962602096	0.790519529237081	-0.261022566634985	-787.538598356928	CG	scaffold165:798929:799849	CGI
scaffold165	799082	799809	728	146	0.529496962602096	0.790519529237081	-0.261022566634985	-787.538598356928	CG	evm.TU.scaffold165.14	intron	--	gnl|BL_ORD_ID|509207 sp|Q5RF24|WDR13_PONAB WD repeat-containing protein 13 OS=Pongo abelii OX=9601 GN=WDR13 PE=2 SV=1//0
scaffold165	799082	799809	728	146	0.529496962602096	0.790519529237081	-0.261022566634985	-787.538598356928	CG	scaffold165:799249:801249	CGI_shore
scaffold165	1014526	1015458	933	129	0.0387546143932078	0.331331739373267	-0.292577124980059	-1183.0120272585	CG	evm.TU.scaffold165.18	intron	--	-//-
scaffold165	1174087	1174141	55	4	0.0106185758003824	0.0526365868541834	-0.042018011053801	-17.9235700096917	CHG	evm.TU.scaffold165.23	intron	--	gnl|BL_ORD_ID|94828 sp|Q9Y2R4|DDX52_HUMAN Probable ATP-dependent RNA helicase DDX52 OS=Homo sapiens OX=9606 GN=DDX52 PE=1 SV=3//2.078e-32
scaffold165	1178072	1178531	460	90	0.0329720857147603	0.508069955803167	-0.475097870088407	-1032.52756915527	CG	evm.TU.scaffold165.23	intron	--	gnl|BL_ORD_ID|94828 sp|Q9Y2R4|DDX52_HUMAN Probable ATP-dependent RNA helicase DDX52 OS=Homo sapiens OX=9606 GN=DDX52 PE=1 SV=3//2.078e-32
scaffold165	1728765	1729533	769	80	0.0336911041554448	0.479215304371328	-0.445524200215883	-723.7842434838	CG	evm.TU.scaffold165.39	intron	--	gnl|BL_ORD_ID|14735 sp|Q9M2U3|ALPL_ARATH Protein ALP1-like OS=Arabidopsis thaliana OX=3702 GN=At3g55350 PE=2 SV=1//6.34211e-15
scaffold1652	228893	229403	511	95	0.0437982123209223	0.368830546879587	-0.325032334558665	-1112.76085916742	CG	scaffold1652:227564:229565	CGI_shore
scaffold1652	228893	229403	511	95	0.0437982123209223	0.368830546879587	-0.325032334558665	-1112.76085916742	CG	scaffold1652:228851:230250	CGI
scaffold1652	234071	234163	93	11	0.00175066910421407	0.137589922504102	-0.135839253399888	-61.3522116530665	CHG	scaffold1652:234041:234285	CGI
scaffold1652	238355	239186	832	120	0.167485662879326	0.650098996641193	-0.482613333761867	-1348.88267011573	CG	scaffold1652:238354:238951	CGI
scaffold1652	238355	239186	832	120	0.167485662879326	0.650098996641193	-0.482613333761867	-1348.88267011573	CG	scaffold1652:238951:240952	CGI_shore
scaffold1652	238444	238604	161	28	0.003987610684035	0.104158573306138	-0.100170962622103	-129.999695882868	CHG	scaffold1652:238354:238951	CGI
scaffold1652	666513	666704	192	28	0.00227958182468984	0.104515405396849	-0.102235823572159	-127.000224247945	CHG	scaffold1652:664650:666651	CGI_shore
scaffold1652	666513	666704	192	28	0.00227958182468984	0.104515405396849	-0.102235823572159	-127.000224247945	CHG	scaffold1652:665714:667714	CGI_shore
scaffold1652	666513	666704	192	28	0.00227958182468984	0.104515405396849	-0.102235823572159	-127.000224247945	CHG	scaffold1652:666316:668317	CGI_shore
scaffold1652	673463	673640	178	24	0.00228887083428619	0.124297366368867	-0.122008495534581	-123.370027317695	CHG	scaffold1652:667715:676280	CGI
scaffold1652	1401962	1402300	339	63	0.040958287165372	0.479163621919154	-0.438205334753782	-796.616740886172	CG	evm.TU.scaffold1652.28	intron	--	-//-
scaffold1652	1401962	1402300	339	63	0.040958287165372	0.479163621919154	-0.438205334753782	-796.616740886172	CG	scaffold1652:1401669:1403669	CGI_shore
scaffold1652	1401962	1402300	339	63	0.040958287165372	0.479163621919154	-0.438205334753782	-796.616740886172	CG	scaffold1652:1401735:1402734	CGI
scaffold1652	2308604	2309553	950	147	0.0126330246439074	0.260838645042226	-0.248205620398319	-1243.83014100937	CG	evm.TU.scaffold1652.38	intron	--	-//-
scaffold1652	2309766	2310145	380	68	0.0562511287691489	0.309968269151915	-0.253717140382767	-511.707504655559	CG	evm.TU.scaffold1652.38	intron	--	-//-
scaffold1653	291158	292440	1283	188	0.0276005924998873	0.461711369070666	-0.434110776570778	-2680.65792397914	CG	evm.TU.scaffold1653.2	intron	--	gnl|BL_ORD_ID|503848 sp|Q9HBM0|VEZA_HUMAN Vezatin OS=Homo sapiens OX=9606 GN=VEZT PE=1 SV=3//5.63983e-24
scaffold1653	311852	315514	3663	258	0.0809157685975428	0.627293354350918	-0.546377585753375	-3609.08667785934	CG	scaffold1653:312194:313107	CGI
scaffold1653	311852	315514	3663	258	0.0809157685975428	0.627293354350918	-0.546377585753375	-3609.08667785934	CG	scaffold1653:312331:314331	CGI_shore
scaffold1653	311852	315514	3663	258	0.0809157685975428	0.627293354350918	-0.546377585753375	-3609.08667785934	CG	scaffold1653:313107:315108	CGI_shore
scaffold1653	311852	315514	3663	258	0.0809157685975428	0.627293354350918	-0.546377585753375	-3609.08667785934	CG	scaffold1653:314332:314806	CGI
scaffold1653	311852	315514	3663	258	0.0809157685975428	0.627293354350918	-0.546377585753375	-3609.08667785934	CG	scaffold1653:314806:316807	CGI_shore
scaffold1653	311852	315514	3663	258	0.0809157685975428	0.627293354350918	-0.546377585753375	-3609.08667785934	CG	evm.TU.scaffold1653.3	intron	--	gnl|BL_ORD_ID|56948 sp|Q641C9|CD123_XENLA Cell division cycle protein 123 homolog OS=Xenopus laevis OX=8355 GN=cdc123 PE=2 SV=1//1.48363e-103
scaffold1653	311852	315514	3663	258	0.0809157685975428	0.627293354350918	-0.546377585753375	-3609.08667785934	CG	scaffold1653:310193:312193	CGI_shore
scaffold1653	317140	318910	1771	176	0.0275206010073622	0.440431545892209	-0.412910944884847	-1860.65140592986	CG	scaffold1653:316474:318474	CGI_shore
scaffold1653	317140	318910	1771	176	0.0275206010073622	0.440431545892209	-0.412910944884847	-1860.65140592986	CG	scaffold1653:317092:319092	CGI_shore
scaffold1653	317140	318910	1771	176	0.0275206010073622	0.440431545892209	-0.412910944884847	-1860.65140592986	CG	scaffold1653:318475:318778	CGI
scaffold1653	317140	318910	1771	176	0.0275206010073622	0.440431545892209	-0.412910944884847	-1860.65140592986	CG	scaffold1653:318778:320779	CGI_shore
scaffold1653	317140	318910	1771	176	0.0275206010073622	0.440431545892209	-0.412910944884847	-1860.65140592986	CG	evm.TU.scaffold1653.3	intron	--	gnl|BL_ORD_ID|56948 sp|Q641C9|CD123_XENLA Cell division cycle protein 123 homolog OS=Xenopus laevis OX=8355 GN=cdc123 PE=2 SV=1//1.48363e-103
scaffold1653	318969	320207	1239	157	0.0229668972824997	0.433985901930578	-0.411019004648078	-1771.28348915583	CG	scaffold1653:317092:319092	CGI_shore
scaffold1653	318969	320207	1239	157	0.0229668972824997	0.433985901930578	-0.411019004648078	-1771.28348915583	CG	scaffold1653:318778:320779	CGI_shore
scaffold1653	318969	320207	1239	157	0.0229668972824997	0.433985901930578	-0.411019004648078	-1771.28348915583	CG	scaffold1653:319093:320305	CGI
scaffold1653	318969	320207	1239	157	0.0229668972824997	0.433985901930578	-0.411019004648078	-1771.28348915583	CG	evm.TU.scaffold1653.3	intron	--	gnl|BL_ORD_ID|56948 sp|Q641C9|CD123_XENLA Cell division cycle protein 123 homolog OS=Xenopus laevis OX=8355 GN=cdc123 PE=2 SV=1//1.48363e-103
scaffold1655	19325	19896	572	138	0.142333416654451	0.379012932242423	-0.236679515587972	-912.330431289561	CG	evm.TU.scaffold1655.1	intron	--	gnl|BL_ORD_ID|58788 sp|P08217|CEL2A_HUMAN Chymotrypsin-like elastase family member 2A OS=Homo sapiens OX=9606 GN=CELA2A PE=1 SV=1//5.69999e-33
scaffold1656	2290794	2291429	636	84	0.00829151784214891	0.214279439260236	-0.205987921418087	-613.52219029144	CG	scaffold1656:2289701:2291702	CGI_shore
scaffold1656	2290794	2291429	636	84	0.00829151784214891	0.214279439260236	-0.205987921418087	-613.52219029144	CG	evm.TU.scaffold1656.32	intron	--	gnl|BL_ORD_ID|290514 sp|Q5ZK69|PAAF1_CHICK Proteasomal ATPase-associated factor 1 OS=Gallus gallus OX=9031 GN=PAAF1 PE=2 SV=1//2.93418e-100
scaffold1656	2455584	2457061	1478	129	0.0935312232549814	0.396422994032272	-0.302891770777291	-1193.04944037333	CG	evm.TU.scaffold1656.36	promoter	--	gnl|BL_ORD_ID|493667 sp|Q80TP3|UBR5_MOUSE E3 ubiquitin-protein ligase UBR5 OS=Mus musculus OX=10090 GN=Ubr5 PE=1 SV=2//6.87035e-10
scaffold1656	2455584	2457061	1478	129	0.0935312232549814	0.396422994032272	-0.302891770777291	-1193.04944037333	CG	scaffold1656:2455175:2455936	CGI
scaffold1656	2455584	2457061	1478	129	0.0935312232549814	0.396422994032272	-0.302891770777291	-1193.04944037333	CG	scaffold1656:2455936:2457937	CGI_shore
scaffold1656	2457566	2458343	778	80	0.125898569301509	0.353369724127147	-0.227471154825638	-588.999392865296	CG	scaffold1656:2455936:2457937	CGI_shore
scaffold1656	2457566	2458343	778	80	0.125898569301509	0.353369724127147	-0.227471154825638	-588.999392865296	CG	scaffold1656:2457349:2459349	CGI_shore
scaffold1657	270940	271449	510	103	0.509581682387166	0.752947079971211	-0.243365397584044	-694.432639040519	CG	scaffold1657:269263:271250	CGI
scaffold1657	270940	271449	510	103	0.509581682387166	0.752947079971211	-0.243365397584044	-694.432639040519	CG	evm.TU.scaffold1657.2	intron	--	gnl|BL_ORD_ID|323239 sp|Q9V3G7|PSMD6_DROME 26S proteasome non-ATPase regulatory subunit 6 OS=Drosophila melanogaster OX=7227 GN=Rpn7 PE=2 SV=1//0
scaffold1657	270940	271449	510	103	0.509581682387166	0.752947079971211	-0.243365397584044	-694.432639040519	CG	scaffold1657:270653:272653	CGI_shore
scaffold1657	270940	271449	510	103	0.509581682387166	0.752947079971211	-0.243365397584044	-694.432639040519	CG	scaffold1657:271250:273251	CGI_shore
scaffold1659	1409604	1410490	887	133	0.312986725689916	0.662445338981827	-0.349458613291911	-932.099969152471	CG	evm.TU.scaffold1659.17	intron	--	gnl|BL_ORD_ID|335521 sp|Q3UA37|QRIC1_MOUSE Glutamine-rich protein 1 OS=Mus musculus OX=10090 GN=Qrich1 PE=1 SV=1//7.65304e-18
scaffold1659	1410741	1411294	554	76	0.34836698463576	0.79205166427944	-0.443684679643679	-514.981946610525	CG	evm.TU.scaffold1659.17	intron	--	gnl|BL_ORD_ID|335521 sp|Q3UA37|QRIC1_MOUSE Glutamine-rich protein 1 OS=Mus musculus OX=10090 GN=Qrich1 PE=1 SV=1//7.65304e-18
scaffold1659	1423489	1424773	1285	187	0.198889428165975	0.625781622849099	-0.426892194683124	-1704.58588262308	CG	evm.TU.scaffold1659.17	intron	--	gnl|BL_ORD_ID|335521 sp|Q3UA37|QRIC1_MOUSE Glutamine-rich protein 1 OS=Mus musculus OX=10090 GN=Qrich1 PE=1 SV=1//7.65304e-18
scaffold1659	1425878	1426301	424	86	0.521627724167476	0.828031743880843	-0.306404019713368	-498.544196176134	CG	evm.TU.scaffold1659.17	intron	--	gnl|BL_ORD_ID|335521 sp|Q3UA37|QRIC1_MOUSE Glutamine-rich protein 1 OS=Mus musculus OX=10090 GN=Qrich1 PE=1 SV=1//7.65304e-18
scaffold1659	1432381	1432730	350	49	0.0972974096667076	0.797100776231224	-0.699803366564517	-851.683033382475	CG	evm.TU.scaffold1659.17	intron	--	gnl|BL_ORD_ID|335521 sp|Q3UA37|QRIC1_MOUSE Glutamine-rich protein 1 OS=Mus musculus OX=10090 GN=Qrich1 PE=1 SV=1//7.65304e-18
scaffold166	99346	100016	671	102	0.200344819933315	0.556447045625042	-0.356102225691727	-1030.58085808781	CG	evm.TU.scaffold166.1	exon	--	gnl|BL_ORD_ID|9943 sp|Q08828|ADCY1_HUMAN Adenylate cyclase type 1 OS=Homo sapiens OX=9606 GN=ADCY1 PE=1 SV=2//0
scaffold166	99346	100016	671	102	0.200344819933315	0.556447045625042	-0.356102225691727	-1030.58085808781	CG	evm.TU.scaffold166.1	intron	--	gnl|BL_ORD_ID|9943 sp|Q08828|ADCY1_HUMAN Adenylate cyclase type 1 OS=Homo sapiens OX=9606 GN=ADCY1 PE=1 SV=2//0
scaffold166	109773	110088	316	86	0.194456684026494	0.472356585042784	-0.27789990101629	-631.105984870506	CG	evm.TU.scaffold166.1	intron	--	gnl|BL_ORD_ID|9943 sp|Q08828|ADCY1_HUMAN Adenylate cyclase type 1 OS=Homo sapiens OX=9606 GN=ADCY1 PE=1 SV=2//0
scaffold1660	11738	12372	635	122	0.242652761124216	0.493843801204951	-0.251191040080735	-839.100368875473	CG	scaffold1660:600:12782	CGI
scaffold1660	11738	12372	635	122	0.242652761124216	0.493843801204951	-0.251191040080735	-839.100368875473	CG	evm.TU.scaffold1660.2	intron	--	gnl|BL_ORD_ID|463000 sp|Q05913|T2FA_DROME General transcription factor IIF subunit 1 OS=Drosophila melanogaster OX=7227 GN=TfIIFalpha PE=1 SV=3//1.41519e-18
scaffold1660	43191	43969	779	120	0.231983887164073	0.581756496238773	-0.3497726090747	-842.411454747213	CG	scaffold1660:41347:43347	CGI_shore
scaffold1660	43191	43969	779	120	0.231983887164073	0.581756496238773	-0.3497726090747	-842.411454747213	CG	evm.TU.scaffold1660.2	intron	--	gnl|BL_ORD_ID|463000 sp|Q05913|T2FA_DROME General transcription factor IIF subunit 1 OS=Drosophila melanogaster OX=7227 GN=TfIIFalpha PE=1 SV=3//1.41519e-18
scaffold1660	43191	43969	779	120	0.231983887164073	0.581756496238773	-0.3497726090747	-842.411454747213	CG	scaffold1660:43348:44409	CGI
scaffold1666	260925	261467	543	71	0.0232192658520126	0.403832603497595	-0.380613337645582	-626.509744966881	CG	evm.TU.scaffold1666.6	intron	--	-//-
scaffold1666	285802	286233	432	53	0.0271781394533476	0.646402623046481	-0.619224483593133	-654.606008945606	CG	evm.TU.scaffold1666.6	intron	--	-//-
scaffold1666	292991	294101	1111	95	0.0745675712084127	0.644825543965217	-0.570257972756805	-1112.84936390511	CG	evm.TU.scaffold1666.6	intron	--	-//-
scaffold1666	296475	297115	641	103	0.146241604162174	0.495111759247762	-0.348870155085588	-737.345410994061	CG	evm.TU.scaffold1666.6	intron	--	-//-
scaffold1666	298343	298850	508	66	0.0147307078636464	0.305604455943193	-0.290873748079547	-500.654818833892	CG	evm.TU.scaffold1666.6	intron	--	-//-
scaffold1666	301119	303318	2200	243	0.0728183201104329	0.373173359562485	-0.300355039452053	-1894.14119339923	CG	evm.TU.scaffold1666.6	intron	--	-//-
scaffold1666	312155	312822	668	68	0.0171209168161968	0.321431459286705	-0.304310542470509	-533.805521476831	CG	evm.TU.scaffold1666.6	intron	--	-//-
scaffold1667	41052	42217	1166	115	0.0195159384205225	0.397967683682344	-0.378451745261821	-1122.86749023432	CG	scaffold1667:41856:43856	CGI_shore
scaffold1667	43858	44306	449	85	0.232287878894002	0.545700651321706	-0.313412772427704	-594.900435197919	CG	scaffold1667:43857:44328	CGI
scaffold1667	60211	68734	8524	148	0.0391174422648491	0.471804154078325	-0.432686711813476	-1495.3289207228	CG	scaffold1667:59252:61253	CGI_shore
scaffold1667	60211	68734	8524	148	0.0391174422648491	0.471804154078325	-0.432686711813476	-1495.3289207228	CG	scaffold1667:61138:63138	CGI_shore
scaffold1667	60211	68734	8524	148	0.0391174422648491	0.471804154078325	-0.432686711813476	-1495.3289207228	CG	scaffold1667:63139:63481	CGI
scaffold1667	60211	68734	8524	148	0.0391174422648491	0.471804154078325	-0.432686711813476	-1495.3289207228	CG	scaffold1667:63481:65482	CGI_shore
scaffold1667	60211	68734	8524	148	0.0391174422648491	0.471804154078325	-0.432686711813476	-1495.3289207228	CG	scaffold1667:66007:68007	CGI_shore
scaffold1667	60211	68734	8524	148	0.0391174422648491	0.471804154078325	-0.432686711813476	-1495.3289207228	CG	scaffold1667:66064:66312	CGI
scaffold1667	60211	68734	8524	148	0.0391174422648491	0.471804154078325	-0.432686711813476	-1495.3289207228	CG	scaffold1667:66312:68313	CGI_shore
scaffold1667	60211	68734	8524	148	0.0391174422648491	0.471804154078325	-0.432686711813476	-1495.3289207228	CG	scaffold1667:68008:68261	CGI
scaffold1667	60211	68734	8524	148	0.0391174422648491	0.471804154078325	-0.432686711813476	-1495.3289207228	CG	scaffold1667:68261:70262	CGI_shore
scaffold1667	60211	68734	8524	148	0.0391174422648491	0.471804154078325	-0.432686711813476	-1495.3289207228	CG	scaffold1667:64063:66063	CGI_shore
scaffold1667	68821	69692	872	64	0.0150842138927355	0.395351870436653	-0.380267656543917	-614.200253813651	CG	scaffold1667:68261:70262	CGI_shore
scaffold1667	69863	70303	441	49	0.204318542856447	0.779213198740482	-0.574894655884034	-504.977021263849	CG	scaffold1667:68261:70262	CGI_shore
scaffold1667	71227	72348	1122	66	0.0469727615714484	0.54531150043305	-0.498338738861602	-640.864509457583	CG	scaffold1667:70433:72433	CGI_shore
scaffold1667	71227	72348	1122	66	0.0469727615714484	0.54531150043305	-0.498338738861602	-640.864509457583	CG	scaffold1667:72085:74085	CGI_shore
scaffold1667	78793	79011	219	39	0.0792421790644026	0.698373863210624	-0.619131684146221	-561.896083351291	CG	scaffold1667:78167:80168	CGI_shore
scaffold1667	90612	91986	1375	99	0.0665980623820096	0.39120668741229	-0.324608625030281	-1001.20744034433	CG	scaffold1667:89363:91363	CGI_shore
scaffold1667	90612	91986	1375	99	0.0665980623820096	0.39120668741229	-0.324608625030281	-1001.20744034433	CG	scaffold1667:90057:92058	CGI_shore
scaffold1667	90612	91986	1375	99	0.0665980623820096	0.39120668741229	-0.324608625030281	-1001.20744034433	CG	scaffold1667:91364:93854	CGI
scaffold1667	92349	92902	554	86	0.0168917286253794	0.209893403727493	-0.193001675102114	-739.334880156629	CG	scaffold1667:91364:93854	CGI
scaffold1667	93399	96161	2763	80	0.0753280484322765	0.560144812008875	-0.484816763576599	-728.204409237337	CG	scaffold1667:91364:93854	CGI
scaffold1667	93399	96161	2763	80	0.0753280484322765	0.560144812008875	-0.484816763576599	-728.204409237337	CG	scaffold1667:93179:95179	CGI_shore
scaffold1667	93399	96161	2763	80	0.0753280484322765	0.560144812008875	-0.484816763576599	-728.204409237337	CG	scaffold1667:93854:95855	CGI_shore
scaffold1667	93399	96161	2763	80	0.0753280484322765	0.560144812008875	-0.484816763576599	-728.204409237337	CG	scaffold1667:94438:96438	CGI_shore
scaffold1667	93399	96161	2763	80	0.0753280484322765	0.560144812008875	-0.484816763576599	-728.204409237337	CG	scaffold1667:95180:95567	CGI
scaffold1667	93399	96161	2763	80	0.0753280484322765	0.560144812008875	-0.484816763576599	-728.204409237337	CG	scaffold1667:95567:97568	CGI_shore
scaffold1667	102734	103174	441	63	0.0710663222860771	0.66935858131804	-0.598292259031963	-887.846539407501	CG	scaffold1667:102719:108249	CGI
scaffold1667	155848	155898	51	10	0.00185591232873098	0.084800336870886	-0.0829444245421551	-45.5952201162352	CHG	scaffold1667:155557:157558	CGI_shore
scaffold1667	170130	172643	2514	62	0.110578186674384	0.645916060482699	-0.535337873808315	-640.193761333562	CG	scaffold1667:168205:185179	CGI
scaffold1667	182787	183092	306	57	0.0632557519245881	0.401532111796575	-0.338276359871987	-550.988353552876	CG	scaffold1667:168205:185179	CGI
scaffold1667	183716	186938	3223	336	0.0428784267346913	0.461991902876581	-0.41911347614189	-3845.25747856988	CG	scaffold1667:185179:187180	CGI_shore
scaffold1667	183716	186938	3223	336	0.0428784267346913	0.461991902876581	-0.41911347614189	-3845.25747856988	CG	scaffold1667:168205:185179	CGI
scaffold1667	187005	188276	1272	85	0.0175075784044985	0.267885710855225	-0.250378132450726	-594.570315385022	CG	scaffold1667:185179:187180	CGI_shore
scaffold1667	188421	193052	4632	126	0.0767642035967508	0.545567896909396	-0.468803693312645	-952.447285580085	CG	scaffold1667:188367:190367	CGI_shore
scaffold1667	188421	193052	4632	126	0.0767642035967508	0.545567896909396	-0.468803693312645	-952.447285580085	CG	scaffold1667:189140:191140	CGI_shore
scaffold1667	188421	193052	4632	126	0.0767642035967508	0.545567896909396	-0.468803693312645	-952.447285580085	CG	scaffold1667:190368:190584	CGI
scaffold1667	188421	193052	4632	126	0.0767642035967508	0.545567896909396	-0.468803693312645	-952.447285580085	CG	scaffold1667:190584:192585	CGI_shore
scaffold1667	188421	193052	4632	126	0.0767642035967508	0.545567896909396	-0.468803693312645	-952.447285580085	CG	scaffold1667:191141:191397	CGI
scaffold1667	188421	193052	4632	126	0.0767642035967508	0.545567896909396	-0.468803693312645	-952.447285580085	CG	scaffold1667:191397:193398	CGI_shore
scaffold1667	188421	193052	4632	126	0.0767642035967508	0.545567896909396	-0.468803693312645	-952.447285580085	CG	scaffold1667:191923:193923	CGI_shore
scaffold1667	210139	210895	757	69	0.164959270266048	0.449943486929723	-0.284984216663675	-509.49061071781	CG	scaffold1667:208767:210768	CGI_shore
scaffold1667	211548	212377	830	116	0.188942118905772	0.405804728402029	-0.216862609496257	-726.083656272916	CG	Target=(CAATC)n:1-74;Class=Simple_repeat	repeat
scaffold1667	215415	215861	447	68	0.203384327980702	0.470117721156847	-0.266733393176145	-525.726798881761	CG	scaffold1667:215414:215861	CGI
scaffold1667	217985	218719	735	150	0.234800144218248	0.428553506606948	-0.193753362388701	-980.237293020372	CG	scaffold1667:216075:218075	CGI_shore
scaffold1667	217985	218719	735	150	0.234800144218248	0.428553506606948	-0.193753362388701	-980.237293020372	CG	scaffold1667:218076:218719	CGI
scaffold1667	269363	269915	553	73	0.202684311550339	0.45682165956581	-0.254137348015471	-541.635701906958	CG	scaffold1667:267809:269810	CGI_shore
scaffold1667	269363	269915	553	73	0.202684311550339	0.45682165956581	-0.254137348015471	-541.635701906958	CG	scaffold1667:269259:269700	CGI
scaffold1667	269363	269915	553	73	0.202684311550339	0.45682165956581	-0.254137348015471	-541.635701906958	CG	scaffold1667:269700:271701	CGI_shore
scaffold1667	272914	274756	1843	104	0.036829345701302	0.331250340521654	-0.294420994820352	-873.9049972286	CG	scaffold1667:272913:273973	CGI
scaffold1667	272914	274756	1843	104	0.036829345701302	0.331250340521654	-0.294420994820352	-873.9049972286	CG	scaffold1667:273973:275974	CGI_shore
scaffold1667	274925	275766	842	87	0.0661999551200004	0.462462973976018	-0.396263018856018	-880.409411758817	CG	scaffold1667:273973:275974	CGI_shore
scaffold1667	277826	278674	849	123	0.0118752530068752	0.229769798383539	-0.217894545376664	-1189.27646574399	CG	scaffold1667:276017:278017	CGI_shore
scaffold1667	277826	278674	849	123	0.0118752530068752	0.229769798383539	-0.217894545376664	-1189.27646574399	CG	scaffold1667:278018:281153	CGI
scaffold1667	279196	280618	1423	213	0.0184082302930983	0.24241976271694	-0.224011532423842	-1878.75954029405	CG	scaffold1667:278018:281153	CGI
scaffold1667	280919	283571	2653	248	0.0145376769939963	0.2875508072613	-0.273013130267304	-2332.61792754551	CG	scaffold1667:281153:283154	CGI_shore
scaffold1667	280919	283571	2653	248	0.0145376769939963	0.2875508072613	-0.273013130267304	-2332.61792754551	CG	scaffold1667:282116:284116	CGI_shore
scaffold1667	280919	283571	2653	248	0.0145376769939963	0.2875508072613	-0.273013130267304	-2332.61792754551	CG	scaffold1667:283187:285187	CGI_shore
scaffold1667	280919	283571	2653	248	0.0145376769939963	0.2875508072613	-0.273013130267304	-2332.61792754551	CG	scaffold1667:278018:281153	CGI
scaffold1667	284152	284793	642	84	0.0247578591909188	0.338848218875265	-0.314090359684346	-872.146396517075	CG	scaffold1667:283187:285187	CGI_shore
scaffold1667	284152	284793	642	84	0.0247578591909188	0.338848218875265	-0.314090359684346	-872.146396517075	CG	scaffold1667:284117:284513	CGI
scaffold1667	284152	284793	642	84	0.0247578591909188	0.338848218875265	-0.314090359684346	-872.146396517075	CG	scaffold1667:284513:286514	CGI_shore
scaffold1667	284152	284793	642	84	0.0247578591909188	0.338848218875265	-0.314090359684346	-872.146396517075	CG	scaffold1667:284667:286667	CGI_shore
scaffold1667	286335	287202	868	80	0.042236436898514	0.330028824508485	-0.287792387609971	-664.412117816517	CG	scaffold1667:284513:286514	CGI_shore
scaffold1667	286335	287202	868	80	0.042236436898514	0.330028824508485	-0.287792387609971	-664.412117816517	CG	scaffold1667:284667:286667	CGI_shore
scaffold1667	286335	287202	868	80	0.042236436898514	0.330028824508485	-0.287792387609971	-664.412117816517	CG	scaffold1667:285425:287426	CGI_shore
scaffold1667	286335	287202	868	80	0.042236436898514	0.330028824508485	-0.287792387609971	-664.412117816517	CG	scaffold1667:286668:286949	CGI
scaffold1667	286335	287202	868	80	0.042236436898514	0.330028824508485	-0.287792387609971	-664.412117816517	CG	scaffold1667:286949:288950	CGI_shore
scaffold1667	287807	288498	692	67	0.0419175494765534	0.337214657895946	-0.295297108419393	-647.939884942634	CG	scaffold1667:286949:288950	CGI_shore
scaffold1667	296153	296984	832	87	0.0924965537437454	0.450496177801591	-0.357999624057845	-831.506817214988	CG	scaffold1667:296521:296910	CGI
scaffold1667	296153	296984	832	87	0.0924965537437454	0.450496177801591	-0.357999624057845	-831.506817214988	CG	scaffold1667:296910:298911	CGI_shore
scaffold1667	296153	296984	832	87	0.0924965537437454	0.450496177801591	-0.357999624057845	-831.506817214988	CG	scaffold1667:294520:296520	CGI_shore
scaffold1667	310370	311669	1300	154	0.0702673902799175	0.377871852680747	-0.30760446240083	-1382.38283528517	CG	scaffold1667:310083:312084	CGI_shore
scaffold1667	311734	312369	636	121	0.150411845151578	0.382113585216086	-0.231701740064508	-916.901823054049	CG	scaffold1667:310083:312084	CGI_shore
scaffold1667	365400	366023	624	83	0.106206446153137	0.302285131010842	-0.196078684857705	-532.887681242197	CG	scaffold1667:361553:365841	CGI
scaffold1667	365400	366023	624	83	0.106206446153137	0.302285131010842	-0.196078684857705	-532.887681242197	CG	scaffold1667:365587:367587	CGI_shore
scaffold1667	365400	366023	624	83	0.106206446153137	0.302285131010842	-0.196078684857705	-532.887681242197	CG	scaffold1667:365841:367842	CGI_shore
scaffold1670	535524	535928	405	56	0.0232993726163714	0.666506236085801	-0.64320686346943	-695.761191815173	CG	evm.TU.scaffold1670.4	intron	--	gnl|BL_ORD_ID|104394 sp|Q92072|DNMT1_CHICK DNA (cytosine-5)-methyltransferase 1 OS=Gallus gallus OX=9031 GN=DNMT1 PE=1 SV=1//2.23922e-133
scaffold1674	706657	706854	198	73	0.182912702631484	0.493120975933836	-0.310208273302353	-648.859507005462	CHH	scaffold1674:704879:706879	CGI_shore
scaffold1674	706657	706854	198	73	0.182912702631484	0.493120975933836	-0.310208273302353	-648.859507005462	CHH	scaffold1674:706364:708365	CGI_shore
scaffold1674	706657	706854	198	73	0.182912702631484	0.493120975933836	-0.310208273302353	-648.859507005462	CHH	scaffold1674:706536:708536	CGI_shore
scaffold1674	706657	706854	198	73	0.182912702631484	0.493120975933836	-0.310208273302353	-648.859507005462	CHH	Target=(TG)n:1-70;Class=Simple_repeat	repeat
scaffold1678	346528	346664	137	49	0.0949958508831775	0.307140830441419	-0.212144979558242	-357.319295059754	CHH	Target=(TG)n:1-546;Class=Simple_repeat	repeat
scaffold1679	485668	486085	418	53	0.280641476781889	0.727379353495714	-0.446737876713825	-528.297978101734	CG	evm.TU.scaffold1679.2	utr3	--	-//-
scaffold1679	485668	486085	418	53	0.280641476781889	0.727379353495714	-0.446737876713825	-528.297978101734	CG	evm.TU.scaffold1679.2	exon	--	-//-
scaffold1679	485668	486085	418	53	0.280641476781889	0.727379353495714	-0.446737876713825	-528.297978101734	CG	evm.TU.scaffold1679.2	intron	--	-//-
scaffold1679	719405	719789	385	92	0.0925365925684788	0.547175758973734	-0.454639166405255	-889.888496885824	CG	evm.TU.scaffold1679.3	intron	--	-//-
scaffold1679	865055	866007	953	140	0.00584072374019645	0.117568341994088	-0.111727618253892	-868.207439954174	CG	evm.TU.scaffold1679.6	intron	--	gnl|BL_ORD_ID|172401 sp|Q3UDW8|HGNAT_MOUSE Heparan-alpha-glucosaminide N-acetyltransferase OS=Mus musculus OX=10090 GN=Hgsnat PE=1 SV=2//2.00467e-90
scaffold1679	866662	866892	231	62	0.00613807340038505	0.246135945059767	-0.239997871659382	-669.9929839469	CG	evm.TU.scaffold1679.6	intron	--	gnl|BL_ORD_ID|172401 sp|Q3UDW8|HGNAT_MOUSE Heparan-alpha-glucosaminide N-acetyltransferase OS=Mus musculus OX=10090 GN=Hgsnat PE=1 SV=2//2.00467e-90
scaffold1679	869337	870403	1067	74	0.0646323433076462	0.361659535226043	-0.297027191918397	-508.808170527519	CG	evm.TU.scaffold1679.6	exon	--	gnl|BL_ORD_ID|172401 sp|Q3UDW8|HGNAT_MOUSE Heparan-alpha-glucosaminide N-acetyltransferase OS=Mus musculus OX=10090 GN=Hgsnat PE=1 SV=2//2.00467e-90
scaffold1679	869337	870403	1067	74	0.0646323433076462	0.361659535226043	-0.297027191918397	-508.808170527519	CG	evm.TU.scaffold1679.6	intron	--	gnl|BL_ORD_ID|172401 sp|Q3UDW8|HGNAT_MOUSE Heparan-alpha-glucosaminide N-acetyltransferase OS=Mus musculus OX=10090 GN=Hgsnat PE=1 SV=2//2.00467e-90
scaffold1680	215950	216239	290	56	0.0812028305554654	0.405927333346111	-0.324724502790645	-577.332044277738	CG	scaffold1680:215036:217036	CGI_shore
scaffold1680	215950	216239	290	56	0.0812028305554654	0.405927333346111	-0.324724502790645	-577.332044277738	CG	scaffold1680:215949:216370	CGI
scaffold1683	565642	565970	329	68	0.42598870350019	0.826117040090607	-0.400128336590417	-506.508637219283	CG	evm.TU.scaffold1683.6	intron	--	gnl|BL_ORD_ID|486504 sp|Q99816|TS101_HUMAN Tumor susceptibility gene 101 protein OS=Homo sapiens OX=9606 GN=TSG101 PE=1 SV=2//4.32786e-46
scaffold1683	567442	567822	381	71	0.271023072103422	0.606162839551986	-0.335139767448563	-646.325004302029	CG	evm.TU.scaffold1683.6	intron	--	gnl|BL_ORD_ID|486504 sp|Q99816|TS101_HUMAN Tumor susceptibility gene 101 protein OS=Homo sapiens OX=9606 GN=TSG101 PE=1 SV=2//4.32786e-46
scaffold1696	279777	280731	955	172	0.541837175600085	0.81281329900276	-0.270976123402674	-1216.94331387692	CG	scaffold1696:280647:282648	CGI_shore
scaffold1696	279777	280731	955	172	0.541837175600085	0.81281329900276	-0.270976123402674	-1216.94331387692	CG	scaffold1696:263431:280647	CGI
scaffold1696	801904	802626	723	106	0.284863665336872	0.694536210347932	-0.409672545011059	-991.21007489267	CG	evm.TU.scaffold1696.24	intron	--	gnl|BL_ORD_ID|385901 sp|Q5R4S3|RM42_PONAB 39S ribosomal protein L42, mitochondrial OS=Pongo abelii OX=9601 GN=MRPL42 PE=2 SV=1//8.09189e-16
scaffold170	803748	804350	603	117	0.015197102804961	0.190431806686587	-0.175234703881626	-1064.38729412505	CG	scaffold170:803026:805027	CGI_shore
scaffold170	803748	804350	603	117	0.015197102804961	0.190431806686587	-0.175234703881626	-1064.38729412505	CG	evm.TU.scaffold170.12	intron	--	-//-
scaffold170	817661	818439	779	134	0.00824581700357212	0.215528966368462	-0.20728314936489	-1325.90430253908	CG	scaffold170:815704:817704	CGI_shore
scaffold170	817661	818439	779	134	0.00824581700357212	0.215528966368462	-0.20728314936489	-1325.90430253908	CG	scaffold170:817705:818787	CGI
scaffold170	817661	818439	779	134	0.00824581700357212	0.215528966368462	-0.20728314936489	-1325.90430253908	CG	evm.TU.scaffold170.12	promoter	--	-//-
scaffold170	825082	825542	461	97	0.385063306286561	0.666147514025964	-0.281084207739402	-590.387802462634	CG	scaffold170:823098:825098	CGI_shore
scaffold170	825082	825542	461	97	0.385063306286561	0.666147514025964	-0.281084207739402	-590.387802462634	CG	scaffold170:825099:825999	CGI
scaffold170	840384	840807	424	90	0.532661900951994	0.81444263137863	-0.281780730426636	-536.759325802801	CG	scaffold170:840170:842171	CGI_shore
scaffold170	840384	840807	424	90	0.532661900951994	0.81444263137863	-0.281780730426636	-536.759325802801	CG	scaffold170:840180:842180	CGI_shore
scaffold170	840384	840807	424	90	0.532661900951994	0.81444263137863	-0.281780730426636	-536.759325802801	CG	evm.TU.scaffold170.13	intron	--	gnl|BL_ORD_ID|23117 sp|Q3SYV9|ARHL2_BOVIN Poly(ADP-ribose) glycohydrolase ARH3 OS=Bos taurus OX=9913 GN=ADPRHL2 PE=2 SV=1//4.37258e-34
scaffold170	840384	840807	424	90	0.532661900951994	0.81444263137863	-0.281780730426636	-536.759325802801	CG	scaffold170:840383:840724	CGI
scaffold170	840384	840807	424	90	0.532661900951994	0.81444263137863	-0.281780730426636	-536.759325802801	CG	scaffold170:840724:842725	CGI_shore
scaffold170	1123013	1123663	651	91	0.474008907965361	0.808796309247837	-0.334787401282476	-512.814246414082	CG	evm.TU.scaffold170.25	intron	--	gnl|BL_ORD_ID|283165 sp|P58797|NXF1_COTJA Nuclear RNA export factor 1 OS=Coturnix japonica OX=93934 GN=NXF1 PE=1 SV=1//8.98693e-117
scaffold170	1125787	1126345	559	89	0.370956549045205	0.67225258125478	-0.301296032209575	-690.892336535882	CG	evm.TU.scaffold170.25	intron	--	gnl|BL_ORD_ID|283165 sp|P58797|NXF1_COTJA Nuclear RNA export factor 1 OS=Coturnix japonica OX=93934 GN=NXF1 PE=1 SV=1//8.98693e-117
scaffold1701	923129	923500	372	60	0.428880436794827	0.789121292701295	-0.360240855906468	-507.823436911027	CG	scaffold1701:921210:923210	CGI_shore
scaffold1701	923129	923500	372	60	0.428880436794827	0.789121292701295	-0.360240855906468	-507.823436911027	CG	evm.TU.scaffold1701.17	intron	--	gnl|BL_ORD_ID|113385 sp|Q4FZY0|EFHD2_RAT EF-hand domain-containing protein D2 OS=Rattus norvegicus OX=10116 GN=Efhd2 PE=1 SV=1//1.31433e-09
scaffold1701	923129	923500	372	60	0.428880436794827	0.789121292701295	-0.360240855906468	-507.823436911027	CG	scaffold1701:923211:923959	CGI
scaffold1706	452765	453469	705	104	0.00964185170686519	0.111359515646843	-0.101717663939977	-613.660897128986	CG	evm.TU.scaffold1706.10	exon	--	gnl|BL_ORD_ID|76362 sp|Q9V6D6|CP301_DROME Probable cytochrome P450 301a1, mitochondrial OS=Drosophila melanogaster OX=7227 GN=Cyp301a1 PE=2 SV=1//3.5088e-93
scaffold1706	452765	453469	705	104	0.00964185170686519	0.111359515646843	-0.101717663939977	-613.660897128986	CG	evm.TU.scaffold1706.10	intron	--	gnl|BL_ORD_ID|76362 sp|Q9V6D6|CP301_DROME Probable cytochrome P450 301a1, mitochondrial OS=Drosophila melanogaster OX=7227 GN=Cyp301a1 PE=2 SV=1//3.5088e-93
scaffold1706	612028	612268	241	61	0.0470313943513146	0.285619193556591	-0.238587799205277	-564.148269987262	CG	evm.TU.scaffold1706.13	intron	--	gnl|BL_ORD_ID|4142 sp|Q61102|ABCB7_MOUSE ATP-binding cassette sub-family B member 7, mitochondrial OS=Mus musculus OX=10090 GN=Abcb7 PE=1 SV=3//0
scaffold1710	1214301	1215095	795	90	0.371891300227832	0.674009220168109	-0.302117919940277	-674.26141965223	CG	scaffold1710:1212656:1214656	CGI_shore
scaffold1710	1214301	1215095	795	90	0.371891300227832	0.674009220168109	-0.302117919940277	-674.26141965223	CG	scaffold1710:1212997:1214997	CGI_shore
scaffold1710	1214301	1215095	795	90	0.371891300227832	0.674009220168109	-0.302117919940277	-674.26141965223	CG	scaffold1710:1213732:1215732	CGI_shore
scaffold1710	1214301	1215095	795	90	0.371891300227832	0.674009220168109	-0.302117919940277	-674.26141965223	CG	scaffold1710:1213829:1215830	CGI_shore
scaffold1710	1214301	1215095	795	90	0.371891300227832	0.674009220168109	-0.302117919940277	-674.26141965223	CG	scaffold1710:1214657:1214875	CGI
scaffold1710	1214301	1215095	795	90	0.371891300227832	0.674009220168109	-0.302117919940277	-674.26141965223	CG	scaffold1710:1214875:1216876	CGI_shore
scaffold1710	1214301	1215095	795	90	0.371891300227832	0.674009220168109	-0.302117919940277	-674.26141965223	CG	scaffold1710:1214998:1215461	CGI
scaffold1712	724266	724675	410	80	0.00824514118682563	0.0986143625518132	-0.0903692213649876	-512.689438319017	CG	scaffold1712:717350:730292	CGI
scaffold1712	728458	728884	427	71	0.144418508663002	0.487619207399186	-0.343200698736184	-531.383449928691	CG	scaffold1712:717350:730292	CGI
scaffold1712	751026	751206	181	38	0.0152193894763815	0.486191378266333	-0.470971988789952	-516.564101989249	CG	evm.TU.scaffold1712.6	intron	--	gnl|BL_ORD_ID|274027 sp|Q9H7Z3|NRDE2_HUMAN Protein NRDE2 homolog OS=Homo sapiens OX=9606 GN=NRDE2 PE=1 SV=3//1.78903e-67
scaffold1712	759330	760013	684	85	0.0217395465794685	0.457541059109563	-0.435801512530094	-881.482100765935	CG	evm.TU.scaffold1712.6	intron	--	gnl|BL_ORD_ID|274027 sp|Q9H7Z3|NRDE2_HUMAN Protein NRDE2 homolog OS=Homo sapiens OX=9606 GN=NRDE2 PE=1 SV=3//1.78903e-67
scaffold1712	759330	760013	684	85	0.0217395465794685	0.457541059109563	-0.435801512530094	-881.482100765935	CG	scaffold1712:758732:761918	CGI
scaffold1712	801977	803045	1069	132	0.590881415814196	0.819308305555149	-0.228426889740953	-862.557393866761	CG	evm.TU.scaffold1712.6	exon	--	gnl|BL_ORD_ID|274027 sp|Q9H7Z3|NRDE2_HUMAN Protein NRDE2 homolog OS=Homo sapiens OX=9606 GN=NRDE2 PE=1 SV=3//1.78903e-67
scaffold1712	801977	803045	1069	132	0.590881415814196	0.819308305555149	-0.228426889740953	-862.557393866761	CG	scaffold1712:801128:803129	CGI_shore
scaffold1712	801977	803045	1069	132	0.590881415814196	0.819308305555149	-0.228426889740953	-862.557393866761	CG	scaffold1712:801691:804049	CGI
scaffold1712	801977	803045	1069	132	0.590881415814196	0.819308305555149	-0.228426889740953	-862.557393866761	CG	evm.TU.scaffold1712.6	intron	--	gnl|BL_ORD_ID|274027 sp|Q9H7Z3|NRDE2_HUMAN Protein NRDE2 homolog OS=Homo sapiens OX=9606 GN=NRDE2 PE=1 SV=3//1.78903e-67
scaffold1713	64377	65402	1026	122	0.513077574797401	0.776376312236448	-0.263298737439047	-715.896852022419	CG	scaffold1713:62576:64577	CGI_shore
scaffold1713	64377	65402	1026	122	0.513077574797401	0.776376312236448	-0.263298737439047	-715.896852022419	CG	scaffold1713:64376:64899	CGI
scaffold1713	64377	65402	1026	122	0.513077574797401	0.776376312236448	-0.263298737439047	-715.896852022419	CG	scaffold1713:64329:66329	CGI_shore
scaffold1713	64377	65402	1026	122	0.513077574797401	0.776376312236448	-0.263298737439047	-715.896852022419	CG	scaffold1713:64899:66900	CGI_shore
scaffold1715	1773541	1775094	1554	219	0.443390690015981	0.810502443422878	-0.367111753406897	-2166.28172993766	CG	evm.TU.scaffold1715.22	intron	--	gnl|BL_ORD_ID|50738 sp|O54960|CAPON_RAT Carboxyl-terminal PDZ ligand of neuronal nitric oxide synthase protein OS=Rattus norvegicus OX=10116 GN=Nos1ap PE=1 SV=1//3.46429e-71
scaffold1717	1129885	1129937	53	15	0.0351519638339104	0.097480174188598	-0.0623282103546876	-68.5386596467257	CHH	scaffold1717:1128191:1130191	CGI_shore
scaffold1717	1129885	1129937	53	15	0.0351519638339104	0.097480174188598	-0.0623282103546876	-68.5386596467257	CHH	scaffold1717:1129240:1131241	CGI_shore
scaffold1718	1156925	1157363	439	74	0.156556333841909	0.359277875800075	-0.202721541958166	-544.59167246424	CG	evm.TU.scaffold1718.14	intron	--	gnl|BL_ORD_ID|161025 sp|P41594|GRM5_HUMAN Metabotropic glutamate receptor 5 OS=Homo sapiens OX=9606 GN=GRM5 PE=1 SV=2//1.77394e-65
scaffold1718	1160750	1161183	434	68	0.128705741252235	0.328939730778046	-0.200233989525811	-512.685876222248	CG	evm.TU.scaffold1718.14	intron	--	gnl|BL_ORD_ID|161025 sp|P41594|GRM5_HUMAN Metabotropic glutamate receptor 5 OS=Homo sapiens OX=9606 GN=GRM5 PE=1 SV=2//1.77394e-65
scaffold1718	1516683	1516762	80	23	0.000900421769504553	0.0270035985073241	-0.0261031767378196	-113.685327671001	CHH	evm.TU.scaffold1718.20	intron	--	gnl|BL_ORD_ID|287211 sp|Q9VCA2|ORCT_DROME Organic cation transporter protein OS=Drosophila melanogaster OX=7227 GN=Orct PE=1 SV=1//3.00112e-21
scaffold1719	165298	165675	378	86	0.609312407667879	0.829221937303946	-0.219909529636067	-668.836043303523	CG	evm.TU.scaffold1719.1	intron	--	gnl|BL_ORD_ID|236918 sp|A1DWM3|MFSD6_PIG Major facilitator superfamily domain-containing protein 6 OS=Sus scrofa OX=9823 GN=MFSD6 PE=2 SV=1//6.72699e-16
scaffold1724	667086	667500	415	75	0.0660981894053525	0.457805197380329	-0.391707007974977	-598.626151336853	CG	scaffold1724:660727:668027	CGI
scaffold1724	667086	667500	415	75	0.0660981894053525	0.457805197380329	-0.391707007974977	-598.626151336853	CG	evm.TU.scaffold1724.6	intron	--	gnl|BL_ORD_ID|433542 sp|Q6AYL5|SF3B4_RAT Splicing factor 3B subunit 4 OS=Rattus norvegicus OX=10116 GN=Sf3b4 PE=2 SV=1//1.00959e-13
scaffold1724	978551	978901	351	66	0.252934908168737	0.486571796676492	-0.233636888507755	-516.191694847376	CG	evm.TU.scaffold1724.13	intron	--	gnl|BL_ORD_ID|509250 sp|Q9C0J8|WDR33_HUMAN pre-mRNA 3&apos; end processing protein WDR33 OS=Homo sapiens OX=9606 GN=WDR33 PE=1 SV=2//0
scaffold1725	427669	428508	840	125	0.0150143610423586	0.393169800821379	-0.378155439779021	-1460.67263652627	CG	scaffold1725:426374:428374	CGI_shore
scaffold1725	427669	428508	840	125	0.0150143610423586	0.393169800821379	-0.378155439779021	-1460.67263652627	CG	scaffold1725:428375:428590	CGI
scaffold1725	489044	489391	348	69	0.213360337415429	0.663815884777385	-0.450455547361956	-572.129382710564	CG	evm.TU.scaffold1725.8	intron	--	gnl|BL_ORD_ID|442573 sp|P13395|SPTCA_DROME Spectrin alpha chain OS=Drosophila melanogaster OX=7227 GN=alpha-Spec PE=1 SV=2//0
scaffold1725	489044	489391	348	69	0.213360337415429	0.663815884777385	-0.450455547361956	-572.129382710564	CG	scaffold1725:486472:490274	CGI
scaffold1725	489456	490109	654	118	0.329488731731838	0.654337754630992	-0.324849022899154	-635.069606938955	CG	evm.TU.scaffold1725.8	intron	--	gnl|BL_ORD_ID|442573 sp|P13395|SPTCA_DROME Spectrin alpha chain OS=Drosophila melanogaster OX=7227 GN=alpha-Spec PE=1 SV=2//0
scaffold1725	489456	490109	654	118	0.329488731731838	0.654337754630992	-0.324849022899154	-635.069606938955	CG	scaffold1725:486472:490274	CGI
scaffold1725	489456	490109	654	118	0.329488731731838	0.654337754630992	-0.324849022899154	-635.069606938955	CG	scaffold1725:489509:491509	CGI_shore
scaffold1731	1021087	1021765	679	75	0.192131463002933	0.42743790112333	-0.235306438120398	-514.800159845599	CG	evm.TU.scaffold1731.11	intron	--	gnl|BL_ORD_ID|14023 sp|Q9NP73|ALG13_HUMAN Putative bifunctional UDP-N-acetylglucosamine transferase and deubiquitinase ALG13 OS=Homo sapiens OX=9606 GN=ALG13 PE=1 SV=2//1.23931e-49
scaffold1738	69162	70232	1071	146	0.166856419704173	0.543883254922513	-0.37702683521834	-1127.40141069509	CG	evm.TU.scaffold1738.5	intron	--	gnl|BL_ORD_ID|28685 sp|F1NTD6|ASCC3_CHICK Activating signal cointegrator 1 complex subunit 3 OS=Gallus gallus OX=9031 GN=ascc3 PE=3 SV=2//1.85968e-90
scaffold1738	69162	70232	1071	146	0.166856419704173	0.543883254922513	-0.37702683521834	-1127.40141069509	CG	scaffold1738:68948:70635	CGI
scaffold1738	69162	70232	1071	146	0.166856419704173	0.543883254922513	-0.37702683521834	-1127.40141069509	CG	scaffold1738:69543:71543	CGI_shore
scaffold174	529234	529815	582	109	0.0201781310695481	0.152823690440937	-0.132645559371389	-623.776457578706	CG	scaffold174:526400:531793	CGI
scaffold174	529234	529815	582	109	0.0201781310695481	0.152823690440937	-0.132645559371389	-623.776457578706	CG	evm.TU.scaffold174.4	intron	--	gnl|BL_ORD_ID|183870 sp|B4N937|HTRA2_DROWI Serine protease HTRA2, mitochondrial OS=Drosophila willistoni OX=7260 GN=HtrA2 PE=3 SV=1//1.27785e-68
scaffold174	530676	531370	695	118	0.0211196123879227	0.325737646958518	-0.304618034570595	-1036.15979123921	CG	scaffold174:526400:531793	CGI
scaffold174	530676	531370	695	118	0.0211196123879227	0.325737646958518	-0.304618034570595	-1036.15979123921	CG	evm.TU.scaffold174.4	intron	--	gnl|BL_ORD_ID|183870 sp|B4N937|HTRA2_DROWI Serine protease HTRA2, mitochondrial OS=Drosophila willistoni OX=7260 GN=HtrA2 PE=3 SV=1//1.27785e-68
scaffold1745	1638196	1638602	407	58	0.0508458001513254	0.410244175873829	-0.359398375722504	-627.61955508039	CG	evm.TU.scaffold1745.18	intron	--	-//-
scaffold1745	1638196	1638602	407	58	0.0508458001513254	0.410244175873829	-0.359398375722504	-627.61955508039	CG	scaffold1745:1637724:1639725	CGI_shore
scaffold1745	1638196	1638602	407	58	0.0508458001513254	0.410244175873829	-0.359398375722504	-627.61955508039	CG	evm.TU.scaffold1745.18	exon	--	-//-
scaffold1745	1646018	1646544	527	96	0.0490262488907401	0.265718489160946	-0.216692240270206	-674.547896213874	CG	evm.TU.scaffold1745.18	intron	--	-//-
scaffold1745	1646018	1646544	527	96	0.0490262488907401	0.265718489160946	-0.216692240270206	-674.547896213874	CG	scaffold1745:1644644:1650059	CGI
scaffold1745	1646819	1647534	716	104	0.0950101453012349	0.42984254915164	-0.334832403850405	-742.147608014799	CG	evm.TU.scaffold1745.18	intron	--	-//-
scaffold1745	1646819	1647534	716	104	0.0950101453012349	0.42984254915164	-0.334832403850405	-742.147608014799	CG	scaffold1745:1644644:1650059	CGI
scaffold1745	1678390	1678924	535	74	0.0117936787830945	0.298188320938417	-0.286394642155322	-648.430237406826	CG	evm.TU.scaffold1745.18	intron	--	-//-
scaffold1745	1691290	1691950	661	107	0.0192984833485909	0.389920200451956	-0.370621717103365	-984.635749990234	CG	evm.TU.scaffold1745.19	intron	--	gnl|BL_ORD_ID|386990 sp|Q5HZJ0|RNC_MOUSE Ribonuclease 3 OS=Mus musculus OX=10090 GN=Drosha PE=1 SV=1//0
scaffold1745	2016846	2017175	330	83	0.160376403508028	0.321922263092077	-0.161545859584049	-554.521987331541	CG	evm.TU.scaffold1745.27	promoter	--	-//-
scaffold1745	2016846	2017175	330	83	0.160376403508028	0.321922263092077	-0.161545859584049	-554.521987331541	CG	scaffold1745:2002762:2038548	CGI
scaffold1746	242441	242782	342	74	0.322382954165373	0.682108069419077	-0.359725115253704	-600.023809778857	CG	scaffold1746:241381:243381	CGI_shore
scaffold1746	242441	242782	342	74	0.322382954165373	0.682108069419077	-0.359725115253704	-600.023809778857	CG	scaffold1746:242545:244545	CGI_shore
scaffold1746	242441	242782	342	74	0.322382954165373	0.682108069419077	-0.359725115253704	-600.023809778857	CG	evm.TU.scaffold1746.4	intron	--	gnl|BL_ORD_ID|73215 sp|Q96MW5|COG8_HUMAN Conserved oligomeric Golgi complex subunit 8 OS=Homo sapiens OX=9606 GN=COG8 PE=1 SV=2//3.74709e-149
scaffold1754	2027727	2028169	443	64	0.00506164125056007	0.227707330483798	-0.222645689233238	-498.508400815304	CG	evm.TU.scaffold1754.10	intron	--	gnl|BL_ORD_ID|302499 sp|Q32NB8|PGPS1_HUMAN CDP-diacylglycerol--glycerol-3-phosphate 3-phosphatidyltransferase, mitochondrial OS=Homo sapiens OX=9606 GN=PGS1 PE=2 SV=1//1.13678e-137
scaffold1754	2028264	2029280	1017	165	0.0099703911797788	0.425427057195605	-0.415456666015826	-1749.08637959585	CG	evm.TU.scaffold1754.10	intron	--	gnl|BL_ORD_ID|302499 sp|Q32NB8|PGPS1_HUMAN CDP-diacylglycerol--glycerol-3-phosphate 3-phosphatidyltransferase, mitochondrial OS=Homo sapiens OX=9606 GN=PGS1 PE=2 SV=1//1.13678e-137
scaffold1754	2030279	2030705	427	62	0.00643328296068675	0.309103406841781	-0.302670123881094	-551.230013752024	CG	evm.TU.scaffold1754.10	intron	--	gnl|BL_ORD_ID|302499 sp|Q32NB8|PGPS1_HUMAN CDP-diacylglycerol--glycerol-3-phosphate 3-phosphatidyltransferase, mitochondrial OS=Homo sapiens OX=9606 GN=PGS1 PE=2 SV=1//1.13678e-137
scaffold1754	2030279	2030705	427	62	0.00643328296068675	0.309103406841781	-0.302670123881094	-551.230013752024	CG	scaffold1754:2030070:2032070	CGI_shore
scaffold1754	2032116	2032584	469	82	0.00799169671753702	0.114551790742323	-0.106560094024786	-521.25311001996	CG	scaffold1754:2032071:2032658	CGI
scaffold1754	2032116	2032584	469	82	0.00799169671753702	0.114551790742323	-0.106560094024786	-521.25311001996	CG	evm.TU.scaffold1754.10	intron	--	gnl|BL_ORD_ID|302499 sp|Q32NB8|PGPS1_HUMAN CDP-diacylglycerol--glycerol-3-phosphate 3-phosphatidyltransferase, mitochondrial OS=Homo sapiens OX=9606 GN=PGS1 PE=2 SV=1//1.13678e-137
scaffold1757	1814669	1815671	1003	142	0.0746133818870399	0.435744494231279	-0.361131112344239	-1398.73201402659	CG	evm.TU.scaffold1757.13_evm.TU.scaffold1757.12	intron	--	gnl|BL_ORD_ID|306964 sp|O15162|PLS1_HUMAN Phospholipid scramblase 1 OS=Homo sapiens OX=9606 GN=PLSCR1 PE=1 SV=1//6.44529e-84
scaffold176	206329	207295	967	155	0.433240042599716	0.760940133250597	-0.327700090650881	-1409.254441867	CG	scaffold176:205822:223075	CGI
scaffold1760	223911	224323	413	104	0.0138091538483395	0.189216194829947	-0.175407040981607	-787.684487793111	CG	evm.TU.scaffold1760.5	intron	--	gnl|BL_ORD_ID|65513 sp|P54281|CLCA1_BOVIN Calcium-activated chloride channel regulator 1 OS=Bos taurus OX=9913 PE=1 SV=1//4.26347e-21
scaffold1762	660454	660822	369	95	0.44025076620478	0.613233430850514	-0.172982664645733	-604.604627743976	CG	evm.TU.scaffold1762.4	intron	--	gnl|BL_ORD_ID|428845 sp|P09077|SCR_DROME Homeotic protein Sex combs reduced OS=Drosophila melanogaster OX=7227 GN=Scr PE=1 SV=5//3.88612e-46
scaffold1763	956906	957319	414	84	0.0245899287961718	0.230891825152857	-0.206301896356685	-746.99557535657	CG	scaffold1763:956229:958229	CGI_shore
scaffold1763	957385	957857	473	93	0.413826414543634	0.649276210361117	-0.235449795817484	-519.45349494765	CG	scaffold1763:956229:958229	CGI_shore
scaffold1765	2918964	2919390	427	80	0.17337484523489	0.39501605357119	-0.2216412083363	-574.730539237413	CG	evm.TU.scaffold1765.20	intron	--	gnl|BL_ORD_ID|47106 sp|Q96KE9|BTBD6_HUMAN BTB/POZ domain-containing protein 6 OS=Homo sapiens OX=9606 GN=BTBD6 PE=1 SV=3//2.04612e-15
scaffold1767	5029	5389	361	71	0.419865722288972	0.862408942065672	-0.442543219776699	-536.817828169971	CG	scaffold1767:3110:5110	CGI_shore
scaffold1767	5029	5389	361	71	0.419865722288972	0.862408942065672	-0.442543219776699	-536.817828169971	CG	scaffold1767:5111:11292	CGI
scaffold177	76308	76770	463	68	0.382564459332712	0.841814195615128	-0.459249736282416	-625.372777008809	CG	scaffold177:75802:77802	CGI_shore
scaffold177	76308	76770	463	68	0.382564459332712	0.841814195615128	-0.459249736282416	-625.372777008809	CG	evm.TU.scaffold177.3	intron	--	gnl|BL_ORD_ID|193909 sp|Q96HW7|INT4_HUMAN Integrator complex subunit 4 OS=Homo sapiens OX=9606 GN=INTS4 PE=1 SV=2//0
scaffold177	81099	81864	766	121	0.297353350011138	0.611169110314384	-0.313815760303246	-874.628645481796	CG	scaffold177:81097:81719	CGI
scaffold177	81099	81864	766	121	0.297353350011138	0.611169110314384	-0.313815760303246	-874.628645481796	CG	evm.TU.scaffold177.3	intron	--	gnl|BL_ORD_ID|193909 sp|Q96HW7|INT4_HUMAN Integrator complex subunit 4 OS=Homo sapiens OX=9606 GN=INTS4 PE=1 SV=2//0
scaffold177	81099	81864	766	121	0.297353350011138	0.611169110314384	-0.313815760303246	-874.628645481796	CG	scaffold177:81719:83720	CGI_shore
scaffold177	82533	83210	678	72	0.233766761917191	0.697764041801862	-0.463997279884671	-662.771549854862	CG	evm.TU.scaffold177.3	intron	--	gnl|BL_ORD_ID|193909 sp|Q96HW7|INT4_HUMAN Integrator complex subunit 4 OS=Homo sapiens OX=9606 GN=INTS4 PE=1 SV=2//0
scaffold177	82533	83210	678	72	0.233766761917191	0.697764041801862	-0.463997279884671	-662.771549854862	CG	scaffold177:81719:83720	CGI_shore
scaffold177	122653	123273	621	117	0.363611955870999	0.729215040587115	-0.365603084716117	-832.085938918927	CG	evm.TU.scaffold177.5	intron	--	gnl|BL_ORD_ID|111676 sp|Q9H8V3|ECT2_HUMAN Protein ECT2 OS=Homo sapiens OX=9606 GN=ECT2 PE=1 SV=4//3.38642e-116
scaffold177	122653	123273	621	117	0.363611955870999	0.729215040587115	-0.365603084716117	-832.085938918927	CG	scaffold177:122648:123279	CGI
scaffold177	270317	270708	392	107	0.0969538501361632	0.286690209123181	-0.189736358987017	-739.830863814284	CG	evm.TU.scaffold177.15	intron	--	gnl|BL_ORD_ID|323199 sp|Q5F418|PSMD1_CHICK 26S proteasome non-ATPase regulatory subunit 1 OS=Gallus gallus OX=9031 GN=PSMD1 PE=2 SV=1//2.01541e-12
scaffold177	270317	270708	392	107	0.0969538501361632	0.286690209123181	-0.189736358987017	-739.830863814284	CG	scaffold177:270316:270889	CGI
scaffold177	307479	307806	328	74	0.221927269034099	0.596002191595214	-0.374074922561115	-746.259379803398	CG	evm.TU.scaffold177.15	intron	--	gnl|BL_ORD_ID|323199 sp|Q5F418|PSMD1_CHICK 26S proteasome non-ATPase regulatory subunit 1 OS=Gallus gallus OX=9031 GN=PSMD1 PE=2 SV=1//2.01541e-12
scaffold177	307479	307806	328	74	0.221927269034099	0.596002191595214	-0.374074922561115	-746.259379803398	CG	scaffold177:305284:307967	CGI
scaffold177	307479	307806	328	74	0.221927269034099	0.596002191595214	-0.374074922561115	-746.259379803398	CG	scaffold177:306286:308286	CGI_shore
scaffold177	429943	431194	1252	196	0.0859939659858211	0.412464611117054	-0.326470645131233	-1998.87550278858	CG	scaffold177:416530:443005	CGI
scaffold177	439142	439667	526	52	0.130273592806815	0.519338625978745	-0.38906503317193	-517.012072379302	CG	scaffold177:416530:443005	CGI
scaffold177	439810	442661	2852	345	0.22451517974945	0.581007993994223	-0.356492814244774	-3334.82777944816	CG	scaffold177:416530:443005	CGI
scaffold177	500596	500992	397	56	0.307080642454222	0.874415604871165	-0.567334962416943	-903.083189735039	CG	evm.TU.scaffold177.26	intron	--	gnl|BL_ORD_ID|466163 sp|Q8BHJ5|TBL1R_MOUSE F-box-like/WD repeat-containing protein TBL1XR1 OS=Mus musculus OX=10090 GN=Tbl1xr1 PE=1 SV=1//0
scaffold177	500596	500992	397	56	0.307080642454222	0.874415604871165	-0.567334962416943	-903.083189735039	CG	scaffold177:499603:506916	CGI
scaffold1773	898311	898938	628	71	0.041441030732256	0.459379750590952	-0.417938719858696	-728.934454837124	CG	scaffold1773:896711:898711	CGI_shore
scaffold1773	898311	898938	628	71	0.041441030732256	0.459379750590952	-0.417938719858696	-728.934454837124	CG	evm.TU.scaffold1773.9	intron	--	gnl|BL_ORD_ID|48486 sp|P35720|C560_BOVIN Succinate dehydrogenase cytochrome b560 subunit, mitochondrial OS=Bos taurus OX=9913 GN=SDHC PE=1 SV=2//1.80247e-20
scaffold1773	898311	898938	628	71	0.041441030732256	0.459379750590952	-0.417938719858696	-728.934454837124	CG	scaffold1773:898712:899077	CGI
scaffold1773	2826763	2827074	312	70	0.268071181528133	0.754773278629661	-0.486702097101529	-640.890010602881	CG	evm.TU.scaffold1773.38	intron	--	gnl|BL_ORD_ID|427478 sp|Q9R0P6|SC11A_MOUSE Signal peptidase complex catalytic subunit SEC11A OS=Mus musculus OX=10090 GN=Sec11a PE=1 SV=1//1.43986e-90
scaffold1773	2827471	2828148	678	90	0.298063285624363	0.717913153100163	-0.4198498674758	-718.59866747293	CG	evm.TU.scaffold1773.38	intron	--	gnl|BL_ORD_ID|427478 sp|Q9R0P6|SC11A_MOUSE Signal peptidase complex catalytic subunit SEC11A OS=Mus musculus OX=10090 GN=Sec11a PE=1 SV=1//1.43986e-90
scaffold1774	255221	255815	595	112	0.0417405095276637	0.223929675752895	-0.182189166225231	-890.329743302543	CG	evm.TU.scaffold1774.6	intron	--	gnl|BL_ORD_ID|224544 sp|Q6A009|LTN1_MOUSE E3 ubiquitin-protein ligase listerin OS=Mus musculus OX=10090 GN=Ltn1 PE=1 SV=3//2.3209e-102
scaffold1774	255221	255815	595	112	0.0417405095276637	0.223929675752895	-0.182189166225231	-890.329743302543	CG	scaffold1774:253919:255672	CGI
scaffold1774	255221	255815	595	112	0.0417405095276637	0.223929675752895	-0.182189166225231	-890.329743302543	CG	scaffold1774:255672:257673	CGI_shore
scaffold1774	1176194	1176564	371	67	0.307502633760413	0.729291582774701	-0.421788949014289	-530.771609393088	CG	scaffold1774:1174717:1176718	CGI_shore
scaffold1774	1176194	1176564	371	67	0.307502633760413	0.729291582774701	-0.421788949014289	-530.771609393088	CG	scaffold1774:1175615:1177615	CGI_shore
scaffold1774	1176194	1176564	371	67	0.307502633760413	0.729291582774701	-0.421788949014289	-530.771609393088	CG	evm.TU.scaffold1774.28	intron	--	gnl|BL_ORD_ID|186848 sp|P51553|IDH3G_HUMAN Isocitrate dehydrogenase [NAD] subunit gamma, mitochondrial OS=Homo sapiens OX=9606 GN=IDH3G PE=1 SV=1//2.40501e-146
scaffold1774	1179057	1179577	521	91	0.00755358230959536	0.16424559337913	-0.156692011069534	-729.895902363932	CG	scaffold1774:1177616:1179525	CGI
scaffold1774	1179057	1179577	521	91	0.00755358230959536	0.16424559337913	-0.156692011069534	-729.895902363932	CG	evm.TU.scaffold1774.28	intron	--	gnl|BL_ORD_ID|186848 sp|P51553|IDH3G_HUMAN Isocitrate dehydrogenase [NAD] subunit gamma, mitochondrial OS=Homo sapiens OX=9606 GN=IDH3G PE=1 SV=1//2.40501e-146
scaffold1774	1179057	1179577	521	91	0.00755358230959536	0.16424559337913	-0.156692011069534	-729.895902363932	CG	scaffold1774:1179525:1181526	CGI_shore
scaffold1774	1411679	1412742	1064	108	0.0296542065750984	0.450005595963641	-0.420351389388543	-1182.71022645778	CG	evm.TU.scaffold1774.33	intron	--	gnl|BL_ORD_ID|490697 sp|P07607|TYSY_MOUSE Thymidylate synthase OS=Mus musculus OX=10090 GN=Tyms PE=1 SV=1//2.1118e-114
scaffold1774	1411679	1412742	1064	108	0.0296542065750984	0.450005595963641	-0.420351389388543	-1182.71022645778	CG	scaffold1774:1410291:1412292	CGI_shore
scaffold1774	1411679	1412742	1064	108	0.0296542065750984	0.450005595963641	-0.420351389388543	-1182.71022645778	CG	scaffold1774:1411663:1413205	CGI
scaffold1774	1411679	1412742	1064	108	0.0296542065750984	0.450005595963641	-0.420351389388543	-1182.71022645778	CG	scaffold1774:1411940:1413940	CGI_shore
scaffold1778	1023943	1024399	457	109	0.00957170514699097	0.250901611166796	-0.241329906019805	-1114.21080006954	CG	evm.TU.scaffold1778.16	intron	--	gnl|BL_ORD_ID|259962 sp|Q3UR85|MYRF_MOUSE Myelin regulatory factor OS=Mus musculus OX=10090 GN=Myrf PE=1 SV=2//2.79561e-147
scaffold1778	1087120	1087622	503	48	0.214728487155996	0.682106032714556	-0.467377545558561	-505.021743185718	CG	scaffold1778:1085253:1087254	CGI_shore
scaffold1778	1087120	1087622	503	48	0.214728487155996	0.682106032714556	-0.467377545558561	-505.021743185718	CG	scaffold1778:1086179:1088179	CGI_shore
scaffold1778	1087120	1087622	503	48	0.214728487155996	0.682106032714556	-0.467377545558561	-505.021743185718	CG	evm.TU.scaffold1778.16	intron	--	gnl|BL_ORD_ID|259962 sp|Q3UR85|MYRF_MOUSE Myelin regulatory factor OS=Mus musculus OX=10090 GN=Myrf PE=1 SV=2//2.79561e-147
scaffold1778	1087120	1087622	503	48	0.214728487155996	0.682106032714556	-0.467377545558561	-505.021743185718	CG	evm.TU.scaffold1778.16	exon	--	gnl|BL_ORD_ID|259962 sp|Q3UR85|MYRF_MOUSE Myelin regulatory factor OS=Mus musculus OX=10090 GN=Myrf PE=1 SV=2//2.79561e-147
scaffold1778	1100262	1100914	653	142	0.333289808752203	0.57980877802712	-0.246518969274917	-1167.2963808231	CG	Target=(CAATC)n:1-59;Class=Simple_repeat	repeat
scaffold178	1115695	1116328	634	81	0.490142863345661	0.786484162608106	-0.296341299262445	-531.056789356426	CG	evm.TU.scaffold178.11	intron	--	gnl|BL_ORD_ID|289475 sp|Q04073|P3A2_STRPU DNA-binding protein P3A2 OS=Strongylocentrotus purpuratus OX=7668 PE=1 SV=1//5.70913e-93
scaffold178	2095254	2095773	520	89	0.32565757290859	0.771732861314904	-0.446075288406314	-819.379531721485	CG	evm.TU.scaffold178.27	intron	--	gnl|BL_ORD_ID|116017 sp|Q17902|EGAL1_CAEEL Egalitarian protein homolog OS=Caenorhabditis elegans OX=6239 GN=egal-1 PE=1 SV=2//1.3985e-46
scaffold178	2098276	2098818	543	111	0.528202807621407	0.833799520125703	-0.305596712504296	-1029.38807019834	CG	evm.TU.scaffold178.27	intron	--	gnl|BL_ORD_ID|116017 sp|Q17902|EGAL1_CAEEL Egalitarian protein homolog OS=Caenorhabditis elegans OX=6239 GN=egal-1 PE=1 SV=2//1.3985e-46
scaffold178	2098903	2099275	373	102	0.498489916871476	0.833551965710156	-0.33506204883868	-699.051125606191	CG	evm.TU.scaffold178.27	intron	--	gnl|BL_ORD_ID|116017 sp|Q17902|EGAL1_CAEEL Egalitarian protein homolog OS=Caenorhabditis elegans OX=6239 GN=egal-1 PE=1 SV=2//1.3985e-46
scaffold178	2116854	2117231	378	88	0.029317576841148	0.330013022004317	-0.300695445163169	-901.839542762859	CG	evm.TU.scaffold178.27	intron	--	gnl|BL_ORD_ID|116017 sp|Q17902|EGAL1_CAEEL Egalitarian protein homolog OS=Caenorhabditis elegans OX=6239 GN=egal-1 PE=1 SV=2//1.3985e-46
scaffold178	2134760	2138434	3675	84	0.33925437455838	0.805026988671477	-0.465772614113097	-568.529000151541	CG	evm.TU.scaffold178.27	intron	--	gnl|BL_ORD_ID|116017 sp|Q17902|EGAL1_CAEEL Egalitarian protein homolog OS=Caenorhabditis elegans OX=6239 GN=egal-1 PE=1 SV=2//1.3985e-46
scaffold178	2463193	2463756	564	101	0.415908088113104	0.784233328166731	-0.368325240053628	-587.893701468387	CG	evm.TU.scaffold178.31	intron	--	gnl|BL_ORD_ID|120273 sp|Q08CY9|EOGT_XENTR EGF domain-specific O-linked N-acetylglucosamine transferase OS=Xenopus tropicalis OX=8364 GN=eogt PE=2 SV=1//2.11792e-154
scaffold178	4445623	4446059	437	80	0.115138968288712	0.357404246966926	-0.242265278678214	-571.700965800785	CG	scaffold178:4444550:4446551	CGI_shore
scaffold178	4445623	4446059	437	80	0.115138968288712	0.357404246966926	-0.242265278678214	-571.700965800785	CG	scaffold178:4445425:4447225	CGI
scaffold178	4797476	4797869	394	85	0.0221965054499993	0.161102338190856	-0.138905832740856	-633.823340254757	CG	evm.TU.scaffold178.70	intron	--	gnl|BL_ORD_ID|59013 sp|Q803H4|CENPA_DANRE Histone H3-like centromeric protein A OS=Danio rerio OX=7955 GN=cenpa PE=1 SV=1//1.67777e-13
scaffold1780	1472364	1473251	888	74	0.0363101220903778	0.362153042281471	-0.325842920191093	-646.130892285839	CG	evm.TU.scaffold1780.16	intron	--	gnl|BL_ORD_ID|75996 sp|Q7TSH4|CP110_MOUSE Centriolar coiled-coil protein of 110 kDa OS=Mus musculus OX=10090 GN=Ccp110 PE=1 SV=1//1.28368e-13
scaffold1780	1472364	1473251	888	74	0.0363101220903778	0.362153042281471	-0.325842920191093	-646.130892285839	CG	scaffold1780:1471703:1480550	CGI
scaffold1785	514586	515248	663	103	0.185510543125683	0.472908125032064	-0.287397581906381	-861.736411228546	CG	scaffold1785:508863:518727	CGI
scaffold1785	515313	515892	580	93	0.370000698979932	0.621792175189535	-0.251791476209602	-591.684790881677	CG	scaffold1785:508863:518727	CGI
scaffold1785	515313	515892	580	93	0.370000698979932	0.621792175189535	-0.251791476209602	-591.684790881677	CG	evm.TU.scaffold1785.9	promoter	--	-//-
scaffold1787	1029735	1030552	818	110	0.147451911111401	0.659236548917199	-0.511784637805797	-1301.8187211218	CG	scaffold1787:1028174:1030174	CGI_shore
scaffold1787	1029735	1030552	818	110	0.147451911111401	0.659236548917199	-0.511784637805797	-1301.8187211218	CG	scaffold1787:1028960:1030961	CGI_shore
scaffold1787	1029735	1030552	818	110	0.147451911111401	0.659236548917199	-0.511784637805797	-1301.8187211218	CG	scaffold1787:1029408:1031408	CGI_shore
scaffold1787	1029735	1030552	818	110	0.147451911111401	0.659236548917199	-0.511784637805797	-1301.8187211218	CG	scaffold1787:1030175:1030655	CGI
scaffold1787	1157277	1157361	85	29	0.000602178961384145	0.0216865805212133	-0.0210844015598291	-122.786130292016	CHH	evm.TU.scaffold1787.23	intron	--	gnl|BL_ORD_ID|11068 sp|Q8VDL4|ADPGK_MOUSE ADP-dependent glucokinase OS=Mus musculus OX=10090 GN=Adpgk PE=1 SV=2//1.00727e-56
scaffold1787	1157277	1157361	85	29	0.000602178961384145	0.0216865805212133	-0.0210844015598291	-122.786130292016	CHH	scaffold1787:1156830:1158830	CGI_shore
scaffold1790	512749	513753	1005	156	0.00973084720763533	0.375782403100143	-0.366051555892508	-1500.11250227022	CG	evm.TU.scaffold1790.3	intron	--	gnl|BL_ORD_ID|284925 sp|Q148N0|ODO1_BOVIN 2-oxoglutarate dehydrogenase, mitochondrial OS=Bos taurus OX=9913 GN=OGDH PE=2 SV=1//1.59773e-111
scaffold1790	512749	513753	1005	156	0.00973084720763533	0.375782403100143	-0.366051555892508	-1500.11250227022	CG	scaffold1790:511723:513724	CGI_shore
scaffold1790	512749	513753	1005	156	0.00973084720763533	0.375782403100143	-0.366051555892508	-1500.11250227022	CG	scaffold1790:512748:517987	CGI
scaffold1790	513830	514596	767	101	0.0116922761136051	0.207860593881542	-0.196168317767937	-717.549408298909	CG	evm.TU.scaffold1790.3	intron	--	gnl|BL_ORD_ID|284925 sp|Q148N0|ODO1_BOVIN 2-oxoglutarate dehydrogenase, mitochondrial OS=Bos taurus OX=9913 GN=OGDH PE=2 SV=1//1.59773e-111
scaffold1790	513830	514596	767	101	0.0116922761136051	0.207860593881542	-0.196168317767937	-717.549408298909	CG	scaffold1790:512748:517987	CGI
scaffold1790	515209	515767	559	69	0.00865892089277785	0.372793090753999	-0.364134169861221	-620.809277368377	CG	evm.TU.scaffold1790.3	intron	--	gnl|BL_ORD_ID|284925 sp|Q148N0|ODO1_BOVIN 2-oxoglutarate dehydrogenase, mitochondrial OS=Bos taurus OX=9913 GN=OGDH PE=2 SV=1//1.59773e-111
scaffold1790	515209	515767	559	69	0.00865892089277785	0.372793090753999	-0.364134169861221	-620.809277368377	CG	scaffold1790:512748:517987	CGI
scaffold1790	560287	564362	4076	98	0.211647076385347	0.681814761430272	-0.470167685044925	-752.97112499768	CG	evm.TU.scaffold1790.4	promoter	--	gnl|BL_ORD_ID|284953 sp|Q60HE2|ODO1_MACFA 2-oxoglutarate dehydrogenase, mitochondrial OS=Macaca fascicularis OX=9541 GN=OGDH PE=2 SV=1//0
scaffold1790	560287	564362	4076	98	0.211647076385347	0.681814761430272	-0.470167685044925	-752.97112499768	CG	scaffold1790:560177:560456	CGI
scaffold1790	560287	564362	4076	98	0.211647076385347	0.681814761430272	-0.470167685044925	-752.97112499768	CG	scaffold1790:560456:562457	CGI_shore
scaffold1790	560287	564362	4076	98	0.211647076385347	0.681814761430272	-0.470167685044925	-752.97112499768	CG	scaffold1790:560666:562666	CGI_shore
scaffold1790	560287	564362	4076	98	0.211647076385347	0.681814761430272	-0.470167685044925	-752.97112499768	CG	evm.TU.scaffold1790.4	TSS	--	gnl|BL_ORD_ID|284953 sp|Q60HE2|ODO1_MACFA 2-oxoglutarate dehydrogenase, mitochondrial OS=Macaca fascicularis OX=9541 GN=OGDH PE=2 SV=1//0
scaffold1790	560287	564362	4076	98	0.211647076385347	0.681814761430272	-0.470167685044925	-752.97112499768	CG	evm.TU.scaffold1790.4	exon	--	gnl|BL_ORD_ID|284953 sp|Q60HE2|ODO1_MACFA 2-oxoglutarate dehydrogenase, mitochondrial OS=Macaca fascicularis OX=9541 GN=OGDH PE=2 SV=1//0
scaffold1790	560287	564362	4076	98	0.211647076385347	0.681814761430272	-0.470167685044925	-752.97112499768	CG	evm.TU.scaffold1790.4	intron	--	gnl|BL_ORD_ID|284953 sp|Q60HE2|ODO1_MACFA 2-oxoglutarate dehydrogenase, mitochondrial OS=Macaca fascicularis OX=9541 GN=OGDH PE=2 SV=1//0
scaffold1790	560287	564362	4076	98	0.211647076385347	0.681814761430272	-0.470167685044925	-752.97112499768	CG	scaffold1790:562667:570027	CGI
scaffold1790	582344	582797	454	107	0.383778817327389	0.75025001321647	-0.36647119588908	-643.635700209011	CG	scaffold1790:578116:611026	CGI
scaffold1790	582344	582797	454	107	0.383778817327389	0.75025001321647	-0.36647119588908	-643.635700209011	CG	evm.TU.scaffold1790.4	intron	--	gnl|BL_ORD_ID|284953 sp|Q60HE2|ODO1_MACFA 2-oxoglutarate dehydrogenase, mitochondrial OS=Macaca fascicularis OX=9541 GN=OGDH PE=2 SV=1//0
scaffold1790	593679	597580	3902	97	0.34290311246241	0.647821873661112	-0.304918761198702	-577.494129992386	CG	evm.TU.scaffold1790.4	exon	--	gnl|BL_ORD_ID|284953 sp|Q60HE2|ODO1_MACFA 2-oxoglutarate dehydrogenase, mitochondrial OS=Macaca fascicularis OX=9541 GN=OGDH PE=2 SV=1//0
scaffold1790	593679	597580	3902	97	0.34290311246241	0.647821873661112	-0.304918761198702	-577.494129992386	CG	evm.TU.scaffold1790.4	intron	--	gnl|BL_ORD_ID|284953 sp|Q60HE2|ODO1_MACFA 2-oxoglutarate dehydrogenase, mitochondrial OS=Macaca fascicularis OX=9541 GN=OGDH PE=2 SV=1//0
scaffold1790	593679	597580	3902	97	0.34290311246241	0.647821873661112	-0.304918761198702	-577.494129992386	CG	scaffold1790:578116:611026	CGI
scaffold1794	589926	590354	429	64	0.0470873999935868	0.379114881092121	-0.332027481098534	-605.196602011017	CG	scaffold1794:589621:591622	CGI_shore
scaffold1794	590506	591234	729	113	0.0338636357840784	0.259177865142114	-0.225314229358036	-864.773204863012	CG	scaffold1794:589621:591622	CGI_shore
scaffold1794	591391	591783	393	86	0.0125637265902817	0.128496856107389	-0.115933129517108	-586.117945421794	CG	scaffold1794:589621:591622	CGI_shore
scaffold1794	598823	598927	105	30	0.164404277381037	0.323610096017526	-0.159205818636489	-142.005436660553	CHH	Target=(CA)n:2-166;Class=Simple_repeat	repeat
scaffold1796	108233	109272	1040	65	0.0274769236240782	0.539326556506519	-0.511849632882441	-520.67975575935	CG	evm.TU.scaffold1796.3	intron	--	gnl|BL_ORD_ID|437413 sp|Q8CG46|SMC5_MOUSE Structural maintenance of chromosomes protein 5 OS=Mus musculus OX=10090 GN=Smc5 PE=1 SV=1//8.51933e-69
scaffold1796	120427	120853	427	77	0.261517470291527	0.714435665590448	-0.452918195298921	-869.209607677841	CG	evm.TU.scaffold1796.3	intron	--	gnl|BL_ORD_ID|437413 sp|Q8CG46|SMC5_MOUSE Structural maintenance of chromosomes protein 5 OS=Mus musculus OX=10090 GN=Smc5 PE=1 SV=1//8.51933e-69
scaffold1797	363354	363803	450	97	0.435241284101163	0.817999066216966	-0.382757782115804	-1117.30477015787	CG	evm.TU.scaffold1797.2	intron	--	gnl|BL_ORD_ID|81447 sp|Q5PR34|CTR2_DANRE Cationic amino acid transporter 2 OS=Danio rerio OX=7955 GN=slc7a2 PE=2 SV=1//4.06192e-140
scaffold1797	363354	363803	450	97	0.435241284101163	0.817999066216966	-0.382757782115804	-1117.30477015787	CG	scaffold1797:363265:365265	CGI_shore
scaffold1797	378740	379059	320	79	0.463660344888025	0.749669150978655	-0.28600880609063	-630.203916433435	CG	scaffold1797:378150:380150	CGI_shore
scaffold1797	378740	379059	320	79	0.463660344888025	0.749669150978655	-0.28600880609063	-630.203916433435	CG	scaffold1797:378773:380773	CGI_shore
scaffold1797	378740	379059	320	79	0.463660344888025	0.749669150978655	-0.28600880609063	-630.203916433435	CG	evm.TU.scaffold1797.2	intron	--	gnl|BL_ORD_ID|81447 sp|Q5PR34|CTR2_DANRE Cationic amino acid transporter 2 OS=Danio rerio OX=7955 GN=slc7a2 PE=2 SV=1//4.06192e-140
scaffold1797	862318	863107	790	124	0.505393974499083	0.720575383785024	-0.215181409285941	-718.786789593702	CG	scaffold1797:861544:863545	CGI_shore
scaffold1797	879021	879424	404	76	0.265436403705334	0.634867369453659	-0.369430965748326	-775.091199737496	CG	scaffold1797:878608:881217	CGI
scaffold1797	899809	900686	878	94	0.463997552036342	0.71415630157823	-0.250158749541888	-539.692504216777	CG	scaffold1797:898113:900113	CGI_shore
scaffold1797	899809	900686	878	94	0.463997552036342	0.71415630157823	-0.250158749541888	-539.692504216777	CG	scaffold1797:898476:900477	CGI_shore
scaffold1797	899809	900686	878	94	0.463997552036342	0.71415630157823	-0.250158749541888	-539.692504216777	CG	scaffold1797:900114:900365	CGI
scaffold1797	899809	900686	878	94	0.463997552036342	0.71415630157823	-0.250158749541888	-539.692504216777	CG	scaffold1797:899973:901973	CGI_shore
scaffold1797	899809	900686	878	94	0.463997552036342	0.71415630157823	-0.250158749541888	-539.692504216777	CG	scaffold1797:900365:902366	CGI_shore
scaffold18	544958	545430	473	85	0.00863012594381778	0.0910318723777597	-0.0824017464339419	-499.055478915488	CG	scaffold18:544006:545586	CGI
scaffold1802	892	1537	646	123	0.0292109716000336	0.135854437488362	-0.106643465888328	-795.933139865164	CG	scaffold1802:7:19270	CGI
scaffold1802	2732	3390	659	126	0.0448241824169419	0.141235024733401	-0.096410842316459	-697.384958032184	CG	scaffold1802:7:19270	CGI
scaffold1803	105944	106582	639	124	0.228492610777453	0.391255324069432	-0.162762713291979	-511.735560673825	CG	evm.TU.scaffold1803.5	intron	--	gnl|BL_ORD_ID|271797 sp|Q5M7P5|NOL6_XENTR Nucleolar protein 6 OS=Xenopus tropicalis OX=8364 GN=nol6 PE=2 SV=1//0
scaffold1803	105944	106582	639	124	0.228492610777453	0.391255324069432	-0.162762713291979	-511.735560673825	CG	scaffold1803:105792:107792	CGI_shore
scaffold1803	105944	106582	639	124	0.228492610777453	0.391255324069432	-0.162762713291979	-511.735560673825	CG	scaffold1803:106512:108512	CGI_shore
scaffold1803	117744	119359	1616	189	0.0135799788925985	0.117810707899435	-0.104230729006836	-1127.29891568348	CG	evm.TU.scaffold1803.5	intron	--	gnl|BL_ORD_ID|271797 sp|Q5M7P5|NOL6_XENTR Nucleolar protein 6 OS=Xenopus tropicalis OX=8364 GN=nol6 PE=2 SV=1//0
scaffold1803	135116	135730	615	94	0.00923814619599562	0.179032347162909	-0.169794200966914	-654.165549726369	CG	evm.TU.scaffold1803.5	intron	--	gnl|BL_ORD_ID|271797 sp|Q5M7P5|NOL6_XENTR Nucleolar protein 6 OS=Xenopus tropicalis OX=8364 GN=nol6 PE=2 SV=1//0
scaffold1810	125585	126509	925	111	0.0886864707907891	0.545916731929677	-0.457230261138888	-969.522384115397	CG	evm.TU.scaffold1810.1	intron	--	gnl|BL_ORD_ID|91515 sp|P60486|DAZP2_RAT DAZ-associated protein 2 OS=Rattus norvegicus OX=10116 GN=Dazap2 PE=3 SV=1//5.20317e-06
scaffold1810	136488	137003	516	88	0.0479090903220674	0.344205718963339	-0.296296628641271	-653.01992517304	CG	evm.TU.scaffold1810.1	intron	--	gnl|BL_ORD_ID|91515 sp|P60486|DAZP2_RAT DAZ-associated protein 2 OS=Rattus norvegicus OX=10116 GN=Dazap2 PE=3 SV=1//5.20317e-06
scaffold1810	164077	165522	1446	176	0.0266231746839633	0.33550869391365	-0.308885519229686	-1539.5923624779	CG	evm.TU.scaffold1810.3	intron	--	gnl|BL_ORD_ID|306503 sp|A8IW99|PLD6_CHLRE Mitochondrial cardiolipin hydrolase OS=Chlamydomonas reinhardtii OX=3055 GN=CHLREDRAFT_190403 PE=3 SV=1//2.62183e-30
scaffold1810	169045	171170	2126	49	0.0524841364210514	0.717241541173212	-0.66475740475216	-585.743376011318	CG	evm.TU.scaffold1810.3	intron	--	gnl|BL_ORD_ID|306503 sp|A8IW99|PLD6_CHLRE Mitochondrial cardiolipin hydrolase OS=Chlamydomonas reinhardtii OX=3055 GN=CHLREDRAFT_190403 PE=3 SV=1//2.62183e-30
scaffold1810	420950	425302	4353	132	0.0303315128145429	0.394423362146824	-0.364091849332281	-1251.3799405507	CG	evm.TU.scaffold1810.4	intron	--	-//-
scaffold1810	438129	443292	5164	62	0.0431543522569109	0.502279105033008	-0.459124752776097	-588.299077261227	CG	evm.TU.scaffold1810.4	exon	--	-//-
scaffold1810	438129	443292	5164	62	0.0431543522569109	0.502279105033008	-0.459124752776097	-588.299077261227	CG	evm.TU.scaffold1810.4	intron	--	-//-
scaffold1810	465133	465677	545	68	0.157292303053056	0.549313125173356	-0.3920208221203	-514.025576808587	CG	evm.TU.scaffold1810.4	intron	--	-//-
scaffold1810	470310	471419	1110	94	0.0737958206092688	0.361539337655946	-0.287743517046677	-591.696950800788	CG	evm.TU.scaffold1810.4	intron	--	-//-
scaffold1813	365714	366252	539	101	0.0110474083897985	0.125844041992257	-0.114796633602459	-611.717007648423	CG	scaffold1813:363965:365966	CGI_shore
scaffold1814	1366166	1366653	488	73	0.0848892718127523	0.481137470653309	-0.396248198840557	-751.534916836435	CG	evm.TU.scaffold1814.6	intron	--	gnl|BL_ORD_ID|493725 sp|Q5R4I3|UBXN4_PONAB UBX domain-containing protein 4 OS=Pongo abelii OX=9601 GN=UBXN4 PE=2 SV=1//5.63946e-20
scaffold1814	1373529	1374533	1005	161	0.0157290200419759	0.263376201482952	-0.247647181440976	-1221.6803918789	CG	evm.TU.scaffold1814.6	intron	--	gnl|BL_ORD_ID|493725 sp|Q5R4I3|UBXN4_PONAB UBX domain-containing protein 4 OS=Pongo abelii OX=9601 GN=UBXN4 PE=2 SV=1//5.63946e-20
scaffold1814	1376025	1376674	650	81	0.0192452246372136	0.344763107964996	-0.325517883327783	-564.291234187497	CG	evm.TU.scaffold1814.6	intron	--	gnl|BL_ORD_ID|493725 sp|Q5R4I3|UBXN4_PONAB UBX domain-containing protein 4 OS=Pongo abelii OX=9601 GN=UBXN4 PE=2 SV=1//5.63946e-20
scaffold1814	1376810	1377636	827	108	0.0149159588477254	0.352831231901558	-0.337915273053833	-1229.0175450702	CG	evm.TU.scaffold1814.6	intron	--	gnl|BL_ORD_ID|493725 sp|Q5R4I3|UBXN4_PONAB UBX domain-containing protein 4 OS=Pongo abelii OX=9601 GN=UBXN4 PE=2 SV=1//5.63946e-20
scaffold1814	1377855	1378624	770	126	0.0149026331890081	0.161109060142546	-0.146206426953537	-772.469150898956	CG	evm.TU.scaffold1814.6	intron	--	gnl|BL_ORD_ID|493725 sp|Q5R4I3|UBXN4_PONAB UBX domain-containing protein 4 OS=Pongo abelii OX=9601 GN=UBXN4 PE=2 SV=1//5.63946e-20
scaffold1814	1380561	1381043	483	78	0.372126866962531	0.716088366314812	-0.343961499352281	-565.114879113085	CG	evm.TU.scaffold1814.6	intron	--	gnl|BL_ORD_ID|493725 sp|Q5R4I3|UBXN4_PONAB UBX domain-containing protein 4 OS=Pongo abelii OX=9601 GN=UBXN4 PE=2 SV=1//5.63946e-20
scaffold182	566074	566503	430	83	0.493673456178868	0.717716988452212	-0.224043532273344	-539.485643274233	CG	evm.TU.scaffold182.13	intron	--	gnl|BL_ORD_ID|99066 sp|Q9Y394|DHRS7_HUMAN Dehydrogenase/reductase SDR family member 7 OS=Homo sapiens OX=9606 GN=DHRS7 PE=1 SV=1//6.97111e-54
scaffold1822	490042	490366	325	50	0.0879744181679678	0.659830405706117	-0.571855987538149	-726.269559909081	CG	Target=(CTAA)n:2-42;Class=Simple_repeat	repeat
scaffold1822	490042	490366	325	50	0.0879744181679678	0.659830405706117	-0.571855987538149	-726.269559909081	CG	evm.TU.scaffold1822.11	intron	--	-//-
scaffold1822	495082	497263	2182	116	0.0253426837559701	0.386072811786384	-0.360730128030414	-1185.43244135821	CG	evm.TU.scaffold1822.11	intron	--	-//-
scaffold1822	544048	544298	251	31	0.0485874773312387	0.823160356200587	-0.774572878869348	-557.62116380207	CG	evm.TU.scaffold1822.12	intron	--	gnl|BL_ORD_ID|203782 sp|P0CF52|KDM7B_DANRE Lysine-specific demethylase 7B OS=Danio rerio OX=7955 GN=jhdm1db PE=2 SV=1//1.52879e-153
scaffold1826	201967	202524	558	121	0.371222210856351	0.635455459192105	-0.264233248335754	-705.264034526886	CG	evm.TU.scaffold1826.3	intron	--	gnl|BL_ORD_ID|474686 sp|Q8N3G9|TM130_HUMAN Transmembrane protein 130 OS=Homo sapiens OX=9606 GN=TMEM130 PE=2 SV=1//1.68996e-09
scaffold1827	21658	22020	363	60	0.0330616385780762	0.624791916676999	-0.591730278098923	-696.020987551522	CG	scaffold1827:19712:21712	CGI_shore
scaffold1827	21658	22020	363	60	0.0330616385780762	0.624791916676999	-0.591730278098923	-696.020987551522	CG	scaffold1827:21713:22054	CGI
scaffold1827	21658	22020	363	60	0.0330616385780762	0.624791916676999	-0.591730278098923	-696.020987551522	CG	evm.TU.scaffold1827.1	intron	--	-//-
scaffold1827	34282	34764	483	84	0.418492163444219	0.702317813055765	-0.283825649611546	-595.782200963596	CG	scaffold1827:33621:35622	CGI_shore
scaffold1827	34282	34764	483	84	0.418492163444219	0.702317813055765	-0.283825649611546	-595.782200963596	CG	scaffold1827:34321:41068	CGI
scaffold1827	34282	34764	483	84	0.418492163444219	0.702317813055765	-0.283825649611546	-595.782200963596	CG	evm.TU.scaffold1827.2	promoter	--	gnl|BL_ORD_ID|148475 sp|Q8TEQ6|GEMI5_HUMAN Gem-associated protein 5 OS=Homo sapiens OX=9606 GN=GEMIN5 PE=1 SV=3//2.81454e-27
scaffold1827	34282	34764	483	84	0.418492163444219	0.702317813055765	-0.283825649611546	-595.782200963596	CG	evm.TU.scaffold1827.1	intron	--	-//-
scaffold1827	34282	34764	483	84	0.418492163444219	0.702317813055765	-0.283825649611546	-595.782200963596	CG	scaffold1827:32320:34320	CGI_shore
scaffold1829	102881	102996	116	15	0.00212616508413118	0.0405496847345904	-0.0384235196504593	-54.4072391363214	CHG	scaffold1829:101893:103894	CGI_shore
scaffold1832	183805	184550	746	92	0.360728244527959	0.661547578570243	-0.300819334042284	-718.576585481321	CG	evm.TU.scaffold1832.8	intron	--	gnl|BL_ORD_ID|28310 sp|P50430|ARSB_RAT Arylsulfatase B OS=Rattus norvegicus OX=10116 GN=Arsb PE=2 SV=2//1.73619e-97
scaffold1832	183805	184550	746	92	0.360728244527959	0.661547578570243	-0.300819334042284	-718.576585481321	CG	scaffold1832:183625:185626	CGI_shore
scaffold1832	183805	184550	746	92	0.360728244527959	0.661547578570243	-0.300819334042284	-718.576585481321	CG	scaffold1832:183804:184170	CGI
scaffold1832	183805	184550	746	92	0.360728244527959	0.661547578570243	-0.300819334042284	-718.576585481321	CG	evm.TU.scaffold1832.8	exon	--	gnl|BL_ORD_ID|28310 sp|P50430|ARSB_RAT Arylsulfatase B OS=Rattus norvegicus OX=10116 GN=Arsb PE=2 SV=2//1.73619e-97
scaffold1832	183805	184550	746	92	0.360728244527959	0.661547578570243	-0.300819334042284	-718.576585481321	CG	scaffold1832:184170:186171	CGI_shore
scaffold1833	1080226	1081248	1023	147	0.147037440035493	0.466742491924437	-0.319705051888944	-1519.21810714355	CG	scaffold1833:1077500:1088150	CGI
scaffold1833	1080226	1081248	1023	147	0.147037440035493	0.466742491924437	-0.319705051888944	-1519.21810714355	CG	evm.TU.scaffold1833.3	intron	--	gnl|BL_ORD_ID|341818 sp|Q59E36|RCOR_DROME REST corepressor OS=Drosophila melanogaster OX=7227 GN=CoRest PE=1 SV=2//1.37695e-18
scaffold1833	1087658	1088074	417	78	0.0186778379848824	0.328566127757541	-0.309888289772658	-849.220306786725	CG	scaffold1833:1087976:1089976	CGI_shore
scaffold1833	1087658	1088074	417	78	0.0186778379848824	0.328566127757541	-0.309888289772658	-849.220306786725	CG	scaffold1833:1077500:1088150	CGI
scaffold1833	1087658	1088074	417	78	0.0186778379848824	0.328566127757541	-0.309888289772658	-849.220306786725	CG	evm.TU.scaffold1833.3	intron	--	gnl|BL_ORD_ID|341818 sp|Q59E36|RCOR_DROME REST corepressor OS=Drosophila melanogaster OX=7227 GN=CoRest PE=1 SV=2//1.37695e-18
scaffold1833	1105223	1105939	717	121	0.13223631283355	0.612861642804319	-0.480625329970769	-1386.62942052613	CG	evm.TU.scaffold1833.3	intron	--	gnl|BL_ORD_ID|341818 sp|Q59E36|RCOR_DROME REST corepressor OS=Drosophila melanogaster OX=7227 GN=CoRest PE=1 SV=2//1.37695e-18
scaffold1833	1105223	1105939	717	121	0.13223631283355	0.612861642804319	-0.480625329970769	-1386.62942052613	CG	scaffold1833:1105222:1105866	CGI
scaffold1833	1105223	1105939	717	121	0.13223631283355	0.612861642804319	-0.480625329970769	-1386.62942052613	CG	scaffold1833:1105866:1107867	CGI_shore
scaffold1837	209213	209713	501	106	0.094815533596652	0.288874481766616	-0.194058948169964	-776.722553688445	CG	scaffold1837:207301:209301	CGI_shore
scaffold1837	209213	209713	501	106	0.094815533596652	0.288874481766616	-0.194058948169964	-776.722553688445	CG	scaffold1837:209302:210641	CGI
[truncated: 687,126 more chars]
